# Supplementary material for: Transcript profiling reveals complex auxin signalling pathway and transcription regulation involved in dedifferentiation and redifferentiation during somatic embryogenesis in cotton
Source: BMC Plant Biol. 2012 Jul 20;12:110. doi: 10.1186/1471-2229-12-110 (PMC3483692; doi:10.1186/1471-2229-12-110)
Supplement: Additional file 2 — Table S1. Statistics of DGE sequencing. (XLS 30 kb) [file 1471-2229-12-110-S2.xls]

## Sheet: Table S1
Table S1 Statistics of DGE sequencing
	0h	6h	24h	48h	NEC	EC	GE	TE	CE
NO. Raw tag	3839500	3699501	3538501	3580500	3794000	3692500	3671500	3801000	3710000
NO. Distinct Raw tag	253554	256662	250680	268165	271091	283800	244939	252503	272096
NO. Clean Tag	3713673	3574921	3421294	3433665	3649041	3542887	3542767	3662505	3567705
NO. Distinct Clean Tag	129756	133628	134986	123428	128348	134373	116549	116334	130152
NO. of all Mapped Tag	1719495	1481139	1529492	1463150	1635243	1357700	1429267	1527927	1405374
% of all Mapped Tag	0.463	0.4143	0.4471	0.4261	0.4481	0.3832	0.4034	0.4172	0.3939
NO. of Distinct Mapped Tag	38607	38872	42241	35543	35527	35630	32712	33388	34329
% of Distinct Mapped Tag	0.2975	0.2909	0.3129	0.288	0.2768	0.2652	0.2807	0.287	0.2638
NO. of Unambiguous Mapped Tag	1551964	1361344	1393380	1239777	1423394	1237924	1333449	1427168	1258997
% of Unambiguous Mapped Tag	0.4179	0.3808	0.4073	0.3611	0.3901	0.3494	0.3764	0.3897	0.3529
NO. of Distinct Unambiguous Mapped Tag	36416	36785	39970	33420	33355	33666	30986	31615	32287
% of Distinct Unambiguous Mapped Tag	0.2806	0.2753	0.2961	0.2708	0.2599	0.2505	0.2659	0.2718	0.2481
NO. of All Tag-mapped Genes	14019	14106	14392	13184	13272	12785	12998	13362	13247
% of All Tag-mapped Genes	0.6782	0.6824	0.6962	0.6378	0.6421	0.6185	0.6288	0.6464	0.6408
NO. of Unambiguous tag-matched unigene	13446	13513	13781	12595	12687	12230	12406	12749	12649
% of Unambiguous tag-matched unigene	0.6505	0.6537	0.6667	0.6093	0.6138	0.5917	0.6002	0.6168	0.6119
NO. of Unknown Tag	1994178	2093782	1891802	1970515	2013798	2185187	2113500	2134578	2162331
% of Unknown Tag	0.537	0.5857	0.5529	0.5739	0.5519	0.6168	0.5966	0.5828	0.6061
NO. of Distinct Unknown Tag	91149	94756	92745	87885	92821	98743	83837	82946	95823
% of Distinct Unknown Tag	0.7025	0.7091	0.6871	0.712	0.7232	0.7348	0.7193	0.713	0.7362
