# Supplementary material for: Transcript profiling reveals complex auxin signalling pathway and transcription regulation involved in dedifferentiation and redifferentiation during somatic embryogenesis in cotton
Source: BMC Plant Biol. 2012 Jul 20;12:110. doi: 10.1186/1471-2229-12-110 (PMC3483692; doi:10.1186/1471-2229-12-110)
Supplement: Additional file 3 — Table S2. The summary of the tag information and gene expression level. 15,339 sequences in the reference database could be unambiguously identified by unique tags. (XLS 5674 kb) [file 1471-2229-12-110-S3.xls]

## Sheet: Table S2
Gene ID	Tag NO-0h	TPM-0h	Tag NO-6h	TPM-6h	Tag NO-24h	TPM-24h	Tag NO-48h	TPM-48h	Tag NO-NEC	TPM-NEC	Tag NO-EC	TPM-EC	Tag NO-GE	TPM-GE	Tag NO-TE	TPM-TE	Tag NO-CE	TPM-CE	GO Component	GO Function	GO Process	blast nr
zhu1_Ghi#S28648165	0	0	0	0	0	0	0	0	0	0	0	0	0	0	0	0	2	0.56	-	-	-	-
zhu1_Ghi#S42327346	0	0	0	0	0	0	0	0	0	0	0	0	0	0	0	0	2	0.56	GO:0005737//cytoplasm;GO:0043231//intracellular membrane-bounded organelle	GO:0005488//binding;GO:0016614//oxidoreductase activity, acting on CH-OH group of donors	GO:0008152//metabolic process	gi|2911148|dbj|BAA24950.1|/2.03402e-70/NADP-malic enzyme [Aloe arborescens]
zhu1_Ghi#S42359871	0	0	0	0	0	0	0	0	0	0	0	0	0	0	0	0	2	0.56	-	-	-	-
zhu1_Ghi#S42289926	0	0	0	0	0	0	0	0	0	0	0	0	0	0	0	0	2	0.56	-	-	-	gi|224120522|ref|XP_002318350.1|/1.87996e-27/predicted protein [Populus trichocarpa]
zhu1_Ghi#S42291685	0	0	0	0	0	0	0	0	0	0	0	0	0	0	0	0	2	0.56	-	-	-	gi|255541792|ref|XP_002511960.1|/1.31686e-103/protein binding protein, putative [Ricinus communis]
zhu1_Ghi#S42301210	0	0	0	0	0	0	0	0	0	0	0	0	0	0	0	0	2	0.56	-	-	-	gi|255558490|ref|XP_002520270.1|/2.25642e-67/protein transporter, putative [Ricinus communis]
zhu1_Ghi#S28643220	0	0	0	0	0	0	0	0	0	0	0	0	0	0	0	0	2	0.56	-	-	-	gi|255536969|ref|XP_002509551.1|/6.78339e-132/conserved hypothetical protein [Ricinus communis]
zhu1_Ghi#S42318612	0	0	0	0	0	0	0	0	0	0	0	0	0	0	0	0	2	0.56	GO:0043231//intracellular membrane-bounded organelle	GO:0016772//transferase activity, transferring phosphorus-containing groups;GO:0003676//nucleic acid binding;GO:0004871//signal transducer activity;GO:0001071	GO:0010118//stomatal movement;GO:0000160//two-component signal transduction system (phosphorelay);GO:0048364//root development;GO:0031323//regulation of cellular metabolic process;GO:0010468//regulation of gene expression;GO:0015995//chlorophyll biosynthetic process;GO:0009755//hormone-mediated signaling pathway;GO:0006351//transcription, DNA-dependent;GO:0010260//organ senescence	gi|255556280|ref|XP_002519174.1|/2.94855e-131/sensor histidine kinase, putative [Ricinus communis]
zhu1_Ghi#S42294072	0	0	0	0	0	0	0	0	0	0	0	0	0	0	0	0	2	0.56	-	-	-	gi|225431057|ref|XP_002262760.1|/5.40765e-38/PREDICTED: hypothetical protein [Vitis vinifera]
zhu1_Ghi#S42304595	0	0	0	0	0	0	0	0	0	0	0	0	0	0	0	0	2	0.56	-	GO:0016740//transferase activity	-	gi|302142903|emb|CBI20198.3|/9.29314e-137/unnamed protein product [Vitis vinifera]
zhu1_Ghi#S42314870	0	0	0	0	0	0	0	0	0	0	0	0	0	0	0	0	2	0.56	-	-	-	gi|255556336|ref|XP_002519202.1|/2.15062e-44/conserved hypothetical protein [Ricinus communis]
zhu1_Ghi#S28672340	0	0	0	0	0	0	0	0	0	0	0	0	0	0	0	0	2	0.56	-	-	-	gi|255562653|ref|XP_002522332.1|/4.88542e-47/leucine-rich repeat-containing protein, putative [Ricinus communis]
zhu1_Ghi#S42287051	0	0	0	0	0	0	0	0	0	0	0	0	0	0	0	0	2	0.56	GO:0043231//intracellular membrane-bounded organelle	GO:0016811//hydrolase activity, acting on carbon-nitrogen (but not peptide) bonds, in linear amides;GO:0005515//protein binding	GO:0044238//primary metabolic process;GO:0010038//response to metal ion	gi|224102765|ref|XP_002312793.1|/1.29072e-98/predicted protein [Populus trichocarpa]
zhu1_Ghi#S42311447	0	0	0	0	0	0	0	0	0	0	0	0	0	0	0	0	2	0.56	GO:0043234//protein complex;GO:0009534//chloroplast thylakoid	-	GO:0009767//photosynthetic electron transport chain	gi|255635425|gb|ACU18065.1|/5.21532e-91/unknown [Glycine max]
zhu1_Ghi#S42314595	0	0	0	0	0	0	0	0	0	0	0	0	0	0	0	0	2	0.56	-	-	-	-
zhu1_Ghi#S42276816	0	0	0	0	0	0	0	0	0	0	0	0	0	0	0	0	2	0.56	-	GO:0035251//UDP-glucosyltransferase activity;GO:0016787//hydrolase activity	GO:0009756//carbohydrate mediated signaling;GO:0005991//trehalose metabolic process;GO:0007275//multicellular organismal development;GO:0042546//cell wall biogenesis;GO:0003006//reproductive developmental process	gi|224118998|ref|XP_002331300.1|/7.27984e-60/predicted protein [Populus trichocarpa]
zhu1_Ghi#S42326921	0	0	0	0	0	0	0	0	0	0	0	0	0	0	0	0	2	0.56	-	-	-	-
zhu1_Ghi#S28696322	0	0	0	0	0	0	0	0	0	0	0	0	0	0	0	0	2	0.56	GO:0009528//plastid inner membrane	-	GO:0048827//phyllome development	gi|224103009|ref|XP_002312888.1|/3.37114e-61/predicted protein [Populus trichocarpa]
zhu1_Ghi#S42323322	0	0	0	0	0	0	0	0	0	0	0	0	0	0	0	0	2	0.56	-	-	-	gi|297814456|ref|XP_002875111.1|/8.39093e-13/hypothetical protein ARALYDRAFT_904431 [Arabidopsis lyrata subsp. lyrata]
zhu1_Ghi#S42306107	0	0	0	0	0	0	0	0	0	0	0	0	0	0	0	0	2	0.56	-	-	-	gi|255591213|ref|XP_002535466.1|/3.69486e-78/conserved hypothetical protein [Ricinus communis]
zhu1_Ghi#S28642543	0	0	0	0	0	0	0	0	0	0	0	0	0	0	0	0	2	0.56	-	GO:0046872//metal ion binding	-	gi|302144096|emb|CBI23201.3|/1.96031e-11/unnamed protein product [Vitis vinifera]
zhu1_Ghi#S28650878	0	0	0	0	0	0	0	0	0	0	0	0	0	0	0	0	2	0.56	GO:0016020//membrane	GO:0016301//kinase activity;GO:0032559//adenyl ribonucleotide binding	GO:0006464//protein modification process	gi|225440284|ref|XP_002279138.1|/1.53518e-65/PREDICTED: hypothetical protein [Vitis vinifera]
zhu1_Ghi#S28683480	0	0	0	0	0	0	0	0	0	0	0	0	0	0	0	0	2	0.56	-	-	-	gi|255585257|ref|XP_002533329.1|/7.16773e-95/ATP binding protein, putative [Ricinus communis]
zhu1_Ghi#S42289790	0	0	0	0	0	0	0	0	0	0	0	0	0	0	0	0	2	0.56	-	-	-	gi|297743696|emb|CBI36579.3|/9.80046e-102/unnamed protein product [Vitis vinifera]
zhu1_Ghi#S28640429	0	0	0	0	0	0	0	0	0	0	0	0	0	0	0	0	2	0.56	-	-	-	gi|224116318|ref|XP_002317268.1|/6.2479e-16/predicted protein [Populus trichocarpa]
zhu1_Ghi#S42356664	0	0	0	0	0	0	0	0	0	0	0	0	0	0	0	0	2	0.56	GO:0009536//plastid	-	GO:0006787	gi|255537227|ref|XP_002509680.1|/1.47828e-100/conserved hypothetical protein [Ricinus communis]
zhu1_Ghi#S33793893	0	0	0	0	0	0	0	0	0	0	0	0	0	0	0	0	2	0.56	-	-	-	-
zhu1_Ghi#S42300024	0	0	0	0	0	0	0	0	0	0	0	0	0	0	0	0	2	0.56	GO:0009706//chloroplast inner membrane	-	GO:0017038//protein import;GO:0009657//plastid organization	gi|255553373|ref|XP_002517728.1|/1.3407e-127/conserved hypothetical protein [Ricinus communis]
zhu1_Ghi#S42279382	0	0	0	0	0	0	0	0	0	0	0	0	0	0	0	0	2	0.56	-	-	-	gi|225425894|ref|XP_002266643.1|/4.38552e-46/PREDICTED: hypothetical protein [Vitis vinifera]
zhu1_Ghi#S28674337	0	0	0	0	0	0	0	0	0	0	0	0	0	0	0	0	2	0.56	GO:0032991//macromolecular complex;GO:0043231//intracellular membrane-bounded organelle;GO:0016020//membrane	GO:0004672//protein kinase activity;GO:0004871//signal transducer activity;GO:0016491//oxidoreductase activity;GO:0046983//protein dimerization activity;GO:0000166//nucleotide binding	GO:0006952//defense response;GO:0043401//steroid hormone mediated signaling pathway;GO:0040007//growth;GO:0002239//response to oomycetes;GO:0009555//pollen development;GO:0008152//metabolic process	gi|148923085|gb|ABR18800.1|/1.36323e-64/somatic embryogenesis receptor-like kinase 1 [Solanum peruvianum]
zhu1_Ghi#S33795456	0	0	0	0	0	0	0	0	0	0	0	0	0	0	0	0	2	0.56	GO:0031224//intrinsic to membrane;GO:0043231//intracellular membrane-bounded organelle;GO:0031090//organelle membrane	GO:0046873//metal ion transmembrane transporter activity;GO:0019829//cation-transporting ATPase activity;GO:0005515//protein binding;GO:0032559//adenyl ribonucleotide binding	GO:0009206;GO:0070838//divalent metal ion transport	gi|297798108|ref|XP_002866938.1|/4.16335e-132/hypothetical protein ARALYDRAFT_490855 [Arabidopsis lyrata subsp. lyrata]
zhu1_Ghi#S28700388	0	0	0	0	0	0	0	0	0	0	0	0	0	0	0	0	2	0.56	GO:0009536//plastid	GO:0016838//carbon-oxygen lyase activity, acting on phosphates;GO:0048037//cofactor binding	GO:0006566//threonine metabolic process	gi|297799002|ref|XP_002867385.1|/6.61204e-125/methionine over-accumulator [Arabidopsis lyrata subsp. lyrata]
zhu1_Ghi#S28696156	0	0	0	0	0	0	0	0	0	0	0	0	0	0	0	0	2	0.56	-	-	-	gi|255546329|ref|XP_002514224.1|/3.90119e-80/conserved hypothetical protein [Ricinus communis]
zhu1_Ghi#S28693913	0	0	0	0	0	0	0	0	0	0	0	0	0	0	0	0	2	0.56	GO:0044424//intracellular part	GO:0005515//protein binding	-	gi|30679226|ref|NP_849290.1|/6.25031e-27/BZO2H1; DNA binding / protein heterodimerization/ sequence-specific DNA binding / transcription factor [Arabidopsis thaliana]
zhu1_Ghi#S28635813	0	0	0	0	0	0	0	0	0	0	0	0	0	0	0	0	2	0.56	-	-	GO:0033036	gi|224099073|ref|XP_002311365.1|/3.81223e-84/predicted protein [Populus trichocarpa]
zhu1_Ghi#S42296763	0	0	0	0	0	0	0	0	0	0	0	0	0	0	0	0	2	0.56	GO:0030677//ribonuclease P complex	GO:0004540//ribonuclease activity	GO:0006396//RNA processing;GO:0034660	gi|255564577|ref|XP_002523284.1|/1.2237e-65/expressed protein, putative [Ricinus communis]
zhu1_Ghi#S30011491	0	0	0	0	0	0	0	0	0	0	0	0	0	0	0	0	2	0.56	GO:0043234//protein complex;GO:0043231//intracellular membrane-bounded organelle;GO:0044444//cytoplasmic part	GO:0005488//binding	GO:0048278//vesicle docking	gi|297811435|ref|XP_002873601.1|/1.28402e-30/ATEXO70C1 [Arabidopsis lyrata subsp. lyrata]
zhu1_Ghi#S42332776	0	0	0	0	0	0	0	0	0	0	0	0	0	0	0	0	2	0.56	GO:0031224//intrinsic to membrane;GO:0031410//cytoplasmic vesicle;GO:0043231//intracellular membrane-bounded organelle	-	-	gi|255543619|ref|XP_002512872.1|/3.25668e-12/translocon-associated protein, beta subunit precursor, putative [Ricinus communis]
zhu1_Ghi#S42291134	0	0	0	0	0	0	0	0	0	0	0	0	0	0	0	0	2	0.56	GO:0044464//cell part	-	-	gi|224072140|ref|XP_002303631.1|/1.20894e-48/predicted protein [Populus trichocarpa]
zhu1_Ghi#S28702909	0	0	0	0	0	0	0	0	0	0	0	0	0	0	0	0	2	0.56	GO:0043231//intracellular membrane-bounded organelle	GO:0003676//nucleic acid binding	GO:0009908//flower development	gi|296087899|emb|CBI35182.3|/3.02503e-46/unnamed protein product [Vitis vinifera]
zhu1_Ghi#S28650629	0	0	0	0	0	0	0	0	0	0	0	0	0	0	0	0	2	0.56	GO:0044464//cell part	GO:0015291//secondary active transmembrane transporter activity	GO:0003006//reproductive developmental process;GO:0006810//transport	gi|224067013|ref|XP_002302326.1|/1.66313e-89/predicted protein [Populus trichocarpa]
zhu1_Ghi#S42356433	0	0	0	0	0	0	0	0	0	0	0	0	0	0	0	0	2	0.56	-	GO:0046872//metal ion binding	-	gi|224053939|ref|XP_002298048.1|/1.75701e-34/predicted protein [Populus trichocarpa]
zhu1_Ghi#S42302315	0	0	0	0	0	0	0	0	0	0	0	0	0	0	0	0	2	0.56	-	-	-	gi|224092478|ref|XP_002309627.1|/6.81915e-44/predicted protein [Populus trichocarpa]
zhu1_Ghi#S42282869	0	0	0	0	0	0	0	0	0	0	0	0	0	0	0	0	2	0.56	-	-	-	gi|255546073|ref|XP_002514096.1|/4.10597e-58/hypothetical protein RCOM_1046470 [Ricinus communis]
zhu1_Ghi#S42316107	0	0	0	0	0	0	0	0	0	0	0	0	0	0	0	0	2	0.56	GO:0043231//intracellular membrane-bounded organelle	GO:0004721//phosphoprotein phosphatase activity	GO:0006950//response to stress;GO:0009987//cellular process;GO:0051707//response to other organism	gi|255560357|ref|XP_002521194.1|/2.34269e-55/protein phosphatase 2c, putative [Ricinus communis]
zhu1_Ghi#S33838322	0	0	0	0	0	0	0	0	0	0	0	0	0	0	0	0	2	0.56	-	-	-	gi|225425686|ref|XP_002269865.1|/1.24637e-48/PREDICTED: hypothetical protein [Vitis vinifera]
zhu1_Ghi#S42290260	0	0	0	0	0	0	0	0	0	0	0	0	0	0	0	0	2	0.56	-	-	-	gi|225435528|ref|XP_002283014.1|/1.02436e-47/PREDICTED: hypothetical protein [Vitis vinifera]
zhu1_Ghi#S28657796	0	0	0	0	0	0	0	0	0	0	0	0	0	0	0	0	2	0.56	-	-	-	-
zhu1_Ghi#S42325070	0	0	0	0	0	0	0	0	0	0	0	0	0	0	0	0	2	0.56	-	-	-	gi|255549694|ref|XP_002515898.1|/3.912e-25/hypothetical protein RCOM_1486170 [Ricinus communis]
zhu1_Ghi#S42300274	0	0	0	0	0	0	0	0	0	0	0	0	0	0	0	0	2	0.56	GO:0043231//intracellular membrane-bounded organelle	GO:0003676//nucleic acid binding;GO:0016765//transferase activity, transferring alkyl or aryl (other than methyl) groups	GO:0018130	gi|255584412|ref|XP_002532938.1|/2.16848e-127/nucleic acid binding protein, putative [Ricinus communis]
zhu1_Ghi#S42362905	0	0	0	0	0	0	0	0	0	0	0	0	0	0	0	0	2	0.56	-	GO:0004713//protein tyrosine kinase activity;GO:0032559//adenyl ribonucleotide binding	GO:0006464//protein modification process	gi|255573959|ref|XP_002527897.1|/1.00516e-92/kinase, putative [Ricinus communis]
zhu1_Ghi#S42310268	0	0	0	0	0	0	0	0	0	0	0	0	0	0	0	0	2	0.56	GO:0016020//membrane	GO:0004871//signal transducer activity;GO:0004672//protein kinase activity;GO:0032559//adenyl ribonucleotide binding	GO:0006464//protein modification process;GO:0007167//enzyme linked receptor protein signaling pathway	gi|224124596|ref|XP_002319371.1|/1.30033e-119/predicted protein [Populus trichocarpa]
zhu1_Ghi#S28671925	0	0	0	0	0	0	0	0	0	0	0	0	0	0	0	0	2	0.56	-	-	-	-
zhu1_Ghi#S28671376	0	0	0	0	0	0	0	0	0	0	0	0	0	0	0	0	2	0.56	GO:0009536//plastid	GO:0004091//carboxylesterase activity	GO:0043623//cellular protein complex assembly;GO:0003006//reproductive developmental process	gi|224146265|ref|XP_002325942.1|/1.72733e-99/tubulin folding cofactor [Populus trichocarpa]
zhu1_Ghi#S33790926	0	0	0	0	0	0	0	0	0	0	0	0	0	0	0	0	2	0.56	-	GO:0046872//metal ion binding	-	gi|255553540|ref|XP_002517811.1|/1.04542e-116/protein binding protein, putative [Ricinus communis]
zhu1_Ghi#S28706682	0	0	0	0	0	0	0	0	0	0	0	0	0	0	0	0	2	0.56	-	GO:0016491//oxidoreductase activity;GO:0005488//binding	GO:0023060	gi|255585199|ref|XP_002533302.1|/2.98806e-115/serine-threonine protein kinase, plant-type, putative [Ricinus communis]
zhu1_Ghi#S28666254	0	0	0	0	0	0	0	0	0	0	0	0	0	0	0	0	2	0.56	-	GO:0008757//S-adenosylmethionine-dependent methyltransferase activity	-	gi|255568191|ref|XP_002525071.1|/1.97832e-66/Ribulose-1,5 bisphosphate carboxylase/oxygenase large subunit N-methyltransferase, chloroplast precursor, putative [Ricinus communis]
zhu1_Ghi#S33833278	0	0	0	0	0	0	0	0	0	0	0	0	0	0	0	0	2	0.56	GO:0005753//mitochondrial proton-transporting ATP synthase complex;GO:0033178//proton-transporting two-sector ATPase complex, catalytic domain	GO:0015078//hydrogen ion transmembrane transporter activity;GO:0046914//transition metal ion binding;GO:0016787//hydrolase activity	GO:0015986//ATP synthesis coupled proton transport;GO:0006970//response to osmotic stress	gi|242129044|gb|ACS83601.1|/2.80566e-26/ATP synthase delta subunit 1 [Gossypium hirsutum]
zhu1_Ghi#S28698808	0	0	0	0	0	0	0	0	0	0	0	0	0	0	0	0	2	0.56	-	-	GO:0010468//regulation of gene expression;GO:0009887//organ morphogenesis;GO:0040034//regulation of development, heterochronic;GO:0048827//phyllome development;GO:0048869//cellular developmental process	gi|255557223|ref|XP_002519642.1|/1.13785e-54/conserved hypothetical protein [Ricinus communis]
zhu1_Ghi#S42310140	0	0	0	0	0	0	0	0	0	0	0	0	0	0	0	0	2	0.56	-	-	-	gi|302143964|emb|CBI23069.3|/6.31437e-51/unnamed protein product [Vitis vinifera]
zhu1_Ghi#S28638748	0	0	0	0	0	0	0	0	0	0	0	0	0	0	0	0	2	0.56	GO:0016021//integral to membrane	GO:0015154	GO:0015766	gi|61657989|gb|AAX49396.1|/8.44872e-16/sucrose transporter 2 [Eucommia ulmoides]
zhu1_Ghi#S42327322	0	0	0	0	0	0	0	0	0	0	0	0	0	0	0	0	2	0.56	-	GO:0046914//transition metal ion binding	-	gi|255575543|ref|XP_002528672.1|/1.29605e-97/protein binding protein, putative [Ricinus communis]
zhu1_Ghi#S28642113	0	0	0	0	0	0	0	0	0	0	0	0	0	0	0	0	2	0.56	GO:0043231//intracellular membrane-bounded organelle	-	-	gi|225441828|ref|XP_002278166.1|/8.59279e-35/PREDICTED: hypothetical protein [Vitis vinifera]
zhu1_Ghi#S28665329	0	0	0	0	0	0	0	0	0	0	0	0	0	0	0	0	2	0.56	GO:0043231//intracellular membrane-bounded organelle	GO:0019829//cation-transporting ATPase activity;GO:0032559//adenyl ribonucleotide binding;GO:0043566//structure-specific DNA binding	GO:0031668//cellular response to extracellular stimulus;GO:0006259//DNA metabolic process;GO:0033554//cellular response to stress	gi|225443241|ref|XP_002271570.1|/8.90238e-36/PREDICTED: hypothetical protein [Vitis vinifera]
zhu1_Ghi#S28686119	0	0	0	0	0	0	0	0	0	0	0	0	0	0	0	0	2	0.56	GO:0044424//intracellular part	GO:0008168//methyltransferase activity	GO:0006544//glycine metabolic process	gi|225426884|ref|XP_002262786.1|/2.0869e-112/PREDICTED: hypothetical protein [Vitis vinifera]
zhu1_Ghi#S33797546	0	0	0	0	0	0	0	0	0	0	0	0	0	0	0	0	2	0.56	GO:0009536//plastid	GO:0003824//catalytic activity	-	gi|147803507|emb|CAN68722.1|/8.74831e-122/hypothetical protein [Vitis vinifera]
zhu1_Ghi#S28676037	0	0	0	0	0	0	0	0	0	0	0	0	0	0	0	0	2	0.56	GO:0043231//intracellular membrane-bounded organelle	GO:0005488//binding;GO:0016645//oxidoreductase activity, acting on the CH-NH group of donors	GO:0006560//proline metabolic process;GO:0006536//glutamate metabolic process;GO:0006950//response to stress	gi|224077536|ref|XP_002305291.1|/2.2112e-92/predicted protein [Populus trichocarpa]
zhu1_Ghi#S42316135	0	0	0	0	0	0	0	0	0	0	0	0	0	0	0	0	2	0.56	GO:0009570//chloroplast stroma;GO:0009528//plastid inner membrane	GO:0009975//cyclase activity	GO:0009642//response to light intensity;GO:0006952//defense response;GO:0042360//vitamin E metabolic process;GO:0006778//porphyrin metabolic process;GO:0032787//monocarboxylic acid metabolic process;GO:0016116//carotenoid metabolic process;GO:0008643//carbohydrate transport	gi|91694295|gb|ABE41799.1|/3.38376e-129/tocopherol cyclase [Gossypium hirsutum]
zhu1_Ghi#S42314024	0	0	0	0	0	0	0	0	0	0	0	0	0	0	0	0	2	0.56	GO:0043231//intracellular membrane-bounded organelle	-	-	gi|297740104|emb|CBI30286.3|/1.58372e-128/unnamed protein product [Vitis vinifera]
zhu1_Ghi#S42316275	0	0	0	0	0	0	0	0	0	0	0	0	0	0	0	0	2	0.56	-	-	-	gi|224105515|ref|XP_002313839.1|/6.60538e-21/predicted protein [Populus trichocarpa]
zhu1_Ghi#S42313165	0	0	0	0	0	0	0	0	0	0	0	0	0	0	0	0	2	0.56	GO:0043231//intracellular membrane-bounded organelle;GO:0016020//membrane	GO:0004468//lysine N-acetyltransferase activity;GO:0046914//transition metal ion binding;GO:0008134//transcription factor binding	GO:0009725//response to hormone stimulus;GO:0006351//transcription, DNA-dependent	gi|224141105|ref|XP_002323915.1|/4.38791e-133/hypothetical protein POPTRDRAFT_825456 [Populus trichocarpa]
zhu1_Ghi#S28673735	0	0	0	0	0	0	0	0	0	0	0	0	0	0	0	0	2	0.56	-	-	-	gi|224095902|ref|XP_002310503.1|/3.41153e-25/predicted protein [Populus trichocarpa]
zhu1_Ghi#S33786237	0	0	0	0	0	0	0	0	0	0	0	0	0	0	0	0	2	0.56	GO:0043231//intracellular membrane-bounded organelle	-	GO:0022613//ribonucleoprotein complex biogenesis	gi|255539194|ref|XP_002510662.1|/1.34797e-101/ribosome biogenesis protein tsr1, putative [Ricinus communis]
zhu1_Ghi#S28655682	0	0	0	0	0	0	0	0	0	0	0	0	0	0	0	0	2	0.56	GO:0043231//intracellular membrane-bounded organelle	GO:0046914//transition metal ion binding;GO:0003824//catalytic activity;GO:0032559//adenyl ribonucleotide binding	-	gi|297837695|ref|XP_002886729.1|/2.25049e-20/hypothetical protein ARALYDRAFT_893739 [Arabidopsis lyrata subsp. lyrata]
zhu1_Ghi#S42279991	0	0	0	0	0	0	0	0	0	0	0	0	0	0	0	0	2	0.56	-	-	GO:0050896//response to stimulus	gi|147794988|emb|CAN67424.1|/1.72071e-85/hypothetical protein [Vitis vinifera]
zhu1_Ghi#S30000556	0	0	0	0	0	0	0	0	0	0	0	0	0	0	0	0	2	0.56	-	-	-	gi|147783627|emb|CAN68148.1|/6.13733e-17/hypothetical protein [Vitis vinifera]
zhu1_Ghi#S42315011	0	0	0	0	0	0	0	0	0	0	0	0	0	0	0	0	2	0.56	GO:0043231//intracellular membrane-bounded organelle	GO:0003676//nucleic acid binding	GO:0006641//triglyceride metabolic process;GO:0060255;GO:0034285;GO:0006096//glycolysis;GO:0006350//transcription	gi|255568665|ref|XP_002525305.1|/8.48942e-71/DNA binding protein, putative [Ricinus communis]
zhu1_Ghi#S33818117	0	0	0	0	0	0	0	0	0	0	0	0	0	0	0	0	2	0.56	-	-	-	gi|225440688|ref|XP_002274825.1|/8.28147e-100/PREDICTED: hypothetical protein [Vitis vinifera]
zhu1_Ghi#S42310096	0	0	0	0	0	0	0	0	0	0	0	0	0	0	0	0	2	0.56	-	-	-	gi|255548658|ref|XP_002515385.1|/6.75563e-119/lipid binding protein, putative [Ricinus communis]
zhu1_Ghi#S42292762	0	0	0	0	0	0	0	0	0	0	0	0	0	0	0	0	2	0.56	-	-	-	gi|147834289|emb|CAN69661.1|/1.19283e-55/hypothetical protein [Vitis vinifera]
zhu1_Ghi#S42296761	0	0	0	0	0	0	0	0	0	0	0	0	0	0	0	0	2	0.56	GO:0043234//protein complex	GO:0005488//binding	GO:0051319;GO:0000338//protein deneddylation;GO:0009639//response to red or far red light	gi|255538588|ref|XP_002510359.1|/3.09001e-161/cop9 complex subunit, putative [Ricinus communis]
zhu1_Ghi#S42299878	0	0	0	0	0	0	0	0	0	0	0	0	0	0	0	0	2	0.56	GO:0016020//membrane	GO:0016301//kinase activity;GO:0032559//adenyl ribonucleotide binding	GO:0006464//protein modification process;GO:0007167//enzyme linked receptor protein signaling pathway	gi|297739262|emb|CBI28913.3|/4.21788e-58/unnamed protein product [Vitis vinifera]
zhu1_Ghi#S33784647	0	0	0	0	0	0	0	0	0	0	0	0	0	0	0	0	2	0.56	-	-	-	gi|28866899|dbj|BAC65209.1|/3.59962e-22/S locus F-box protein d [Prunus dulcis]
zhu1_Ghi#S42293116	0	0	0	0	0	0	0	0	0	0	0	0	0	0	0	0	2	0.56	-	-	-	gi|224097544|ref|XP_002310980.1|/1.89909e-07/predicted protein [Populus trichocarpa]
zhu1_Ghi#S42349818	0	0	0	0	0	0	0	0	0	0	0	0	0	0	0	0	2	0.56	GO:0015934//large ribosomal subunit;GO:0031981//nuclear lumen	GO:0005198//structural molecule activity	GO:0010467//gene expression;GO:0022613//ribonucleoprotein complex biogenesis	gi|255556332|ref|XP_002519200.1|/1.40665e-25/60S ribosomal protein L29, putative [Ricinus communis]
zhu1_Ghi#S42285937	0	0	0	0	0	0	0	0	0	0	0	0	0	0	0	0	2	0.56	-	-	GO:0044260;GO:0044238//primary metabolic process	gi|255543415|ref|XP_002512770.1|/1.78804e-81/uv excision repair protein rad23, putative [Ricinus communis]
zhu1_Ghi#S28689919	0	0	0	0	0	0	0	0	0	0	0	0	0	0	0	0	3	0.84	GO:0043234//protein complex;GO:0044444//cytoplasmic part	GO:0019787//small conjugating protein ligase activity	GO:0006950//response to stress;GO:0016567//protein ubiquitination;GO:0002252	gi|255566137|ref|XP_002524056.1|/9.44439e-93/Spotted leaf protein, putative [Ricinus communis]
zhu1_Ghi#S30017876	0	0	0	0	0	0	0	0	0	0	0	0	0	0	0	0	3	0.84	-	-	-	gi|224108663|ref|XP_002314928.1|/2.84274e-65/predicted protein [Populus trichocarpa]
zhu1_Ghi#S30010225	0	0	0	0	0	0	0	0	0	0	0	0	0	0	0	0	3	0.84	-	-	-	gi|296090356|emb|CBI40175.3|/4.18903e-06/unnamed protein product [Vitis vinifera]
zhu1_Ghi#S28640973	0	0	0	0	0	0	0	0	0	0	0	0	0	0	0	0	3	0.84	-	-	-	gi|255561883|ref|XP_002521950.1|/6.36756e-13/synovial sarcoma associated ss18 protein, putative [Ricinus communis]
zhu1_Ghi#S42315030	0	0	0	0	0	0	0	0	0	0	0	0	0	0	0	0	3	0.84	GO:0043231//intracellular membrane-bounded organelle	GO:0016874//ligase activity;GO:0046872//metal ion binding	GO:0019941//modification-dependent protein catabolic process;GO:0032501//multicellular organismal process	gi|255587731|ref|XP_002534375.1|/2.08534e-91/Ubiquitin ligase SINAT2, putative [Ricinus communis]
zhu1_Ghi#S28704523	0	0	0	0	0	0	0	0	0	0	0	0	0	0	0	0	3	0.84	-	-	-	gi|225425049|ref|XP_002270011.1|/9.90913e-23/PREDICTED: hypothetical protein [Vitis vinifera]
zhu1_Ghi#S28688317	0	0	0	0	0	0	0	0	0	0	0	0	0	0	0	0	3	0.84	GO:0005887//integral to plasma membrane	GO:0005267//potassium channel activity	GO:0030001//metal ion transport	gi|224053885|ref|XP_002298028.1|/2.41534e-77/predicted protein [Populus trichocarpa]
zhu1_Ghi#S28669137	0	0	0	0	0	0	0	0	0	0	0	0	0	0	0	0	3	0.84	GO:0043231//intracellular membrane-bounded organelle	GO:0016757//transferase activity, transferring glycosyl groups	GO:0006412//translation	gi|255546305|ref|XP_002514212.1|/2.83047e-105/transferase, transferring pentosyl groups, putative [Ricinus communis]
zhu1_Ghi#S28674095	0	0	0	0	0	0	0	0	0	0	0	0	0	0	0	0	3	0.84	GO:0031410//cytoplasmic vesicle	GO:0046914//transition metal ion binding;GO:0016682//oxidoreductase activity, acting on diphenols and related substances as donors, oxygen as acceptor	GO:0008152//metabolic process	gi|224081180|ref|XP_002306323.1|/1.25123e-108/predicted protein [Populus trichocarpa]
zhu1_Ghi#S28703967	0	0	0	0	0	0	0	0	0	0	0	0	0	0	0	0	3	0.84	GO:0043234//protein complex	GO:0004721//phosphoprotein phosphatase activity;GO:0043169//cation binding	GO:0006464//protein modification process	gi|3643085|gb|AAC36698.1|/4.27687e-09/protein phosphatase-2C [Mesembryanthemum crystallinum]
zhu1_Ghi#S42306361	0	0	0	0	0	0	0	0	0	0	0	0	0	0	0	0	3	0.84	GO:0009532//plastid stroma	GO:0016787//hydrolase activity;GO:0032559//adenyl ribonucleotide binding	GO:0006811//ion transport	gi|225449002|ref|XP_002271753.1|/1.80204e-60/PREDICTED: hypothetical protein [Vitis vinifera]
zhu1_Ghi#S42292055	0	0	0	0	0	0	0	0	0	0	0	0	0	0	0	0	3	0.84	GO:0043231//intracellular membrane-bounded organelle	GO:0030528//transcription regulator activity;GO:0042802//identical protein binding;GO:0003677//DNA binding	GO:0010468//regulation of gene expression;GO:0000902//cell morphogenesis;GO:0009755//hormone-mediated signaling pathway;GO:0048513//organ development;GO:0006350//transcription;GO:0009639//response to red or far red light	gi|224137880|ref|XP_002326463.1|/1.07348e-99/predicted protein [Populus trichocarpa]
zhu1_Ghi#S33842382	0	0	0	0	0	0	0	0	0	0	0	0	0	0	0	0	3	0.84	GO:0043231//intracellular membrane-bounded organelle	GO:0042623//ATPase activity, coupled;GO:0032559//adenyl ribonucleotide binding	-	gi|255542006|ref|XP_002512067.1|/1.50156e-59/ATP-dependent RNA helicase, putative [Ricinus communis]
zhu1_Ghi#S28663773	0	0	0	0	0	0	0	0	0	0	0	0	0	0	0	0	3	0.84	-	GO:0004033//aldo-keto reductase activity	GO:0006970//response to osmotic stress;GO:0008152//metabolic process	gi|224099669|ref|XP_002311572.1|/1.23267e-87/predicted protein [Populus trichocarpa]
zhu1_Ghi#S33800349	0	0	0	0	0	0	0	0	0	0	0	0	0	0	0	0	3	0.84	GO:0044464//cell part	GO:0008324//cation transmembrane transporter activity	GO:0006812//cation transport	gi|255559943|ref|XP_002520990.1|/8.80443e-25/RNA splicing protein mrs2, mitochondrial, putative [Ricinus communis]
zhu1_Ghi#S28696335	0	0	0	0	0	0	0	0	0	0	0	0	0	0	0	0	3	0.84	-	-	-	gi|255540823|ref|XP_002511476.1|/1.89965e-77/conserved hypothetical protein [Ricinus communis]
zhu1_Ghi#S30010467	0	0	0	0	0	0	0	0	0	0	0	0	0	0	0	0	3	0.84	-	-	-	gi|224117172|ref|XP_002317497.1|/1.32316e-20/predicted protein [Populus trichocarpa]
zhu1_Ghi#S42299916	0	0	0	0	0	0	0	0	0	0	0	0	0	0	0	0	3	0.84	-	GO:0005488//binding	GO:0009987//cellular process;GO:0016043//cellular component organization	gi|255546445|ref|XP_002514282.1|/3.59538e-53/conserved hypothetical protein [Ricinus communis]
zhu1_Ghi#S42287599	0	0	0	0	0	0	0	0	0	0	0	0	0	0	0	0	3	0.84	GO:0042579//microbody	GO:0030554//adenyl nucleotide binding;GO:0016634	GO:0009062//fatty acid catabolic process;GO:0003006//reproductive developmental process	gi|296083170|emb|CBI22806.3|/1.65069e-37/unnamed protein product [Vitis vinifera]
zhu1_Ghi#S29992420	0	0	0	0	0	0	0	0	0	0	0	0	0	0	0	0	3	0.84	-	-	-	gi|147765953|emb|CAN67819.1|/8.31724e-14/hypothetical protein [Vitis vinifera]
zhu1_Ghi#S33791948	0	0	0	0	0	0	0	0	0	0	0	0	0	0	0	0	3	0.84	GO:0043231//intracellular membrane-bounded organelle	GO:0035251//UDP-glucosyltransferase activity;GO:0019203//carbohydrate phosphatase activity	GO:0005991//trehalose metabolic process	gi|224088392|ref|XP_002308438.1|/1.66546e-84/predicted protein [Populus trichocarpa]
zhu1_Ghi#S42336918	0	0	0	0	0	0	0	0	0	0	0	0	0	0	0	0	3	0.84	-	-	-	-
zhu1_Ghi#S42300134	0	0	0	0	0	0	0	0	0	0	0	0	0	0	0	0	3	0.84	-	-	-	gi|147776552|emb|CAN65127.1|/8.63463e-42/hypothetical protein [Vitis vinifera]
zhu1_Ghi#S42312847	0	0	0	0	0	0	0	0	0	0	0	0	0	0	0	0	3	0.84	-	-	-	gi|255583051|ref|XP_002532293.1|/8.02342e-19/conserved hypothetical protein [Ricinus communis]
zhu1_Ghi#S28679355	0	0	0	0	0	0	0	0	0	0	0	0	0	0	0	0	4	1.12	-	-	-	-
zhu1_Ghi#S33812355	0	0	0	0	0	0	0	0	0	0	0	0	0	0	0	0	4	1.12	-	-	-	gi|224121740|ref|XP_002330641.1|/1.56257e-46/predicted protein [Populus trichocarpa]
zhu1_Ghi#S28671885	0	0	0	0	0	0	0	0	0	0	0	0	0	0	0	0	4	1.12	GO:0043234//protein complex;GO:0044444//cytoplasmic part	GO:0019787//small conjugating protein ligase activity	GO:0006950//response to stress;GO:0016567//protein ubiquitination;GO:0002252	gi|255566137|ref|XP_002524056.1|/1.83558e-81/Spotted leaf protein, putative [Ricinus communis]
zhu1_Ghi#S33804672	0	0	0	0	0	0	0	0	0	0	0	0	0	0	0	0	4	1.12	GO:0005773//vacuole;GO:0031090//organelle membrane;GO:0031224//intrinsic to membrane	GO:0046872//metal ion binding	GO:0006810//transport	gi|255562295|ref|XP_002522155.1|/1.39943e-34/calcium ion binding protein, putative [Ricinus communis]
zhu1_Ghi#S42284771	0	0	0	0	0	0	0	0	0	0	0	0	0	0	0	0	4	1.12	-	GO:0005488//binding	-	gi|297746454|emb|CBI16510.3|/4.5024e-21/unnamed protein product [Vitis vinifera]
zhu1_Ghi#S33794168	0	0	0	0	0	0	0	0	0	0	0	0	0	0	0	0	4	1.12	GO:0044464//cell part	GO:0004871//signal transducer activity;GO:0030246//carbohydrate binding;GO:0004713//protein tyrosine kinase activity;GO:0032559//adenyl ribonucleotide binding	GO:0006464//protein modification process;GO:0008037//cell recognition	gi|225447699|ref|XP_002277219.1|/3.18265e-123/PREDICTED: hypothetical protein isoform 1 [Vitis vinifera]
zhu1_Ghi#S28671305	0	0	0	0	0	0	0	0	0	0	0	0	0	0	0	0	4	1.12	GO:0044444//cytoplasmic part	GO:0004702//receptor signaling protein serine/threonine kinase activity;GO:0032559//adenyl ribonucleotide binding	GO:0006464//protein modification process;GO:0051707//response to other organism	gi|255585670|ref|XP_002533520.1|/1.57813e-65/BRASSINOSTEROID INSENSITIVE 1-associated receptor kinase 1 precursor, putative [Ricinus communis]
zhu1_Ghi#S42281715	0	0	0	0	0	0	0	0	0	0	0	0	0	0	0	0	4	1.12	GO:0005622//intracellular	-	GO:0050896//response to stimulus	gi|224135895|ref|XP_002327330.1|/8.15606e-79/predicted protein [Populus trichocarpa]
zhu1_Ghi#S33839931	0	0	0	0	0	0	0	0	0	0	0	0	0	0	0	0	4	1.12	-	-	-	-
zhu1_Ghi#S28632910	0	0	0	0	0	0	0	0	0	0	0	0	0	0	0	0	4	1.12	GO:0009526//plastid envelope;GO:0031224//intrinsic to membrane	GO:0046914//transition metal ion binding;GO:0000254//C-4 methylsterol oxidase activity	GO:0006694//steroid biosynthetic process;GO:0006631//fatty acid metabolic process	gi|255558964|ref|XP_002520505.1|/1.24866e-100/C-4 methyl sterol oxidase, putative [Ricinus communis]
zhu1_Ghi#S33850295	0	0	0	0	0	0	0	0	0	0	0	0	0	0	0	0	4	1.12	-	-	-	gi|255541730|ref|XP_002511929.1|/1.6838e-119/ATRAD3, putative [Ricinus communis]
zhu1_Ghi#S42334742	0	0	0	0	0	0	0	0	0	0	0	0	0	0	0	0	4	1.12	GO:0005746//mitochondrial respiratory chain;GO:0009534//chloroplast thylakoid	GO:0046914//transition metal ion binding	GO:0006970//response to osmotic stress;GO:0022904//respiratory electron transport chain	gi|118488086|gb|ABK95863.1|/1.80958e-50/unknown [Populus trichocarpa]
zhu1_Ghi#S42307523	0	0	0	0	0	0	0	0	0	0	0	0	0	0	0	0	4	1.12	GO:0043231//intracellular membrane-bounded organelle	-	GO:0042254//ribosome biogenesis	gi|255576217|ref|XP_002529002.1|/6.1026e-101/ribosome biogenesis protein bop1, putative [Ricinus communis]
zhu1_Ghi#S28676122	0	0	0	0	0	0	0	0	0	0	0	0	0	0	0	0	5	1.4	-	GO:0005488//binding	-	gi|224144595|ref|XP_002325344.1|/8.57978e-20/BED finger-nbs-lrr resistance protein [Populus trichocarpa]
zhu1_Ghi#S28695487	0	0	0	0	0	0	0	0	0	0	0	0	0	0	0	0	5	1.4	-	-	-	gi|255550069|ref|XP_002516085.1|/7.99779e-81/calmodulin binding protein, putative [Ricinus communis]
zhu1_Ghi#S42361111	0	0	0	0	0	0	0	0	0	0	0	0	0	0	0	0	5	1.4	GO:0012505//endomembrane system;GO:0031224//intrinsic to membrane	GO:0005402;GO:0015144//carbohydrate transmembrane transporter activity	GO:0008643//carbohydrate transport	gi|297745192|emb|CBI39184.3|/4.58046e-49/unnamed protein product [Vitis vinifera]
zhu1_Ghi#S28670679	0	0	0	0	0	0	0	0	0	0	0	0	0	0	0	0	5	1.4	-	-	-	gi|224121682|ref|XP_002318646.1|/1.10791e-46/predicted protein [Populus trichocarpa]
zhu1_Ghi#S42297459	0	0	0	0	0	0	0	0	0	0	0	0	0	0	0	0	5	1.4	-	-	-	-
zhu1_Ghi#S42301843	0	0	0	0	0	0	0	0	0	0	0	0	0	0	0	0	6	1.68	-	-	-	gi|222625788|gb|EEE59920.1|/5.23496e-14/hypothetical protein OsJ_12548 [Oryza sativa Japonica Group]
zhu1_Ghi#S28647357	0	0	0	0	0	0	0	0	0	0	0	0	0	0	0	0	6	1.68	-	-	-	-
zhu1_Ghi#S33790812	0	0	0	0	0	0	0	0	0	0	0	0	0	0	0	0	6	1.68	GO:0016020//membrane	GO:0042626//ATPase activity, coupled to transmembrane movement of substances;GO:0000166//nucleotide binding	GO:0009926//auxin polar transport;GO:0048588//developmental cell growth;GO:0009606//tropism;GO:0009734//auxin mediated signaling pathway	gi|225437787|ref|XP_002273987.1|/1.38891e-94/PREDICTED: hypothetical protein [Vitis vinifera]
zhu1_Ghi#S42298306	0	0	0	0	0	0	0	0	0	0	0	0	0	0	0	0	9	2.52	GO:0016020//membrane	GO:0016757//transferase activity, transferring glycosyl groups	GO:0030258//lipid modification	gi|24459977|dbj|BAC22616.1|/1.25696e-59/UDP-glucose:sterol 3-O-glucosyltransferase [Panax ginseng]
zhu1_Ghi#S42300986	0	0	0	0	0	0	0	0	0	0	0	0	0	0	0	0	11	3.08	GO:0043231//intracellular membrane-bounded organelle	GO:0003676//nucleic acid binding	GO:0048507//meristem development;GO:0010468//regulation of gene expression;GO:0009908//flower development;GO:0009943//adaxial/abaxial axis specification;GO:0001708//cell fate specification	gi|225453975|ref|XP_002280334.1|/1.0722e-92/PREDICTED: hypothetical protein [Vitis vinifera]
zhu1_Ghi#S42304927	0	0	0	0	0	0	0	0	0	0	0	0	0	0	0	0	23	6.45	-	-	-	gi|224105547|ref|XP_002313851.1|/2.1059e-38/AP2/ERF domain-containing transcription factor [Populus trichocarpa]
zhu1_Ghi#S28675314	0	0	0	0	0	0	0	0	0	0	0	0	0	0	2	0.55	0	0	-	-	-	-
zhu1_Ghi#S28690911	0	0	0	0	0	0	0	0	0	0	0	0	0	0	2	0.55	0	0	GO:0043231//intracellular membrane-bounded organelle	-	-	gi|297740042|emb|CBI30224.3|/1.08845e-95/unnamed protein product [Vitis vinifera]
zhu1_Ghi#S42326501	0	0	0	0	0	0	0	0	0	0	0	0	0	0	2	0.55	0	0	-	-	-	gi|224122070|ref|XP_002330533.1|/1.33091e-53/predicted protein [Populus trichocarpa]
zhu1_Ghi#S42356973	0	0	0	0	0	0	0	0	0	0	0	0	0	0	2	0.55	0	0	-	-	-	gi|225462179|ref|XP_002266949.1|/4.187e-89/PREDICTED: hypothetical protein [Vitis vinifera]
zhu1_Ghi#S42329729	0	0	0	0	0	0	0	0	0	0	0	0	0	0	2	0.55	0	0	-	-	-	gi|225440757|ref|XP_002281218.1|/6.08022e-83/PREDICTED: hypothetical protein [Vitis vinifera]
zhu1_Ghi#S30008862	0	0	0	0	0	0	0	0	0	0	0	0	0	0	2	0.55	0	0	-	-	-	-
zhu1_Ghi#S42288006	0	0	0	0	0	0	0	0	0	0	0	0	0	0	2	0.55	0	0	GO:0043231//intracellular membrane-bounded organelle	GO:0005506//iron ion binding;GO:0004497//monooxygenase activity	-	gi|255554949|ref|XP_002518512.1|/5.56859e-116/cytochrome P450, putative [Ricinus communis]
zhu1_Ghi#S28686990	0	0	0	0	0	0	0	0	0	0	0	0	0	0	2	0.55	0	0	-	GO:0022857//transmembrane transporter activity	GO:0006810//transport	gi|224080794|ref|XP_002306233.1|/1.2936e-80/predicted protein [Populus trichocarpa]
zhu1_Ghi#S28678117	0	0	0	0	0	0	0	0	0	0	0	0	0	0	2	0.55	0	0	GO:0005622//intracellular	-	-	gi|297798774|ref|XP_002867271.1|/1.82557e-79/armadillo/beta-catenin repeat family protein [Arabidopsis lyrata subsp. lyrata]
zhu1_Ghi#S42297463	0	0	0	0	0	0	0	0	0	0	0	0	0	0	2	0.55	0	0	GO:0016020//membrane;GO:0043231//intracellular membrane-bounded organelle	GO:0005488//binding	-	gi|224131712|ref|XP_002321159.1|/1.20358e-109/predicted protein [Populus trichocarpa]
zhu1_Ghi#S42301936	0	0	0	0	0	0	0	0	0	0	0	0	0	0	2	0.55	0	0	GO:0016020//membrane	GO:0032561//guanyl ribonucleotide binding;GO:0004620//phospholipase activity	GO:0035556//intracellular signal transduction;GO:0006810//transport	gi|225445190|ref|XP_002284205.1|/6.15918e-108/PREDICTED: hypothetical protein [Vitis vinifera]
zhu1_Ghi#S33785184	0	0	0	0	0	0	0	0	0	0	0	0	0	0	2	0.55	0	0	-	-	-	-
zhu1_Ghi#S42305304	0	0	0	0	0	0	0	0	0	0	0	0	0	0	2	0.55	0	0	GO:0031224//intrinsic to membrane;GO:0009532//plastid stroma;GO:0009528//plastid inner membrane	GO:0046914//transition metal ion binding;GO:0046873//metal ion transmembrane transporter activity;GO:0019829//cation-transporting ATPase activity;GO:0005515//protein binding;GO:0005261//cation channel activity;GO:0016836//hydro-lyase activity;GO:0032559//adenyl ribonucleotide binding	GO:0009206;GO:0070838//divalent metal ion transport	gi|225438996|ref|XP_002284429.1|/5.27696e-132/PREDICTED: similar to ACA1 (autoinhibited Ca2+ -ATPase 1); calmodulin binding isoform 1 [Vitis vinifera]
zhu1_Ghi#S42324554	0	0	0	0	0	0	0	0	0	0	0	0	0	0	2	0.55	0	0	GO:0016020//membrane	-	-	gi|224056479|ref|XP_002298876.1|/1.65413e-86/predicted protein [Populus trichocarpa]
zhu1_Ghi#S28638427	0	0	0	0	0	0	0	0	0	0	0	0	0	0	2	0.55	0	0	GO:0012510//trans-Golgi network transport vesicle membrane;GO:0005905//coated pit	GO:0005488//binding	GO:0015031//protein transport	gi|225434540|ref|XP_002276855.1|/1.74433e-50/PREDICTED: hypothetical protein [Vitis vinifera]
zhu1_Ghi#S42325291	0	0	0	0	0	0	0	0	0	0	0	0	0	0	2	0.55	0	0	GO:0031224//intrinsic to membrane;GO:0031410//cytoplasmic vesicle	-	-	gi|255557319|ref|XP_002519690.1|/6.75204e-82/conserved hypothetical protein [Ricinus communis]
zhu1_Ghi#S42298853	0	0	0	0	0	0	0	0	0	0	0	0	0	0	2	0.55	0	0	GO:0031090//organelle membrane	GO:0004702//receptor signaling protein serine/threonine kinase activity;GO:0032559//adenyl ribonucleotide binding	GO:0017145//stem cell division;GO:0009756//carbohydrate mediated signaling;GO:0009873//ethylene mediated signaling pathway;GO:0034285;GO:0048506;GO:0006464//protein modification process;GO:0009685//gibberellin metabolic process	gi|224138778|ref|XP_002322899.1|/7.24123e-144/serine/threonine protein kinase 2, CTR2 [Populus trichocarpa]
zhu1_Ghi#S42322854	0	0	0	0	0	0	0	0	0	0	0	0	0	0	2	0.55	0	0	-	-	-	-
zhu1_Ghi#S33815000	0	0	0	0	0	0	0	0	0	0	0	0	0	0	2	0.55	0	0	-	-	GO:0009987//cellular process;GO:0010033//response to organic substance	gi|224107871|ref|XP_002314634.1|/1.6982e-31/AP2/ERF domain-containing transcription factor [Populus trichocarpa]
zhu1_Ghi#S28664796	0	0	0	0	0	0	0	0	0	0	0	0	0	0	2	0.55	0	0	-	GO:0046872//metal ion binding;GO:0016209//antioxidant activity	-	gi|225431974|ref|XP_002272979.1|/7.75983e-97/PREDICTED: hypothetical protein [Vitis vinifera]
zhu1_Ghi#S33807231	0	0	0	0	0	0	0	0	0	0	0	0	0	0	2	0.55	0	0	GO:0031224//intrinsic to membrane	GO:0016628//oxidoreductase activity, acting on the CH-CH group of donors, NAD or NADP as acceptor;GO:0022891//substrate-specific transmembrane transporter activity	GO:0008152//metabolic process;GO:0006810//transport	gi|224054374|ref|XP_002298228.1|/7.92919e-86/predicted protein [Populus trichocarpa]
zhu1_Ghi#S28676448	0	0	0	0	0	0	0	0	0	0	0	0	0	0	2	0.55	0	0	-	-	-	-
zhu1_Ghi#S33791949	0	0	0	0	0	0	0	0	0	0	0	0	0	0	2	0.55	0	0	GO:0043231//intracellular membrane-bounded organelle	GO:0046872//metal ion binding	-	gi|255561949|ref|XP_002521983.1|/1.17089e-50/calcium ion binding protein, putative [Ricinus communis]
zhu1_Ghi#S28691322	0	0	0	0	0	0	0	0	0	0	0	0	0	0	2	0.55	0	0	-	-	-	-
zhu1_Ghi#S42280137	0	0	0	0	0	0	0	0	0	0	0	0	0	0	2	0.55	0	0	GO:0043229//intracellular organelle	GO:0003676//nucleic acid binding;GO:0003824//catalytic activity	-	gi|224054528|ref|XP_002298305.1|/1.85258e-92/hypothetical protein POPTRDRAFT_172231 [Populus trichocarpa]
zhu1_Ghi#S28640020	0	0	0	0	0	0	0	0	0	0	0	0	0	0	2	0.55	0	0	-	-	-	-
zhu1_Ghi#S42361466	0	0	0	0	0	0	0	0	0	0	0	0	0	0	2	0.55	0	0	GO:0030312//external encapsulating structure;GO:0031981//nuclear lumen;GO:0043232;GO:0016020//membrane	GO:0005198//structural molecule activity;GO:0032559//adenyl ribonucleotide binding	GO:0009314//response to radiation;GO:0009725//response to hormone stimulus;GO:0009913//epidermal cell differentiation;GO:0048588//developmental cell growth;GO:0006950//response to stress	gi|155964453|gb|ABS83240.2|/2.90414e-86/actin 7 [Corchorus olitorius]
zhu1_Ghi#S42308590	0	0	0	0	0	0	0	0	0	0	0	0	0	0	2	0.55	0	0	GO:0032991//macromolecular complex;GO:0030312//external encapsulating structure;GO:0031981//nuclear lumen	GO:0003676//nucleic acid binding;GO:0046914//transition metal ion binding;GO:0042623//ATPase activity, coupled;GO:0032559//adenyl ribonucleotide binding	GO:0000377//RNA splicing, via transesterification reactions with bulged adenosine as nucleophile;GO:0006970//response to osmotic stress	gi|147770303|emb|CAN60235.1|/1.08168e-69/hypothetical protein [Vitis vinifera]
zhu1_Ghi#S28704446	0	0	0	0	0	0	0	0	0	0	0	0	0	0	2	0.55	0	0	-	GO:0016788//hydrolase activity, acting on ester bonds;GO:0046872//metal ion binding;GO:0016747//transferase activity, transferring acyl groups other than amino-acyl groups	-	gi|224067828|ref|XP_002302553.1|/6.88347e-90/predicted protein [Populus trichocarpa]
zhu1_Ghi#S42321476	0	0	0	0	0	0	0	0	0	0	0	0	0	0	2	0.55	0	0	-	GO:0003824//catalytic activity	-	gi|170792416|emb|CAP08388.2|/6.76459e-56/Ppx-GppA phosphatase protein (exopolyphosphatase) [Lupinus albus]
zhu1_Ghi#S42319190	0	0	0	0	0	0	0	0	0	0	0	0	0	0	2	0.55	0	0	GO:0043231//intracellular membrane-bounded organelle	GO:0003676//nucleic acid binding	GO:0001708//cell fate specification;GO:0009943//adaxial/abaxial axis specification;GO:0048507//meristem development;GO:0009908//flower development	gi|255583636|ref|XP_002532573.1|/1.83799e-100/Axial regulator YABBY1, putative [Ricinus communis]
zhu1_Ghi#S42285773	0	0	0	0	0	0	0	0	0	0	0	0	0	0	2	0.55	0	0	-	-	-	-
zhu1_Ghi#S42322506	0	0	0	0	0	0	0	0	0	0	0	0	0	0	2	0.55	0	0	-	GO:0005488//binding	-	gi|225447606|ref|XP_002272993.1|/1.9732e-41/PREDICTED: hypothetical protein [Vitis vinifera]
zhu1_Ghi#S42278978	0	0	0	0	0	0	0	0	0	0	0	0	0	0	2	0.55	0	0	-	-	-	gi|79454960|ref|NP_191687.2|/6.0195e-18/unknown protein [Arabidopsis thaliana]
zhu1_Ghi#S30006779	0	0	0	0	0	0	0	0	0	0	0	0	0	0	2	0.55	0	0	GO:0005618//cell wall;GO:0031225//anchored to membrane	GO:0016798//hydrolase activity, acting on glycosyl bonds	-	gi|90186655|gb|ABD91577.1|/3.23092e-55/beta-1,3-glucanase [Medicago sativa]
zhu1_Ghi#S42282823	0	0	0	0	0	0	0	0	0	0	0	0	0	0	2	0.55	0	0	-	-	-	gi|125558877|gb|EAZ04413.1|/2.80962e-07/hypothetical protein OsI_26557 [Oryza sativa Indica Group]
zhu1_Ghi#S42278519	0	0	0	0	0	0	0	0	0	0	0	0	0	0	2	0.55	0	0	GO:0043231//intracellular membrane-bounded organelle;GO:0031410//cytoplasmic vesicle	GO:0016811//hydrolase activity, acting on carbon-nitrogen (but not peptide) bonds, in linear amides;GO:0005488//binding;GO:0016813//hydrolase activity, acting on carbon-nitrogen (but not peptide) bonds, in linear amidines;GO:0070011//peptidase activity, acting on L-amino acid peptides	GO:0000255//allantoin metabolic process	gi|255551929|ref|XP_002517009.1|/5.06169e-127/N-carbamoyl-L-amino acid hydrolase, putative [Ricinus communis]
zhu1_Ghi#S33794001	0	0	0	0	0	0	0	0	0	0	0	0	0	0	2	0.55	0	0	GO:0009536//plastid	GO:0005488//binding	-	gi|225441567|ref|XP_002276675.1|/1.35122e-105/PREDICTED: hypothetical protein [Vitis vinifera]
zhu1_Ghi#S42285308	0	0	0	0	0	0	0	0	0	0	0	0	0	0	2	0.55	0	0	-	GO:0016616//oxidoreductase activity, acting on the CH-OH group of donors, NAD or NADP as acceptor;GO:0016772//transferase activity, transferring phosphorus-containing groups;GO:0000166//nucleotide binding	GO:0006566//threonine metabolic process;GO:0006549//isoleucine metabolic process;GO:0000097//sulfur amino acid biosynthetic process	gi|255561228|ref|XP_002521625.1|/9.65592e-103/aspartate kinase, putative [Ricinus communis]
zhu1_Ghi#S42308971	0	0	0	0	0	0	0	0	0	0	0	0	0	0	2	0.55	0	0	GO:0009536//plastid	GO:0004812//aminoacyl-tRNA ligase activity;GO:0032559//adenyl ribonucleotide binding	GO:0006418//tRNA aminoacylation for protein translation;GO:0003006//reproductive developmental process	gi|296086256|emb|CBI31697.3|/7.99516e-172/unnamed protein product [Vitis vinifera]
zhu1_Ghi#S42360903	0	0	0	0	0	0	0	0	0	0	0	0	0	0	2	0.55	0	0	-	-	-	-
zhu1_Ghi#S28689735	0	0	0	0	0	0	0	0	0	0	0	0	0	0	2	0.55	0	0	GO:0016020//membrane	GO:0005488//binding	-	gi|255538120|ref|XP_002510125.1|/1.4487e-108/conserved hypothetical protein [Ricinus communis]
zhu1_Ghi#S42314031	0	0	0	0	0	0	0	0	0	0	0	0	0	0	2	0.55	0	0	-	-	-	-
zhu1_Ghi#S42356502	0	0	0	0	0	0	0	0	0	0	0	0	0	0	2	0.55	0	0	-	GO:0016301//kinase activity	-	gi|297735543|emb|CBI18037.3|/2.14687e-89/unnamed protein product [Vitis vinifera]
zhu1_Ghi#S42289239	0	0	0	0	0	0	0	0	0	0	0	0	0	0	2	0.55	0	0	-	-	-	gi|224085180|ref|XP_002307513.1|/1.14547e-73/predicted protein [Populus trichocarpa]
zhu1_Ghi#S42306581	0	0	0	0	0	0	0	0	0	0	0	0	0	0	2	0.55	0	0	-	-	-	-
zhu1_Ghi#S33782432	0	0	0	0	0	0	0	0	0	0	0	0	0	0	2	0.55	0	0	-	-	-	gi|225453533|ref|XP_002275713.1|/1.16851e-18/PREDICTED: hypothetical protein [Vitis vinifera]
zhu1_Ghi#S33813987	0	0	0	0	0	0	0	0	0	0	0	0	0	0	2	0.55	0	0	-	-	-	-
zhu1_Ghi#S42288481	0	0	0	0	0	0	0	0	0	0	0	0	0	0	2	0.55	0	0	-	-	-	gi|297745424|emb|CBI40504.3|/3.35911e-60/unnamed protein product [Vitis vinifera]
zhu1_Ghi#S42317596	0	0	0	0	0	0	0	0	0	0	0	0	0	0	2	0.55	0	0	-	GO:0004672//protein kinase activity;GO:0032559//adenyl ribonucleotide binding	GO:0006464//protein modification process	gi|225446641|ref|XP_002281197.1|/1.93336e-42/PREDICTED: hypothetical protein isoform 2 [Vitis vinifera]
zhu1_Ghi#S42280083	0	0	0	0	0	0	0	0	0	0	0	0	0	0	2	0.55	0	0	-	GO:0008233//peptidase activity	GO:0019538//protein metabolic process	gi|255544139|ref|XP_002513132.1|/3.44598e-83/Aspartic proteinase nepenthesin-1 precursor, putative [Ricinus communis]
zhu1_Ghi#S28688776	0	0	0	0	0	0	0	0	0	0	0	0	0	0	2	0.55	0	0	-	-	-	gi|225425049|ref|XP_002270011.1|/1.39961e-22/PREDICTED: hypothetical protein [Vitis vinifera]
zhu1_Ghi#S28636279	0	0	0	0	0	0	0	0	0	0	0	0	0	0	2	0.55	0	0	GO:0031410//cytoplasmic vesicle	GO:0005215//transporter activity	GO:0006810//transport	gi|255562444|ref|XP_002522228.1|/3.85206e-107/purine permease, putative [Ricinus communis]
zhu1_Ghi#S42333327	0	0	0	0	0	0	0	0	0	0	0	0	0	0	2	0.55	0	0	-	-	-	gi|224139262|ref|XP_002323026.1|/1.09209e-101/predicted protein [Populus trichocarpa]
zhu1_Ghi#S42359037	0	0	0	0	0	0	0	0	0	0	0	0	0	0	2	0.55	0	0	-	-	-	-
zhu1_Ghi#S28667124	0	0	0	0	0	0	0	0	0	0	0	0	0	0	2	0.55	0	0	-	-	-	-
zhu1_Ghi#S33841551	0	0	0	0	0	0	0	0	0	0	0	0	0	0	2	0.55	0	0	-	-	-	gi|224118994|ref|XP_002331299.1|/1.24694e-43/predicted protein [Populus trichocarpa]
zhu1_Ghi#S33804719	0	0	0	0	0	0	0	0	0	0	0	0	0	0	2	0.55	0	0	GO:0044431//Golgi apparatus part	GO:0035250//UDP-galactosyltransferase activity	-	gi|255581057|ref|XP_002531344.1|/1.22477e-97/lactosylceramide 4-alpha-galactosyltransferase, putative [Ricinus communis]
zhu1_Ghi#S33804408	0	0	0	0	0	0	0	0	0	0	0	0	0	0	2	0.55	0	0	-	GO:0016491//oxidoreductase activity	-	gi|225441110|ref|XP_002265059.1|/1.09526e-125/PREDICTED: hypothetical protein [Vitis vinifera]
zhu1_Ghi#S42277389	0	0	0	0	0	0	0	0	0	0	0	0	0	0	2	0.55	0	0	-	-	-	gi|224132298|ref|XP_002328234.1|/4.62314e-38/predicted protein [Populus trichocarpa]
zhu1_Ghi#S42292792	0	0	0	0	0	0	0	0	0	0	0	0	0	0	2	0.55	0	0	GO:0019897//extrinsic to plasma membrane	GO:0004683//calmodulin-dependent protein kinase activity;GO:0005488//binding	-	gi|255556177|ref|XP_002519123.1|/1.57841e-131/F-box and wd40 domain protein, putative [Ricinus communis]
zhu1_Ghi#S42306780	0	0	0	0	0	0	0	0	0	0	0	0	0	0	2	0.55	0	0	GO:0016604//nuclear body;GO:0031227//intrinsic to endoplasmic reticulum membrane;GO:0005635//nuclear envelope	GO:0043169//cation binding;GO:0004620//phospholipase activity;GO:0004721//phosphoprotein phosphatase activity	GO:0023033;GO:0051169//nuclear transport;GO:0006464//protein modification process	gi|224128732|ref|XP_002320408.1|/6.65931e-147/predicted protein [Populus trichocarpa]
zhu1_Ghi#S42296128	0	0	0	0	0	0	0	0	0	0	0	0	0	0	2	0.55	0	0	-	GO:0008374//O-acyltransferase activity	GO:0044238//primary metabolic process	gi|297734865|emb|CBI17099.3|/2.79059e-123/unnamed protein product [Vitis vinifera]
zhu1_Ghi#S42282789	0	0	0	0	0	0	0	0	0	0	0	0	0	0	2	0.55	0	0	-	-	-	gi|225456898|ref|XP_002280677.1|/4.34649e-75/PREDICTED: hypothetical protein [Vitis vinifera]
zhu1_Ghi#S42304211	0	0	0	0	0	0	0	0	0	0	0	0	0	0	2	0.55	0	0	GO:0043231//intracellular membrane-bounded organelle	GO:0003676//nucleic acid binding;GO:0016891//endoribonuclease activity, producing 5'-phosphomonoesters	GO:0070918;GO:0035194//posttranscriptional gene silencing by RNA;GO:0032502//developmental process	gi|255577153|ref|XP_002529460.1|/8.19542e-72/ribonuclease III, putative [Ricinus communis]
zhu1_Ghi#S42313706	0	0	0	0	0	0	0	0	0	0	0	0	0	0	2	0.55	0	0	GO:0043231//intracellular membrane-bounded organelle	GO:0001071	GO:0010468//regulation of gene expression	gi|225461144|ref|XP_002282727.1|/1.73159e-64/PREDICTED: hypothetical protein [Vitis vinifera]
zhu1_Ghi#S33788823	0	0	0	0	0	0	0	0	0	0	0	0	0	0	2	0.55	0	0	-	GO:0016740//transferase activity	-	gi|224086052|ref|XP_002307796.1|/7.39057e-59/bromodomain protein [Populus trichocarpa]
zhu1_Ghi#S33792257	0	0	0	0	0	0	0	0	0	0	0	0	0	0	2	0.55	0	0	-	-	-	-
zhu1_Ghi#S42327553	0	0	0	0	0	0	0	0	0	0	0	0	0	0	2	0.55	0	0	-	-	GO:0006972//hyperosmotic response	gi|255575052|ref|XP_002528431.1|/2.48594e-89/conserved hypothetical protein [Ricinus communis]
zhu1_Ghi#S42323507	0	0	0	0	0	0	0	0	0	0	0	0	0	0	2	0.55	0	0	-	-	-	gi|255537319|ref|XP_002509726.1|/2.47621e-22/calmodulin binding protein, putative [Ricinus communis]
zhu1_Ghi#S42328225	0	0	0	0	0	0	0	0	0	0	0	0	0	0	2	0.55	0	0	-	-	-	gi|255585695|ref|XP_002533531.1|/1.98279e-56/nonsense-mediated mRNA decay protein, putative [Ricinus communis]
zhu1_Ghi#S42323286	0	0	0	0	0	0	0	0	0	0	0	0	0	0	2	0.55	0	0	GO:0044464//cell part	-	GO:0007047//cellular cell wall organization	gi|150022206|gb|ABR57431.1|/7.57843e-10/alpha-expansin 4 [Gossypium raimondii]
zhu1_Ghi#S42278066	0	0	0	0	0	0	0	0	0	0	0	0	0	0	2	0.55	0	0	GO:0044464//cell part	-	-	gi|224131304|ref|XP_002321051.1|/1.44672e-71/predicted protein [Populus trichocarpa]
zhu1_Ghi#S28631718	0	0	0	0	0	0	0	0	0	0	0	0	0	0	2	0.55	0	0	-	GO:0016740//transferase activity	-	gi|224139884|ref|XP_002323324.1|/3.01239e-71/predicted protein [Populus trichocarpa]
zhu1_Ghi#S28690683	0	0	0	0	0	0	0	0	0	0	0	0	0	0	2	0.55	0	0	GO:0005618//cell wall	GO:0030234//enzyme regulator activity;GO:0004091//carboxylesterase activity	GO:0071555	gi|224069284|ref|XP_002326320.1|/6.11695e-98/predicted protein [Populus trichocarpa]
zhu1_Ghi#S28689035	0	0	0	0	0	0	0	0	0	0	0	0	0	0	2	0.55	0	0	GO:0043231//intracellular membrane-bounded organelle;GO:0044444//cytoplasmic part	GO:0005083//small GTPase regulator activity;GO:0046914//transition metal ion binding	GO:0032012//regulation of ARF protein signal transduction	gi|255573655|ref|XP_002527750.1|/3.53994e-111/arf gtpase-activating protein, putative [Ricinus communis]
zhu1_Ghi#S28699544	0	0	0	0	0	0	0	0	0	0	0	0	0	0	2	0.55	2	0.56	GO:0043231//intracellular membrane-bounded organelle	GO:0046527//glucosyltransferase activity	-	gi|187611219|gb|ACD13789.1|/2.27895e-82/starch synthase V precursor [Vitis vinifera]
zhu1_Ghi#S28684275	0	0	0	0	0	0	0	0	0	0	0	0	0	0	2	0.55	2	0.56	-	-	GO:0010468//regulation of gene expression	gi|224126261|ref|XP_002319796.1|/7.76405e-76/GRAS family transcription factor [Populus trichocarpa]
zhu1_Ghi#S28705270	0	0	0	0	0	0	0	0	0	0	0	0	0	0	2	0.55	2	0.56	-	GO:0005488//binding	GO:0048827//phyllome development	gi|255537974|ref|XP_002510052.1|/1.64254e-65/conserved hypothetical protein [Ricinus communis]
zhu1_Ghi#S42291329	0	0	0	0	0	0	0	0	0	0	0	0	0	0	2	0.55	2	0.56	GO:0009536//plastid	GO:0046914//transition metal ion binding;GO:0016702//oxidoreductase activity, acting on single donors with incorporation of molecular oxygen, incorporation of two atoms of oxygen	GO:0009642//response to light intensity;GO:0051707//response to other organism;GO:0006633//fatty acid biosynthetic process;GO:0009694//jasmonic acid metabolic process;GO:0009719;GO:0042221//response to chemical stimulus;GO:0006950//response to stress	gi|14589309|emb|CAC43237.1|/1.30408e-152/lipoxygenase [Sesbania rostrata]
zhu1_Ghi#S33793508	0	0	0	0	0	0	0	0	0	0	0	0	0	0	2	0.55	2	0.56	GO:0008287//protein serine/threonine phosphatase complex;GO:0043231//intracellular membrane-bounded organelle	GO:0005488//binding;GO:0019888//protein phosphatase regulator activity	GO:0023060	gi|225452202|ref|XP_002270911.1|/7.71523e-27/PREDICTED: hypothetical protein [Vitis vinifera]
zhu1_Ghi#S42291224	0	0	0	0	0	0	0	0	0	0	0	0	0	0	2	0.55	2	0.56	GO:0044424//intracellular part	GO:0004812//aminoacyl-tRNA ligase activity;GO:0032559//adenyl ribonucleotide binding	GO:0006418//tRNA aminoacylation for protein translation	gi|225465204|ref|XP_002264666.1|/6.4707e-167/PREDICTED: hypothetical protein [Vitis vinifera]
zhu1_Ghi#S42325142	0	0	0	0	0	0	0	0	0	0	0	0	0	0	2	0.55	3	0.84	GO:0009536//plastid	GO:0046872//metal ion binding;GO:0016744	GO:0008652//cellular amino acid biosynthetic process	gi|1130684|emb|CAA87084.1|/3.89085e-91/acetohydroxyacid synthase [Gossypium hirsutum]
zhu1_Ghi#S33798066	0	0	0	0	0	0	0	0	0	0	0	0	0	0	2	0.55	3	0.84	-	-	-	gi|112819971|gb|ABI23959.1|/7.94344e-84/WRKY transcription factor 2 [Gossypium hirsutum]
zhu1_Ghi#S28698609	0	0	0	0	0	0	0	0	0	0	0	0	0	0	2	0.55	4	1.12	GO:0031224//intrinsic to membrane	GO:0019829//cation-transporting ATPase activity;GO:0032559//adenyl ribonucleotide binding	GO:0009206;GO:0006811//ion transport	gi|255544367|ref|XP_002513245.1|/5.26113e-166/cation-transporting atpase 13a1, putative [Ricinus communis]
zhu1_Ghi#S42327400	0	0	0	0	0	0	0	0	0	0	0	0	0	0	2	0.55	4	1.12	-	-	-	gi|297802676|ref|XP_002869222.1|/1.4719e-06/predicted protein [Arabidopsis lyrata subsp. lyrata]
zhu1_Ghi#S42328269	0	0	0	0	0	0	0	0	0	0	0	0	0	0	2	0.55	4	1.12	-	-	-	gi|224126385|ref|XP_002319825.1|/1.28144e-26/predicted protein [Populus trichocarpa]
zhu1_Ghi#S33810643	0	0	0	0	0	0	0	0	0	0	0	0	0	0	2	0.55	6	1.68	-	-	GO:0010468//regulation of gene expression	gi|225457548|ref|XP_002272300.1|/4.22168e-41/PREDICTED: hypothetical protein [Vitis vinifera]
zhu1_Ghi#S42278413	0	0	0	0	0	0	0	0	0	0	0	0	0	0	2	0.55	11	3.08	-	GO:0000166//nucleotide binding;GO:0016628//oxidoreductase activity, acting on the CH-CH group of donors, NAD or NADP as acceptor	GO:0008152//metabolic process	gi|224135727|ref|XP_002327289.1|/5.63795e-134/predicted protein [Populus trichocarpa]
zhu1_Ghi#S42312043	0	0	0	0	0	0	0	0	0	0	0	0	0	0	3	0.82	0	0	GO:0000790//nuclear chromatin;GO:0008023//transcription elongation factor complex	-	GO:0006259//DNA metabolic process;GO:0033554//cellular response to stress;GO:0003006//reproductive developmental process;GO:0010467//gene expression	gi|224124374|ref|XP_002330007.1|/1.25253e-109/global transcription factor group [Populus trichocarpa]
zhu1_Ghi#S42296468	0	0	0	0	0	0	0	0	0	0	0	0	0	0	3	0.82	0	0	-	-	-	gi|225460573|ref|XP_002278721.1|/3.24777e-65/PREDICTED: similar to SPla/RYanodine receptor (SPRY) domain-containing protein [Vitis vinifera]
zhu1_Ghi#S42305821	0	0	0	0	0	0	0	0	0	0	0	0	0	0	3	0.82	0	0	GO:0044424//intracellular part	GO:0060089//molecular transducer activity	GO:0010468//regulation of gene expression;GO:0009639//response to red or far red light	gi|255576316|ref|XP_002529051.1|/9.6528e-110/Chitin-inducible gibberellin-responsive protein, putative [Ricinus communis]
zhu1_Ghi#S33784910	0	0	0	0	0	0	0	0	0	0	0	0	0	0	3	0.82	0	0	-	-	-	-
zhu1_Ghi#S29997279	0	0	0	0	0	0	0	0	0	0	0	0	0	0	3	0.82	0	0	-	-	-	-
zhu1_Ghi#S33798027	0	0	0	0	0	0	0	0	0	0	0	0	0	0	3	0.82	0	0	GO:0043231//intracellular membrane-bounded organelle	GO:0046914//transition metal ion binding;GO:0003676//nucleic acid binding	GO:0010468//regulation of gene expression;GO:0006351//transcription, DNA-dependent	gi|255560846|ref|XP_002521436.1|/1.42456e-60/transcription factor, putative [Ricinus communis]
zhu1_Ghi#S42330989	0	0	0	0	0	0	0	0	0	0	0	0	0	0	3	0.82	0	0	GO:0031090//organelle membrane;GO:0031224//intrinsic to membrane	GO:0005515//protein binding	GO:0048193//Golgi vesicle transport;GO:0016044//cellular membrane organization;GO:0015031//protein transport	gi|225439199|ref|XP_002275569.1|/8.64733e-67/PREDICTED: hypothetical protein [Vitis vinifera]
zhu1_Ghi#S28706306	0	0	0	0	0	0	0	0	0	0	0	0	0	0	3	0.82	0	0	GO:0016020//membrane	GO:0046914//transition metal ion binding	-	gi|225439970|ref|XP_002280999.1|/3.54232e-65/PREDICTED: hypothetical protein [Vitis vinifera]
zhu1_Ghi#S33801941	0	0	0	0	0	0	0	0	0	0	0	0	0	0	3	0.82	0	0	GO:0044464//cell part	GO:0046914//transition metal ion binding	-	gi|74027078|gb|AAZ94630.1|/2.13226e-83/zinc finger protein-like protein [Gossypium hirsutum]
zhu1_Ghi#S42315884	0	0	0	0	0	0	0	0	0	0	0	0	0	0	3	0.82	0	0	-	-	-	-
zhu1_Ghi#S42290010	0	0	0	0	0	0	0	0	0	0	0	0	0	0	3	0.82	0	0	-	GO:0046914//transition metal ion binding	GO:0009416//response to light stimulus	gi|225428354|ref|XP_002283202.1|/2.1561e-130/PREDICTED: hypothetical protein [Vitis vinifera]
zhu1_Ghi#S33793804	0	0	0	0	0	0	0	0	0	0	0	0	0	0	3	0.82	0	0	-	GO:0003824//catalytic activity	-	gi|224119546|ref|XP_002318101.1|/1.73219e-103/predicted protein [Populus trichocarpa]
zhu1_Ghi#S42318643	0	0	0	0	0	0	0	0	0	0	0	0	0	0	3	0.82	0	0	GO:0043231//intracellular membrane-bounded organelle;GO:0016020//membrane	GO:0003774//motor activity;GO:0000166//nucleotide binding	-	gi|297738831|emb|CBI28076.3|/7.91482e-104/unnamed protein product [Vitis vinifera]
zhu1_Ghi#S28683673	0	0	0	0	0	0	0	0	0	0	0	0	0	0	3	0.82	0	0	-	-	GO:0006350//transcription	gi|111218108|gb|ABH08746.1|/7.87308e-62/CBF/DREB-like transcription factor 1 [Citrus trifoliata]
zhu1_Ghi#S42298997	0	0	0	0	0	0	0	0	0	0	0	0	0	0	3	0.82	0	0	GO:0043232;GO:0043231//intracellular membrane-bounded organelle	GO:0032559//adenyl ribonucleotide binding	GO:0007059//chromosome segregation;GO:0000725//recombinational repair;GO:0010212//response to ionizing radiation	gi|255539813|ref|XP_002510971.1|/5.91904e-117/structural maintenance of chromosomes 6 smc6, putative [Ricinus communis]
zhu1_Ghi#S45785983	0	0	0	0	0	0	0	0	0	0	0	0	0	0	3	0.82	0	0	GO:0016020//membrane;GO:0071944	GO:0016301//kinase activity	-	gi|224080351|ref|XP_002306108.1|/1.60699e-52/predicted protein [Populus trichocarpa]
zhu1_Ghi#S42288467	0	0	0	0	0	0	0	0	0	0	0	0	0	0	3	0.82	0	0	-	GO:0003676//nucleic acid binding	-	gi|255545698|ref|XP_002513909.1|/2.07628e-25/conserved hypothetical protein [Ricinus communis]
zhu1_Ghi#S42325372	0	0	0	0	0	0	0	0	0	0	0	0	0	0	3	0.82	0	0	-	GO:0005488//binding;GO:0016301//kinase activity	-	gi|147793048|emb|CAN62134.1|/1.85819e-88/hypothetical protein [Vitis vinifera]
zhu1_Ghi#S33796212	0	0	0	0	0	0	0	0	0	0	0	0	0	0	3	0.82	2	0.56	-	GO:0003824//catalytic activity	-	gi|255540099|ref|XP_002511114.1|/1.91552e-84/ubiquitin-protein ligase, putative [Ricinus communis]
zhu1_Ghi#S42286518	0	0	0	0	0	0	0	0	0	0	0	0	0	0	3	0.82	2	0.56	-	GO:0016740//transferase activity	-	gi|225426178|ref|XP_002279187.1|/8.8645e-92/PREDICTED: hypothetical protein [Vitis vinifera]
zhu1_Ghi#S42306189	0	0	0	0	0	0	0	0	0	0	0	0	0	0	3	0.82	2	0.56	-	-	GO:0003006//reproductive developmental process	gi|224082944|ref|XP_002306902.1|/4.25785e-53/predicted protein [Populus trichocarpa]
zhu1_Ghi#S33796747	0	0	0	0	0	0	0	0	0	0	0	0	0	0	3	0.82	2	0.56	GO:0043231//intracellular membrane-bounded organelle	GO:0015291//secondary active transmembrane transporter activity;GO:0008509//anion transmembrane transporter activity	GO:0006810//transport	gi|224054570|ref|XP_002298326.1|/3.7323e-104/predicted protein [Populus trichocarpa]
zhu1_Ghi#S28643296	0	0	0	0	0	0	0	0	0	0	0	0	0	0	3	0.82	3	0.84	-	-	-	gi|255576101|ref|XP_002528945.1|/4.12559e-46/hypothetical protein RCOM_0510880 [Ricinus communis]
zhu1_Ghi#S42291789	0	0	0	0	0	0	0	0	0	0	0	0	0	0	4	1.09	0	0	-	-	-	gi|296087804|emb|CBI35060.3|/6.86727e-43/unnamed protein product [Vitis vinifera]
zhu1_Ghi#S42291231	0	0	0	0	0	0	0	0	0	0	0	0	0	0	4	1.09	0	0	-	GO:0003824//catalytic activity	GO:0044238//primary metabolic process	gi|224085469|ref|XP_002307585.1|/1.32105e-105/predicted protein [Populus trichocarpa]
zhu1_Ghi#S42295797	0	0	0	0	0	0	0	0	0	0	0	0	0	0	4	1.09	2	0.56	GO:0043231//intracellular membrane-bounded organelle	GO:0008134//transcription factor binding	GO:0048438//floral whorl development	gi|255539545|ref|XP_002510837.1|/4.41708e-110/Transcriptional corepressor SEUSS, putative [Ricinus communis]
zhu1_Ghi#S28658102	0	0	0	0	0	0	0	0	0	0	0	0	0	0	4	1.09	4	1.12	-	-	-	gi|297736433|emb|CBI25304.3|/8.78651e-06/unnamed protein product [Vitis vinifera]
zhu1_Ghi#S28668277	0	0	0	0	0	0	0	0	0	0	0	0	0	0	5	1.37	5	1.4	-	-	-	gi|225444760|ref|XP_002278189.1|/4.0398e-51/PREDICTED: hypothetical protein [Vitis vinifera]
zhu1_Ghi#S28699640	0	0	0	0	0	0	0	0	0	0	0	0	0	0	6	1.64	0	0	GO:0043231//intracellular membrane-bounded organelle;GO:0030312//external encapsulating structure	-	-	gi|224053388|ref|XP_002297795.1|/4.71809e-157/predicted protein [Populus trichocarpa]
zhu1_Ghi#S28659786	0	0	0	0	0	0	0	0	0	0	0	0	0	0	6	1.64	0	0	GO:0043231//intracellular membrane-bounded organelle	GO:0016881//acid-amino acid ligase activity	GO:0009725//response to hormone stimulus;GO:0048878//chemical homeostasis	gi|224057862|ref|XP_002299361.1|/1.53664e-34/GH3 family protein [Populus trichocarpa]
zhu1_Ghi#S28709801	0	0	0	0	0	0	0	0	0	0	0	0	0	0	6	1.64	3	0.84	-	-	-	gi|255537105|ref|XP_002509619.1|/7.66168e-74/conserved hypothetical protein [Ricinus communis]
zhu1_Ghi#S42301456	0	0	0	0	0	0	0	0	0	0	0	0	0	0	6	1.64	5	1.4	-	GO:0016407//acetyltransferase activity	-	gi|225430161|ref|XP_002284766.1|/8.04293e-17/PREDICTED: hypothetical protein [Vitis vinifera]
zhu1_Ghi#S33800889	0	0	0	0	0	0	0	0	0	0	0	0	0	0	12	3.28	6	1.68	-	-	-	gi|156186811|gb|ABU55662.1|/1.48675e-45/CBF1-like protein [Ampelopsis glandulosa var. brevipedunculata]
zhu1_Ghi#S28658337	0	0	0	0	0	0	0	0	0	0	0	0	2	0.56	0	0	0	0	-	-	-	gi|224130786|ref|XP_002328376.1|/5.04996e-29/predicted protein [Populus trichocarpa]
zhu1_Ghi#S42281160	0	0	0	0	0	0	0	0	0	0	0	0	2	0.56	0	0	0	0	-	-	-	gi|225437469|ref|XP_002269281.1|/3.64536e-79/PREDICTED: hypothetical protein [Vitis vinifera]
zhu1_Ghi#S28639980	0	0	0	0	0	0	0	0	0	0	0	0	2	0.56	0	0	0	0	-	-	-	-
zhu1_Ghi#S33782585	0	0	0	0	0	0	0	0	0	0	0	0	2	0.56	0	0	0	0	-	-	-	gi|147820286|emb|CAN71465.1|/6.27654e-15/hypothetical protein [Vitis vinifera]
zhu1_Ghi#S28684615	0	0	0	0	0	0	0	0	0	0	0	0	2	0.56	0	0	0	0	-	-	-	gi|255556432|ref|XP_002519250.1|/4.06106e-11/WRKY transcription factor, putative [Ricinus communis]
zhu1_Ghi#S28678598	0	0	0	0	0	0	0	0	0	0	0	0	2	0.56	0	0	0	0	-	-	-	gi|225425049|ref|XP_002270011.1|/1.82812e-25/PREDICTED: hypothetical protein [Vitis vinifera]
zhu1_Ghi#S28668099	0	0	0	0	0	0	0	0	0	0	0	0	2	0.56	0	0	0	0	GO:0009536//plastid	-	-	gi|224054554|ref|XP_002298318.1|/1.99145e-55/predicted protein [Populus trichocarpa]
zhu1_Ghi#S42308787	0	0	0	0	0	0	0	0	0	0	0	0	2	0.56	0	0	0	0	-	-	-	gi|297737467|emb|CBI26668.3|/9.54549e-112/unnamed protein product [Vitis vinifera]
zhu1_Ghi#S42323889	0	0	0	0	0	0	0	0	0	0	0	0	2	0.56	0	0	0	0	GO:0071944	-	-	gi|225449242|ref|XP_002280264.1|/1.08984e-26/PREDICTED: hypothetical protein [Vitis vinifera]
zhu1_Ghi#S42284223	0	0	0	0	0	0	0	0	0	0	0	0	2	0.56	0	0	0	0	GO:0044425//membrane part	-	-	gi|255581730|ref|XP_002531667.1|/9.39641e-102/catalytic, putative [Ricinus communis]
zhu1_Ghi#S33790949	0	0	0	0	0	0	0	0	0	0	0	0	2	0.56	0	0	0	0	-	-	GO:0000741//karyogamy	gi|255548285|ref|XP_002515199.1|/1.24618e-107/hypothetical protein RCOM_1343910 [Ricinus communis]
zhu1_Ghi#S42297230	0	0	0	0	0	0	0	0	0	0	0	0	2	0.56	0	0	0	0	-	GO:0019001//guanyl nucleotide binding	GO:0023052//signaling;GO:0009987//cellular process	gi|255550203|ref|XP_002516152.1|/1.76239e-71/GTP-binding protein (p) alpha subunit, gpa1, putative [Ricinus communis]
zhu1_Ghi#S42276445	0	0	0	0	0	0	0	0	0	0	0	0	2	0.56	0	0	0	0	-	-	-	gi|255572503|ref|XP_002527186.1|/1.59835e-75/nucleotide binding protein, putative [Ricinus communis]
zhu1_Ghi#S42296527	0	0	0	0	0	0	0	0	0	0	0	0	2	0.56	0	0	0	0	GO:0042579//microbody	GO:0016772//transferase activity, transferring phosphorus-containing groups	-	gi|224120788|ref|XP_002318417.1|/1.7118e-90/predicted protein [Populus trichocarpa]
zhu1_Ghi#S28670070	0	0	0	0	0	0	0	0	0	0	0	0	2	0.56	0	0	0	0	-	-	-	-
zhu1_Ghi#S33796748	0	0	0	0	0	0	0	0	0	0	0	0	2	0.56	0	0	0	0	GO:0043231//intracellular membrane-bounded organelle	GO:0001071	GO:0010468//regulation of gene expression;GO:0009743//response to carbohydrate stimulus	gi|224138208|ref|XP_002326545.1|/1.7053e-55/jumonji domain protein [Populus trichocarpa]
zhu1_Ghi#S28671103	0	0	0	0	0	0	0	0	0	0	0	0	2	0.56	0	0	0	0	GO:0031224//intrinsic to membrane	GO:0005249//voltage-gated potassium channel activity;GO:0000166//nucleotide binding	GO:0048588//developmental cell growth;GO:0006970//response to osmotic stress;GO:0030001//metal ion transport	gi|255576976|ref|XP_002529373.1|/3.66962e-102/Potassium channel AKT1, putative [Ricinus communis]
zhu1_Ghi#S42310432	0	0	0	0	0	0	0	0	0	0	0	0	2	0.56	0	0	0	0	GO:0031224//intrinsic to membrane;GO:0031410//cytoplasmic vesicle	GO:0030554//adenyl nucleotide binding;GO:0004497//monooxygenase activity	GO:0006694//steroid biosynthetic process	gi|224097216|ref|XP_002310880.1|/3.87294e-100/predicted protein [Populus trichocarpa]
zhu1_Ghi#S45785963	0	0	0	0	0	0	0	0	0	0	0	0	2	0.56	0	0	0	0	-	-	-	-
zhu1_Ghi#S42362331	0	0	0	0	0	0	0	0	0	0	0	0	2	0.56	0	0	0	0	GO:0009526//plastid envelope	-	GO:0048827//phyllome development	gi|224053715|ref|XP_002297943.1|/6.74337e-20/predicted protein [Populus trichocarpa]
zhu1_Ghi#S42311104	0	0	0	0	0	0	0	0	0	0	0	0	2	0.56	0	0	0	0	-	-	-	gi|226453529|gb|EEH50840.1|/9.88309e-62/predicted protein [Micromonas pusilla CCMP1545]
zhu1_Ghi#S28700451	0	0	0	0	0	0	0	0	0	0	0	0	2	0.56	0	0	0	0	-	-	-	gi|225441355|ref|XP_002276914.1|/4.08265e-47/PREDICTED: hypothetical protein [Vitis vinifera]
zhu1_Ghi#S42278252	0	0	0	0	0	0	0	0	0	0	0	0	2	0.56	0	0	0	0	GO:0043231//intracellular membrane-bounded organelle	-	-	gi|224132364|ref|XP_002321321.1|/4.87647e-10/predicted protein [Populus trichocarpa]
zhu1_Ghi#S42327288	0	0	0	0	0	0	0	0	0	0	0	0	2	0.56	0	0	0	0	-	-	-	gi|147768659|emb|CAN60615.1|/8.15594e-11/hypothetical protein [Vitis vinifera]
zhu1_Ghi#S28693237	0	0	0	0	0	0	0	0	0	0	0	0	2	0.56	0	0	0	0	-	-	-	gi|255626127|gb|ACU13408.1|/6.90568e-78/unknown [Glycine max]
zhu1_Ghi#S28681438	0	0	0	0	0	0	0	0	0	0	0	0	2	0.56	0	0	0	0	GO:0016604//nuclear body	GO:0003676//nucleic acid binding	GO:0000377//RNA splicing, via transesterification reactions with bulged adenosine as nucleophile	gi|255551589|ref|XP_002516840.1|/2.72665e-54/serine/arginine rich splicing factor, putative [Ricinus communis]
zhu1_Ghi#S28707474	0	0	0	0	0	0	0	0	0	0	0	0	2	0.56	0	0	0	0	GO:0043231//intracellular membrane-bounded organelle	GO:0032559//adenyl ribonucleotide binding;GO:0016772//transferase activity, transferring phosphorus-containing groups	GO:0034641//cellular nitrogen compound metabolic process	gi|225460534|ref|XP_002272639.1|/5.12363e-86/PREDICTED: hypothetical protein [Vitis vinifera]
zhu1_Ghi#S42354983	0	0	0	0	0	0	0	0	0	0	0	0	2	0.56	0	0	0	0	-	-	-	-
zhu1_Ghi#S33799665	0	0	0	0	0	0	0	0	0	0	0	0	2	0.56	0	0	0	0	-	GO:0016491//oxidoreductase activity	-	gi|255584708|ref|XP_002533075.1|/9.30639e-79/glutathione peroxidase, putative [Ricinus communis]
zhu1_Ghi#S28690615	0	0	0	0	0	0	0	0	0	0	0	0	2	0.56	0	0	0	0	GO:0043231//intracellular membrane-bounded organelle	-	-	gi|147828189|emb|CAN68625.1|/1.09936e-61/hypothetical protein [Vitis vinifera]
zhu1_Ghi#S28699880	0	0	0	0	0	0	0	0	0	0	0	0	2	0.56	0	0	0	0	-	GO:0019787//small conjugating protein ligase activity	GO:0032446//protein modification by small protein conjugation	gi|224133420|ref|XP_002321563.1|/1.80121e-66/predicted protein [Populus trichocarpa]
zhu1_Ghi#S42283553	0	0	0	0	0	0	0	0	0	0	0	0	2	0.56	0	0	0	0	GO:0016020//membrane	GO:0046914//transition metal ion binding	GO:0009553//embryo sac development;GO:0007049//cell cycle;GO:0006508//proteolysis	gi|225436087|ref|XP_002277399.1|/6.39084e-106/PREDICTED: similar to Zinc finger, RING-type [Vitis vinifera]
zhu1_Ghi#S33816319	0	0	0	0	0	0	0	0	0	0	0	0	2	0.56	0	0	0	0	-	GO:0003676//nucleic acid binding	GO:0010468//regulation of gene expression;GO:0009743//response to carbohydrate stimulus	gi|224054472|ref|XP_002298277.1|/2.37519e-76/NAC domain protein, IPR003441 [Populus trichocarpa]
zhu1_Ghi#S29994229	0	0	0	0	0	0	0	0	0	0	0	0	2	0.56	0	0	0	0	GO:0016020//membrane	-	-	gi|255557162|ref|XP_002519612.1|/1.5811e-23/serine-type endopeptidase inhibitor, putative [Ricinus communis]
zhu1_Ghi#S42286865	0	0	0	0	0	0	0	0	0	0	0	0	2	0.56	0	0	0	0	-	-	-	-
zhu1_Ghi#S33783423	0	0	0	0	0	0	0	0	0	0	0	0	2	0.56	0	0	0	0	-	GO:0051748//UTP-monosaccharide-1-phosphate uridylyltransferase activity	GO:0044238//primary metabolic process;GO:0010647	gi|224092228|ref|XP_002309518.1|/4.5667e-83/predicted protein [Populus trichocarpa]
zhu1_Ghi#S42357689	0	0	0	0	0	0	0	0	0	0	0	0	2	0.56	0	0	0	0	-	-	-	-
zhu1_Ghi#S42294505	0	0	0	0	0	0	0	0	0	0	0	0	2	0.56	0	0	0	0	-	GO:0016747//transferase activity, transferring acyl groups other than amino-acyl groups	-	gi|245053180|gb|ACS94570.1|/2.84563e-26/unknown [Glycine max]
zhu1_Ghi#S28676995	0	0	0	0	0	0	0	0	0	0	0	0	2	0.56	0	0	0	0	-	-	-	gi|224063215|ref|XP_002301045.1|/8.57229e-21/predicted protein [Populus trichocarpa]
zhu1_Ghi#S42358405	0	0	0	0	0	0	0	0	0	0	0	0	2	0.56	0	0	0	0	GO:0043231//intracellular membrane-bounded organelle	GO:0016491//oxidoreductase activity	GO:0010468//regulation of gene expression	gi|255559983|ref|XP_002521010.1|/3.06252e-53/DNA binding protein, putative [Ricinus communis]
zhu1_Ghi#S28674931	0	0	0	0	0	0	0	0	0	0	0	0	2	0.56	0	0	0	0	GO:0044424//intracellular part	GO:0043169//cation binding;GO:0016301//kinase activity;GO:0005515//protein binding	GO:0006739//NADP metabolic process;GO:0009108//coenzyme biosynthetic process	gi|255544910|ref|XP_002513516.1|/1.77976e-97/poly(p)/ATP NAD kinase, putative [Ricinus communis]
zhu1_Ghi#S33799111	0	0	0	0	0	0	0	0	0	0	0	0	2	0.56	0	0	0	0	-	-	-	gi|297737612|emb|CBI26813.3|/7.13972e-99/unnamed protein product [Vitis vinifera]
zhu1_Ghi#S28673202	0	0	0	0	0	0	0	0	0	0	0	0	2	0.56	0	0	0	0	-	-	-	-
zhu1_Ghi#S33809684	0	0	0	0	0	0	0	0	0	0	0	0	2	0.56	0	0	0	0	-	-	-	gi|224128730|ref|XP_002328952.1|/4.73337e-82/predicted protein [Populus trichocarpa]
zhu1_Ghi#S42280790	0	0	0	0	0	0	0	0	0	0	0	0	2	0.56	0	0	0	0	-	-	-	gi|225436614|ref|XP_002275618.1|/2.7858e-15/PREDICTED: hypothetical protein [Vitis vinifera]
zhu1_Ghi#S42304594	0	0	0	0	0	0	0	0	0	0	0	0	2	0.56	0	0	0	0	-	GO:0019787//small conjugating protein ligase activity	GO:0060255;GO:0019941//modification-dependent protein catabolic process;GO:0006464//protein modification process	gi|224101573|ref|XP_002312335.1|/4.48532e-96/predicted protein [Populus trichocarpa]
zhu1_Ghi#S33800361	0	0	0	0	0	0	0	0	0	0	0	0	2	0.56	0	0	0	0	GO:0031224//intrinsic to membrane	GO:0015291//secondary active transmembrane transporter activity;GO:0016628//oxidoreductase activity, acting on the CH-CH group of donors, NAD or NADP as acceptor	GO:0008152//metabolic process;GO:0006810//transport	gi|224144018|ref|XP_002325158.1|/4.01799e-116/predicted protein [Populus trichocarpa]
zhu1_Ghi#S28656356	0	0	0	0	0	0	0	0	0	0	0	0	2	0.56	0	0	0	0	-	-	-	-
zhu1_Ghi#S28692126	0	0	0	0	0	0	0	0	0	0	0	0	2	0.56	0	0	0	0	GO:0016020//membrane	GO:0008641//small protein activating enzyme activity;GO:0019787//small conjugating protein ligase activity;GO:0032559//adenyl ribonucleotide binding	GO:0019941//modification-dependent protein catabolic process;GO:0009607//response to biotic stimulus;GO:0032446//protein modification by small protein conjugation;GO:0010038//response to metal ion	gi|255571336|ref|XP_002526617.1|/8.08247e-62/ubiquitin-activating enzyme E1, putative [Ricinus communis]
zhu1_Ghi#S42295570	0	0	0	0	0	0	0	0	0	0	0	0	2	0.56	0	0	0	0	-	-	-	gi|225440992|ref|XP_002277401.1|/1.44735e-23/PREDICTED: hypothetical protein [Vitis vinifera]
zhu1_Ghi#S28694294	0	0	0	0	0	0	0	0	0	0	0	0	2	0.56	0	0	0	0	GO:0009536//plastid	GO:0016892;GO:0046914//transition metal ion binding;GO:0003676//nucleic acid binding	-	gi|225436656|ref|XP_002280518.1|/3.23167e-91/PREDICTED: hypothetical protein [Vitis vinifera]
zhu1_Ghi#S28697901	0	0	0	0	0	0	0	0	0	0	0	0	2	0.56	0	0	0	0	-	-	-	gi|225440520|ref|XP_002275006.1|/7.3774e-97/PREDICTED: hypothetical protein [Vitis vinifera]
zhu1_Ghi#S28684655	0	0	0	0	0	0	0	0	0	0	0	0	2	0.56	0	0	0	0	GO:0009536//plastid	GO:0003747//translation release factor activity	GO:0006412//translation	gi|225459890|ref|XP_002263666.1|/1.65163e-67/PREDICTED: hypothetical protein [Vitis vinifera]
zhu1_Ghi#S28697897	0	0	0	0	0	0	0	0	0	0	0	0	2	0.56	0	0	0	0	-	-	-	gi|255538090|ref|XP_002510110.1|/2.07068e-49/conserved hypothetical protein [Ricinus communis]
zhu1_Ghi#S33785448	0	0	0	0	0	0	0	0	0	0	0	0	2	0.56	0	0	0	0	GO:0043231//intracellular membrane-bounded organelle	GO:0008238//exopeptidase activity	GO:0019538//protein metabolic process	gi|255541720|ref|XP_002511924.1|/1.41807e-91/Proline iminopeptidase, putative [Ricinus communis]
zhu1_Ghi#S42355868	0	0	0	0	0	0	0	0	0	0	0	0	2	0.56	0	0	0	0	-	-	-	gi|224116792|ref|XP_002317394.1|/2.52358e-16/predicted protein [Populus trichocarpa]
zhu1_Ghi#S28671003	0	0	0	0	0	0	0	0	0	0	0	0	2	0.56	0	0	0	0	-	-	-	gi|224060285|ref|XP_002300123.1|/1.09255e-43/predicted protein [Populus trichocarpa]
zhu1_Ghi#S42298362	0	0	0	0	0	0	0	0	0	0	0	0	2	0.56	0	0	0	0	GO:0043231//intracellular membrane-bounded organelle;GO:0033279	GO:0005198//structural molecule activity	GO:0010467//gene expression	gi|297741766|emb|CBI32995.3|/1.05321e-85/unnamed protein product [Vitis vinifera]
zhu1_Ghi#S33814382	0	0	0	0	0	0	0	0	0	0	0	0	2	0.56	0	0	0	0	-	-	-	gi|224140857|ref|XP_002323795.1|/2.25837e-78/predicted protein [Populus trichocarpa]
zhu1_Ghi#S28706491	0	0	0	0	0	0	0	0	0	0	0	0	2	0.56	0	0	0	0	-	-	-	gi|255558814|ref|XP_002520430.1|/6.27622e-38/conserved hypothetical protein [Ricinus communis]
zhu1_Ghi#S28692356	0	0	0	0	0	0	0	0	0	0	0	0	2	0.56	0	0	0	0	GO:0031224//intrinsic to membrane	GO:0005275//amine transmembrane transporter activity	-	gi|224137338|ref|XP_002327101.1|/1.67919e-146/lysine/histidine transporter [Populus trichocarpa]
zhu1_Ghi#S33795312	0	0	0	0	0	0	0	0	0	0	0	0	2	0.56	0	0	0	0	GO:0043231//intracellular membrane-bounded organelle;GO:0016020//membrane	GO:0003774//motor activity;GO:0000166//nucleotide binding	-	gi|255550012|ref|XP_002516057.1|/2.97827e-21/kif4, putative [Ricinus communis]
zhu1_Ghi#S28660607	0	0	0	0	0	0	0	0	0	0	0	0	2	0.56	0	0	0	0	-	GO:0016301//kinase activity	-	gi|224130714|ref|XP_002328358.1|/1.1793e-26/predicted protein [Populus trichocarpa]
zhu1_Ghi#S42293757	0	0	0	0	0	0	0	0	0	0	0	0	2	0.56	0	0	0	0	-	-	-	gi|255561136|ref|XP_002521580.1|/1.19657e-72/conserved hypothetical protein [Ricinus communis]
zhu1_Ghi#S42302809	0	0	0	0	0	0	0	0	0	0	0	0	2	0.56	0	0	0	0	GO:0016020//membrane	GO:0003723//RNA binding	-	gi|225434877|ref|XP_002283191.1|/1.94189e-121/PREDICTED: hypothetical protein [Vitis vinifera]
zhu1_Ghi#S42305042	0	0	0	0	0	0	0	0	0	0	0	0	2	0.56	0	0	0	0	-	GO:0005488//binding	-	gi|225439928|ref|XP_002280200.1|/7.91023e-79/PREDICTED: hypothetical protein [Vitis vinifera]
zhu1_Ghi#S42298099	0	0	0	0	0	0	0	0	0	0	0	0	2	0.56	0	0	0	0	-	-	-	gi|255556237|ref|XP_002519153.1|/2.9708e-124/conserved hypothetical protein [Ricinus communis]
zhu1_Ghi#S28661240	0	0	0	0	0	0	0	0	0	0	0	0	2	0.56	0	0	0	0	-	-	-	-
zhu1_Ghi#S42300128	0	0	0	0	0	0	0	0	0	0	0	0	2	0.56	0	0	0	0	GO:0031090//organelle membrane;GO:0005773//vacuole	GO:0017111//nucleoside-triphosphatase activity;GO:0051183//vitamin transporter activity	GO:0009987//cellular process;GO:0006810//transport;GO:0051707//response to other organism;GO:0042221//response to chemical stimulus;GO:0006950//response to stress	gi|225437336|ref|XP_002265012.1|/7.31466e-92/PREDICTED: hypothetical protein [Vitis vinifera]
zhu1_Ghi#S42295662	0	0	0	0	0	0	0	0	0	0	0	0	2	0.56	0	0	0	0	GO:0043231//intracellular membrane-bounded organelle	GO:0008194//UDP-glycosyltransferase activity	GO:0010413//glucuronoxylan metabolic process;GO:0048827//phyllome development;GO:0003002//regionalization;GO:0000003//reproduction;GO:0042545//cell wall modification	gi|224067335|ref|XP_002302469.1|/4.69337e-120/glycosyltransferase, CAZy family GT8 [Populus trichocarpa]
zhu1_Ghi#S28685320	0	0	0	0	0	0	0	0	0	0	0	0	2	0.56	0	0	0	0	-	-	-	gi|297734978|emb|CBI17340.3|/3.38235e-36/unnamed protein product [Vitis vinifera]
zhu1_Ghi#S42301112	0	0	0	0	0	0	0	0	0	0	0	0	2	0.56	0	0	0	0	-	-	-	gi|255585086|ref|XP_002533249.1|/8.75981e-83/Transmembrane protein, putative [Ricinus communis]
zhu1_Ghi#S28643940	0	0	0	0	0	0	0	0	0	0	0	0	2	0.56	0	0	0	0	-	GO:0003676//nucleic acid binding;GO:0001882//nucleoside binding;GO:0034062//RNA polymerase activity	GO:0010467//gene expression	gi|67515338|gb|AAY68198.1|/1.22971e-91/RNA polymerase IV second largest subunit [Rhododendron macrophyllum]
zhu1_Ghi#S42359715	0	0	0	0	0	0	0	0	0	0	0	0	2	0.56	0	0	0	0	GO:0044464//cell part	-	-	gi|217074284|gb|ACJ85502.1|/1.68407e-94/unknown [Medicago truncatula]
zhu1_Ghi#S42314746	0	0	0	0	0	0	0	0	0	0	0	0	2	0.56	0	0	2	0.56	GO:0009536//plastid	GO:0016838//carbon-oxygen lyase activity, acting on phosphates;GO:0048037//cofactor binding	GO:0006566//threonine metabolic process	gi|255546057|ref|XP_002514088.1|/2.88061e-107/threonine synthase, putative [Ricinus communis]
zhu1_Ghi#S33782730	0	0	0	0	0	0	0	0	0	0	0	0	2	0.56	0	0	2	0.56	-	-	-	gi|224060195|ref|XP_002300079.1|/3.19875e-128/predicted protein [Populus trichocarpa]
zhu1_Ghi#S42286627	0	0	0	0	0	0	0	0	0	0	0	0	2	0.56	0	0	2	0.56	-	-	-	gi|147772532|emb|CAN76075.1|/1.87968e-08/hypothetical protein [Vitis vinifera]
zhu1_Ghi#S28692217	0	0	0	0	0	0	0	0	0	0	0	0	2	0.56	0	0	2	0.56	GO:0043231//intracellular membrane-bounded organelle	GO:0016787//hydrolase activity	GO:0008152//metabolic process	gi|255574241|ref|XP_002528035.1|/3.58632e-89/catalytic, putative [Ricinus communis]
zhu1_Ghi#S28694760	0	0	0	0	0	0	0	0	0	0	0	0	2	0.56	0	0	2	0.56	-	-	-	gi|255635034|gb|ACU17875.1|/6.31929e-49/unknown [Glycine max]
zhu1_Ghi#S42318129	0	0	0	0	0	0	0	0	0	0	0	0	2	0.56	0	0	4	1.12	-	-	-	gi|255552758|ref|XP_002517422.1|/9.16249e-42/conserved hypothetical protein [Ricinus communis]
zhu1_Ghi#S33789182	0	0	0	0	0	0	0	0	0	0	0	0	2	0.56	0	0	4	1.12	GO:0016020//membrane;GO:0005618//cell wall;GO:0043231//intracellular membrane-bounded organelle	-	-	gi|225437689|ref|XP_002279803.1|/2.06442e-97/PREDICTED: hypothetical protein [Vitis vinifera]
zhu1_Ghi#S42317587	0	0	0	0	0	0	0	0	0	0	0	0	2	0.56	0	0	5	1.4	-	-	-	gi|296082751|emb|CBI21756.3|/9.03725e-12/unnamed protein product [Vitis vinifera]
zhu1_Ghi#S42319315	0	0	0	0	0	0	0	0	0	0	0	0	2	0.56	0	0	8	2.24	-	GO:0003824//catalytic activity	-	gi|297746002|emb|CBI16058.3|/3.70078e-49/unnamed protein product [Vitis vinifera]
zhu1_Ghi#S33800476	0	0	0	0	0	0	0	0	0	0	0	0	2	0.56	2	0.55	0	0	-	GO:0016772//transferase activity, transferring phosphorus-containing groups	-	gi|147804692|emb|CAN62615.1|/7.07639e-18/hypothetical protein [Vitis vinifera]
zhu1_Ghi#S42333753	0	0	0	0	0	0	0	0	0	0	0	0	2	0.56	2	0.55	0	0	-	-	-	gi|225453211|ref|XP_002275780.1|/2.89043e-21/PREDICTED: hypothetical protein [Vitis vinifera]
zhu1_Ghi#S42319800	0	0	0	0	0	0	0	0	0	0	0	0	2	0.56	2	0.55	0	0	GO:0009526//plastid envelope;GO:0009534//chloroplast thylakoid;GO:0044436;GO:0016020//membrane	GO:0070011//peptidase activity, acting on L-amino acid peptides;GO:0005488//binding;GO:0042623//ATPase activity, coupled	GO:0009767//photosynthetic electron transport chain;GO:0044257//cellular protein catabolic process	gi|255539168|ref|XP_002510649.1|/2.48783e-89/Cell division protease ftsH, putative [Ricinus communis]
zhu1_Ghi#S42289873	0	0	0	0	0	0	0	0	0	0	0	0	2	0.56	2	0.55	0	0	GO:0043231//intracellular membrane-bounded organelle	GO:0004674//protein serine/threonine kinase activity;GO:0032559//adenyl ribonucleotide binding	GO:0006464//protein modification process;GO:0051726//regulation of cell cycle;GO:0048869//cellular developmental process	gi|15419985|gb|AAK97227.1|AF302013_1/9.018e-92/CDK-activating kinase [Medicago sativa subsp. x varia]
zhu1_Ghi#S33792340	0	0	0	0	0	0	0	0	0	0	0	0	2	0.56	2	0.55	0	0	-	-	-	gi|255550605|ref|XP_002516352.1|/1.77593e-15/hypothetical protein RCOM_1402790 [Ricinus communis]
zhu1_Ghi#S42360763	0	0	0	0	0	0	0	0	0	0	0	0	2	0.56	2	0.55	0	0	-	-	-	-
zhu1_Ghi#S28642308	0	0	0	0	0	0	0	0	0	0	0	0	2	0.56	2	0.55	0	0	-	-	-	gi|224060275|ref|XP_002300118.1|/1.92609e-29/predicted protein [Populus trichocarpa]
zhu1_Ghi#S33794480	0	0	0	0	0	0	0	0	0	0	0	0	2	0.56	2	0.55	0	0	GO:0031224//intrinsic to membrane;GO:0043231//intracellular membrane-bounded organelle;GO:0031967	GO:0016682//oxidoreductase activity, acting on diphenols and related substances as donors, oxygen as acceptor;GO:0043169//cation binding	GO:0009642//response to light intensity;GO:0006996//organelle organization;GO:0006091//generation of precursor metabolites and energy;GO:0032501//multicellular organismal process;GO:0016109	gi|297745709|emb|CBI41031.3|/5.07406e-105/unnamed protein product [Vitis vinifera]
zhu1_Ghi#S42337534	0	0	0	0	0	0	0	0	0	0	0	0	2	0.56	2	0.55	0	0	-	-	-	gi|255575342|ref|XP_002528574.1|/1.39087e-104/conserved hypothetical protein [Ricinus communis]
zhu1_Ghi#S42325339	0	0	0	0	0	0	0	0	0	0	0	0	2	0.56	2	0.55	0	0	GO:0009898//internal side of plasma membrane;GO:0042579//microbody	GO:0005488//binding;GO:0016812//hydrolase activity, acting on carbon-nitrogen (but not peptide) bonds, in cyclic amides	GO:0043401//steroid hormone mediated signaling pathway;GO:0001558//regulation of cell growth;GO:0051260//protein homooligomerization;GO:0000255//allantoin metabolic process	gi|298204732|emb|CBI25230.3|/2.51958e-47/unnamed protein product [Vitis vinifera]
zhu1_Ghi#S42360873	0	0	0	0	0	0	0	0	0	0	0	0	2	0.56	2	0.55	2	0.56	GO:0043231//intracellular membrane-bounded organelle	-	-	gi|255565663|ref|XP_002523821.1|/4.94701e-86/gtpase activating protein, putative [Ricinus communis]
zhu1_Ghi#S28696848	0	0	0	0	0	0	0	0	0	0	0	0	2	0.56	2	0.55	2	0.56	-	-	-	gi|225425049|ref|XP_002270011.1|/5.16836e-23/PREDICTED: hypothetical protein [Vitis vinifera]
zhu1_Ghi#S33788180	0	0	0	0	0	0	0	0	0	0	0	0	2	0.56	2	0.55	2	0.56	-	GO:0005092//GDP-dissociation inhibitor activity	GO:0006810//transport;GO:0033124	gi|255586034|ref|XP_002533685.1|/6.23145e-87/protein with unknown function [Ricinus communis]
zhu1_Ghi#S33792063	0	0	0	0	0	0	0	0	0	0	0	0	2	0.56	2	0.55	2	0.56	GO:0044424//intracellular part	GO:0043169//cation binding;GO:0004470//malic enzyme activity;GO:0000166//nucleotide binding	GO:0043648//dicarboxylic acid metabolic process	gi|255550956|ref|XP_002516526.1|/1.82218e-91/malic enzyme, putative [Ricinus communis]
zhu1_Ghi#S42293193	0	0	0	0	0	0	0	0	0	0	0	0	2	0.56	2	0.55	5	1.4	-	-	-	gi|21928170|gb|AAM78112.1|/4.36718e-94/AT3g52870/F8J2_40 [Arabidopsis thaliana]
zhu1_Ghi#S28673277	0	0	0	0	0	0	0	0	0	0	0	0	2	0.56	2	0.55	6	1.68	GO:0044424//intracellular part	-	GO:0044248//cellular catabolic process;GO:0006950//response to stress;GO:0010260//organ senescence	gi|297742028|emb|CBI33815.3|/1.58679e-07/unnamed protein product [Vitis vinifera]
zhu1_Ghi#S33825703	0	0	0	0	0	0	0	0	0	0	0	0	2	0.56	2	0.55	9	2.52	GO:0043231//intracellular membrane-bounded organelle	GO:0003676//nucleic acid binding	GO:0010468//regulation of gene expression	gi|225445565|ref|XP_002285328.1|/2.18615e-68/PREDICTED: hypothetical protein [Vitis vinifera]
zhu1_Ghi#S42280590	0	0	0	0	0	0	0	0	0	0	0	0	2	0.56	3	0.82	0	0	GO:0043231//intracellular membrane-bounded organelle	GO:0046914//transition metal ion binding	-	gi|298155591|gb|ADI58769.1|/2.37757e-108/RING-type ubiquitin E3 ligase [Gossypium hirsutum]
zhu1_Ghi#S28696727	0	0	0	0	0	0	0	0	0	0	0	0	2	0.56	3	0.82	0	0	GO:0031410//cytoplasmic vesicle	GO:0042802//identical protein binding;GO:0016301//kinase activity	-	gi|224146317|ref|XP_002325962.1|/5.8865e-87/predicted protein [Populus trichocarpa]
zhu1_Ghi#S42359617	0	0	0	0	0	0	0	0	0	0	0	0	2	0.56	3	0.82	0	0	-	GO:0046872//metal ion binding	GO:0009725//response to hormone stimulus;GO:0006970//response to osmotic stress;GO:0009743//response to carbohydrate stimulus;GO:0006714	gi|255639664|gb|ACU20126.1|/1.70105e-46/unknown [Glycine max]
zhu1_Ghi#S42305548	0	0	0	0	0	0	0	0	0	0	0	0	2	0.56	3	0.82	5	1.4	-	GO:0016811//hydrolase activity, acting on carbon-nitrogen (but not peptide) bonds, in linear amides	GO:0009057//macromolecule catabolic process	gi|224136832|ref|XP_002326956.1|/3.16667e-134/predicted protein [Populus trichocarpa]
zhu1_Ghi#S28670485	0	0	0	0	0	0	0	0	0	0	0	0	2	0.56	3	0.82	6	1.68	-	-	-	gi|224085053|ref|XP_002307472.1|/1.61132e-74/predicted protein [Populus trichocarpa]
zhu1_Ghi#S28671735	0	0	0	0	0	0	0	0	0	0	0	0	2	0.56	4	1.09	0	0	-	-	-	-
zhu1_Ghi#S28672000	0	0	0	0	0	0	0	0	0	0	0	0	2	0.56	4	1.09	0	0	GO:0043231//intracellular membrane-bounded organelle;GO:0044444//cytoplasmic part	GO:0004672//protein kinase activity;GO:0032559//adenyl ribonucleotide binding	GO:0009725//response to hormone stimulus;GO:0006464//protein modification process	gi|225453724|ref|XP_002272112.1|/4.03634e-72/PREDICTED: hypothetical protein isoform 1 [Vitis vinifera]
zhu1_Ghi#S42319720	0	0	0	0	0	0	0	0	0	0	0	0	2	0.56	4	1.09	0	0	-	-	-	gi|224109380|ref|XP_002315177.1|/4.45948e-58/predicted protein [Populus trichocarpa]
zhu1_Ghi#S42357658	0	0	0	0	0	0	0	0	0	0	0	0	2	0.56	4	1.09	3	0.84	-	-	-	gi|255543381|ref|XP_002512753.1|/1.77576e-55/conserved hypothetical protein [Ricinus communis]
zhu1_Ghi#S42276508	0	0	0	0	0	0	0	0	0	0	0	0	2	0.56	4	1.09	4	1.12	GO:0031410//cytoplasmic vesicle	GO:0005488//binding;GO:0004871//signal transducer activity;GO:0016772//transferase activity, transferring phosphorus-containing groups	GO:0023060	gi|255573119|ref|XP_002527489.1|/6.76441e-86/serine-threonine protein kinase, plant-type, putative [Ricinus communis]
zhu1_Ghi#S42357507	0	0	0	0	0	0	0	0	0	0	0	0	2	0.56	5	1.37	0	0	GO:0016020//membrane	-	-	gi|255554789|ref|XP_002518432.1|/1.60795e-70/conserved hypothetical protein [Ricinus communis]
zhu1_Ghi#S33830990	0	0	0	0	0	0	0	0	0	0	0	0	2	0.56	7	1.91	3	0.84	GO:0016020//membrane	GO:0016491//oxidoreductase activity;GO:0004674//protein serine/threonine kinase activity;GO:0000166//nucleotide binding	GO:0008152//metabolic process	gi|224092252|ref|XP_002309529.1|/7.16591e-96/predicted protein [Populus trichocarpa]
zhu1_Ghi#S28632093	0	0	0	0	0	0	0	0	0	0	0	0	2	0.56	10	2.73	3	0.84	-	-	GO:0010033//response to organic substance	gi|171452356|dbj|BAG15869.1|/1.50159e-46/ankyrin repeat protein [Bruguiera gymnorhiza]
zhu1_Ghi#S28698641	0	0	0	0	0	0	0	0	0	0	0	0	3	0.85	0	0	0	0	-	GO:0003676//nucleic acid binding;GO:0001071	GO:0010468//regulation of gene expression;GO:0032501//multicellular organismal process	gi|224061527|ref|XP_002300524.1|/3.95649e-94/NAC domain protein, IPR003441 [Populus trichocarpa]
zhu1_Ghi#S28684020	0	0	0	0	0	0	0	0	0	0	0	0	3	0.85	0	0	0	0	-	-	-	gi|255640215|gb|ACU20398.1|/4.38975e-08/unknown [Glycine max]
zhu1_Ghi#S28704501	0	0	0	0	0	0	0	0	0	0	0	0	3	0.85	0	0	0	0	GO:0019866//organelle inner membrane	-	GO:0046907//intracellular transport	gi|225425628|ref|XP_002268605.1|/1.14314e-38/PREDICTED: hypothetical protein [Vitis vinifera]
zhu1_Ghi#S33795613	0	0	0	0	0	0	0	0	0	0	0	0	3	0.85	0	0	0	0	-	GO:0004721//phosphoprotein phosphatase activity	GO:0006950//response to stress	gi|224123886|ref|XP_002330233.1|/1.58946e-29/predicted protein [Populus trichocarpa]
zhu1_Ghi#S28675029	0	0	0	0	0	0	0	0	0	0	0	0	3	0.85	0	0	0	0	-	-	-	gi|224111470|ref|XP_002315866.1|/2.99546e-81/predicted protein [Populus trichocarpa]
zhu1_Ghi#S42315073	0	0	0	0	0	0	0	0	0	0	0	0	3	0.85	0	0	0	0	GO:0016020//membrane;GO:0042579//microbody	GO:0016453	GO:0003006//reproductive developmental process	gi|224089557|ref|XP_002308755.1|/5.76545e-90/predicted protein [Populus trichocarpa]
zhu1_Ghi#S42292507	0	0	0	0	0	0	0	0	0	0	0	0	3	0.85	0	0	0	0	GO:0043231//intracellular membrane-bounded organelle	GO:0046914//transition metal ion binding	-	gi|255547716|ref|XP_002514915.1|/1.25655e-122/conserved hypothetical protein [Ricinus communis]
zhu1_Ghi#S28641007	0	0	0	0	0	0	0	0	0	0	0	0	3	0.85	0	0	0	0	-	-	-	-
zhu1_Ghi#S28687920	0	0	0	0	0	0	0	0	0	0	0	0	3	0.85	0	0	0	0	-	-	-	gi|225459860|ref|XP_002285931.1|/1.17569e-94/PREDICTED: hypothetical protein [Vitis vinifera]
zhu1_Ghi#S42293721	0	0	0	0	0	0	0	0	0	0	0	0	3	0.85	0	0	0	0	GO:0005576//extracellular region;GO:0005618//cell wall;GO:0009536//plastid	GO:0015926//glucosidase activity	GO:0044238//primary metabolic process	gi|255545664|ref|XP_002513892.1|/2.04058e-145/Periplasmic beta-glucosidase precursor, putative [Ricinus communis]
zhu1_Ghi#S42315925	0	0	0	0	0	0	0	0	0	0	0	0	3	0.85	0	0	0	0	-	-	-	gi|225437555|ref|XP_002270469.1|/3.26117e-72/PREDICTED: hypothetical protein [Vitis vinifera]
zhu1_Ghi#S28708173	0	0	0	0	0	0	0	0	0	0	0	0	3	0.85	0	0	0	0	GO:0043231//intracellular membrane-bounded organelle	GO:0003677//DNA binding;GO:0001071;GO:0005515//protein binding	GO:0006351//transcription, DNA-dependent	gi|224086126|ref|XP_002307824.1|/2.02395e-36/predicted protein [Populus trichocarpa]
zhu1_Ghi#S42295001	0	0	0	0	0	0	0	0	0	0	0	0	3	0.85	0	0	0	0	-	-	-	gi|255570386|ref|XP_002526152.1|/3.34184e-75/conserved hypothetical protein [Ricinus communis]
zhu1_Ghi#S33816293	0	0	0	0	0	0	0	0	0	0	0	0	3	0.85	0	0	0	0	GO:0043231//intracellular membrane-bounded organelle	GO:0017111//nucleoside-triphosphatase activity;GO:0003723//RNA binding	GO:0006259//DNA metabolic process;GO:0045087//innate immune response;GO:0009791//post-embryonic development;GO:0030422//production of siRNA involved in RNA interference;GO:0002252;GO:0035195//gene silencing by miRNA	gi|255572781|ref|XP_002527323.1|/1.43086e-34/double-stranded RNA binding protein, putative [Ricinus communis]
zhu1_Ghi#S42325105	0	0	0	0	0	0	0	0	0	0	0	0	3	0.85	0	0	0	0	-	GO:0016646//oxidoreductase activity, acting on the CH-NH group of donors, NAD or NADP as acceptor	GO:0019852//L-ascorbic acid metabolic process	gi|196174887|gb|ACG75921.1|/1.18965e-87/galactose dehydrogenase [Malpighia glabra]
zhu1_Ghi#S42326655	0	0	0	0	0	0	0	0	0	0	0	0	3	0.85	0	0	2	0.56	-	-	-	-
zhu1_Ghi#S30006444	0	0	0	0	0	0	0	0	0	0	0	0	3	0.85	0	0	2	0.56	-	-	-	-
zhu1_Ghi#S28703556	0	0	0	0	0	0	0	0	0	0	0	0	3	0.85	0	0	2	0.56	-	-	-	gi|75174963|sp|Q9LNG5.1|PPP7L_ARATH/1.19803e-11/RecName: Full=Serine/threonine-protein phosphatase 7 long form homolog
zhu1_Ghi#S28648742	0	0	0	0	0	0	0	0	0	0	0	0	3	0.85	0	0	2	0.56	-	GO:0016491//oxidoreductase activity	-	gi|224122378|ref|XP_002330608.1|/1.16843e-78/predicted protein [Populus trichocarpa]
zhu1_Ghi#S28672839	0	0	0	0	0	0	0	0	0	0	0	0	3	0.85	0	0	3	0.84	-	-	-	-
zhu1_Ghi#S28632078	0	0	0	0	0	0	0	0	0	0	0	0	3	0.85	0	0	4	1.12	GO:0009570//chloroplast stroma	GO:0016301//kinase activity;GO:0032559//adenyl ribonucleotide binding	GO:0006464//protein modification process	gi|296087563|emb|CBI34152.3|/3.91976e-23/unnamed protein product [Vitis vinifera]
zhu1_Ghi#S42296057	0	0	0	0	0	0	0	0	0	0	0	0	3	0.85	0	0	5	1.4	-	-	-	gi|255557423|ref|XP_002519742.1|/2.3035e-69/conserved hypothetical protein [Ricinus communis]
zhu1_Ghi#S33797087	0	0	0	0	0	0	0	0	0	0	0	0	3	0.85	2	0.55	0	0	-	-	-	-
zhu1_Ghi#S33785625	0	0	0	0	0	0	0	0	0	0	0	0	3	0.85	2	0.55	0	0	GO:0031410//cytoplasmic vesicle	GO:0004871//signal transducer activity;GO:0030246//carbohydrate binding;GO:0004672//protein kinase activity;GO:0032559//adenyl ribonucleotide binding	GO:0006464//protein modification process;GO:0008037//cell recognition	gi|225440498|ref|XP_002272157.1|/1.14529e-107/PREDICTED: hypothetical protein [Vitis vinifera]
zhu1_Ghi#S42292601	0	0	0	0	0	0	0	0	0	0	0	0	3	0.85	2	0.55	2	0.56	-	-	GO:0048229//gametophyte development	gi|255541144|ref|XP_002511636.1|/1.73762e-63/LIGULELESS1 protein, putative [Ricinus communis]
zhu1_Ghi#S42358433	0	0	0	0	0	0	0	0	0	0	0	0	3	0.85	3	0.82	0	0	-	GO:0016874//ligase activity	-	gi|118487984|gb|ABK95813.1|/6.86079e-71/unknown [Populus trichocarpa]
zhu1_Ghi#S42294678	0	0	0	0	0	0	0	0	0	0	0	0	3	0.85	3	0.82	0	0	-	GO:0003676//nucleic acid binding	-	gi|224082868|ref|XP_002306871.1|/1.22585e-90/predicted protein [Populus trichocarpa]
zhu1_Ghi#S28684686	0	0	0	0	0	0	0	0	0	0	0	0	3	0.85	3	0.82	4	1.12	GO:0044464//cell part	GO:0005488//binding	-	gi|297736571|emb|CBI25442.3|/9.19433e-47/unnamed protein product [Vitis vinifera]
zhu1_Ghi#S28687234	0	0	0	0	0	0	0	0	0	0	0	0	3	0.85	3	0.82	6	1.68	-	-	-	gi|255583578|ref|XP_002532545.1|/2.2453e-46/conserved hypothetical protein [Ricinus communis]
zhu1_Ghi#S33782223	0	0	0	0	0	0	0	0	0	0	0	0	3	0.85	5	1.37	0	0	-	-	-	gi|147846709|emb|CAN80639.1|/3.35797e-49/hypothetical protein [Vitis vinifera]
zhu1_Ghi#S28680792	0	0	0	0	0	0	0	0	0	0	0	0	3	0.85	5	1.37	2	0.56	GO:0044464//cell part	GO:0046872//metal ion binding;GO:0016831//carboxy-lyase activity;GO:0019842//vitamin binding	GO:0006950//response to stress	gi|224139168|ref|XP_002322997.1|/1.20827e-124/predicted protein [Populus trichocarpa]
zhu1_Ghi#S28680734	0	0	0	0	0	0	0	0	0	0	0	0	3	0.85	5	1.37	4	1.12	GO:0043231//intracellular membrane-bounded organelle	GO:0005488//binding	-	gi|297737265|emb|CBI26466.3|/1.14829e-110/unnamed protein product [Vitis vinifera]
zhu1_Ghi#S28668668	0	0	0	0	0	0	0	0	0	0	0	0	3	0.85	6	1.64	2	0.56	GO:0043231//intracellular membrane-bounded organelle	-	-	gi|225427169|ref|XP_002277674.1|/2.58719e-59/PREDICTED: hypothetical protein [Vitis vinifera]
zhu1_Ghi#S42332227	0	0	0	0	0	0	0	0	0	0	0	0	3	0.85	6	1.64	3	0.84	-	GO:0046872//metal ion binding	-	gi|225461271|ref|XP_002284268.1|/4.29633e-40/PREDICTED: hypothetical protein [Vitis vinifera]
zhu1_Ghi#S33786186	0	0	0	0	0	0	0	0	0	0	0	0	3	0.85	7	1.91	5	1.4	-	GO:0016491//oxidoreductase activity	-	gi|255537956|ref|XP_002510043.1|/3.18679e-13/Squalene monooxygenase, putative [Ricinus communis]
zhu1_Ghi#S28690866	0	0	0	0	0	0	0	0	0	0	0	0	3	0.85	7	1.91	15	4.2	-	GO:0003676//nucleic acid binding;GO:0001071	GO:0010468//regulation of gene expression;GO:0032501//multicellular organismal process;GO:0009743//response to carbohydrate stimulus	gi|224054472|ref|XP_002298277.1|/1.85543e-64/NAC domain protein, IPR003441 [Populus trichocarpa]
zhu1_Ghi#S42291101	0	0	0	0	0	0	0	0	0	0	0	0	4	1.13	0	0	0	0	GO:0043234//protein complex	GO:0005515//protein binding	GO:0015031//protein transport	gi|224129594|ref|XP_002328755.1|/4.65362e-155/predicted protein [Populus trichocarpa]
zhu1_Ghi#S28668815	0	0	0	0	0	0	0	0	0	0	0	0	4	1.13	0	0	0	0	GO:0043231//intracellular membrane-bounded organelle;GO:0016020//membrane	GO:0032561//guanyl ribonucleotide binding	GO:0035556//intracellular signal transduction;GO:0006810//transport	gi|186502145|ref|NP_001118357.1|/9.62335e-22/ATRAB7A; GTP binding [Arabidopsis thaliana]
zhu1_Ghi#S28671392	0	0	0	0	0	0	0	0	0	0	0	0	4	1.13	0	0	0	0	GO:0044464//cell part	-	-	gi|79314581|ref|NP_001030827.1|/2.15786e-85/unknown protein [Arabidopsis thaliana]
zhu1_Ghi#S28662425	0	0	0	0	0	0	0	0	0	0	0	0	4	1.13	0	0	0	0	-	-	-	-
zhu1_Ghi#S42283914	0	0	0	0	0	0	0	0	0	0	0	0	4	1.13	0	0	0	0	-	-	-	gi|224115518|ref|XP_002332154.1|/1.00354e-70/predicted protein [Populus trichocarpa]
zhu1_Ghi#S42325098	0	0	0	0	0	0	0	0	0	0	0	0	4	1.13	0	0	2	0.56	-	GO:0003676//nucleic acid binding	GO:0010468//regulation of gene expression	gi|225428195|ref|XP_002281816.1|/5.55526e-96/PREDICTED: hypothetical protein [Vitis vinifera]
zhu1_Ghi#S42290660	0	0	0	0	0	0	0	0	0	0	0	0	4	1.13	0	0	4	1.12	-	GO:0017111//nucleoside-triphosphatase activity;GO:0005488//binding	-	gi|255543421|ref|XP_002512773.1|/3.76413e-90/dead box ATP-dependent RNA helicase, putative [Ricinus communis]
zhu1_Ghi#S33813323	0	0	0	0	0	0	0	0	0	0	0	0	4	1.13	0	0	4	1.12	-	-	-	gi|255645052|gb|ACU23025.1|/1.54428e-139/unknown [Glycine max]
zhu1_Ghi#S42281945	0	0	0	0	0	0	0	0	0	0	0	0	4	1.13	2	0.55	3	0.84	-	-	-	-
zhu1_Ghi#S28697513	0	0	0	0	0	0	0	0	0	0	0	0	4	1.13	2	0.55	6	1.68	GO:0043231//intracellular membrane-bounded organelle	-	-	gi|224061867|ref|XP_002300638.1|/4.66996e-52/bromodomain protein [Populus trichocarpa]
zhu1_Ghi#S42315320	0	0	0	0	0	0	0	0	0	0	0	0	4	1.13	3	0.82	0	0	-	-	-	gi|224056407|ref|XP_002298841.1|/2.01054e-12/predicted protein [Populus trichocarpa]
zhu1_Ghi#S28681017	0	0	0	0	0	0	0	0	0	0	0	0	4	1.13	6	1.64	3	0.84	-	-	-	-
zhu1_Ghi#S42292952	0	0	0	0	0	0	0	0	0	0	0	0	4	1.13	10	2.73	2	0.56	-	GO:0016881//acid-amino acid ligase activity	GO:0009725//response to hormone stimulus;GO:0009314//response to radiation;GO:0048878//chemical homeostasis	gi|255573073|ref|XP_002527466.1|/6.63666e-172/Indole-3-acetic acid-amido synthetase GH3.3, putative [Ricinus communis]
zhu1_Ghi#S42313797	0	0	0	0	0	0	0	0	0	0	0	0	4	1.13	13	3.55	0	0	GO:0016020//membrane	GO:0005488//binding;GO:0004672//protein kinase activity	-	gi|224092252|ref|XP_002309529.1|/3.57015e-93/predicted protein [Populus trichocarpa]
zhu1_Ghi#S28671517	0	0	0	0	0	0	0	0	0	0	0	0	5	1.41	0	0	0	0	-	GO:0005488//binding	GO:0009987//cellular process;GO:0051707//response to other organism;GO:0009719;GO:0045087//innate immune response;GO:0031347//regulation of defense response;GO:0010033//response to organic substance	gi|224126607|ref|XP_002319879.1|/1.03369e-25/predicted protein [Populus trichocarpa]
zhu1_Ghi#S28676406	0	0	0	0	0	0	0	0	0	0	0	0	5	1.41	2	0.55	2	0.56	-	GO:0004674//protein serine/threonine kinase activity;GO:0032559//adenyl ribonucleotide binding	GO:0006464//protein modification process	gi|224118794|ref|XP_002317908.1|/7.11944e-67/predicted protein [Populus trichocarpa]
zhu1_Ghi#S28685403	0	0	0	0	0	0	0	0	0	0	0	0	5	1.41	2	0.55	4	1.12	GO:0044464//cell part	GO:0005488//binding;GO:0016301//kinase activity	GO:0008152//metabolic process	gi|224084402|ref|XP_002307286.1|/2.21014e-81/predicted protein [Populus trichocarpa]
zhu1_Ghi#S42297913	0	0	0	0	0	0	0	0	0	0	0	0	5	1.41	12	3.28	5	1.4	GO:0043231//intracellular membrane-bounded organelle	GO:0003676//nucleic acid binding;GO:0001071	GO:0010468//regulation of gene expression;GO:0006351//transcription, DNA-dependent	gi|224088649|ref|XP_002308508.1|/1.77199e-40/AP2/ERF domain-containing transcription factor [Populus trichocarpa]
zhu1_Ghi#S33849990	0	0	0	0	0	0	0	0	0	0	0	0	6	1.69	0	0	2	0.56	-	-	-	gi|242090883|ref|XP_002441274.1|/4.0758e-09/hypothetical protein SORBIDRAFT_09g023590 [Sorghum bicolor]
zhu1_Ghi#S28658528	0	0	0	0	0	0	0	0	0	0	0	0	6	1.69	2	0.55	0	0	-	-	-	-
zhu1_Ghi#S28656894	0	0	0	0	0	0	0	0	0	0	0	0	6	1.69	2	0.55	3	0.84	GO:0016020//membrane	-	GO:0009725//response to hormone stimulus;GO:0010038//response to metal ion	gi|225432548|ref|XP_002280658.1|/7.01824e-40/PREDICTED: similar to Al-induced protein [Vitis vinifera]
zhu1_Ghi#S41489283	0	0	0	0	0	0	0	0	0	0	0	0	6	1.69	3	0.82	3	0.84	GO:0031410//cytoplasmic vesicle	GO:0016209//antioxidant activity;GO:0005506//iron ion binding;GO:0003824//catalytic activity	GO:0006950//response to stress;GO:0008152//metabolic process	gi|158905745|gb|ABW82528.1|/0/class III peroxidase [Gossypium hirsutum]
zhu1_Ghi#S42305531	0	0	0	0	0	0	0	0	0	0	0	0	6	1.69	4	1.09	0	0	-	-	-	gi|57014002|ref|YP_173473.1|/3.26426e-06/hypothetical protein NitaMp136 [Nicotiana tabacum]
zhu1_Ghi#S42296071	0	0	0	0	0	0	0	0	0	0	0	0	6	1.69	4	1.09	5	1.4	GO:0043231//intracellular membrane-bounded organelle	GO:0004091//carboxylesterase activity	-	gi|255646410|gb|ACU23684.1|/1.20772e-115/unknown [Glycine max]
zhu1_Ghi#S42301800	0	0	0	0	0	0	0	0	0	0	0	0	6	1.69	5	1.37	5	1.4	-	-	GO:0006350//transcription;GO:0009743//response to carbohydrate stimulus	gi|300079018|gb|ADJ67440.1|/6.16878e-46/ethylene response factor 11 [Actinidia deliciosa]
zhu1_Ghi#S42289471	0	0	0	0	0	0	0	0	0	0	0	0	6	1.69	5	1.37	6	1.68	-	-	-	gi|225458293|ref|XP_002282654.1|/2.03409e-62/PREDICTED: hypothetical protein [Vitis vinifera]
zhu1_Ghi#S28672016	0	0	0	0	0	0	0	0	0	0	0	0	6	1.69	5	1.37	23	6.45	-	-	-	gi|255552876|ref|XP_002517481.1|/4.91498e-38/WRKY transcription factor, putative [Ricinus communis]
zhu1_Ghi#S28674697	0	0	0	0	0	0	0	0	0	0	0	0	7	1.98	5	1.37	8	2.24	GO:0043231//intracellular membrane-bounded organelle;GO:0016020//membrane	GO:0016709//oxidoreductase activity, acting on paired donors, with incorporation or reduction of molecular oxygen, NADH or NADPH as one donor, and incorporation of one atom of oxygen;GO:0005506//iron ion binding	GO:0006952//defense response;GO:0008152//metabolic process	gi|255567929|ref|XP_002524942.1|/6.88385e-97/cytochrome P450, putative [Ricinus communis]
zhu1_Ghi#S33787350	0	0	0	0	0	0	0	0	0	0	0	0	7	1.98	8	2.18	0	0	GO:0043231//intracellular membrane-bounded organelle	GO:0030528//transcription regulator activity;GO:0001071;GO:0003677//DNA binding	GO:0010468//regulation of gene expression;GO:0009408//response to heat;GO:0006350//transcription;GO:0010557//positive regulation of macromolecule biosynthetic process	gi|255546133|ref|XP_002514126.1|/3.48397e-71/Heat shock factor protein HSF30, putative [Ricinus communis]
zhu1_Ghi#S42309677	0	0	0	0	0	0	0	0	0	0	0	0	7	1.98	8	2.18	3	0.84	-	GO:0017111//nucleoside-triphosphatase activity;GO:0032559//adenyl ribonucleotide binding	-	gi|224133798|ref|XP_002327683.1|/7.30217e-109/predicted protein [Populus trichocarpa]
zhu1_Ghi#S29395610	0	0	0	0	0	0	0	0	0	0	0	0	7	1.98	9	2.46	3	0.84	-	GO:0004672//protein kinase activity	-	gi|297735221|emb|CBI17583.3|/2.02736e-37/unnamed protein product [Vitis vinifera]
zhu1_Ghi#S33790957	0	0	0	0	0	0	0	0	0	0	0	0	7	1.98	9	2.46	5	1.4	-	GO:0005515//protein binding	-	gi|255538212|ref|XP_002510171.1|/1.63836e-19/WRKY transcription factor, putative [Ricinus communis]
zhu1_Ghi#S28642634	0	0	0	0	0	0	0	0	0	0	0	0	7	1.98	10	2.73	7	1.96	-	GO:0030528//transcription regulator activity;GO:0005488//binding;GO:0001071	GO:0009719;GO:0009743//response to carbohydrate stimulus;GO:0002218//activation of innate immune response;GO:0009627//systemic acquired resistance;GO:0006350//transcription	gi|224126607|ref|XP_002319879.1|/1.65712e-47/predicted protein [Populus trichocarpa]
zhu1_Ghi#S33785507	0	0	0	0	0	0	0	0	0	0	0	0	8	2.26	6	1.64	3	0.84	-	GO:0003824//catalytic activity	-	gi|255571792|ref|XP_002526839.1|/1.02317e-60/protein with unknown function [Ricinus communis]
zhu1_Ghi#S33820360	0	0	0	0	0	0	0	0	0	0	0	0	8	2.26	9	2.46	0	0	-	-	-	gi|255550419|ref|XP_002516260.1|/7.08056e-39/conserved hypothetical protein [Ricinus communis]
zhu1_Ghi#S33843089	0	0	0	0	0	0	0	0	0	0	0	0	8	2.26	10	2.73	2	0.56	-	-	-	gi|297745489|emb|CBI40569.3|/4.908e-20/unnamed protein product [Vitis vinifera]
zhu1_Ghi#S30000717	0	0	0	0	0	0	0	0	0	0	0	0	8	2.26	14	3.82	14	3.92	-	GO:0003824//catalytic activity	GO:0008152//metabolic process	gi|15824408|gb|AAL09328.1|AF302806_1/2.46482e-52/steroleosin [Sesamum indicum]
zhu1_Ghi#S33849427	0	0	0	0	0	0	0	0	0	0	0	0	9	2.54	4	1.09	8	2.24	GO:0016020//membrane	GO:0031420;GO:0016301//kinase activity	GO:0010038//response to metal ion;GO:0006007//glucose catabolic process	gi|297740039|emb|CBI30221.3|/4.26309e-142/unnamed protein product [Vitis vinifera]
zhu1_Ghi#S33825360	0	0	0	0	0	0	0	0	0	0	0	0	10	2.82	7	1.91	22	6.17	-	-	-	-
zhu1_Ghi#S28642261	0	0	0	0	0	0	0	0	0	0	0	0	10	2.82	9	2.46	10	2.8	-	-	-	gi|296084716|emb|CBI25858.3|/1.04941e-71/unnamed protein product [Vitis vinifera]
zhu1_Ghi#S42296197	0	0	0	0	0	0	0	0	0	0	0	0	10	2.82	10	2.73	12	3.36	-	GO:0016491//oxidoreductase activity	-	gi|255576826|ref|XP_002529299.1|/1.25321e-91/Desacetoxyvindoline 4-hydroxylase, putative [Ricinus communis]
zhu1_Ghi#S28706169	0	0	0	0	0	0	0	0	0	0	0	0	11	3.1	5	1.37	0	0	-	GO:0004672//protein kinase activity;GO:0000166//nucleotide binding	-	gi|302141772|emb|CBI18975.3|/7.79496e-78/unnamed protein product [Vitis vinifera]
zhu1_Ghi#S42303813	0	0	0	0	0	0	0	0	0	0	0	0	12	3.39	2	0.55	9	2.52	GO:0043231//intracellular membrane-bounded organelle	GO:0030528//transcription regulator activity;GO:0001071;GO:0003677//DNA binding	GO:0010468//regulation of gene expression;GO:0009408//response to heat;GO:0006351//transcription, DNA-dependent;GO:0010557//positive regulation of macromolecule biosynthetic process	gi|224092170|ref|XP_002309492.1|/3.46558e-112/predicted protein [Populus trichocarpa]
zhu1_Ghi#S28677002	0	0	0	0	0	0	0	0	0	0	0	0	12	3.39	4	1.09	8	2.24	-	-	-	gi|147858812|emb|CAN78706.1|/6.55096e-17/hypothetical protein [Vitis vinifera]
zhu1_Ghi#S42292191	0	0	0	0	0	0	0	0	0	0	0	0	13	3.67	4	1.09	14	3.92	-	GO:0008483//transaminase activity	GO:0006520//cellular amino acid metabolic process	gi|255562100|ref|XP_002522058.1|/4.17851e-106/branched-chain amino acid aminotransferase, putative [Ricinus communis]
zhu1_Ghi#S48391889	0	0	0	0	0	0	0	0	0	0	0	0	14	3.95	15	4.1	10	2.8	-	-	-	-
zhu1_Ghi#S28673893	0	0	0	0	0	0	0	0	0	0	0	0	15	4.23	8	2.18	6	1.68	-	-	-	gi|224137824|ref|XP_002326449.1|/1.21615e-29/predicted protein [Populus trichocarpa]
zhu1_Ghi#S28710692	0	0	0	0	0	0	0	0	0	0	0	0	18	5.08	11	3	49	13.73	-	-	-	gi|167377|gb|AAA33072.1|/0/legumin precursor [Gossypium hirsutum]
zhu1_Ghi#S28671722	0	0	0	0	0	0	0	0	0	0	0	0	20	5.65	18	4.91	13	3.64	-	-	-	gi|224093230|ref|XP_002309844.1|/1.34326e-75/predicted protein [Populus trichocarpa]
zhu1_Ghi#S33811085	0	0	0	0	0	0	0	0	0	0	0	0	22	6.21	31	8.46	9	2.52	GO:0043231//intracellular membrane-bounded organelle	GO:0003676//nucleic acid binding;GO:0001071	GO:0010468//regulation of gene expression;GO:0006351//transcription, DNA-dependent;GO:0006950//response to stress	gi|224088649|ref|XP_002308508.1|/2.11842e-49/AP2/ERF domain-containing transcription factor [Populus trichocarpa]
zhu1_Ghi#S42315219	0	0	0	0	0	0	0	0	0	0	0	0	26	7.34	12	3.28	5	1.4	-	GO:0030528//transcription regulator activity;GO:0005488//binding;GO:0001071	GO:0009719;GO:0009743//response to carbohydrate stimulus;GO:0002218//activation of innate immune response;GO:0009627//systemic acquired resistance;GO:0006350//transcription	gi|224126607|ref|XP_002319879.1|/4.26156e-41/predicted protein [Populus trichocarpa]
zhu1_Ghi#S28674820	0	0	0	0	0	0	0	0	0	0	0	0	28	7.9	61	16.66	29	8.13	-	-	-	gi|255545054|ref|XP_002513588.1|/5.90538e-32/WRKY transcription factor, putative [Ricinus communis]
zhu1_Ghi#S28709047	0	0	0	0	0	0	0	0	0	0	0	0	29	8.19	61	16.66	19	5.33	-	-	-	-
zhu1_Ghi#S42322783	0	0	0	0	0	0	0	0	0	0	0	0	32	9.03	41	11.19	25	7.01	-	-	-	-
zhu1_Ghi#S28710694	0	0	0	0	0	0	0	0	0	0	0	0	41	11.57	29	7.92	48	13.45	-	-	-	gi|126156|sp|P09800.1|LEGB_GOSHI/0/RecName: Full=Legumin B; AltName: Full=Beta-globulin B; AltName: Full=LEGB-C134; Contains: RecName: Full=Legumin B acidic chain; Contains: RecName: Full=Legumin B basic chain; Flags: Precursor
zhu1_Ghi#S28656045	0	0	0	0	0	0	0	0	0	0	0	0	143	40.36	192	52.42	150	42.04	GO:0016023//cytoplasmic membrane-bounded vesicle	-	-	gi|137578|sp|P09799.1|VCLA_GOSHI/6.79781e-49/RecName: Full=Vicilin GC72-A; AltName: Full=Alpha-globulin A; Flags: Precursor
zhu1_Ghi#S28710693	0	0	0	0	0	0	0	0	0	0	0	0	370	104.44	396	108.12	386	108.19	-	-	-	gi|137580|sp|P09801.1|VCLB_GOSHI/0/RecName: Full=Vicilin C72; AltName: Full=Alpha-globulin B; Flags: Precursor
zhu1_Ghi#S42324718	0	0	0	0	0	0	0	0	0	0	2	0.56	0	0	0	0	0	0	-	-	-	gi|297735093|emb|CBI17455.3|/6.58351e-43/unnamed protein product [Vitis vinifera]
zhu1_Ghi#S33799120	0	0	0	0	0	0	0	0	0	0	2	0.56	0	0	0	0	0	0	GO:0031461//cullin-RING ubiquitin ligase complex	-	-	gi|255571162|ref|XP_002526531.1|/2.01682e-118/nucleotide binding protein, putative [Ricinus communis]
zhu1_Ghi#S33841514	0	0	0	0	0	0	0	0	0	0	2	0.56	0	0	0	0	0	0	GO:0016020//membrane	GO:0004871//signal transducer activity;GO:0004672//protein kinase activity;GO:0032559//adenyl ribonucleotide binding	GO:0006464//protein modification process;GO:0006950//response to stress;GO:0051707//response to other organism	gi|255546475|ref|XP_002514297.1|/8.65717e-92/ATP binding protein, putative [Ricinus communis]
zhu1_Ghi#S42327210	0	0	0	0	0	0	0	0	0	0	2	0.56	0	0	0	0	0	0	-	-	-	gi|255572872|ref|XP_002527368.1|/1.27114e-73/SAB, putative [Ricinus communis]
zhu1_Ghi#S28682454	0	0	0	0	0	0	0	0	0	0	2	0.56	0	0	0	0	0	0	GO:0019866//organelle inner membrane;GO:0043231//intracellular membrane-bounded organelle	-	-	gi|224114487|ref|XP_002316775.1|/2.44634e-71/predicted protein [Populus trichocarpa]
zhu1_Ghi#S28684060	0	0	0	0	0	0	0	0	0	0	2	0.56	0	0	0	0	0	0	-	-	-	-
zhu1_Ghi#S42284857	0	0	0	0	0	0	0	0	0	0	2	0.56	0	0	0	0	0	0	GO:0043231//intracellular membrane-bounded organelle	-	-	gi|224071359|ref|XP_002303421.1|/5.17302e-76/predicted protein [Populus trichocarpa]
zhu1_Ghi#S42287183	0	0	0	0	0	0	0	0	0	0	2	0.56	0	0	0	0	0	0	GO:0043231//intracellular membrane-bounded organelle;GO:0005881//cytoplasmic microtubule	GO:0015631//tubulin binding	GO:0051707//response to other organism;GO:0031109//microtubule polymerization or depolymerization;GO:0048285//organelle fission;GO:0052093	gi|224120206|ref|XP_002318272.1|/3.81486e-28/predicted protein [Populus trichocarpa]
zhu1_Ghi#S33824854	0	0	0	0	0	0	0	0	0	0	2	0.56	0	0	0	0	0	0	-	-	-	gi|255556035|ref|XP_002519052.1|/7.67947e-66/conserved hypothetical protein [Ricinus communis]
zhu1_Ghi#S28669439	0	0	0	0	0	0	0	0	0	0	2	0.56	0	0	0	0	0	0	GO:0043231//intracellular membrane-bounded organelle	GO:0046914//transition metal ion binding;GO:0004721//phosphoprotein phosphatase activity;GO:0004518//nuclease activity	GO:0022403;GO:0006281//DNA repair	gi|225461311|ref|XP_002281726.1|/5.23013e-108/PREDICTED: similar to MRE11 (MEIOTIC RECOMBINATION 11); protein serine/threonine phosphatase [Vitis vinifera]
zhu1_Ghi#S42287921	0	0	0	0	0	0	0	0	0	0	2	0.56	0	0	0	0	0	0	-	-	GO:0016197//endosome transport;GO:0015031//protein transport	gi|255580677|ref|XP_002531161.1|/6.86657e-139/vacuolar sorting protein, putative [Ricinus communis]
zhu1_Ghi#S42301423	0	0	0	0	0	0	0	0	0	0	2	0.56	0	0	0	0	0	0	GO:0009526//plastid envelope;GO:0009570//chloroplast stroma;GO:0005576//extracellular region	GO:0048037//cofactor binding;GO:0008187//poly-pyrimidine tract binding	GO:0042254//ribosome biogenesis;GO:0008152//metabolic process	gi|255559448|ref|XP_002520744.1|/6.33859e-53/NAD dependent epimerase/dehydratase, putative [Ricinus communis]
zhu1_Ghi#S42324198	0	0	0	0	0	0	0	0	0	0	2	0.56	0	0	0	0	0	0	-	-	-	gi|224101583|ref|XP_002312340.1|/2.58773e-22/predicted protein [Populus trichocarpa]
zhu1_Ghi#S33789344	0	0	0	0	0	0	0	0	0	0	2	0.56	0	0	0	0	0	0	GO:0044464//cell part	-	-	gi|224105827|ref|XP_002313946.1|/1.25839e-96/predicted protein [Populus trichocarpa]
zhu1_Ghi#S42337524	0	0	0	0	0	0	0	0	0	0	2	0.56	0	0	0	0	0	0	-	GO:0003824//catalytic activity	-	gi|255562862|ref|XP_002522436.1|/1.21422e-88/adenosine diphosphatase, putative [Ricinus communis]
zhu1_Ghi#S28664605	0	0	0	0	0	0	0	0	0	0	2	0.56	0	0	0	0	0	0	GO:0031410//cytoplasmic vesicle	GO:0005215//transporter activity	GO:0006810//transport	gi|49333395|gb|AAT64034.1|/1.18014e-43/putative permease [Gossypium hirsutum]
zhu1_Ghi#S28647606	0	0	0	0	0	0	0	0	0	0	2	0.56	0	0	0	0	0	0	-	-	-	gi|255540187|ref|XP_002511158.1|/1.08033e-07/conserved hypothetical protein [Ricinus communis]
zhu1_Ghi#S33794940	0	0	0	0	0	0	0	0	0	0	2	0.56	0	0	0	0	0	0	GO:0016020//membrane	GO:0005488//binding	-	gi|225442717|ref|XP_002280466.1|/4.11618e-49/PREDICTED: hypothetical protein [Vitis vinifera]
zhu1_Ghi#S42278734	0	0	0	0	0	0	0	0	0	0	2	0.56	0	0	0	0	0	0	-	GO:0003824//catalytic activity	GO:0008152//metabolic process	gi|255635252|gb|ACU17980.1|/1.46349e-19/unknown [Glycine max]
zhu1_Ghi#S42299705	0	0	0	0	0	0	0	0	0	0	2	0.56	0	0	0	0	0	0	GO:0005783//endoplasmic reticulum	GO:0000166//nucleotide binding	-	gi|225424456|ref|XP_002281644.1|/2.79167e-26/PREDICTED: hypothetical protein [Vitis vinifera]
zhu1_Ghi#S42310953	0	0	0	0	0	0	0	0	0	0	2	0.56	0	0	0	0	0	0	GO:0016020//membrane;GO:0043231//intracellular membrane-bounded organelle	-	-	gi|224144439|ref|XP_002325290.1|/5.64852e-94/predicted protein [Populus trichocarpa]
zhu1_Ghi#S28680227	0	0	0	0	0	0	0	0	0	0	2	0.56	0	0	0	0	0	0	-	-	-	gi|255566563|ref|XP_002524266.1|/1.6868e-21/hypothetical protein RCOM_1520720 [Ricinus communis]
zhu1_Ghi#S42315379	0	0	0	0	0	0	0	0	0	0	2	0.56	0	0	0	0	0	0	-	GO:0016740//transferase activity	-	gi|255555861|ref|XP_002518966.1|/3.16276e-99/ATP binding protein, putative [Ricinus communis]
zhu1_Ghi#S42318680	0	0	0	0	0	0	0	0	0	0	2	0.56	0	0	0	0	0	0	GO:0043231//intracellular membrane-bounded organelle	GO:0016747//transferase activity, transferring acyl groups other than amino-acyl groups	GO:0006629//lipid metabolic process;GO:0009314//response to radiation;GO:0006950//response to stress	gi|224135387|ref|XP_002327205.1|/3.66477e-96/beta-ketoacyl-coa synthase family protein [Populus trichocarpa]
zhu1_Ghi#S28659677	0	0	0	0	0	0	0	0	0	0	2	0.56	0	0	0	0	0	0	-	-	-	gi|147823266|emb|CAN77550.1|/2.31224e-06/hypothetical protein [Vitis vinifera]
zhu1_Ghi#S28691346	0	0	0	0	0	0	0	0	0	0	2	0.56	0	0	0	0	0	0	GO:0043231//intracellular membrane-bounded organelle	GO:0046914//transition metal ion binding;GO:0016655//oxidoreductase activity, acting on NADH or NADPH, quinone or similar compound as acceptor	GO:0008152//metabolic process	gi|255554648|ref|XP_002518362.1|/1.14303e-78/zinc binding dehydrogenase, putative [Ricinus communis]
zhu1_Ghi#S42362981	0	0	0	0	0	0	0	0	0	0	2	0.56	0	0	0	0	0	0	GO:0005618//cell wall	GO:0030234//enzyme regulator activity;GO:0004091//carboxylesterase activity	GO:0071555	gi|225455386|ref|XP_002278061.1|/7.35302e-63/PREDICTED: similar to pectin methylesterase 1 [Vitis vinifera]
zhu1_Ghi#S38798381	0	0	0	0	0	0	0	0	0	0	2	0.56	0	0	0	0	0	0	-	GO:0019787//small conjugating protein ligase activity	GO:0070646;GO:0060255;GO:0009887//organ morphogenesis;GO:0019941//modification-dependent protein catabolic process;GO:0009908//flower development	gi|148841111|gb|ABR14728.1|/3.29497e-85/ubiquitin conjugating enzyme [Gossypium hirsutum]
zhu1_Ghi#S28679508	0	0	0	0	0	0	0	0	0	0	2	0.56	0	0	0	0	0	0	-	-	-	gi|133907524|gb|ABO42262.1|/3.02572e-85/AT-hook DNA-binding protein [Gossypium hirsutum]
zhu1_Ghi#S42953376	0	0	0	0	0	0	0	0	0	0	2	0.56	0	0	0	0	0	0	GO:0043234//protein complex;GO:0015630//microtubule cytoskeleton	GO:0032561//guanyl ribonucleotide binding;GO:0017111//nucleoside-triphosphatase activity	GO:0043623//cellular protein complex assembly;GO:0006970//response to osmotic stress;GO:0007017//microtubule-based process	gi|166343839|gb|ABY86662.1|/0/beta-tubulin 16 [Gossypium hirsutum]
zhu1_Ghi#S28665602	0	0	0	0	0	0	0	0	0	0	2	0.56	0	0	0	0	0	0	-	GO:0030528//transcription regulator activity;GO:0003677//DNA binding	GO:0010468//regulation of gene expression;GO:0009738//abscisic acid mediated signaling pathway;GO:0006350//transcription;GO:0010557//positive regulation of macromolecule biosynthetic process;GO:0006950//response to stress	gi|255590318|ref|XP_002535237.1|/9.94381e-15/transcription factor, putative [Ricinus communis]
zhu1_Ghi#S42304285	0	0	0	0	0	0	0	0	0	0	2	0.56	0	0	0	0	0	0	-	-	-	gi|225451729|ref|XP_002277032.1|/5.41047e-68/PREDICTED: hypothetical protein [Vitis vinifera]
zhu1_Ghi#S33822624	0	0	0	0	0	0	0	0	0	0	2	0.56	0	0	0	0	0	0	-	-	GO:0006281//DNA repair	gi|224125190|ref|XP_002319522.1|/4.11784e-31/predicted protein [Populus trichocarpa]
zhu1_Ghi#S42280614	0	0	0	0	0	0	0	0	0	0	2	0.56	0	0	0	0	0	0	-	-	-	gi|224131534|ref|XP_002321108.1|/8.02611e-69/predicted protein [Populus trichocarpa]
zhu1_Ghi#S28707599	0	0	0	0	0	0	0	0	0	0	2	0.56	0	0	0	0	0	0	-	-	-	-
zhu1_Ghi#S42307974	0	0	0	0	0	0	0	0	0	0	2	0.56	0	0	0	0	0	0	GO:0016020//membrane	GO:0016791//phosphatase activity;GO:0032559//adenyl ribonucleotide binding	GO:0009314//response to radiation;GO:0009607//response to biotic stimulus;GO:0033554//cellular response to stress;GO:0002252;GO:0012501//programmed cell death	gi|255561552|ref|XP_002521786.1|/5.93633e-22/Disease resistance protein RPP13, putative [Ricinus communis]
zhu1_Ghi#S28659989	0	0	0	0	0	0	0	0	0	0	2	0.56	0	0	0	0	0	0	-	-	-	gi|224123718|ref|XP_002330191.1|/1.21102e-19/predicted protein [Populus trichocarpa]
zhu1_Ghi#S28688085	0	0	0	0	0	0	0	0	0	0	2	0.56	0	0	0	0	0	0	-	-	-	gi|225467191|ref|XP_002262610.1|/1.62505e-55/PREDICTED: hypothetical protein, partial [Vitis vinifera]
zhu1_Ghi#S42311894	0	0	0	0	0	0	0	0	0	0	2	0.56	0	0	0	0	0	0	GO:0043231//intracellular membrane-bounded organelle	GO:0016872//intramolecular lyase activity	GO:0009630//gravitropism;GO:0006412//translation;GO:0006897//endocytosis;GO:0051301//cell division	gi|224133906|ref|XP_002321689.1|/1.77205e-128/predicted protein [Populus trichocarpa]
zhu1_Ghi#S33784292	0	0	0	0	0	0	0	0	0	0	2	0.56	0	0	0	0	0	0	-	GO:0005488//binding	GO:0050789//regulation of biological process;GO:0009845//seed germination;GO:0010431//seed maturation;GO:0006350//transcription	gi|225439689|ref|XP_002267484.1|/1.37939e-87/PREDICTED: hypothetical protein [Vitis vinifera]
zhu1_Ghi#S42302508	0	0	0	0	0	0	0	0	0	0	2	0.56	0	0	0	0	0	0	GO:0009526//plastid envelope;GO:0009534//chloroplast thylakoid	GO:0005488//binding;GO:0016491//oxidoreductase activity	GO:0042360//vitamin E metabolic process;GO:0006779//porphyrin biosynthetic process;GO:0008654//phospholipid biosynthetic process	gi|224102913|ref|XP_002312852.1|/2.2514e-79/predicted protein [Populus trichocarpa]
zhu1_Ghi#S30015890	0	0	0	0	0	0	0	0	0	0	2	0.56	0	0	0	0	0	0	-	-	-	-
zhu1_Ghi#S33790560	0	0	0	0	0	0	0	0	0	0	2	0.56	0	0	0	0	0	0	GO:0043229//intracellular organelle	GO:0016616//oxidoreductase activity, acting on the CH-OH group of donors, NAD or NADP as acceptor;GO:0048037//cofactor binding	GO:0009987//cellular process;GO:0008152//metabolic process	gi|224106127|ref|XP_002314053.1|/1.07411e-56/cinnamoyl CoA reductase-like protein [Populus trichocarpa]
zhu1_Ghi#S42310084	0	0	0	0	0	0	0	0	0	0	2	0.56	0	0	0	0	0	0	-	GO:0003712//transcription cofactor activity	GO:0010468//regulation of gene expression;GO:0010564//regulation of cell cycle process	gi|224092320|ref|XP_002309557.1|/1.19103e-88/predicted protein [Populus trichocarpa]
zhu1_Ghi#S28658249	0	0	0	0	0	0	0	0	0	0	2	0.56	0	0	0	0	0	0	-	GO:0005488//binding;GO:0016491//oxidoreductase activity	GO:0008152//metabolic process	gi|224109358|ref|XP_002315170.1|/1.58649e-39/predicted protein [Populus trichocarpa]
zhu1_Ghi#S28680516	0	0	0	0	0	0	0	0	0	0	2	0.56	0	0	0	0	0	0	GO:0009536//plastid	GO:0004553//hydrolase activity, hydrolyzing O-glycosyl compounds	GO:0009825//multidimensional cell growth;GO:0044238//primary metabolic process	gi|224111474|ref|XP_002315868.1|/4.16226e-128/predicted protein [Populus trichocarpa]
zhu1_Ghi#S42331488	0	0	0	0	0	0	0	0	0	0	2	0.56	0	0	0	0	0	0	-	-	-	-
zhu1_Ghi#S42302584	0	0	0	0	0	0	0	0	0	0	2	0.56	0	0	0	0	0	0	GO:0031410//cytoplasmic vesicle	GO:0030554//adenyl nucleotide binding;GO:0016491//oxidoreductase activity;GO:0016832//aldehyde-lyase activity	GO:0019395//fatty acid oxidation;GO:0007154//cell communication;GO:0048229//gametophyte development	gi|224128496|ref|XP_002329018.1|/1.75915e-111/predicted protein [Populus trichocarpa]
zhu1_Ghi#S42278402	0	0	0	0	0	0	0	0	0	0	2	0.56	0	0	0	0	0	0	-	-	-	gi|296081406|emb|CBI16839.3|/1.98915e-08/unnamed protein product [Vitis vinifera]
zhu1_Ghi#S42300505	0	0	0	0	0	0	0	0	0	0	2	0.56	0	0	0	0	0	0	GO:0043231//intracellular membrane-bounded organelle	GO:0016417//S-acyltransferase activity;GO:0032559//adenyl ribonucleotide binding	GO:0008152//metabolic process	gi|296090376|emb|CBI40195.3|/4.39387e-75/unnamed protein product [Vitis vinifera]
zhu1_Ghi#S42311044	0	0	0	0	0	0	0	0	0	0	2	0.56	0	0	0	0	0	0	-	-	-	gi|224054294|ref|XP_002298188.1|/7.33496e-62/predicted protein [Populus trichocarpa]
zhu1_Ghi#S28675005	0	0	0	0	0	0	0	0	0	0	2	0.56	0	0	0	0	0	0	-	-	-	gi|224141709|ref|XP_002324207.1|/1.33393e-76/predicted protein [Populus trichocarpa]
zhu1_Ghi#S42277968	0	0	0	0	0	0	0	0	0	0	2	0.56	0	0	0	0	0	0	GO:0031225//anchored to membrane;GO:0031410//cytoplasmic vesicle	-	-	gi|255554903|ref|XP_002518489.1|/2.16527e-80/conserved hypothetical protein [Ricinus communis]
zhu1_Ghi#S28659960	0	0	0	0	0	0	0	0	0	0	2	0.56	0	0	0	0	0	0	-	-	-	gi|297725701|ref|NP_001175214.1|/1.1052e-11/Os07g0501200 [Oryza sativa Japonica Group]
zhu1_Ghi#S45785926	0	0	0	0	0	0	0	0	0	0	2	0.56	0	0	0	0	0	0	-	-	-	gi|255574568|ref|XP_002528195.1|/1.31865e-39/conserved hypothetical protein [Ricinus communis]
zhu1_Ghi#S33786254	0	0	0	0	0	0	0	0	0	0	2	0.56	0	0	0	0	0	0	-	GO:0034061	GO:0006261//DNA-dependent DNA replication	gi|255567084|ref|XP_002524524.1|/5.84035e-65/conserved hypothetical protein [Ricinus communis]
zhu1_Ghi#S53129498	0	0	0	0	0	0	0	0	0	0	2	0.56	0	0	0	0	0	0	-	-	-	-
zhu1_Ghi#S28693241	0	0	0	0	0	0	0	0	0	0	2	0.56	0	0	0	0	0	0	-	GO:0008234//cysteine-type peptidase activity	-	gi|225427199|ref|XP_002278066.1|/2.10654e-27/PREDICTED: hypothetical protein [Vitis vinifera]
zhu1_Ghi#S28664852	0	0	0	0	0	0	0	0	0	0	2	0.56	0	0	0	0	0	0	-	-	-	gi|158578541|gb|ABW74566.1|/3.50531e-27/integrase [Boechera divaricarpa]
zhu1_Ghi#S28667530	0	0	0	0	0	0	0	0	0	0	2	0.56	0	0	0	0	0	0	-	GO:0004713//protein tyrosine kinase activity;GO:0032559//adenyl ribonucleotide binding	GO:0006464//protein modification process	gi|224117622|ref|XP_002331682.1|/2.78423e-103/predicted protein [Populus trichocarpa]
zhu1_Ghi#S42316892	0	0	0	0	0	0	0	0	0	0	2	0.56	0	0	0	0	0	0	-	GO:0003676//nucleic acid binding	-	gi|225436819|ref|XP_002270390.1|/4.01955e-107/PREDICTED: hypothetical protein [Vitis vinifera]
zhu1_Ghi#S42312548	0	0	0	0	0	0	0	0	0	0	2	0.56	0	0	0	0	0	0	-	-	-	gi|255572628|ref|XP_002527247.1|/2.14693e-118/conserved hypothetical protein [Ricinus communis]
zhu1_Ghi#S28701168	0	0	0	0	0	0	0	0	0	0	2	0.56	0	0	0	0	0	0	-	-	-	gi|225451754|ref|XP_002280247.1|/6.32378e-127/PREDICTED: hypothetical protein [Vitis vinifera]
zhu1_Ghi#S33789818	0	0	0	0	0	0	0	0	0	0	2	0.56	0	0	0	0	0	0	GO:0016020//membrane	GO:0048037//cofactor binding;GO:0016616//oxidoreductase activity, acting on the CH-OH group of donors, NAD or NADP as acceptor	GO:0008152//metabolic process	gi|2981475|gb|AAC06319.1|/1.08233e-64/putative cinnamyl alcohol dehydrogenase [Malus x domestica]
zhu1_Ghi#S42306138	0	0	0	0	0	0	0	0	0	0	2	0.56	0	0	0	0	0	0	GO:0043231//intracellular membrane-bounded organelle	GO:0003676//nucleic acid binding	GO:0040029//regulation of gene expression, epigenetic;GO:0009908//flower development	gi|255539907|ref|XP_002511018.1|/1.25817e-106/polycomb protein embryonic flower, putative [Ricinus communis]
zhu1_Ghi#S42300069	0	0	0	0	0	0	0	0	0	0	2	0.56	0	0	0	0	0	0	GO:0044464//cell part	GO:0046914//transition metal ion binding	-	gi|255545508|ref|XP_002513814.1|/1.83761e-95/nucleic acid binding protein, putative [Ricinus communis]
zhu1_Ghi#S33802649	0	0	0	0	0	0	0	0	0	0	2	0.56	0	0	0	0	0	0	GO:0043234//protein complex	GO:0005488//binding;GO:0004549//tRNA-specific ribonuclease activity	GO:0000394//RNA splicing, via endonucleolytic cleavage and ligation	gi|225435209|ref|XP_002284873.1|/5.51366e-79/PREDICTED: hypothetical protein [Vitis vinifera]
zhu1_Ghi#S28706192	0	0	0	0	0	0	0	0	0	0	2	0.56	0	0	0	0	0	0	-	-	-	gi|224141961|ref|XP_002324329.1|/4.16433e-13/predicted protein [Populus trichocarpa]
zhu1_Ghi#S28661041	0	0	0	0	0	0	0	0	0	0	2	0.56	0	0	0	0	0	0	-	-	-	-
zhu1_Ghi#S33786494	0	0	0	0	0	0	0	0	0	0	2	0.56	0	0	0	0	0	0	-	GO:0046872//metal ion binding;GO:0003676//nucleic acid binding;GO:0003824//catalytic activity	-	gi|147765974|emb|CAN63261.1|/1.45702e-15/hypothetical protein [Vitis vinifera]
zhu1_Ghi#S42307258	0	0	0	0	0	0	0	0	0	0	2	0.56	0	0	0	0	0	0	-	-	-	gi|225424625|ref|XP_002282301.1|/4.07835e-10/PREDICTED: hypothetical protein [Vitis vinifera]
zhu1_Ghi#S42306885	0	0	0	0	0	0	0	0	0	0	2	0.56	0	0	0	0	0	0	GO:0009536//plastid	GO:0016297//acyl-[acyl-carrier-protein] hydrolase activity	GO:0006629//lipid metabolic process	gi|225470105|ref|XP_002262721.1|/3.28295e-76/PREDICTED: hypothetical protein [Vitis vinifera]
zhu1_Ghi#S42283773	0	0	0	0	0	0	0	0	0	0	2	0.56	0	0	0	0	0	0	GO:0043231//intracellular membrane-bounded organelle	-	-	gi|22331369|ref|NP_189382.2|/1.69448e-109/unknown protein [Arabidopsis thaliana]
zhu1_Ghi#S33783058	0	0	0	0	0	0	0	0	0	0	2	0.56	0	0	0	0	0	0	GO:0016020//membrane;GO:0044444//cytoplasmic part;GO:0043231//intracellular membrane-bounded organelle	-	GO:0051234//establishment of localization	gi|255564301|ref|XP_002523147.1|/4.96132e-118/Patellin-4, putative [Ricinus communis]
zhu1_Ghi#S42315542	0	0	0	0	0	0	0	0	0	0	2	0.56	0	0	0	0	0	0	-	GO:0019787//small conjugating protein ligase activity;GO:0046914//transition metal ion binding	-	gi|255569956|ref|XP_002525941.1|/1.17064e-158/ubiquitin-protein ligase, putative [Ricinus communis]
zhu1_Ghi#S28646506	0	0	0	0	0	0	0	0	0	0	2	0.56	0	0	0	0	0	0	-	-	-	gi|255559406|ref|XP_002520723.1|/3.23169e-65/conserved hypothetical protein [Ricinus communis]
zhu1_Ghi#S28659484	0	0	0	0	0	0	0	0	0	0	2	0.56	0	0	0	0	0	0	GO:0044424//intracellular part	GO:0004812//aminoacyl-tRNA ligase activity;GO:0032559//adenyl ribonucleotide binding	GO:0006418//tRNA aminoacylation for protein translation	gi|255562232|ref|XP_002522124.1|/2.58448e-30/aspartyl-tRNA synthetase, putative [Ricinus communis]
zhu1_Ghi#S33827483	0	0	0	0	0	0	0	0	0	0	2	0.56	0	0	0	0	0	0	GO:0031410//cytoplasmic vesicle	GO:0003676//nucleic acid binding	GO:0010468//regulation of gene expression	gi|255583354|ref|XP_002532438.1|/1.16075e-68/transcription factor, putative [Ricinus communis]
zhu1_Ghi#S42286683	0	0	0	0	0	0	0	0	0	0	2	0.56	0	0	0	0	0	0	-	-	-	gi|255559276|ref|XP_002520658.1|/1.69724e-40/conserved hypothetical protein [Ricinus communis]
zhu1_Ghi#S42286192	0	0	0	0	0	0	0	0	0	0	2	0.56	0	0	0	0	0	0	-	-	-	gi|255543893|ref|XP_002513009.1|/4.65596e-22/DNA binding protein, putative [Ricinus communis]
zhu1_Ghi#S33832808	0	0	0	0	0	0	0	0	0	0	2	0.56	0	0	0	0	0	0	GO:0043231//intracellular membrane-bounded organelle	-	-	gi|297738766|emb|CBI28011.3|/1.96013e-52/unnamed protein product [Vitis vinifera]
zhu1_Ghi#S45785062	0	0	0	0	0	0	0	0	0	0	2	0.56	0	0	0	0	0	0	-	-	-	-
zhu1_Ghi#S28636071	0	0	0	0	0	0	0	0	0	0	2	0.56	0	0	0	0	0	0	GO:0009536//plastid	-	GO:0010260//organ senescence;GO:0006950//response to stress;GO:0044248//cellular catabolic process	gi|225450817|ref|XP_002283990.1|/1.71667e-35/PREDICTED: hypothetical protein isoform 2 [Vitis vinifera]
zhu1_Ghi#S42294370	0	0	0	0	0	0	0	0	0	0	2	0.56	0	0	0	0	0	0	-	GO:0008757//S-adenosylmethionine-dependent methyltransferase activity	GO:0006790//sulfur metabolic process	gi|297739444|emb|CBI29626.3|/1.35686e-119/unnamed protein product [Vitis vinifera]
zhu1_Ghi#S42334362	0	0	0	0	0	0	0	0	0	0	2	0.56	0	0	0	0	0	0	GO:0009532//plastid stroma;GO:0009526//plastid envelope;GO:0016020//membrane	GO:0005515//protein binding;GO:0032559//adenyl ribonucleotide binding	GO:0010035//response to inorganic substance;GO:0044267//cellular protein metabolic process;GO:0009416//response to light stimulus;GO:0006970//response to osmotic stress;GO:0003006//reproductive developmental process	gi|225425007|ref|XP_002267463.1|/1.73119e-106/PREDICTED: hypothetical protein [Vitis vinifera]
zhu1_Ghi#S28643528	0	0	0	0	0	0	0	0	0	0	2	0.56	0	0	0	0	0	0	GO:0016020//membrane	GO:0015645//fatty acid ligase activity	GO:0006633//fatty acid biosynthetic process;GO:0006952//defense response;GO:0010102//lateral root morphogenesis	gi|225428594|ref|XP_002281151.1|/5.95818e-53/PREDICTED: hypothetical protein [Vitis vinifera]
zhu1_Ghi#S33848753	0	0	0	0	0	0	0	0	0	0	2	0.56	0	0	0	0	0	0	GO:0009536//plastid	-	-	gi|225445740|ref|XP_002272377.1|/2.0769e-84/PREDICTED: hypothetical protein isoform 1 [Vitis vinifera]
zhu1_Ghi#S42282510	0	0	0	0	0	0	0	0	0	0	2	0.56	0	0	0	0	0	0	-	-	-	gi|224075888|ref|XP_002304814.1|/6.57029e-61/predicted protein [Populus trichocarpa]
zhu1_Ghi#S42288422	0	0	0	0	0	0	0	0	0	0	2	0.56	0	0	0	0	0	0	GO:0000315//organellar large ribosomal subunit;GO:0009536//plastid	GO:0003723//RNA binding;GO:0005198//structural molecule activity	GO:0010467//gene expression	gi|255590603|ref|XP_002535312.1|/8.15022e-46/60S ribosomal protein L16, putative [Ricinus communis]
zhu1_Ghi#S42356070	0	0	0	0	0	0	0	0	0	0	2	0.56	0	0	0	0	0	0	-	-	-	-
zhu1_Ghi#S42310043	0	0	0	0	0	0	0	0	0	0	2	0.56	0	0	0	0	0	0	-	-	-	gi|224063495|ref|XP_002301172.1|/1.07067e-52/predicted protein [Populus trichocarpa]
zhu1_Ghi#S42278378	0	0	0	0	0	0	0	0	0	0	2	0.56	0	0	0	0	0	0	-	-	-	gi|110288963|gb|AAP53315.2|/2.57378e-10/retrotransposon protein, putative, unclassified [Oryza sativa (japonica cultivar-group)]
zhu1_Ghi#S42280436	0	0	0	0	0	0	0	0	0	0	2	0.56	0	0	0	0	0	0	-	GO:0004672//protein kinase activity;GO:0032559//adenyl ribonucleotide binding	GO:0006464//protein modification process	gi|224123564|ref|XP_002319111.1|/5.36419e-84/predicted protein [Populus trichocarpa]
zhu1_Ghi#S42304023	0	0	0	0	0	0	0	0	0	0	2	0.56	0	0	0	0	0	0	-	GO:0003824//catalytic activity	GO:0008152//metabolic process	gi|224137858|ref|XP_002322669.1|/5.66236e-81/predicted protein [Populus trichocarpa]
zhu1_Ghi#S28709985	0	0	0	0	0	0	0	0	0	0	2	0.56	0	0	0	0	0	0	-	GO:0046914//transition metal ion binding	-	gi|298155591|gb|ADI58769.1|/7.78903e-96/RING-type ubiquitin E3 ligase [Gossypium hirsutum]
zhu1_Ghi#S28667949	0	0	0	0	0	0	0	0	0	0	2	0.56	0	0	0	0	0	0	GO:0044464//cell part	GO:0005488//binding;GO:0004672//protein kinase activity	GO:0009555//pollen development;GO:0001708//cell fate specification	gi|255539505|ref|XP_002510817.1|/5.69898e-97/leucine-rich repeat receptor protein kinase exs precursor, putative [Ricinus communis]
zhu1_Ghi#S28691271	0	0	0	0	0	0	0	0	0	0	2	0.56	0	0	0	0	0	0	-	GO:0005515//protein binding	GO:0044267//cellular protein metabolic process	gi|224141167|ref|XP_002323946.1|/9.37866e-39/predicted protein [Populus trichocarpa]
zhu1_Ghi#S42278832	0	0	0	0	0	0	0	0	0	0	2	0.56	0	0	0	0	0	0	GO:0016020//membrane	GO:0046872//metal ion binding;GO:0004674//protein serine/threonine kinase activity;GO:0032559//adenyl ribonucleotide binding	GO:0006464//protein modification process	gi|289413843|gb|ACB71246.2|/8.61765e-114/calcium-dependent protein kinase 1 [Hevea brasiliensis]
zhu1_Ghi#S42500918	0	0	0	0	0	0	0	0	0	0	2	0.56	0	0	0	0	0	0	-	-	-	gi|157273670|gb|ABV27489.1|/5.12256e-131/fasciclin-like arabinogalactan protein 18 [Gossypium hirsutum]
zhu1_Ghi#S28665572	0	0	0	0	0	0	0	0	0	0	2	0.56	0	0	0	0	0	0	-	-	-	gi|224109958|ref|XP_002315369.1|/2.14649e-22/f-box family protein [Populus trichocarpa]
zhu1_Ghi#S28648599	0	0	0	0	0	0	0	0	0	0	2	0.56	0	0	0	0	0	0	GO:0043231//intracellular membrane-bounded organelle	-	GO:0009646//response to absence of light;GO:0009987//cellular process;GO:0009725//response to hormone stimulus;GO:0010051//xylem and phloem pattern formation;GO:0009606//tropism;GO:0048513//organ development;GO:0010467//gene expression;GO:0009793//embryo development ending in seed dormancy	gi|255548235|ref|XP_002515174.1|/3.98273e-22/Auxin-responsive protein IAA20, putative [Ricinus communis]
zhu1_Ghi#S42301011	0	0	0	0	0	0	0	0	0	0	2	0.56	0	0	0	0	0	0	-	GO:0005488//binding	-	gi|224063261|ref|XP_002301066.1|/1.13994e-93/predicted protein [Populus trichocarpa]
zhu1_Ghi#S28668534	0	0	0	0	0	0	0	0	0	0	2	0.56	0	0	0	0	0	0	-	-	-	-
zhu1_Ghi#S42328192	0	0	0	0	0	0	0	0	0	0	2	0.56	0	0	0	0	0	0	-	-	-	gi|255541700|ref|XP_002511914.1|/6.19864e-55/hypothetical protein RCOM_1616500 [Ricinus communis]
zhu1_Ghi#S42316632	0	0	0	0	0	0	0	0	0	0	2	0.56	0	0	0	0	0	0	-	-	-	gi|224096768|ref|XP_002310728.1|/1.18303e-69/predicted protein [Populus trichocarpa]
zhu1_Ghi#S42276173	0	0	0	0	0	0	0	0	0	0	2	0.56	0	0	0	0	0	0	GO:0043231//intracellular membrane-bounded organelle	GO:0030528//transcription regulator activity;GO:0003676//nucleic acid binding	GO:0010468//regulation of gene expression;GO:0006351//transcription, DNA-dependent;GO:0006950//response to stress;GO:0009873//ethylene mediated signaling pathway	gi|73761695|gb|AAZ83347.1|/8.19782e-53/ethylene-responsive element-binding factor [Gossypium hirsutum]
zhu1_Ghi#S42336930	0	0	0	0	0	0	0	0	0	0	2	0.56	0	0	0	0	0	0	GO:0043231//intracellular membrane-bounded organelle	GO:0042802//identical protein binding;GO:0003677//DNA binding	GO:0032507//maintenance of protein location in cell;GO:0003002//regionalization;GO:0010468//regulation of gene expression;GO:0051301//cell division;GO:0009606//tropism	gi|224069804|ref|XP_002326418.1|/3.29378e-95/GRAS family transcription factor [Populus trichocarpa]
zhu1_Ghi#S28657431	0	0	0	0	0	0	0	0	0	0	2	0.56	0	0	0	0	0	0	-	-	-	-
zhu1_Ghi#S42310912	0	0	0	0	0	0	0	0	0	0	2	0.56	0	0	0	0	0	0	-	GO:0016757//transferase activity, transferring glycosyl groups	GO:0008152//metabolic process	gi|225457761|ref|XP_002278157.1|/5.41993e-83/PREDICTED: hypothetical protein [Vitis vinifera]
zhu1_Ghi#S28705554	0	0	0	0	0	0	0	0	0	0	2	0.56	0	0	0	0	0	0	-	-	-	gi|224085491|ref|XP_002307594.1|/4.89273e-108/predicted protein [Populus trichocarpa]
zhu1_Ghi#S33789822	0	0	0	0	0	0	0	0	0	0	2	0.56	0	0	0	0	0	0	-	-	-	gi|225430220|ref|XP_002282493.1|/2.93254e-33/PREDICTED: hypothetical protein [Vitis vinifera]
zhu1_Ghi#S28676350	0	0	0	0	0	0	0	0	0	0	2	0.56	0	0	0	0	0	0	-	GO:0003677//DNA binding;GO:0046983//protein dimerization activity	GO:0006350//transcription	gi|298204854|emb|CBI34161.3|/6.29837e-71/unnamed protein product [Vitis vinifera]
zhu1_Ghi#S42281211	0	0	0	0	0	0	0	0	0	0	2	0.56	0	0	0	0	0	0	-	-	-	gi|224113753|ref|XP_002316562.1|/9.8235e-122/predicted protein [Populus trichocarpa]
zhu1_Ghi#S42278399	0	0	0	0	0	0	0	0	0	0	2	0.56	0	0	0	0	0	0	GO:0016023//cytoplasmic membrane-bounded vesicle;GO:0016020//membrane	GO:0004672//protein kinase activity;GO:0004871//signal transducer activity;GO:0042802//identical protein binding;GO:0032559//adenyl ribonucleotide binding	GO:0010102//lateral root morphogenesis;GO:0009725//response to hormone stimulus;GO:0008356//asymmetric cell division;GO:0003006//reproductive developmental process;GO:0006464//protein modification process	gi|255585507|ref|XP_002533445.1|/2.80745e-148/receptor protein kinase, putative [Ricinus communis]
zhu1_Ghi#S42306044	0	0	0	0	0	0	0	0	0	0	2	0.56	0	0	0	0	0	0	-	-	-	gi|255586107|ref|XP_002533717.1|/1.43417e-76/conserved hypothetical protein [Ricinus communis]
zhu1_Ghi#S28651042	0	0	0	0	0	0	0	0	0	0	2	0.56	0	0	0	0	0	0	GO:0043231//intracellular membrane-bounded organelle;GO:0016020//membrane	GO:0015103//inorganic anion transmembrane transporter activity	GO:0015698//inorganic anion transport	gi|255551108|ref|XP_002516602.1|/2.1347e-65/sulfate transporter, putative [Ricinus communis]
zhu1_Ghi#S28665412	0	0	0	0	0	0	0	0	0	0	2	0.56	0	0	0	0	0	0	GO:0042579//microbody	GO:0003973//(S)-2-hydroxy-acid oxidase activity;GO:0000166//nucleotide binding	GO:0008152//metabolic process	gi|255576595|ref|XP_002529188.1|/1.28305e-95/(S)-2-hydroxy-acid oxidase, putative [Ricinus communis]
zhu1_Ghi#S42279118	0	0	0	0	0	0	0	0	0	0	2	0.56	0	0	0	0	2	0.56	GO:0043234//protein complex;GO:0044424//intracellular part	GO:0004812//aminoacyl-tRNA ligase activity;GO:0046872//metal ion binding;GO:0003723//RNA binding;GO:0032559//adenyl ribonucleotide binding	GO:0006418//tRNA aminoacylation for protein translation	gi|224122624|ref|XP_002330528.1|/2.34725e-125/predicted protein [Populus trichocarpa]
zhu1_Ghi#S42294331	0	0	0	0	0	0	0	0	0	0	2	0.56	0	0	0	0	2	0.56	-	-	-	gi|224060441|ref|XP_002300201.1|/1.00786e-81/predicted protein [Populus trichocarpa]
zhu1_Ghi#S42335159	0	0	0	0	0	0	0	0	0	0	2	0.56	0	0	0	0	2	0.56	GO:0005618//cell wall	GO:0004553//hydrolase activity, hydrolyzing O-glycosyl compounds	GO:0044238//primary metabolic process	gi|224128360|ref|XP_002320310.1|/6.69691e-127/predicted protein [Populus trichocarpa]
zhu1_Ghi#S42318497	0	0	0	0	0	0	0	0	0	0	2	0.56	0	0	0	0	2	0.56	GO:0005634//nucleus	-	-	gi|224104075|ref|XP_002313307.1|/1.47933e-58/predicted protein [Populus trichocarpa]
zhu1_Ghi#S42334923	0	0	0	0	0	0	0	0	0	0	2	0.56	0	0	0	0	2	0.56	-	-	-	gi|225463179|ref|XP_002269851.1|/1.92398e-66/PREDICTED: hypothetical protein [Vitis vinifera]
zhu1_Ghi#S33788055	0	0	0	0	0	0	0	0	0	0	2	0.56	0	0	0	0	3	0.84	GO:0043231//intracellular membrane-bounded organelle	GO:0004672//protein kinase activity;GO:0032559//adenyl ribonucleotide binding	GO:0006464//protein modification process	gi|224106159|ref|XP_002314064.1|/9.36142e-100/predicted protein [Populus trichocarpa]
zhu1_Ghi#S33819541	0	0	0	0	0	0	0	0	0	0	2	0.56	0	0	0	0	3	0.84	GO:0043231//intracellular membrane-bounded organelle;GO:0031224//intrinsic to membrane;GO:0031410//cytoplasmic vesicle	-	GO:0051604//protein maturation	gi|225464882|ref|XP_002273260.1|/2.29959e-140/PREDICTED: hypothetical protein [Vitis vinifera]
zhu1_Ghi#S28656765	0	0	0	0	0	0	0	0	0	0	2	0.56	0	0	0	0	4	1.12	-	-	-	-
zhu1_Ghi#S28701968	0	0	0	0	0	0	0	0	0	0	2	0.56	0	0	0	0	4	1.12	GO:0043231//intracellular membrane-bounded organelle	GO:0003676//nucleic acid binding	-	gi|133907524|gb|ABO42262.1|/2.59086e-83/AT-hook DNA-binding protein [Gossypium hirsutum]
zhu1_Ghi#S33783232	0	0	0	0	0	0	0	0	0	0	2	0.56	0	0	2	0.55	0	0	-	-	-	gi|57013991|ref|YP_173463.1|/1.48854e-06/hypothetical protein NitaMp125 [Nicotiana tabacum]
zhu1_Ghi#S42303722	0	0	0	0	0	0	0	0	0	0	2	0.56	0	0	2	0.55	0	0	-	-	-	gi|225445563|ref|XP_002285323.1|/1.97504e-41/PREDICTED: hypothetical protein [Vitis vinifera]
zhu1_Ghi#S33795297	0	0	0	0	0	0	0	0	0	0	2	0.56	0	0	2	0.55	0	0	-	GO:0005515//protein binding	-	gi|224056335|ref|XP_002298808.1|/2.51835e-55/global transcription factor group [Populus trichocarpa]
zhu1_Ghi#S28652154	0	0	0	0	0	0	0	0	0	0	2	0.56	0	0	2	0.55	0	0	-	GO:0050664//oxidoreductase activity, acting on NADH or NADPH, with oxygen as acceptor;GO:0016209//antioxidant activity;GO:0005506//iron ion binding;GO:0016702//oxidoreductase activity, acting on single donors with incorporation of molecular oxygen, incorporation of two atoms of oxygen	GO:0009062//fatty acid catabolic process;GO:0009607//response to biotic stimulus;GO:0010033//response to organic substance;GO:0006950//response to stress	gi|255552668|ref|XP_002517377.1|/6.84329e-84/oxidoreductase, putative [Ricinus communis]
zhu1_Ghi#S42291594	0	0	0	0	0	0	0	0	0	0	2	0.56	0	0	2	0.55	0	0	GO:0043231//intracellular membrane-bounded organelle;GO:0016020//membrane	GO:0030528//transcription regulator activity;GO:0003676//nucleic acid binding;GO:0001071	GO:0010468//regulation of gene expression;GO:0006952//defense response	gi|224065627|ref|XP_002301891.1|/1.64532e-127/predicted protein [Populus trichocarpa]
zhu1_Ghi#S33808587	0	0	0	0	0	0	0	0	0	0	2	0.56	0	0	2	0.55	0	0	-	-	-	gi|224101811|ref|XP_002312430.1|/2.62212e-20/predicted protein [Populus trichocarpa]
zhu1_Ghi#S33831996	0	0	0	0	0	0	0	0	0	0	2	0.56	0	0	2	0.55	0	0	GO:0016020//membrane	-	-	gi|255547061|ref|XP_002514588.1|/1.0937e-24/conserved hypothetical protein [Ricinus communis]
zhu1_Ghi#S28690585	0	0	0	0	0	0	0	0	0	0	2	0.56	0	0	2	0.55	0	0	GO:0016020//membrane	GO:0016747//transferase activity, transferring acyl groups other than amino-acyl groups	-	gi|225426775|ref|XP_002282807.1|/7.53773e-108/PREDICTED: hypothetical protein [Vitis vinifera]
zhu1_Ghi#S42336857	0	0	0	0	0	0	0	0	0	0	2	0.56	0	0	2	0.55	0	0	-	GO:0005488//binding	GO:0030384//phosphoinositide metabolic process;GO:0006950//response to stress;GO:0009642//response to light intensity;GO:0019932//second-messenger-mediated signaling	gi|255567768|ref|XP_002524862.1|/1.08662e-99/conserved hypothetical protein [Ricinus communis]
zhu1_Ghi#S42294299	0	0	0	0	0	0	0	0	0	0	2	0.56	0	0	2	0.55	0	0	GO:0044464//cell part	-	GO:0010467//gene expression	gi|225444476|ref|XP_002272817.1|/5.31338e-90/PREDICTED: hypothetical protein [Vitis vinifera]
zhu1_Ghi#S28705966	0	0	0	0	0	0	0	0	0	0	2	0.56	0	0	2	0.55	0	0	GO:0043231//intracellular membrane-bounded organelle	-	GO:0044267//cellular protein metabolic process	gi|225437529|ref|XP_002275599.1|/1.79997e-71/PREDICTED: hypothetical protein [Vitis vinifera]
zhu1_Ghi#S33796159	0	0	0	0	0	0	0	0	0	0	2	0.56	0	0	2	0.55	0	0	-	-	-	-
zhu1_Ghi#S28674825	0	0	0	0	0	0	0	0	0	0	2	0.56	0	0	2	0.55	0	0	-	GO:0005515//protein binding	GO:0051726//regulation of cell cycle	gi|297795593|ref|XP_002865681.1|/3.79121e-35/predicted protein [Arabidopsis lyrata subsp. lyrata]
zhu1_Ghi#S33798557	0	0	0	0	0	0	0	0	0	0	2	0.56	0	0	2	0.55	0	0	-	-	-	-
zhu1_Ghi#S42301358	0	0	0	0	0	0	0	0	0	0	2	0.56	0	0	4	1.09	0	0	-	GO:0016614//oxidoreductase activity, acting on CH-OH group of donors;GO:0005488//binding	-	gi|225456323|ref|XP_002283797.1|/3.07691e-122/PREDICTED: hypothetical protein isoform 1 [Vitis vinifera]
zhu1_Ghi#S42363566	0	0	0	0	0	0	0	0	0	0	2	0.56	0	0	4	1.09	2	0.56	-	GO:0005488//binding	-	gi|255583935|ref|XP_002532715.1|/1.55023e-47/conserved hypothetical protein [Ricinus communis]
zhu1_Ghi#S33797854	0	0	0	0	0	0	0	0	0	0	2	0.56	0	0	4	1.09	3	0.84	GO:0016020//membrane	GO:0003779//actin binding;GO:0016307//phosphatidylinositol phosphate kinase activity	-	gi|225459461|ref|XP_002284379.1|/3.02721e-93/PREDICTED: hypothetical protein [Vitis vinifera]
zhu1_Ghi#S33801931	0	0	0	0	0	0	0	0	0	0	2	0.56	0	0	5	1.37	0	0	GO:0005618//cell wall;GO:0043231//intracellular membrane-bounded organelle	GO:0005543//phospholipid binding	-	gi|225446797|ref|XP_002283267.1|/3.33683e-33/PREDICTED: hypothetical protein [Vitis vinifera]
zhu1_Ghi#S42291160	0	0	0	0	0	0	0	0	0	0	2	0.56	0	0	5	1.37	0	0	-	-	-	gi|225427381|ref|XP_002279781.1|/5.43721e-84/PREDICTED: hypothetical protein [Vitis vinifera]
zhu1_Ghi#S42311358	0	0	0	0	0	0	0	0	0	0	2	0.56	2	0.56	0	0	0	0	-	GO:0005488//binding	-	gi|224065080|ref|XP_002301660.1|/2.85681e-19/cc-nbs-lrr resistance protein [Populus trichocarpa]
zhu1_Ghi#S42327523	0	0	0	0	0	0	0	0	0	0	2	0.56	2	0.56	0	0	0	0	GO:0005576//extracellular region;GO:0031410//cytoplasmic vesicle	GO:0005488//binding	-	gi|255549762|ref|XP_002515932.1|/3.12441e-90/zinc finger protein, putative [Ricinus communis]
zhu1_Ghi#S42330615	0	0	0	0	0	0	0	0	0	0	2	0.56	2	0.56	0	0	0	0	-	GO:0005515//protein binding	GO:0006350//transcription	gi|255559953|ref|XP_002520995.1|/8.14171e-43/WRKY transcription factor, putative [Ricinus communis]
zhu1_Ghi#S28673428	0	0	0	0	0	0	0	0	0	0	2	0.56	2	0.56	0	0	0	0	-	-	-	-
zhu1_Ghi#S42316442	0	0	0	0	0	0	0	0	0	0	2	0.56	2	0.56	0	0	0	0	-	-	-	-
zhu1_Ghi#S42300413	0	0	0	0	0	0	0	0	0	0	2	0.56	2	0.56	0	0	0	0	GO:0005576//extracellular region;GO:0031410//cytoplasmic vesicle;GO:0005618//cell wall;GO:0009536//plastid	GO:0004553//hydrolase activity, hydrolyzing O-glycosyl compounds	GO:0008152//metabolic process	gi|224066931|ref|XP_002302285.1|/1.74047e-96/predicted protein [Populus trichocarpa]
zhu1_Ghi#S42299367	0	0	0	0	0	0	0	0	0	0	2	0.56	2	0.56	0	0	0	0	-	-	-	-
zhu1_Ghi#S42333227	0	0	0	0	0	0	0	0	0	0	2	0.56	2	0.56	0	0	0	0	GO:0043231//intracellular membrane-bounded organelle	GO:0004402//histone acetyltransferase activity	GO:0016568//chromatin modification;GO:0045449//regulation of transcription	gi|224123946|ref|XP_002319203.1|/9.7492e-81/histone acetyltransferase [Populus trichocarpa]
zhu1_Ghi#S42316541	0	0	0	0	0	0	0	0	0	0	2	0.56	2	0.56	0	0	0	0	-	GO:0005488//binding	GO:0010468//regulation of gene expression;GO:0006350//transcription	gi|255575574|ref|XP_002528687.1|/1.11626e-73/transcription factor, putative [Ricinus communis]
zhu1_Ghi#S42283642	0	0	0	0	0	0	0	0	0	0	2	0.56	2	0.56	0	0	0	0	-	-	-	gi|224127660|ref|XP_002320129.1|/6.21015e-12/predicted protein [Populus trichocarpa]
zhu1_Ghi#S30009246	0	0	0	0	0	0	0	0	0	0	2	0.56	2	0.56	0	0	2	0.56	GO:0009532//plastid stroma;GO:0005576//extracellular region	GO:0004175//endopeptidase activity	GO:0019538//protein metabolic process;GO:0010038//response to metal ion	gi|224127142|ref|XP_002319998.1|/1.22492e-116/predicted protein [Populus trichocarpa]
zhu1_Ghi#S42282223	0	0	0	0	0	0	0	0	0	0	2	0.56	2	0.56	0	0	3	0.84	GO:0005838//proteasome regulatory particle;GO:0043231//intracellular membrane-bounded organelle;GO:0016020//membrane;GO:0031410//cytoplasmic vesicle	-	GO:0019941//modification-dependent protein catabolic process;GO:0009894	gi|225465653|ref|XP_002270542.1|/3.71055e-162/PREDICTED: hypothetical protein [Vitis vinifera]
zhu1_Ghi#S42296605	0	0	0	0	0	0	0	0	0	0	2	0.56	2	0.56	2	0.55	0	0	-	GO:0016881//acid-amino acid ligase activity	GO:0019538//protein metabolic process	gi|255581825|ref|XP_002531713.1|/1.54817e-83/ubiquitin conjugating enzyme, putative [Ricinus communis]
zhu1_Ghi#S42283044	0	0	0	0	0	0	0	0	0	0	2	0.56	2	0.56	2	0.55	0	0	GO:0043076	GO:0016835//carbon-oxygen lyase activity;GO:0005488//binding;GO:0016799//hydrolase activity, hydrolyzing N-glycosyl compounds	GO:0035510;GO:0006281//DNA repair;GO:0006305;GO:0006342//chromatin silencing;GO:0003006//reproductive developmental process	gi|297740062|emb|CBI30244.3|/2.01225e-110/unnamed protein product [Vitis vinifera]
zhu1_Ghi#S42312757	0	0	0	0	0	0	0	0	0	0	2	0.56	2	0.56	2	0.55	0	0	GO:0031410//cytoplasmic vesicle;GO:0043231//intracellular membrane-bounded organelle	-	-	gi|224100399|ref|XP_002311861.1|/1.64826e-130/predicted protein [Populus trichocarpa]
zhu1_Ghi#S42293744	0	0	0	0	0	0	0	0	0	0	2	0.56	2	0.56	3	0.82	0	0	-	-	-	gi|255560281|ref|XP_002521158.1|/4.39163e-86/conserved hypothetical protein [Ricinus communis]
zhu1_Ghi#S33823906	0	0	0	0	0	0	0	0	0	0	2	0.56	2	0.56	3	0.82	0	0	-	GO:0005488//binding	GO:0006950//response to stress	gi|224074873|ref|XP_002304470.1|/8.44492e-106/f-box family protein [Populus trichocarpa]
zhu1_Ghi#S28665537	0	0	0	0	0	0	0	0	0	0	2	0.56	3	0.85	0	0	0	0	-	-	-	-
zhu1_Ghi#S28663440	0	0	0	0	0	0	0	0	0	0	2	0.56	3	0.85	0	0	0	0	-	-	-	gi|255588179|ref|XP_002534524.1|/2.26041e-14/conserved hypothetical protein [Ricinus communis]
zhu1_Ghi#S33786747	0	0	0	0	0	0	0	0	0	0	2	0.56	3	0.85	0	0	3	0.84	GO:0031224//intrinsic to membrane;GO:0031410//cytoplasmic vesicle	GO:0004871//signal transducer activity;GO:0004672//protein kinase activity;GO:0016628//oxidoreductase activity, acting on the CH-CH group of donors, NAD or NADP as acceptor;GO:0032559//adenyl ribonucleotide binding	GO:0006464//protein modification process	gi|255586708|ref|XP_002533978.1|/3.08474e-72/lrr receptor protein kinase, putative [Ricinus communis]
zhu1_Ghi#S42331476	0	0	0	0	0	0	0	0	0	0	2	0.56	4	1.13	0	0	0	0	GO:0009536//plastid	GO:0003676//nucleic acid binding	-	gi|225448146|ref|XP_002263852.1|/9.01071e-88/PREDICTED: hypothetical protein [Vitis vinifera]
zhu1_Ghi#S28672873	0	0	0	0	0	0	0	0	0	0	2	0.56	4	1.13	0	0	2	0.56	-	GO:0005488//binding	GO:0008152//metabolic process	gi|255555241|ref|XP_002518657.1|/1.76653e-83/conserved hypothetical protein [Ricinus communis]
zhu1_Ghi#S33796270	0	0	0	0	0	0	0	0	0	0	2	0.56	4	1.13	2	0.55	2	0.56	GO:0031981//nuclear lumen	-	GO:0006970//response to osmotic stress	gi|297824861|ref|XP_002880313.1|/2.94956e-07/hypothetical protein ARALYDRAFT_483938 [Arabidopsis lyrata subsp. lyrata]
zhu1_Ghi#S42315070	0	0	0	0	0	0	0	0	0	0	2	0.56	4	1.13	3	0.82	2	0.56	-	GO:0046527//glucosyltransferase activity	GO:0006073//cellular glucan metabolic process	gi|211906516|gb|ACJ11751.1|/8.36654e-61/granule bound starch synthase [Gossypium hirsutum]
zhu1_Ghi#S28704738	0	0	0	0	0	0	0	0	0	0	2	0.56	5	1.41	2	0.55	3	0.84	-	-	-	gi|14249015|gb|AAK57698.1|AF377316_1/2.52994e-88/myb-like transcription factor Myb 5 [Gossypium hirsutum]
zhu1_Ghi#S33785077	0	0	0	0	0	0	0	0	0	0	2	0.56	5	1.41	2	0.55	8	2.24	-	-	-	gi|296088294|emb|CBI36739.3|/1.25413e-100/unnamed protein product [Vitis vinifera]
zhu1_Ghi#S42298328	0	0	0	0	0	0	0	0	0	0	2	0.56	5	1.41	6	1.64	15	4.2	GO:0016020//membrane	-	-	gi|224141803|ref|XP_002324252.1|/3.28522e-104/predicted protein [Populus trichocarpa]
zhu1_Ghi#S42311888	0	0	0	0	0	0	0	0	0	0	2	0.56	6	1.69	5	1.37	2	0.56	GO:0044464//cell part	GO:0004672//protein kinase activity;GO:0032559//adenyl ribonucleotide binding	GO:0006464//protein modification process;GO:0007167//enzyme linked receptor protein signaling pathway	gi|255538220|ref|XP_002510175.1|/7.00417e-58/ATP binding protein, putative [Ricinus communis]
zhu1_Ghi#S33793772	0	0	0	0	0	0	0	0	0	0	2	0.56	6	1.69	9	2.46	15	4.2	-	-	GO:0009987//cellular process;GO:0044238//primary metabolic process	gi|292668977|gb|ADE41143.1|/1.8124e-60/AP2 domain class transcription factor [Malus x domestica]
zhu1_Ghi#S28691695	0	0	0	0	0	0	0	0	0	0	2	0.56	10	2.82	11	3	14	3.92	-	-	-	gi|255543152|ref|XP_002512639.1|/1.11141e-23/conserved hypothetical protein [Ricinus communis]
zhu1_Ghi#S28662899	0	0	0	0	0	0	0	0	0	0	2	0.56	24	6.77	25	6.83	50	14.01	-	-	GO:0009725//response to hormone stimulus	gi|225433640|ref|XP_002264227.1|/6.61926e-62/PREDICTED: hypothetical protein [Vitis vinifera]
zhu1_Ghi#S42304867	0	0	0	0	0	0	0	0	0	0	3	0.85	0	0	0	0	0	0	-	-	-	gi|255544972|ref|XP_002513547.1|/1.08387e-86/conserved hypothetical protein [Ricinus communis]
zhu1_Ghi#S28668691	0	0	0	0	0	0	0	0	0	0	3	0.85	0	0	0	0	0	0	-	-	-	-
zhu1_Ghi#S42301193	0	0	0	0	0	0	0	0	0	0	3	0.85	0	0	0	0	0	0	-	GO:0003676//nucleic acid binding	GO:0010468//regulation of gene expression	gi|18421904|ref|NP_568570.1|/1.4152e-47/AtHB23 (ARABIDOPSIS THALIANA HOMEOBOX PROTEIN 23); DNA binding / transcription factor [Arabidopsis thaliana]
zhu1_Ghi#S42276352	0	0	0	0	0	0	0	0	0	0	3	0.85	0	0	0	0	0	0	-	-	-	gi|224117032|ref|XP_002317457.1|/2.66669e-45/predicted protein [Populus trichocarpa]
zhu1_Ghi#S28642053	0	0	0	0	0	0	0	0	0	0	3	0.85	0	0	0	0	0	0	-	-	-	gi|224119950|ref|XP_002331100.1|/2.19666e-10/predicted protein [Populus trichocarpa]
zhu1_Ghi#S42278621	0	0	0	0	0	0	0	0	0	0	3	0.85	0	0	0	0	0	0	-	-	-	gi|225452376|ref|XP_002275607.1|/2.79908e-53/PREDICTED: hypothetical protein [Vitis vinifera]
zhu1_Ghi#S33817133	0	0	0	0	0	0	0	0	0	0	3	0.85	0	0	0	0	0	0	-	GO:0046872//metal ion binding	-	gi|224122662|ref|XP_002330437.1|/8.15521e-73/predicted protein [Populus trichocarpa]
zhu1_Ghi#S28695827	0	0	0	0	0	0	0	0	0	0	3	0.85	0	0	0	0	0	0	GO:0043231//intracellular membrane-bounded organelle	GO:0003677//DNA binding;GO:0001071;GO:0005515//protein binding	GO:0006351//transcription, DNA-dependent	gi|255543929|ref|XP_002513027.1|/7.56032e-105/Transcription factor HBP-1b(c1), putative [Ricinus communis]
zhu1_Ghi#S33798004	0	0	0	0	0	0	0	0	0	0	3	0.85	0	0	0	0	0	0	GO:0005840//ribosome;GO:0009532//plastid stroma;GO:0009526//plastid envelope;GO:0005576//extracellular region;GO:0016020//membrane	GO:0005515//protein binding;GO:0032559//adenyl ribonucleotide binding	GO:0051084//'de novo' posttranslational protein folding;GO:0009814//defense response, incompatible interaction	gi|225442531|ref|XP_002284134.1|/2.13495e-106/PREDICTED: hypothetical protein [Vitis vinifera]
zhu1_Ghi#S33832099	0	0	0	0	0	0	0	0	0	0	3	0.85	0	0	0	0	0	0	GO:0031410//cytoplasmic vesicle;GO:0030312//external encapsulating structure	GO:0046914//transition metal ion binding;GO:0016634	GO:0032502//developmental process;GO:0008152//metabolic process;GO:0009267//cellular response to starvation	gi|224111534|ref|XP_002315892.1|/6.35696e-82/predicted protein [Populus trichocarpa]
zhu1_Ghi#S33828360	0	0	0	0	0	0	0	0	0	0	3	0.85	0	0	0	0	0	0	-	-	-	gi|225453301|ref|XP_002269466.1|/2.6929e-16/PREDICTED: hypothetical protein [Vitis vinifera]
zhu1_Ghi#S28700174	0	0	0	0	0	0	0	0	0	0	3	0.85	0	0	0	0	0	0	-	-	GO:0009987//cellular process;GO:0009725//response to hormone stimulus	gi|118488187|gb|ABK95913.1|/5.08845e-50/unknown [Populus trichocarpa]
zhu1_Ghi#S42280119	0	0	0	0	0	0	0	0	0	0	3	0.85	0	0	0	0	0	0	-	-	-	gi|225436122|ref|XP_002274007.1|/8.72407e-14/PREDICTED: hypothetical protein [Vitis vinifera]
zhu1_Ghi#S28708737	0	0	0	0	0	0	0	0	0	0	3	0.85	0	0	0	0	0	0	-	-	-	-
zhu1_Ghi#S28705560	0	0	0	0	0	0	0	0	0	0	3	0.85	0	0	0	0	0	0	-	GO:0005515//protein binding	-	gi|255538212|ref|XP_002510171.1|/2.2282e-32/WRKY transcription factor, putative [Ricinus communis]
zhu1_Ghi#S28661839	0	0	0	0	0	0	0	0	0	0	3	0.85	0	0	0	0	0	0	-	-	-	gi|255572339|ref|XP_002527108.1|/1.57807e-07/conserved hypothetical protein [Ricinus communis]
zhu1_Ghi#S29994211	0	0	0	0	0	0	0	0	0	0	3	0.85	0	0	0	0	0	0	-	-	-	-
zhu1_Ghi#S42322843	0	0	0	0	0	0	0	0	0	0	3	0.85	0	0	0	0	0	0	GO:0043231//intracellular membrane-bounded organelle	GO:0003677//DNA binding;GO:0001071;GO:0046983//protein dimerization activity	GO:0006351//transcription, DNA-dependent	gi|255548457|ref|XP_002515285.1|/4.08922e-38/Ocs element-binding factor, putative [Ricinus communis]
zhu1_Ghi#S28699884	0	0	0	0	0	0	0	0	0	0	3	0.85	0	0	0	0	0	0	-	GO:0005488//binding	GO:0009987//cellular process	gi|224056262|ref|XP_002298781.1|/3.3678e-79/predicted protein [Populus trichocarpa]
zhu1_Ghi#S42362620	0	0	0	0	0	0	0	0	0	0	3	0.85	0	0	0	0	0	0	-	-	-	-
zhu1_Ghi#S28639011	0	0	0	0	0	0	0	0	0	0	3	0.85	0	0	0	0	0	0	-	GO:0046914//transition metal ion binding;GO:0016791//phosphatase activity	-	gi|255559380|ref|XP_002520710.1|/5.10496e-45/bsu-protein phosphatase, putative [Ricinus communis]
zhu1_Ghi#S30008786	0	0	0	0	0	0	0	0	0	0	3	0.85	0	0	0	0	0	0	-	-	-	-
zhu1_Ghi#S42276524	0	0	0	0	0	0	0	0	0	0	3	0.85	0	0	0	0	0	0	GO:0009526//plastid envelope	GO:0016747//transferase activity, transferring acyl groups other than amino-acyl groups;GO:0046912//transferase activity, transferring acyl groups, acyl groups converted into alkyl on transfer	GO:0008652//cellular amino acid biosynthetic process;GO:0006551//leucine metabolic process	gi|224083783|ref|XP_002307122.1|/5.52061e-156/predicted protein [Populus trichocarpa]
zhu1_Ghi#S42309121	0	0	0	0	0	0	0	0	0	0	3	0.85	0	0	0	0	0	0	GO:0043231//intracellular membrane-bounded organelle;GO:0044444//cytoplasmic part;GO:0016020//membrane	-	-	gi|224137482|ref|XP_002327137.1|/5.68558e-107/predicted protein [Populus trichocarpa]
zhu1_Ghi#S42307266	0	0	0	0	0	0	0	0	0	0	3	0.85	0	0	0	0	0	0	-	GO:0060089//molecular transducer activity;GO:0005488//binding	GO:0009314//response to radiation	gi|147766196|emb|CAN72130.1|/3.07947e-37/hypothetical protein [Vitis vinifera]
zhu1_Ghi#S28641921	0	0	0	0	0	0	0	0	0	0	3	0.85	0	0	0	0	0	0	GO:0016020//membrane	-	-	gi|255564182|ref|XP_002523088.1|/1.86553e-23/Monoglyceride lipase, putative [Ricinus communis]
zhu1_Ghi#S42336297	0	0	0	0	0	0	0	0	0	0	3	0.85	0	0	0	0	0	0	-	GO:0005488//binding	-	gi|255569450|ref|XP_002525692.1|/4.97951e-98/BTB and MATH domain-containing protein, putative [Ricinus communis]
zhu1_Ghi#S42294614	0	0	0	0	0	0	0	0	0	0	3	0.85	0	0	0	0	0	0	GO:0043231//intracellular membrane-bounded organelle	GO:0001071;GO:0003677//DNA binding	GO:0048869//cellular developmental process;GO:0009933//meristem structural organization;GO:0010468//regulation of gene expression;GO:0009943//adaxial/abaxial axis specification;GO:0009799//specification of symmetry;GO:0006351//transcription, DNA-dependent	gi|225435327|ref|XP_002285176.1|/9.26609e-126/PREDICTED: hypothetical protein [Vitis vinifera]
zhu1_Ghi#S30016621	0	0	0	0	0	0	0	0	0	0	3	0.85	0	0	0	0	0	0	GO:0005576//extracellular region;GO:0005618//cell wall	GO:0060089//molecular transducer activity	-	gi|297736875|emb|CBI26076.3|/8.73835e-40/unnamed protein product [Vitis vinifera]
zhu1_Ghi#S42284933	0	0	0	0	0	0	0	0	0	0	3	0.85	0	0	0	0	0	0	-	-	-	-
zhu1_Ghi#S42316604	0	0	0	0	0	0	0	0	0	0	3	0.85	0	0	0	0	0	0	GO:0031967;GO:0009536//plastid	GO:0015075//ion transmembrane transporter activity	GO:0006950//response to stress;GO:0006810//transport;GO:0006996//organelle organization	gi|255545964|ref|XP_002514042.1|/1.30478e-87/conserved hypothetical protein [Ricinus communis]
zhu1_Ghi#S28691904	0	0	0	0	0	0	0	0	0	0	3	0.85	0	0	0	0	0	0	-	-	-	gi|255542802|ref|XP_002512464.1|/6.13772e-126/ubiquitin-protein ligase, putative [Ricinus communis]
zhu1_Ghi#S42361304	0	0	0	0	0	0	0	0	0	0	3	0.85	0	0	0	0	0	0	GO:0031224//intrinsic to membrane;GO:0005771//multivesicular body;GO:0016023//cytoplasmic membrane-bounded vesicle	GO:0004672//protein kinase activity;GO:0004871//signal transducer activity;GO:0042802//identical protein binding;GO:0031406//carboxylic acid binding;GO:0032559//adenyl ribonucleotide binding	GO:0010102//lateral root morphogenesis;GO:0009725//response to hormone stimulus;GO:0006520//cellular amino acid metabolic process;GO:0008356//asymmetric cell division;GO:0003006//reproductive developmental process;GO:0006464//protein modification process	gi|225433874|ref|XP_002264936.1|/2.39982e-104/PREDICTED: hypothetical protein [Vitis vinifera]
zhu1_Ghi#S42329329	0	0	0	0	0	0	0	0	0	0	3	0.85	0	0	0	0	0	0	GO:0043231//intracellular membrane-bounded organelle;GO:0043234//protein complex	GO:0001071;GO:0003677//DNA binding;GO:0005515//protein binding	GO:0044267//cellular protein metabolic process;GO:0010468//regulation of gene expression;GO:0008544//epidermis development;GO:0006351//transcription, DNA-dependent;GO:0009793//embryo development ending in seed dormancy;GO:0000904//cell morphogenesis involved in differentiation	gi|224078678|ref|XP_002305602.1|/4.08676e-124/predicted protein [Populus trichocarpa]
zhu1_Ghi#S42286983	0	0	0	0	0	0	0	0	0	0	3	0.85	0	0	0	0	0	0	-	GO:0016491//oxidoreductase activity	GO:0010468//regulation of gene expression	gi|255559983|ref|XP_002521010.1|/2.65674e-55/DNA binding protein, putative [Ricinus communis]
zhu1_Ghi#S28657201	0	0	0	0	0	0	0	0	0	0	3	0.85	0	0	0	0	0	0	-	-	-	-
zhu1_Ghi#S33800769	0	0	0	0	0	0	0	0	0	0	3	0.85	0	0	0	0	0	0	-	-	-	gi|222625515|gb|EEE59647.1|/1.32825e-06/hypothetical protein OsJ_12023 [Oryza sativa Japonica Group]
zhu1_Ghi#S33808156	0	0	0	0	0	0	0	0	0	0	3	0.85	0	0	0	0	0	0	GO:0043231//intracellular membrane-bounded organelle	GO:0003676//nucleic acid binding	-	gi|291067126|gb|ADD74180.1|/3.50715e-40/high mobility group box 3 protein [Gossypium hirsutum]
zhu1_Ghi#S42303225	0	0	0	0	0	0	0	0	0	0	3	0.85	0	0	0	0	2	0.56	-	GO:0004091//carboxylesterase activity;GO:0071617	-	gi|242045334|ref|XP_002460538.1|/3.14268e-54/hypothetical protein SORBIDRAFT_02g030150 [Sorghum bicolor]
zhu1_Ghi#S28657526	0	0	0	0	0	0	0	0	0	0	3	0.85	0	0	0	0	2	0.56	-	GO:0016301//kinase activity	GO:0006972//hyperosmotic response;GO:0010053//root epidermal cell differentiation;GO:0008615//pyridoxine biosynthetic process	gi|224069306|ref|XP_002302951.1|/2.45899e-24/predicted protein [Populus trichocarpa]
zhu1_Ghi#S28694779	0	0	0	0	0	0	0	0	0	0	3	0.85	0	0	0	0	3	0.84	-	-	-	gi|255563808|ref|XP_002522905.1|/1.62565e-86/hypothetical protein RCOM_0864030 [Ricinus communis]
zhu1_Ghi#S42320261	0	0	0	0	0	0	0	0	0	0	3	0.85	0	0	0	0	5	1.4	GO:0043234//protein complex;GO:0016020//membrane	GO:0043169//cation binding;GO:0004721//phosphoprotein phosphatase activity	GO:0006464//protein modification process	gi|255548720|ref|XP_002515416.1|/5.60735e-93/protein phosphatase 2c, putative [Ricinus communis]
zhu1_Ghi#S28657928	0	0	0	0	0	0	0	0	0	0	3	0.85	0	0	0	0	5	1.4	-	-	-	-
zhu1_Ghi#S42279956	0	0	0	0	0	0	0	0	0	0	3	0.85	0	0	2	0.55	0	0	GO:0055029//nuclear DNA-directed RNA polymerase complex;GO:0044451//nucleoplasm part	GO:0005488//binding;GO:0003824//catalytic activity	GO:0044260;GO:0090304;GO:0035194//posttranscriptional gene silencing by RNA	gi|296090333|emb|CBI40152.3|/1.68361e-79/unnamed protein product [Vitis vinifera]
zhu1_Ghi#S29997741	0	0	0	0	0	0	0	0	0	0	3	0.85	0	0	2	0.55	2	0.56	-	GO:0016628//oxidoreductase activity, acting on the CH-CH group of donors, NAD or NADP as acceptor;GO:0032559//adenyl ribonucleotide binding	GO:0008152//metabolic process;GO:0050896//response to stimulus	gi|255543357|ref|XP_002512741.1|/7.2139e-150/heat shock protein, putative [Ricinus communis]
zhu1_Ghi#S42284923	0	0	0	0	0	0	0	0	0	0	3	0.85	0	0	3	0.82	0	0	GO:0043231//intracellular membrane-bounded organelle	GO:0017111//nucleoside-triphosphatase activity;GO:0032561//guanyl ribonucleotide binding	-	gi|255568355|ref|XP_002525152.1|/1.40962e-125/GTP-binding protein typa/bipa, putative [Ricinus communis]
zhu1_Ghi#S28699308	0	0	0	0	0	0	0	0	0	0	3	0.85	0	0	5	1.37	2	0.56	-	GO:0016831//carboxy-lyase activity;GO:0048037//cofactor binding	GO:0043436;GO:0006519//cellular amino acid and derivative metabolic process;GO:0003006//reproductive developmental process	gi|225463912|ref|XP_002266398.1|/1.19511e-116/PREDICTED: hypothetical protein [Vitis vinifera]
zhu1_Ghi#S33811643	0	0	0	0	0	0	0	0	0	0	3	0.85	0	0	6	1.64	2	0.56	GO:0031225//anchored to membrane;GO:0031410//cytoplasmic vesicle	GO:0043167//ion binding;GO:0008422//beta-glucosidase activity	GO:0044238//primary metabolic process	gi|255573702|ref|XP_002527772.1|/2.11947e-132/Glucan endo-1,3-beta-glucosidase precursor, putative [Ricinus communis]
zhu1_Ghi#S28702381	0	0	0	0	0	0	0	0	0	0	3	0.85	0	0	6	1.64	4	1.12	GO:0043231//intracellular membrane-bounded organelle	GO:0003677//DNA binding;GO:0001071	GO:0010468//regulation of gene expression;GO:0009725//response to hormone stimulus;GO:0006351//transcription, DNA-dependent;GO:0048513//organ development	gi|224096942|ref|XP_002310795.1|/9.13099e-36/predicted protein [Populus trichocarpa]
zhu1_Ghi#S33787810	0	0	0	0	0	0	0	0	0	0	3	0.85	2	0.56	0	0	0	0	-	-	-	-
zhu1_Ghi#S42296871	0	0	0	0	0	0	0	0	0	0	3	0.85	2	0.56	0	0	0	0	-	-	-	gi|224124130|ref|XP_002330112.1|/3.13852e-60/predicted protein [Populus trichocarpa]
zhu1_Ghi#S42292833	0	0	0	0	0	0	0	0	0	0	3	0.85	2	0.56	0	0	2	0.56	-	GO:0004672//protein kinase activity;GO:0005488//binding	-	gi|224125698|ref|XP_002319653.1|/2.67052e-58/predicted protein [Populus trichocarpa]
zhu1_Ghi#S33826311	0	0	0	0	0	0	0	0	0	0	3	0.85	2	0.56	0	0	2	0.56	-	-	-	-
zhu1_Ghi#S28658812	0	0	0	0	0	0	0	0	0	0	3	0.85	2	0.56	2	0.55	0	0	-	-	-	-
zhu1_Ghi#S33795246	0	0	0	0	0	0	0	0	0	0	3	0.85	2	0.56	2	0.55	4	1.12	-	GO:0046914//transition metal ion binding	GO:0006351//transcription, DNA-dependent	gi|225426550|ref|XP_002272230.1|/2.31913e-90/PREDICTED: hypothetical protein [Vitis vinifera]
zhu1_Ghi#S28686358	0	0	0	0	0	0	0	0	0	0	3	0.85	2	0.56	3	0.82	5	1.4	GO:0031410//cytoplasmic vesicle	GO:0043167//ion binding;GO:0008422//beta-glucosidase activity	GO:0044238//primary metabolic process	gi|224124850|ref|XP_002329964.1|/3.01812e-111/predicted protein [Populus trichocarpa]
zhu1_Ghi#S33797096	0	0	0	0	0	0	0	0	0	0	3	0.85	2	0.56	4	1.09	0	0	GO:0031224//intrinsic to membrane;GO:0031410//cytoplasmic vesicle	GO:0030554//adenyl nucleotide binding;GO:0004497//monooxygenase activity	GO:0008152//metabolic process	gi|255537956|ref|XP_002510043.1|/2.05053e-69/Squalene monooxygenase, putative [Ricinus communis]
zhu1_Ghi#S42285522	0	0	0	0	0	0	0	0	0	0	3	0.85	3	0.85	3	0.82	3	0.84	-	-	-	-
zhu1_Ghi#S42313782	0	0	0	0	0	0	0	0	0	0	3	0.85	3	0.85	4	1.09	3	0.84	-	-	-	gi|224138458|ref|XP_002322819.1|/3.39275e-108/predicted protein [Populus trichocarpa]
zhu1_Ghi#S42279238	0	0	0	0	0	0	0	0	0	0	3	0.85	4	1.13	0	0	2	0.56	-	GO:0005488//binding	GO:0009845//seed germination;GO:0010431//seed maturation;GO:0010468//regulation of gene expression;GO:0006350//transcription	gi|255565913|ref|XP_002523945.1|/1.0336e-51/transcription factor, putative [Ricinus communis]
zhu1_Ghi#S28669020	0	0	0	0	0	0	0	0	0	0	4	1.13	0	0	0	0	0	0	-	-	-	gi|255548507|ref|XP_002515310.1|/6.70991e-64/conserved hypothetical protein [Ricinus communis]
zhu1_Ghi#S28661699	0	0	0	0	0	0	0	0	0	0	4	1.13	0	0	0	0	0	0	-	GO:0016301//kinase activity;GO:0032559//adenyl ribonucleotide binding	GO:0006464//protein modification process	gi|224100405|ref|XP_002311863.1|/7.31345e-13/predicted protein [Populus trichocarpa]
zhu1_Ghi#S42282699	0	0	0	0	0	0	0	0	0	0	4	1.13	0	0	0	0	0	0	-	-	-	gi|255552350|ref|XP_002517219.1|/3.51291e-30/ring finger protein, putative [Ricinus communis]
zhu1_Ghi#S28657056	0	0	0	0	0	0	0	0	0	0	4	1.13	0	0	0	0	0	0	-	-	-	-
zhu1_Ghi#S30010113	0	0	0	0	0	0	0	0	0	0	4	1.13	0	0	0	0	0	0	-	-	-	-
zhu1_Ghi#S42290177	0	0	0	0	0	0	0	0	0	0	4	1.13	0	0	0	0	0	0	-	-	-	gi|225446034|ref|XP_002270335.1|/1.87149e-98/PREDICTED: hypothetical protein [Vitis vinifera]
zhu1_Ghi#S28682931	0	0	0	0	0	0	0	0	0	0	4	1.13	0	0	0	0	0	0	GO:0009536//plastid	GO:0031406//carboxylic acid binding;GO:0016744	GO:0008652//cellular amino acid biosynthetic process	gi|224098798|ref|XP_002311270.1|/3.7043e-109/predicted protein [Populus trichocarpa]
zhu1_Ghi#S42293547	0	0	0	0	0	0	0	0	0	0	4	1.13	0	0	0	0	0	0	-	-	-	-
zhu1_Ghi#S42319283	0	0	0	0	0	0	0	0	0	0	4	1.13	0	0	0	0	0	0	-	-	-	gi|255562715|ref|XP_002522363.1|/1.04566e-77/hypothetical protein RCOM_0603420 [Ricinus communis]
zhu1_Ghi#S28656941	0	0	0	0	0	0	0	0	0	0	4	1.13	0	0	0	0	0	0	-	-	-	gi|225451754|ref|XP_002280247.1|/6.16237e-20/PREDICTED: hypothetical protein [Vitis vinifera]
zhu1_Ghi#S28675530	0	0	0	0	0	0	0	0	0	0	4	1.13	0	0	0	0	0	0	-	-	-	-
zhu1_Ghi#S28641236	0	0	0	0	0	0	0	0	0	0	4	1.13	0	0	0	0	0	0	-	-	-	-
zhu1_Ghi#S42333604	0	0	0	0	0	0	0	0	0	0	4	1.13	0	0	0	0	0	0	-	-	-	gi|255538092|ref|XP_002510111.1|/6.61118e-10/conserved hypothetical protein [Ricinus communis]
zhu1_Ghi#S30016311	0	0	0	0	0	0	0	0	0	0	4	1.13	0	0	0	0	0	0	-	-	-	gi|222619001|gb|EEE55133.1|/6.03703e-27/hypothetical protein OsJ_02920 [Oryza sativa Japonica Group]
zhu1_Ghi#S28668599	0	0	0	0	0	0	0	0	0	0	4	1.13	0	0	0	0	0	0	-	-	-	gi|224093766|ref|XP_002309983.1|/7.95318e-76/predicted protein [Populus trichocarpa]
zhu1_Ghi#S45783890	0	0	0	0	0	0	0	0	0	0	4	1.13	0	0	0	0	0	0	-	-	-	-
zhu1_Ghi#S28666063	0	0	0	0	0	0	0	0	0	0	4	1.13	0	0	0	0	0	0	-	GO:0016788//hydrolase activity, acting on ester bonds	-	gi|296087711|emb|CBI34967.3|/2.64277e-60/unnamed protein product [Vitis vinifera]
zhu1_Ghi#S42362415	0	0	0	0	0	0	0	0	0	0	4	1.13	0	0	0	0	0	0	GO:0044464//cell part	GO:0046914//transition metal ion binding	-	gi|255541210|ref|XP_002511669.1|/4.26187e-90/zinc ion binding protein, putative [Ricinus communis]
zhu1_Ghi#S30007647	0	0	0	0	0	0	0	0	0	0	4	1.13	0	0	0	0	0	0	GO:0009536//plastid	-	-	gi|15239988|ref|NP_196245.1|/5.81085e-15/unknown protein [Arabidopsis thaliana]
zhu1_Ghi#S42316316	0	0	0	0	0	0	0	0	0	0	4	1.13	0	0	0	0	0	0	-	-	-	gi|225456836|ref|XP_002276149.1|/3.73862e-79/PREDICTED: hypothetical protein [Vitis vinifera]
zhu1_Ghi#S42290276	0	0	0	0	0	0	0	0	0	0	4	1.13	0	0	0	0	2	0.56	-	-	-	gi|255567670|ref|XP_002524814.1|/6.09394e-33/exonuclease, putative [Ricinus communis]
zhu1_Ghi#S28640063	0	0	0	0	0	0	0	0	0	0	4	1.13	0	0	0	0	3	0.84	-	-	-	-
zhu1_Ghi#S42287534	0	0	0	0	0	0	0	0	0	0	4	1.13	0	0	2	0.55	0	0	-	-	-	gi|255560794|ref|XP_002521410.1|/2.05483e-17/conserved hypothetical protein [Ricinus communis]
zhu1_Ghi#S42290612	0	0	0	0	0	0	0	0	0	0	4	1.13	0	0	2	0.55	0	0	GO:0044444//cytoplasmic part;GO:0032991//macromolecular complex;GO:0031981//nuclear lumen	GO:0005488//binding	GO:0042254//ribosome biogenesis	gi|224133578|ref|XP_002321609.1|/2.70789e-104/predicted protein [Populus trichocarpa]
zhu1_Ghi#S42303477	0	0	0	0	0	0	0	0	0	0	4	1.13	0	0	2	0.55	0	0	-	GO:0046914//transition metal ion binding	-	gi|255587116|ref|XP_002534143.1|/5.1082e-44/protein binding protein, putative [Ricinus communis]
zhu1_Ghi#S30015662	0	0	0	0	0	0	0	0	0	0	4	1.13	0	0	2	0.55	0	0	-	-	-	-
zhu1_Ghi#S28676860	0	0	0	0	0	0	0	0	0	0	4	1.13	0	0	2	0.55	0	0	-	-	-	-
zhu1_Ghi#S28656329	0	0	0	0	0	0	0	0	0	0	4	1.13	0	0	3	0.82	0	0	-	-	-	-
zhu1_Ghi#S33797762	0	0	0	0	0	0	0	0	0	0	4	1.13	2	0.56	0	0	0	0	-	-	GO:0010468//regulation of gene expression	gi|225469523|ref|XP_002272588.1|/8.30731e-113/PREDICTED: hypothetical protein [Vitis vinifera]
zhu1_Ghi#S28666269	0	0	0	0	0	0	0	0	0	0	4	1.13	2	0.56	0	0	0	0	GO:0016020//membrane	GO:0022891//substrate-specific transmembrane transporter activity	GO:0010035//response to inorganic substance;GO:0006810//transport	gi|209967453|gb|ACJ02355.1|/1.01445e-15/boron transporter [Vitis vinifera]
zhu1_Ghi#S42276083	0	0	0	0	0	0	0	0	0	0	4	1.13	2	0.56	0	0	0	0	GO:0016020//membrane	GO:0003774//motor activity	GO:0009987//cellular process	gi|147775817|emb|CAN75924.1|/2.66892e-99/hypothetical protein [Vitis vinifera]
zhu1_Ghi#S42301864	0	0	0	0	0	0	0	0	0	0	4	1.13	2	0.56	0	0	0	0	-	GO:0003676//nucleic acid binding;GO:0046914//transition metal ion binding	-	gi|224118092|ref|XP_002331556.1|/3.27594e-103/ebs-bah-phd domain-containing protein [Populus trichocarpa]
zhu1_Ghi#S42305076	0	0	0	0	0	0	0	0	0	0	4	1.13	2	0.56	2	0.55	0	0	-	-	GO:0006950//response to stress;GO:0009628//response to abiotic stimulus	gi|255577538|ref|XP_002529647.1|/1.94833e-36/conserved hypothetical protein [Ricinus communis]
zhu1_Ghi#S42304039	0	0	0	0	0	0	0	0	0	0	4	1.13	2	0.56	3	0.82	0	0	GO:0043231//intracellular membrane-bounded organelle	GO:0030528//transcription regulator activity;GO:0042802//identical protein binding;GO:0001071;GO:0003677//DNA binding	GO:0009725//response to hormone stimulus;GO:0023033;GO:0010468//regulation of gene expression;GO:0000902//cell morphogenesis;GO:0048513//organ development;GO:0006351//transcription, DNA-dependent;GO:0009639//response to red or far red light	gi|255541088|ref|XP_002511608.1|/1.44996e-23/homeobox protein, putative [Ricinus communis]
zhu1_Ghi#S33795132	0	0	0	0	0	0	0	0	0	0	4	1.13	3	0.85	0	0	0	0	GO:0044464//cell part	-	GO:0006810//transport;GO:0006996//organelle organization	gi|255540279|ref|XP_002511204.1|/1.87847e-85/Conserved oligomeric Golgi complex component, putative [Ricinus communis]
zhu1_Ghi#S42296419	0	0	0	0	0	0	0	0	0	0	4	1.13	3	0.85	2	0.55	5	1.4	-	-	-	gi|124359162|gb|ABN05685.1|/3.33627e-17/RNA-directed DNA polymerase (Reverse transcriptase) [Medicago truncatula]
zhu1_Ghi#S42280502	0	0	0	0	0	0	0	0	0	0	4	1.13	4	1.13	0	0	2	0.56	-	-	-	-
zhu1_Ghi#S33784525	0	0	0	0	0	0	0	0	0	0	4	1.13	4	1.13	3	0.82	3	0.84	GO:0031410//cytoplasmic vesicle	GO:0016628//oxidoreductase activity, acting on the CH-CH group of donors, NAD or NADP as acceptor;GO:0046914//transition metal ion binding	GO:0008152//metabolic process	gi|255581514|ref|XP_002531563.1|/7.13249e-113/zinc finger protein, putative [Ricinus communis]
zhu1_Ghi#S42293548	0	0	0	0	0	0	0	0	0	0	4	1.13	4	1.13	4	1.09	0	0	-	-	-	-
zhu1_Ghi#S42335592	0	0	0	0	0	0	0	0	0	0	4	1.13	7	1.98	2	0.55	4	1.12	GO:0009536//plastid	GO:0016879//ligase activity, forming carbon-nitrogen bonds;GO:0032559//adenyl ribonucleotide binding	GO:0006144//purine base metabolic process;GO:0006163//purine nucleotide metabolic process	gi|224129712|ref|XP_002328784.1|/6.6731e-156/predicted protein [Populus trichocarpa]
zhu1_Ghi#S42321616	0	0	0	0	0	0	0	0	0	0	4	1.13	10	2.82	11	3	7	1.96	-	-	-	-
zhu1_Ghi#S28710330	0	0	0	0	0	0	0	0	0	0	4	1.13	21	5.93	18	4.91	15	4.2	GO:0031410//cytoplasmic vesicle	GO:0030246//carbohydrate binding;GO:0043167//ion binding;GO:0015925	GO:0044238//primary metabolic process	gi|45758292|gb|AAS76480.1|/0/beta-galactosidase [Gossypium hirsutum]
zhu1_Ghi#S28710695	0	0	0	0	0	0	0	0	0	0	4	1.13	7652	2159.89	7602	2075.63	5251	1471.81	-	-	-	-
zhu1_Ghi#S42283022	0	0	0	0	0	0	0	0	0	0	5	1.41	0	0	0	0	0	0	GO:0005635//nuclear envelope;GO:0016020//membrane	-	GO:0006405//RNA export from nucleus;GO:0009725//response to hormone stimulus	gi|296087564|emb|CBI34153.3|/1.34045e-110/unnamed protein product [Vitis vinifera]
zhu1_Ghi#S42299084	0	0	0	0	0	0	0	0	0	0	5	1.41	0	0	0	0	0	0	GO:0043231//intracellular membrane-bounded organelle	GO:0030528//transcription regulator activity;GO:0001071;GO:0003677//DNA binding	GO:0010468//regulation of gene expression;GO:0006351//transcription, DNA-dependent;GO:0009738//abscisic acid mediated signaling pathway;GO:0010557//positive regulation of macromolecule biosynthetic process;GO:0006950//response to stress	gi|297741835|emb|CBI33148.3|/6.90706e-53/unnamed protein product [Vitis vinifera]
zhu1_Ghi#S28661130	0	0	0	0	0	0	0	0	0	0	5	1.41	0	0	0	0	0	0	-	GO:0005488//binding	-	gi|296085598|emb|CBI29373.3|/7.21175e-20/unnamed protein product [Vitis vinifera]
zhu1_Ghi#S33841954	0	0	0	0	0	0	0	0	0	0	5	1.41	0	0	0	0	0	0	GO:0016604//nuclear body	GO:0016891//endoribonuclease activity, producing 5'-phosphomonoesters;GO:0032559//adenyl ribonucleotide binding;GO:0003723//RNA binding;GO:0042623//ATPase activity, coupled	GO:0006379//mRNA cleavage;GO:0003006//reproductive developmental process;GO:0009791//post-embryonic development;GO:0051301//cell division;GO:0030422//production of siRNA involved in RNA interference;GO:0048856//anatomical structure development;GO:0009790//embryo development;GO:0035196//production of miRNAs involved in gene silencing by miRNA;GO:0045087//innate immune response	gi|225453660|ref|XP_002268369.1|/3.54846e-129/PREDICTED: hypothetical protein [Vitis vinifera]
zhu1_Ghi#S28672228	0	0	0	0	0	0	0	0	0	0	5	1.41	0	0	0	0	0	0	-	-	-	gi|224142455|ref|XP_002324573.1|/3.90498e-84/predicted protein [Populus trichocarpa]
zhu1_Ghi#S37590129	0	0	0	0	0	0	0	0	0	0	5	1.41	0	0	0	0	0	0	-	GO:0003676//nucleic acid binding	GO:0048827//phyllome development;GO:0048437//floral organ development;GO:0009718//anthocyanin biosynthetic process;GO:0010468//regulation of gene expression;GO:0040007//growth;GO:0009755//hormone-mediated signaling pathway;GO:0006350//transcription	gi|134103847|gb|ABO60876.1|/0/auxin response factor 3 [Gossypium hirsutum]
zhu1_Ghi#S42281173	0	0	0	0	0	0	0	0	0	0	5	1.41	0	0	0	0	0	0	GO:0005618//cell wall;GO:0005576//extracellular region;GO:0031410//cytoplasmic vesicle	GO:0004175//endopeptidase activity;GO:0005515//protein binding	GO:0019538//protein metabolic process;GO:0010191;GO:0003006//reproductive developmental process;GO:0044092;GO:0009845//seed germination	gi|255539639|ref|XP_002510884.1|/1.21047e-147/Cucumisin precursor, putative [Ricinus communis]
zhu1_Ghi#S30008045	0	0	0	0	0	0	0	0	0	0	5	1.41	0	0	0	0	0	0	GO:0044464//cell part	-	-	gi|225443578|ref|XP_002273374.1|/1.29431e-55/PREDICTED: hypothetical protein [Vitis vinifera]
zhu1_Ghi#S28643080	0	0	0	0	0	0	0	0	0	0	5	1.41	0	0	0	0	0	0	-	GO:0004672//protein kinase activity	-	gi|224072244|ref|XP_002303670.1|/3.00648e-35/predicted protein [Populus trichocarpa]
zhu1_Ghi#S28702008	0	0	0	0	0	0	0	0	0	0	5	1.41	0	0	0	0	0	0	GO:0043234//protein complex;GO:0009536//plastid	GO:0016833//oxo-acid-lyase activity	GO:0009725//response to hormone stimulus;GO:0009850//auxin metabolic process;GO:0006568//tryptophan metabolic process;GO:0008652//cellular amino acid biosynthetic process;GO:0048527//lateral root development;GO:0006950//response to stress	gi|224112537|ref|XP_002316223.1|/5.14241e-121/anthranilate synthase, alpha subunit 1 [Populus trichocarpa]
zhu1_Ghi#S33797024	0	0	0	0	0	0	0	0	0	0	5	1.41	0	0	0	0	0	0	-	GO:0046872//metal ion binding	-	gi|224083097|ref|XP_002306946.1|/7.45567e-17/predicted protein [Populus trichocarpa]
zhu1_Ghi#S33795831	0	0	0	0	0	0	0	0	0	0	5	1.41	0	0	0	0	0	0	-	-	-	gi|255584648|ref|XP_002533047.1|/2.65659e-70/hypothetical protein RCOM_0068670 [Ricinus communis]
zhu1_Ghi#S33798718	0	0	0	0	0	0	0	0	0	0	5	1.41	0	0	0	0	0	0	GO:0043231//intracellular membrane-bounded organelle	GO:0009975//cyclase activity	-	gi|224104625|ref|XP_002313504.1|/1.09394e-110/predicted protein [Populus trichocarpa]
zhu1_Ghi#S42300416	0	0	0	0	0	0	0	0	0	0	5	1.41	0	0	0	0	0	0	-	GO:0005488//binding	GO:0006259//DNA metabolic process	gi|255564299|ref|XP_002523146.1|/3.1623e-97/nucleic acid binding protein, putative [Ricinus communis]
zhu1_Ghi#S33816887	0	0	0	0	0	0	0	0	0	0	5	1.41	0	0	0	0	2	0.56	-	-	-	gi|225468957|ref|XP_002274855.1|/3.32026e-52/PREDICTED: hypothetical protein [Vitis vinifera]
zhu1_Ghi#S42297386	0	0	0	0	0	0	0	0	0	0	5	1.41	0	0	3	0.82	0	0	-	-	-	gi|297746393|emb|CBI16449.3|/1.94162e-89/unnamed protein product [Vitis vinifera]
zhu1_Ghi#S30012503	0	0	0	0	0	0	0	0	0	0	5	1.41	2	0.56	0	0	0	0	-	-	-	-
zhu1_Ghi#S33829782	0	0	0	0	0	0	0	0	0	0	5	1.41	2	0.56	0	0	0	0	-	-	-	gi|224140161|ref|XP_002323453.1|/4.55522e-39/predicted protein [Populus trichocarpa]
zhu1_Ghi#S33799398	0	0	0	0	0	0	0	0	0	0	5	1.41	3	0.85	0	0	0	0	-	-	-	-
zhu1_Ghi#S28676180	0	0	0	0	0	0	0	0	0	0	5	1.41	3	0.85	0	0	3	0.84	-	-	-	gi|225426967|ref|XP_002265358.1|/1.67754e-62/PREDICTED: hypothetical protein [Vitis vinifera]
zhu1_Ghi#S28673410	0	0	0	0	0	0	0	0	0	0	5	1.41	3	0.85	3	0.82	0	0	-	GO:0000166//nucleotide binding	-	gi|224075299|ref|XP_002304589.1|/3.73174e-45/nbs-lrr resistance protein [Populus trichocarpa]
zhu1_Ghi#S28666398	0	0	0	0	0	0	0	0	0	0	5	1.41	3	0.85	4	1.09	0	0	-	-	-	-
zhu1_Ghi#S33789032	0	0	0	0	0	0	0	0	0	0	5	1.41	6	1.69	0	0	2	0.56	-	-	-	-
zhu1_Ghi#S28674226	0	0	0	0	0	0	0	0	0	0	5	1.41	7	1.98	6	1.64	5	1.4	GO:0044424//intracellular part	GO:0004812//aminoacyl-tRNA ligase activity;GO:0046872//metal ion binding;GO:0032559//adenyl ribonucleotide binding	GO:0006418//tRNA aminoacylation for protein translation	gi|224126015|ref|XP_002329640.1|/5.08679e-108/predicted protein [Populus trichocarpa]
zhu1_Ghi#S28666807	0	0	0	0	0	0	0	0	0	0	5	1.41	10	2.82	6	1.64	4	1.12	-	-	GO:0044238//primary metabolic process;GO:0034645//cellular macromolecule biosynthetic process;GO:0010467//gene expression	gi|224142591|ref|XP_002324639.1|/1.68112e-24/predicted protein [Populus trichocarpa]
zhu1_Ghi#S28641983	0	0	0	0	0	0	0	0	0	0	6	1.69	0	0	0	0	0	0	GO:0031981//nuclear lumen;GO:0031461//cullin-RING ubiquitin ligase complex	GO:0043169//cation binding;GO:0004468//lysine N-acetyltransferase activity	GO:0009887//organ morphogenesis;GO:0009791//post-embryonic development;GO:0000904//cell morphogenesis involved in differentiation	gi|294462133|gb|ADE76619.1|/1.00584e-19/unknown [Picea sitchensis]
zhu1_Ghi#S33790124	0	0	0	0	0	0	0	0	0	0	6	1.69	0	0	0	0	0	0	-	-	-	-
zhu1_Ghi#S28678575	0	0	0	0	0	0	0	0	0	0	6	1.69	0	0	0	0	0	0	-	-	-	gi|224086010|ref|XP_002307776.1|/2.49984e-35/predicted protein [Populus trichocarpa]
zhu1_Ghi#S30012358	0	0	0	0	0	0	0	0	0	0	6	1.69	0	0	0	0	0	0	-	-	-	gi|255570108|ref|XP_002526016.1|/6.51474e-08/conserved hypothetical protein [Ricinus communis]
zhu1_Ghi#S33800958	0	0	0	0	0	0	0	0	0	0	6	1.69	0	0	0	0	0	0	GO:0031224//intrinsic to membrane;GO:0043231//intracellular membrane-bounded organelle	-	-	gi|57282652|emb|CAE75664.1|/2.04058e-132/long chain fatty acid elongation enzyme [Gossypium hirsutum]
zhu1_Ghi#S28680696	0	0	0	0	0	0	0	0	0	0	6	1.69	0	0	0	0	0	0	GO:0005622//intracellular	GO:0046914//transition metal ion binding;GO:0001071	-	gi|255538916|ref|XP_002510523.1|/1.617e-104/nucleic acid binding protein, putative [Ricinus communis]
zhu1_Ghi#S28672539	0	0	0	0	0	0	0	0	0	0	6	1.69	0	0	0	0	2	0.56	-	GO:0016791//phosphatase activity	-	gi|225442333|ref|XP_002280889.1|/1.69151e-116/PREDICTED: hypothetical protein [Vitis vinifera]
zhu1_Ghi#S42292339	0	0	0	0	0	0	0	0	0	0	6	1.69	0	0	0	0	6	1.68	-	-	-	-
zhu1_Ghi#S42299976	0	0	0	0	0	0	0	0	0	0	6	1.69	0	0	0	0	6	1.68	-	-	-	gi|225459312|ref|XP_002284166.1|/5.78907e-44/PREDICTED: hypothetical protein [Vitis vinifera]
zhu1_Ghi#S28684410	0	0	0	0	0	0	0	0	0	0	6	1.69	0	0	2	0.55	0	0	GO:0044464//cell part	GO:0016798//hydrolase activity, acting on glycosyl bonds;GO:0016758//transferase activity, transferring hexosyl groups	GO:0005975//carbohydrate metabolic process	gi|225457460|ref|XP_002264467.1|/2.27237e-113/PREDICTED: hypothetical protein [Vitis vinifera]
zhu1_Ghi#S33794393	0	0	0	0	0	0	0	0	0	0	6	1.69	0	0	2	0.55	0	0	-	GO:0005488//binding	-	gi|224144459|ref|XP_002336150.1|/1.69013e-58/predicted protein [Populus trichocarpa]
zhu1_Ghi#S33787160	0	0	0	0	0	0	0	0	0	0	6	1.69	0	0	3	0.82	0	0	GO:0044464//cell part	-	-	gi|255565988|ref|XP_002523982.1|/2.08414e-77/conserved hypothetical protein [Ricinus communis]
zhu1_Ghi#S28677200	0	0	0	0	0	0	0	0	0	0	6	1.69	2	0.56	6	1.64	0	0	-	-	-	-
zhu1_Ghi#S33786134	0	0	0	0	0	0	0	0	0	0	6	1.69	4	1.13	0	0	2	0.56	-	-	-	-
zhu1_Ghi#S33799399	0	0	0	0	0	0	0	0	0	0	6	1.69	8	2.26	0	0	18	5.05	-	-	-	gi|255539372|ref|XP_002510751.1|/6.28272e-30/conserved hypothetical protein [Ricinus communis]
zhu1_Ghi#S33802929	0	0	0	0	0	0	0	0	0	0	7	1.98	0	0	0	0	0	0	-	-	GO:0006952//defense response;GO:0001906//cell killing	gi|88193285|gb|AAV34889.2|/6.84191e-110/osmotin-like [Theobroma cacao]
zhu1_Ghi#S42325972	0	0	0	0	0	0	0	0	0	0	7	1.98	0	0	0	0	0	0	GO:0009536//plastid	GO:0004312//fatty acid synthase activity	GO:0006633//fatty acid biosynthetic process	gi|225217068|gb|ACN85392.1|/7.79496e-78/phosphoenolpyruvate carboxylase [Kosteletzkya virginica]
zhu1_Ghi#S42294758	0	0	0	0	0	0	0	0	0	0	7	1.98	0	0	0	0	0	0	-	-	-	gi|225441014|ref|XP_002277536.1|/1.53136e-73/PREDICTED: hypothetical protein [Vitis vinifera]
zhu1_Ghi#S33802530	0	0	0	0	0	0	0	0	0	0	7	1.98	0	0	0	0	0	0	-	-	-	gi|255550069|ref|XP_002516085.1|/6.14188e-48/calmodulin binding protein, putative [Ricinus communis]
zhu1_Ghi#S28684501	0	0	0	0	0	0	0	0	0	0	7	1.98	4	1.13	6	1.64	6	1.68	-	-	-	gi|224111732|ref|XP_002315957.1|/1.31643e-47/predicted protein [Populus trichocarpa]
zhu1_Ghi#S33837105	0	0	0	0	0	0	0	0	0	0	7	1.98	5	1.41	2	0.55	2	0.56	-	GO:0003676//nucleic acid binding;GO:0016740//transferase activity	GO:0006305	gi|255556520|ref|XP_002519294.1|/4.18886e-106/conserved hypothetical protein [Ricinus communis]
zhu1_Ghi#S33793409	0	0	0	0	0	0	0	0	0	0	7	1.98	6	1.69	0	0	6	1.68	GO:0016604//nuclear body;GO:0000790//nuclear chromatin	GO:0008135//translation factor activity, nucleic acid binding	GO:0016246//RNA interference;GO:0006305;GO:0042742//defense response to bacterium;GO:0006342//chromatin silencing;GO:0034968//histone lysine methylation	gi|255573685|ref|XP_002527764.1|/8.04e-20/eukaryotic translation initiation factor 2c, putative [Ricinus communis]
zhu1_Ghi#S30007753	0	0	0	0	0	0	0	0	0	0	7	1.98	8	2.26	4	1.09	0	0	-	-	-	-
zhu1_Ghi#S28710296	0	0	0	0	0	0	0	0	0	0	7	1.98	3835	1082.49	4225	1153.58	10707	3001.09	-	-	-	gi|18499|emb|CAA38374.1|/4.93329e-50/late embryogenesis abundant protein [Gossypium hirsutum]
zhu1_Ghi#S42292687	0	0	0	0	0	0	0	0	0	0	8	2.26	0	0	0	0	0	0	GO:0031410//cytoplasmic vesicle	GO:0016837	GO:0007047//cellular cell wall organization	gi|296082858|emb|CBI22159.3|/3.56258e-82/unnamed protein product [Vitis vinifera]
zhu1_Ghi#S33824137	0	0	0	0	0	0	0	0	0	0	8	2.26	0	0	0	0	0	0	-	-	-	-
zhu1_Ghi#S42309223	0	0	0	0	0	0	0	0	0	0	8	2.26	0	0	2	0.55	0	0	-	GO:0005088//Ras guanyl-nucleotide exchange factor activity	-	gi|224140321|ref|XP_002323531.1|/2.17271e-79/predicted protein [Populus trichocarpa]
zhu1_Ghi#S28699160	0	0	0	0	0	0	0	0	0	0	8	2.26	0	0	5	1.37	3	0.84	GO:0031410//cytoplasmic vesicle	GO:0008324//cation transmembrane transporter activity	GO:0006812//cation transport	gi|255582020|ref|XP_002531807.1|/1.19498e-69/metal ion transporter, putative [Ricinus communis]
zhu1_Ghi#S33818031	0	0	0	0	0	0	0	0	0	0	8	2.26	3	0.85	0	0	3	0.84	-	-	-	-
zhu1_Ghi#S30017353	0	0	0	0	0	0	0	0	0	0	8	2.26	3	0.85	3	0.82	9	2.52	-	-	-	-
zhu1_Ghi#S42314772	0	0	0	0	0	0	0	0	0	0	8	2.26	6	1.69	2	0.55	0	0	GO:0043231//intracellular membrane-bounded organelle	-	GO:0010647;GO:0009267//cellular response to starvation	gi|225445505|ref|XP_002285203.1|/5.92704e-92/PREDICTED: hypothetical protein isoform 2 [Vitis vinifera]
zhu1_Ghi#S33797137	0	0	0	0	0	0	0	0	0	0	8	2.26	7	1.98	3	0.82	0	0	-	-	-	gi|224071381|ref|XP_002303432.1|/7.17062e-39/predicted protein [Populus trichocarpa]
zhu1_Ghi#S28676234	0	0	0	0	0	0	0	0	0	0	8	2.26	29	8.19	11	3	16	4.48	-	-	-	-
zhu1_Ghi#S28659994	0	0	0	0	0	0	0	0	0	0	9	2.54	0	0	0	0	0	0	-	-	-	-
zhu1_Ghi#S28707145	0	0	0	0	0	0	0	0	0	0	9	2.54	0	0	0	0	0	0	GO:0044464//cell part	-	GO:0015833//peptide transport	gi|15221439|ref|NP_177024.1|/3.84324e-120/proton-dependent oligopeptide transport (POT) family protein [Arabidopsis thaliana]
zhu1_Ghi#S28667699	0	0	0	0	0	0	0	0	0	0	9	2.54	0	0	2	0.55	0	0	-	-	-	-
zhu1_Ghi#S45785952	0	0	0	0	0	0	0	0	0	0	9	2.54	0	0	2	0.55	5	1.4	-	-	-	gi|147856870|emb|CAN79170.1|/1.45302e-28/hypothetical protein [Vitis vinifera]
zhu1_Ghi#S42297705	0	0	0	0	0	0	0	0	0	0	9	2.54	2	0.56	0	0	2	0.56	-	-	-	gi|224136205|ref|XP_002322271.1|/1.87176e-72/f-box family protein [Populus trichocarpa]
zhu1_Ghi#S28710034	0	0	0	0	0	0	0	0	0	0	9	2.54	5	1.41	8	2.18	10	2.8	-	-	-	gi|242048142|ref|XP_002461817.1|/7.20029e-18/hypothetical protein SORBIDRAFT_02g008730 [Sorghum bicolor]
zhu1_Ghi#S33798058	0	0	0	0	0	0	0	0	0	0	9	2.54	8	2.26	15	4.1	7	1.96	GO:0043231//intracellular membrane-bounded organelle	-	-	gi|255593388|ref|XP_002535856.1|/2.62112e-34/conserved hypothetical protein [Ricinus communis]
zhu1_Ghi#S41505179	0	0	0	0	0	0	0	0	0	0	9	2.54	34	9.6	31	8.46	49	13.73	GO:0044444//cytoplasmic part;GO:0043231//intracellular membrane-bounded organelle	-	GO:0010038//response to metal ion	gi|159138943|gb|ABW89471.1|/2.04681e-83/low molecular weight heat shock protein [Gossypium hirsutum]
zhu1_Ghi#S33816039	0	0	0	0	0	0	0	0	0	0	10	2.82	0	0	0	0	0	0	-	-	-	-
zhu1_Ghi#S42318631	0	0	0	0	0	0	0	0	0	0	10	2.82	0	0	0	0	0	0	GO:0043231//intracellular membrane-bounded organelle	-	-	gi|255585445|ref|XP_002533416.1|/3.14368e-113/conserved hypothetical protein [Ricinus communis]
zhu1_Ghi#S28668429	0	0	0	0	0	0	0	0	0	0	10	2.82	0	0	0	0	0	0	-	-	-	gi|222612692|gb|EEE50824.1|/6.20597e-15/hypothetical protein OsJ_31232 [Oryza sativa Japonica Group]
zhu1_Ghi#S30001931	0	0	0	0	0	0	0	0	0	0	10	2.82	3	0.85	0	0	2	0.56	GO:0043231//intracellular membrane-bounded organelle	GO:0003676//nucleic acid binding;GO:0016628//oxidoreductase activity, acting on the CH-CH group of donors, NAD or NADP as acceptor;GO:0001071	GO:0010468//regulation of gene expression;GO:0040007//growth;GO:0009909//regulation of flower development;GO:0048513//organ development;GO:0006351//transcription, DNA-dependent;GO:0009653//anatomical structure morphogenesis	gi|255585676|ref|XP_002533523.1|/4.08548e-57/Protein BABY BOOM, putative [Ricinus communis]
zhu1_Ghi#S42289572	0	0	0	0	0	0	0	0	0	0	10	2.82	4	1.13	5	1.37	3	0.84	GO:0005838//proteasome regulatory particle;GO:0043231//intracellular membrane-bounded organelle;GO:0016020//membrane	GO:0016887//ATPase activity;GO:0032559//adenyl ribonucleotide binding	GO:0019941//modification-dependent protein catabolic process	gi|255576968|ref|XP_002529369.1|/1.89727e-17/26S protease regulatory subunit, putative [Ricinus communis]
zhu1_Ghi#S42299243	0	0	0	0	0	0	0	0	0	0	10	2.82	4	1.13	12	3.28	6	1.68	-	-	-	gi|224094793|ref|XP_002310237.1|/6.10755e-47/predicted protein [Populus trichocarpa]
zhu1_Ghi#S42278973	0	0	0	0	0	0	0	0	0	0	10	2.82	7	1.98	3	0.82	0	0	-	-	-	-
zhu1_Ghi#S42319454	0	0	0	0	0	0	0	0	0	0	11	3.1	0	0	0	0	2	0.56	-	GO:0004674//protein serine/threonine kinase activity;GO:0032559//adenyl ribonucleotide binding	GO:0006464//protein modification process	gi|145340316|ref|NP_193430.3|/1.30605e-44/ATP binding / kinase/ protein kinase/ protein serine/threonine kinase [Arabidopsis thaliana]
zhu1_Ghi#S42336160	0	0	0	0	0	0	0	0	0	0	11	3.1	2	0.56	2	0.55	0	0	-	-	-	gi|255571740|ref|XP_002526813.1|/1.50805e-62/conserved hypothetical protein [Ricinus communis]
zhu1_Ghi#S33789321	0	0	0	0	0	0	0	0	0	0	11	3.1	4	1.13	0	0	3	0.84	-	-	-	gi|255549808|ref|XP_002515955.1|/2.18836e-92/conserved hypothetical protein [Ricinus communis]
zhu1_Ghi#S33820920	0	0	0	0	0	0	0	0	0	0	11	3.1	6	1.69	4	1.09	0	0	GO:0043231//intracellular membrane-bounded organelle	GO:0001071;GO:0003677//DNA binding	GO:0010468//regulation of gene expression;GO:0008544//epidermis development;GO:0006351//transcription, DNA-dependent;GO:0009793//embryo development ending in seed dormancy	gi|224078678|ref|XP_002305602.1|/2.45843e-31/predicted protein [Populus trichocarpa]
zhu1_Ghi#S28672129	0	0	0	0	0	0	0	0	0	0	12	3.39	0	0	4	1.09	5	1.4	GO:0043231//intracellular membrane-bounded organelle	GO:0016791//phosphatase activity	GO:0030319//cellular di-, tri-valent inorganic anion homeostasis;GO:0006796//phosphate metabolic process;GO:0000302//response to reactive oxygen species	gi|255586246|ref|XP_002533777.1|/3.08002e-107/Tartrate-resistant acid phosphatase type 5 precursor, putative [Ricinus communis]
zhu1_Ghi#S42284444	0	0	0	0	0	0	0	0	0	0	12	3.39	7	1.98	14	3.82	7	1.96	-	-	-	-
zhu1_Ghi#S33811310	0	0	0	0	0	0	0	0	0	0	13	3.67	0	0	0	0	0	0	-	-	-	gi|224102357|ref|XP_002312648.1|/9.92571e-40/type-b response regulator [Populus trichocarpa]
zhu1_Ghi#S33798925	0	0	0	0	0	0	0	0	0	0	13	3.67	2	0.56	2	0.55	0	0	-	-	-	-
zhu1_Ghi#S42278064	0	0	0	0	0	0	0	0	0	0	13	3.67	3	0.85	0	0	5	1.4	GO:0043231//intracellular membrane-bounded organelle	-	-	gi|224069605|ref|XP_002303010.1|/4.74298e-53/predicted protein [Populus trichocarpa]
zhu1_Ghi#S28640234	0	0	0	0	0	0	0	0	0	0	13	3.67	3	0.85	0	0	7	1.96	-	-	-	-
zhu1_Ghi#S33804560	0	0	0	0	0	0	0	0	0	0	13	3.67	7	1.98	5	1.37	3	0.84	-	GO:0043169//cation binding;GO:0016791//phosphatase activity	-	gi|293330997|ref|NP_001170656.1|/2.01067e-34/hypothetical protein LOC100384711 [Zea mays]
zhu1_Ghi#S42357912	0	0	0	0	0	0	0	0	0	0	13	3.67	7	1.98	6	1.64	0	0	-	-	-	gi|298105240|gb|ADI55168.1|/1.65092e-41/AS1 [Gossypium hirsutum]
zhu1_Ghi#S29394492	0	0	0	0	0	0	0	0	0	0	13	3.67	8	2.26	3	0.82	4	1.12	-	-	-	-
zhu1_Ghi#S33792136	0	0	0	0	0	0	0	0	0	0	13	3.67	9	2.54	4	1.09	2	0.56	-	-	-	-
zhu1_Ghi#S28670921	0	0	0	0	0	0	0	0	0	0	14	3.95	29	8.19	12	3.28	7	1.96	-	-	-	gi|224121920|ref|XP_002330686.1|/9.22291e-09/predicted protein [Populus trichocarpa]
zhu1_Ghi#S42335784	0	0	0	0	0	0	0	0	0	0	15	4.23	0	0	0	0	3	0.84	GO:0043231//intracellular membrane-bounded organelle	GO:0001071;GO:0003677//DNA binding	GO:0010468//regulation of gene expression;GO:0043479;GO:0048513//organ development;GO:0006351//transcription, DNA-dependent	gi|225453728|ref|XP_002272264.1|/3.03683e-103/PREDICTED: hypothetical protein [Vitis vinifera]
zhu1_Ghi#S42312293	0	0	0	0	0	0	0	0	0	0	15	4.23	2	0.56	0	0	0	0	-	-	-	gi|297744385|emb|CBI37359.3|/5.12516e-43/unnamed protein product [Vitis vinifera]
zhu1_Ghi#S42360224	0	0	0	0	0	0	0	0	0	0	15	4.23	3	0.85	2	0.55	0	0	-	-	-	gi|242066046|ref|XP_002454312.1|/2.85077e-08/hypothetical protein SORBIDRAFT_04g028480 [Sorghum bicolor]
zhu1_Ghi#S28666779	0	0	0	0	0	0	0	0	0	0	16	4.52	0	0	0	0	0	0	GO:0043231//intracellular membrane-bounded organelle	GO:0003676//nucleic acid binding;GO:0001071	GO:0010468//regulation of gene expression	gi|298205254|emb|CBI17313.3|/5.15465e-38/unnamed protein product [Vitis vinifera]
zhu1_Ghi#S30002294	0	0	0	0	0	0	0	0	0	0	16	4.52	0	0	0	0	0	0	-	-	-	-
zhu1_Ghi#S28676969	0	0	0	0	0	0	0	0	0	0	16	4.52	2	0.56	0	0	0	0	GO:0031224//intrinsic to membrane	GO:0046873//metal ion transmembrane transporter activity;GO:0019829//cation-transporting ATPase activity;GO:0005515//protein binding;GO:0032559//adenyl ribonucleotide binding	GO:0009206;GO:0070838//divalent metal ion transport	gi|225432828|ref|XP_002279593.1|/2.02689e-109/PREDICTED: hypothetical protein [Vitis vinifera]
zhu1_Ghi#S28694844	0	0	0	0	0	0	0	0	0	0	16	4.52	10	2.82	0	0	2	0.56	GO:0030964;GO:0005746//mitochondrial respiratory chain	GO:0046914//transition metal ion binding;GO:0050136//NADH dehydrogenase (quinone) activity	GO:0051234//establishment of localization;GO:0015980//energy derivation by oxidation of organic compounds	gi|194033258|ref|YP_002000595.1|/1.08107e-63/NADH dehydrogenase subunit 9 [Oryza sativa Japonica Group]
zhu1_Ghi#S42358132	0	0	0	0	0	0	0	0	0	0	17	4.8	19	5.36	18	4.91	13	3.64	-	GO:0005488//binding	-	gi|255580545|ref|XP_002531097.1|/3.27773e-36/hypothetical protein RCOM_1417730 [Ricinus communis]
zhu1_Ghi#S33809674	0	0	0	0	0	0	0	0	0	0	18	5.08	0	0	0	0	0	0	GO:0031410//cytoplasmic vesicle	GO:0004553//hydrolase activity, hydrolyzing O-glycosyl compounds;GO:0043167//ion binding	GO:0044238//primary metabolic process	gi|224068285|ref|XP_002302695.1|/2.42096e-58/predicted protein [Populus trichocarpa]
zhu1_Ghi#S42361911	0	0	0	0	0	0	0	0	0	0	19	5.36	0	0	0	0	0	0	-	-	-	gi|147797813|emb|CAN74079.1|/2.50771e-20/hypothetical protein [Vitis vinifera]
zhu1_Ghi#S33843125	0	0	0	0	0	0	0	0	0	0	19	5.36	0	0	0	0	4	1.12	GO:0043231//intracellular membrane-bounded organelle;GO:0031410//cytoplasmic vesicle	GO:0046914//transition metal ion binding;GO:0001071	GO:0010468//regulation of gene expression;GO:0000904//cell morphogenesis involved in differentiation	gi|297739699|emb|CBI29881.3|/4.09505e-101/unnamed protein product [Vitis vinifera]
zhu1_Ghi#S30007567	0	0	0	0	0	0	0	0	0	0	19	5.36	3	0.85	0	0	3	0.84	-	-	-	-
zhu1_Ghi#S42283284	0	0	0	0	0	0	0	0	0	0	20	5.65	0	0	0	0	4	1.12	-	-	-	gi|255562015|ref|XP_002522016.1|/1.69907e-138/conserved hypothetical protein [Ricinus communis]
zhu1_Ghi#S33815132	0	0	0	0	0	0	0	0	0	0	21	5.93	9	2.54	7	1.91	16	4.48	-	-	-	gi|242082956|ref|XP_002441903.1|/9.19602e-08/hypothetical protein SORBIDRAFT_08g004640 [Sorghum bicolor]
zhu1_Ghi#S33784988	0	0	0	0	0	0	0	0	0	0	22	6.21	3	0.85	2	0.55	5	1.4	GO:0044464//cell part	-	-	gi|224131308|ref|XP_002321052.1|/1.25343e-53/predicted protein [Populus trichocarpa]
zhu1_Ghi#S33804590	0	0	0	0	0	0	0	0	0	0	23	6.49	0	0	2	0.55	0	0	GO:0009536//plastid	-	-	gi|225424250|ref|XP_002284485.1|/2.86727e-110/PREDICTED: hypothetical protein [Vitis vinifera]
zhu1_Ghi#S28640590	0	0	0	0	0	0	0	0	0	0	23	6.49	7	1.98	2	0.55	29	8.13	-	-	-	-
zhu1_Ghi#S30002475	0	0	0	0	0	0	0	0	0	0	24	6.77	6	1.69	10	2.73	5	1.4	GO:0043231//intracellular membrane-bounded organelle	-	-	gi|225438097|ref|XP_002277335.1|/6.48182e-13/PREDICTED: hypothetical protein [Vitis vinifera]
zhu1_Ghi#S28671365	0	0	0	0	0	0	0	0	0	0	24	6.77	178	50.24	110	30.03	40	11.21	-	-	-	-
zhu1_Ghi#S42333021	0	0	0	0	0	0	0	0	0	0	25	7.06	0	0	0	0	0	0	-	-	-	gi|297734485|emb|CBI15732.3|/9.13698e-40/unnamed protein product [Vitis vinifera]
zhu1_Ghi#S42293854	0	0	0	0	0	0	0	0	0	0	25	7.06	0	0	2	0.55	0	0	GO:0031410//cytoplasmic vesicle	GO:0016787//hydrolase activity	GO:0044238//primary metabolic process	gi|224146297|ref|XP_002325955.1|/7.21802e-132/predicted protein [Populus trichocarpa]
zhu1_Ghi#S28710651	0	0	0	0	0	0	0	0	0	0	26	7.34	129	36.41	186	50.78	83	23.26	-	GO:0016705//oxidoreductase activity, acting on paired donors, with incorporation or reduction of molecular oxygen	GO:0044238//primary metabolic process	gi|2578033|emb|CAA65744.1|/0/omega-6 desaturase [Gossypium hirsutum]
zhu1_Ghi#S33819095	0	0	0	0	0	0	0	0	0	0	27	7.62	18	5.08	22	6.01	12	3.36	-	-	-	-
zhu1_Ghi#S42308249	0	0	0	0	0	0	0	0	0	0	28	7.9	6	1.69	12	3.28	9	2.52	-	GO:0048037//cofactor binding;GO:0016616//oxidoreductase activity, acting on the CH-OH group of donors, NAD or NADP as acceptor	GO:0008152//metabolic process	gi|224087435|ref|XP_002308165.1|/1.07344e-75/predicted protein [Populus trichocarpa]
zhu1_Ghi#S42277745	0	0	0	0	0	0	0	0	0	0	29	8.19	4	1.13	6	1.64	12	3.36	GO:0043231//intracellular membrane-bounded organelle;GO:0031224//intrinsic to membrane;GO:0031410//cytoplasmic vesicle	GO:0004672//protein kinase activity;GO:0032559//adenyl ribonucleotide binding;GO:0016628//oxidoreductase activity, acting on the CH-CH group of donors, NAD or NADP as acceptor	GO:0006833//water transport;GO:0007155//cell adhesion;GO:0003006//reproductive developmental process;GO:0007047//cellular cell wall organization;GO:0009886//post-embryonic morphogenesis;GO:0009943//adaxial/abaxial axis specification;GO:0009887//organ morphogenesis;GO:0006464//protein modification process;GO:0050794//regulation of cellular process;GO:0016049//cell growth;GO:0006952//defense respon…	gi|255550187|ref|XP_002516144.1|/5.81034e-118/erecta, putative [Ricinus communis]
zhu1_Ghi#S42336656	0	0	0	0	0	0	0	0	0	0	33	9.31	0	0	7	1.91	0	0	GO:0043231//intracellular membrane-bounded organelle	GO:0046914//transition metal ion binding;GO:0016279//protein-lysine N-methyltransferase activity;GO:0000166//nucleotide binding	GO:0006259//DNA metabolic process;GO:0009743//response to carbohydrate stimulus;GO:0006479//protein amino acid methylation;GO:0006342//chromatin silencing;GO:0006325//chromatin organization	gi|224126633|ref|XP_002329603.1|/1.35718e-60/SET domain protein [Populus trichocarpa]
zhu1_Ghi#S33783634	0	0	0	0	0	0	0	0	0	0	33	9.31	64	18.06	37	10.1	13	3.64	-	-	-	gi|224110352|ref|XP_002333108.1|/2.72602e-09/predicted protein [Populus trichocarpa]
zhu1_Ghi#S42330744	0	0	0	0	0	0	0	0	0	0	36	10.16	6	1.69	0	0	6	1.68	-	-	-	-
zhu1_Ghi#S28642028	0	0	0	0	0	0	0	0	0	0	38	10.73	3	0.85	0	0	0	0	GO:0044464//cell part	-	-	gi|115460054|ref|NP_001053627.1|/6.09966e-13/Os04g0576800 [Oryza sativa Japonica Group]
zhu1_Ghi#S42312356	0	0	0	0	0	0	0	0	0	0	38	10.73	31	8.75	34	9.28	32	8.97	-	GO:0016758//transferase activity, transferring hexosyl groups	-	gi|297799226|ref|XP_002867497.1|/3.36217e-77/glycosyltransferase family protein [Arabidopsis lyrata subsp. lyrata]
zhu1_Ghi#S42304634	0	0	0	0	0	0	0	0	0	0	47	13.27	2	0.56	5	1.37	5	1.4	-	-	-	-
zhu1_Ghi#S28661978	0	0	0	0	0	0	0	0	0	0	47	13.27	15	4.23	17	4.64	19	5.33	-	-	-	-
zhu1_Ghi#S33813846	0	0	0	0	0	0	0	0	0	0	52	14.68	9	2.54	8	2.18	2	0.56	-	-	GO:0006629//lipid metabolic process;GO:0044249//cellular biosynthetic process;GO:0019222//regulation of metabolic process;GO:0043170	gi|255568665|ref|XP_002525305.1|/3.40828e-25/DNA binding protein, putative [Ricinus communis]
zhu1_Ghi#S28671578	0	0	0	0	0	0	0	0	0	0	55	15.52	0	0	0	0	0	0	-	GO:0005488//binding	-	gi|217072396|gb|ACJ84558.1|/2.92261e-19/unknown [Medicago truncatula]
zhu1_Ghi#S33824008	0	0	0	0	0	0	0	0	0	0	57	16.09	22	6.21	13	3.55	2	0.56	GO:0043231//intracellular membrane-bounded organelle	GO:0003677//DNA binding;GO:0001071	GO:0010468//regulation of gene expression;GO:0006350//transcription	gi|147772891|emb|CAN73664.1|/3.06821e-35/hypothetical protein [Vitis vinifera]
zhu1_Ghi#S28710696	0	0	0	0	0	0	0	0	0	0	77	21.73	7070	1995.62	7867	2147.98	10543	2955.12	-	-	GO:0009725//response to hormone stimulus;GO:0003006//reproductive developmental process;GO:0009791//post-embryonic development	gi|167381|gb|AAA92729.1|/8.98563e-57/storage protein [Gossypium hirsutum]
zhu1_Ghi#S33814909	0	0	0	0	0	0	0	0	0	0	80	22.58	2	0.56	0	0	6	1.68	GO:0044464//cell part	-	-	gi|225431189|ref|XP_002270436.1|/1.19318e-81/PREDICTED: hypothetical protein [Vitis vinifera]
zhu1_Ghi#S32492149	0	0	0	0	0	0	0	0	0	0	97	27.38	478	134.92	576	157.27	73	20.46	GO:0044464//cell part	-	-	gi|224104131|ref|XP_002313331.1|/3.64523e-31/predicted protein [Populus trichocarpa]
zhu1_Ghi#S32492102	0	0	0	0	0	0	0	0	0	0	884	249.51	103	29.07	103	28.12	148	41.48	-	-	-	gi|224089607|ref|XP_002308776.1|/2.12138e-26/predicted protein [Populus trichocarpa]
zhu1_Ghi#S28637433	0	0	0	0	0	0	0	0	2	0.55	0	0	0	0	0	0	0	0	-	-	-	gi|255553538|ref|XP_002517810.1|/9.26676e-35/conserved hypothetical protein [Ricinus communis]
zhu1_Ghi#S42361719	0	0	0	0	0	0	0	0	2	0.55	0	0	0	0	0	0	0	0	-	-	-	-
zhu1_Ghi#S42278575	0	0	0	0	0	0	0	0	2	0.55	0	0	0	0	0	0	0	0	-	-	-	-
zhu1_Ghi#S28675922	0	0	0	0	0	0	0	0	2	0.55	0	0	0	0	0	0	0	0	-	-	-	-
zhu1_Ghi#S28670240	0	0	0	0	0	0	0	0	2	0.55	0	0	0	0	0	0	0	0	-	-	-	-
zhu1_Ghi#S33784152	0	0	0	0	0	0	0	0	2	0.55	0	0	0	0	0	0	0	0	-	GO:0005488//binding	-	gi|255559053|ref|XP_002520549.1|/2.54589e-94/Regulatory protein NPR1, putative [Ricinus communis]
zhu1_Ghi#S28702579	0	0	0	0	0	0	0	0	2	0.55	0	0	0	0	0	0	0	0	-	-	-	gi|255541042|ref|XP_002511585.1|/9.39052e-62/conserved hypothetical protein [Ricinus communis]
zhu1_Ghi#S28670649	0	0	0	0	0	0	0	0	2	0.55	0	0	0	0	0	0	0	0	-	-	-	gi|255542120|ref|XP_002512124.1|/4.37207e-41/hypothetical protein RCOM_1621800 [Ricinus communis]
zhu1_Ghi#S28639442	0	0	0	0	0	0	0	0	2	0.55	0	0	0	0	0	0	0	0	-	-	-	gi|225423753|ref|XP_002277134.1|/5.37866e-36/PREDICTED: hypothetical protein [Vitis vinifera]
zhu1_Ghi#S42345050	0	0	0	0	0	0	0	0	2	0.55	0	0	0	0	0	0	0	0	GO:0042579//microbody	GO:0032029;GO:0032561//guanyl ribonucleotide binding;GO:0003824//catalytic activity	GO:0006810//transport;GO:0035556//intracellular signal transduction;GO:0006351//transcription, DNA-dependent	gi|224069599|ref|XP_002326383.1|/5.79155e-83/predicted protein [Populus trichocarpa]
zhu1_Ghi#S42342037	0	0	0	0	0	0	0	0	2	0.55	0	0	0	0	0	0	0	0	GO:0043231//intracellular membrane-bounded organelle;GO:0031225//anchored to membrane	GO:0005375//copper ion transmembrane transporter activity	GO:0035434//copper ion transmembrane transport;GO:0048513//organ development;GO:0003006//reproductive developmental process	gi|224104361|ref|XP_002313411.1|/1.5459e-41/copper transporter [Populus trichocarpa]
zhu1_Ghi#S33821180	0	0	0	0	0	0	0	0	2	0.55	0	0	0	0	0	0	0	0	-	-	-	gi|255628031|gb|ACU14360.1|/3.14305e-21/unknown [Glycine max]
zhu1_Ghi#S42289209	0	0	0	0	0	0	0	0	2	0.55	0	0	0	0	0	0	0	0	GO:0031410//cytoplasmic vesicle	GO:0004672//protein kinase activity;GO:0016628//oxidoreductase activity, acting on the CH-CH group of donors, NAD or NADP as acceptor;GO:0032559//adenyl ribonucleotide binding	GO:0006464//protein modification process;GO:0007167//enzyme linked receptor protein signaling pathway	gi|224144836|ref|XP_002325432.1|/3.64218e-62/predicted protein [Populus trichocarpa]
zhu1_Ghi#S33823645	0	0	0	0	0	0	0	0	2	0.55	0	0	0	0	0	0	0	0	-	-	GO:0009056//catabolic process	gi|225423753|ref|XP_002277134.1|/1.10474e-28/PREDICTED: hypothetical protein [Vitis vinifera]
zhu1_Ghi#S28690191	0	0	0	0	0	0	0	0	2	0.55	0	0	0	0	0	0	0	0	-	GO:0016706//oxidoreductase activity, acting on paired donors, with incorporation or reduction of molecular oxygen, 2-oxoglutarate as one donor, and incorporation of one atom each of oxygen into both donors	GO:0008152//metabolic process	gi|255545854|ref|XP_002513987.1|/7.08058e-108/Flavonol synthase/flavanone 3-hydroxylase, putative [Ricinus communis]
zhu1_Ghi#S42300225	0	0	0	0	0	0	0	0	2	0.55	0	0	0	0	0	0	0	0	-	-	GO:0006325//chromatin organization	gi|255549052|ref|XP_002515582.1|/6.04043e-141/conserved hypothetical protein [Ricinus communis]
zhu1_Ghi#S42286806	0	0	0	0	0	0	0	0	2	0.55	0	0	0	0	0	0	0	0	GO:0031461//cullin-RING ubiquitin ligase complex;GO:0009536//plastid	GO:0005488//binding;GO:0008415//acyltransferase activity	GO:0048827//phyllome development;GO:0051726//regulation of cell cycle;GO:0048229//gametophyte development;GO:0009908//flower development;GO:0040029//regulation of gene expression, epigenetic;GO:0035315//hair cell differentiation;GO:0006338//chromatin remodeling	gi|85725391|gb|ABC79303.1|/0/putative retinoblastoma binding protein [Gossypium hirsutum]
zhu1_Ghi#S42297592	0	0	0	0	0	0	0	0	2	0.55	0	0	0	0	0	0	0	0	GO:0005618//cell wall;GO:0031224//intrinsic to membrane;GO:0031410//cytoplasmic vesicle;GO:0043231//intracellular membrane-bounded organelle	-	-	gi|297817814|ref|XP_002876790.1|/1.06836e-118/hypothetical protein ARALYDRAFT_904415 [Arabidopsis lyrata subsp. lyrata]
zhu1_Ghi#S28664956	0	0	0	0	0	0	0	0	2	0.55	0	0	0	0	0	0	0	0	GO:0044444//cytoplasmic part	-	-	gi|255551677|ref|XP_002516884.1|/3.19665e-96/acyl-CoA binding protein, putative [Ricinus communis]
zhu1_Ghi#S42309899	0	0	0	0	0	0	0	0	2	0.55	0	0	0	0	0	0	0	0	-	-	-	gi|255567510|ref|XP_002524734.1|/4.68335e-72/conserved hypothetical protein [Ricinus communis]
zhu1_Ghi#S28664959	0	0	0	0	0	0	0	0	2	0.55	0	0	0	0	0	0	0	0	GO:0016020//membrane	GO:0015112//nitrate transmembrane transporter activity	GO:0048856//anatomical structure development;GO:0015833//peptide transport;GO:0015706//nitrate transport;GO:0003006//reproductive developmental process;GO:0009791//post-embryonic development;GO:0031669//cellular response to nutrient levels	gi|225424885|ref|XP_002269340.1|/1.44098e-73/PREDICTED: hypothetical protein [Vitis vinifera]
zhu1_Ghi#S28659220	0	0	0	0	0	0	0	0	2	0.55	0	0	0	0	0	0	0	0	-	-	-	gi|297741455|emb|CBI32586.3|/5.86639e-18/unnamed protein product [Vitis vinifera]
zhu1_Ghi#S33800155	0	0	0	0	0	0	0	0	2	0.55	0	0	0	0	0	0	0	0	-	GO:0004674//protein serine/threonine kinase activity;GO:0032559//adenyl ribonucleotide binding	GO:0006464//protein modification process	gi|297740304|emb|CBI30486.3|/1.77632e-114/unnamed protein product [Vitis vinifera]
zhu1_Ghi#S28679261	0	0	0	0	0	0	0	0	2	0.55	0	0	0	0	0	0	0	0	GO:0016020//membrane	GO:0004674//protein serine/threonine kinase activity;GO:0032559//adenyl ribonucleotide binding	GO:0006464//protein modification process	gi|224114928|ref|XP_002316895.1|/9.40021e-143/predicted protein [Populus trichocarpa]
zhu1_Ghi#S42325191	0	0	0	0	0	0	0	0	2	0.55	0	0	0	0	0	0	0	0	-	GO:0004683//calmodulin-dependent protein kinase activity	-	gi|225456944|ref|XP_002281533.1|/4.81476e-125/PREDICTED: hypothetical protein [Vitis vinifera]
zhu1_Ghi#S33848680	0	0	0	0	0	0	0	0	2	0.55	0	0	0	0	0	0	0	0	GO:0009532//plastid stroma;GO:0005576//extracellular region	GO:0004175//endopeptidase activity	GO:0019538//protein metabolic process;GO:0010038//response to metal ion	gi|224127142|ref|XP_002319998.1|/2.98988e-129/predicted protein [Populus trichocarpa]
zhu1_Ghi#S33818197	0	0	0	0	0	0	0	0	2	0.55	0	0	0	0	0	0	0	0	GO:0043231//intracellular membrane-bounded organelle	-	GO:0016192//vesicle-mediated transport	gi|297735393|emb|CBI17833.3|/5.20727e-24/unnamed protein product [Vitis vinifera]
zhu1_Ghi#S42304966	0	0	0	0	0	0	0	0	2	0.55	0	0	0	0	0	0	0	0	GO:0043231//intracellular membrane-bounded organelle	GO:0016843	GO:0009820//alkaloid metabolic process	gi|225436108|ref|XP_002278103.1|/6.48589e-62/PREDICTED: hypothetical protein isoform 2 [Vitis vinifera]
zhu1_Ghi#S42288619	0	0	0	0	0	0	0	0	2	0.55	0	0	0	0	0	0	0	0	-	GO:0016787//hydrolase activity	-	gi|255576127|ref|XP_002528958.1|/2.87762e-06/zinc finger protein, putative [Ricinus communis]
zhu1_Ghi#S42293331	0	0	0	0	0	0	0	0	2	0.55	0	0	0	0	0	0	0	0	-	-	-	gi|226425257|gb|ACO53628.1|/6.82787e-73/bHLH domain protein [Gossypium hirsutum]
zhu1_Ghi#S42306516	0	0	0	0	0	0	0	0	2	0.55	0	0	0	0	0	0	0	0	-	-	-	gi|255557026|ref|XP_002519546.1|/2.32597e-75/nucleotide binding protein, putative [Ricinus communis]
zhu1_Ghi#S42289774	0	0	0	0	0	0	0	0	2	0.55	0	0	0	0	0	0	0	0	GO:0031410//cytoplasmic vesicle	GO:0004553//hydrolase activity, hydrolyzing O-glycosyl compounds	GO:0045229//external encapsulating structure organization;GO:0044238//primary metabolic process	gi|108862809|gb|ABA99544.2|/5.89078e-17/glycoside hydrolase family 28 protein, putative, expressed [Oryza sativa (japonica cultivar-group)]
zhu1_Ghi#S32072632	0	0	0	0	0	0	0	0	2	0.55	0	0	0	0	0	0	0	0	GO:0031224//intrinsic to membrane;GO:0043231//intracellular membrane-bounded organelle;GO:0019866//organelle inner membrane	GO:0000295//adenine nucleotide transmembrane transporter activity	GO:0015868//purine ribonucleotide transport;GO:0010468//regulation of gene expression;GO:0045333//cellular respiration;GO:0046907//intracellular transport	gi|224130494|ref|XP_002320851.1|/3.53964e-53/predicted protein [Populus trichocarpa]
zhu1_Ghi#S28709331	0	0	0	0	0	0	0	0	2	0.55	0	0	0	0	0	0	0	0	GO:0043231//intracellular membrane-bounded organelle	GO:0016791//phosphatase activity	GO:0043412	gi|224118474|ref|XP_002331491.1|/1.83003e-138/predicted protein [Populus trichocarpa]
zhu1_Ghi#S42313799	0	0	0	0	0	0	0	0	2	0.55	0	0	0	0	0	0	0	0	-	GO:0016747//transferase activity, transferring acyl groups other than amino-acyl groups	-	gi|225443484|ref|XP_002270251.1|/7.84461e-83/PREDICTED: hypothetical protein [Vitis vinifera]
zhu1_Ghi#S28649080	0	0	0	0	0	0	0	0	2	0.55	0	0	0	0	0	0	0	0	-	-	-	gi|297734130|emb|CBI15377.3|/6.61271e-78/unnamed protein product [Vitis vinifera]
zhu1_Ghi#S28675370	0	0	0	0	0	0	0	0	2	0.55	0	0	0	0	0	0	0	0	GO:0043231//intracellular membrane-bounded organelle;GO:0031410//cytoplasmic vesicle	GO:0008081//phosphoric diester hydrolase activity	GO:0019400	gi|224130036|ref|XP_002328638.1|/3.92778e-90/predicted protein [Populus trichocarpa]
zhu1_Ghi#S28678651	0	0	0	0	0	0	0	0	2	0.55	0	0	0	0	0	0	0	0	-	GO:0003676//nucleic acid binding	GO:0048827//phyllome development;GO:0048869//cellular developmental process;GO:0010468//regulation of gene expression;GO:0009887//organ morphogenesis;GO:0003006//reproductive developmental process;GO:0040034//regulation of development, heterochronic	gi|225461610|ref|XP_002282980.1|/9.30886e-75/PREDICTED: hypothetical protein [Vitis vinifera]
zhu1_Ghi#S28695420	0	0	0	0	0	0	0	0	2	0.55	0	0	0	0	0	0	0	0	GO:0043231//intracellular membrane-bounded organelle	GO:0003677//DNA binding;GO:0001071	GO:0006351//transcription, DNA-dependent;GO:0051301//cell division	gi|255538270|ref|XP_002510200.1|/2.9419e-104/DNA binding protein, putative [Ricinus communis]
zhu1_Ghi#S42297825	0	0	0	0	0	0	0	0	2	0.55	0	0	0	0	0	0	0	0	GO:0043076;GO:0031461//cullin-RING ubiquitin ligase complex;GO:0019897//extrinsic to plasma membrane	GO:0005488//binding;GO:0001071	GO:0006479//protein amino acid methylation;GO:0009960//endosperm development;GO:0040029//regulation of gene expression, epigenetic;GO:0006950//response to stress	gi|166203411|gb|ABY84674.1|/7.24158e-158/fertilization-independent endosperm protein [Nicotiana tabacum]
zhu1_Ghi#S42322929	0	0	0	0	0	0	0	0	2	0.55	0	0	0	0	0	0	0	0	GO:0044464//cell part	GO:0015405//P-P-bond-hydrolysis-driven transmembrane transporter activity;GO:0015604//phosphonate transmembrane transporter activity;GO:0017111//nucleoside-triphosphatase activity;GO:0032559//adenyl ribonucleotide binding	-	gi|302143755|emb|CBI22616.3|/1.45212e-121/unnamed protein product [Vitis vinifera]
zhu1_Ghi#S33798169	0	0	0	0	0	0	0	0	2	0.55	0	0	0	0	0	0	0	0	-	-	GO:0010033//response to organic substance	gi|145333011|ref|NP_001078371.1|/1.30008e-61/ankyrin repeat family protein [Arabidopsis thaliana]
zhu1_Ghi#S28670623	0	0	0	0	0	0	0	0	2	0.55	0	0	0	0	0	0	0	0	GO:0043231//intracellular membrane-bounded organelle	-	-	gi|255576270|ref|XP_002529028.1|/9.79684e-91/pirin, putative [Ricinus communis]
zhu1_Ghi#S28666846	0	0	0	0	0	0	0	0	2	0.55	0	0	0	0	0	0	0	0	-	GO:0005488//binding;GO:0016787//hydrolase activity	-	gi|224119906|ref|XP_002318192.1|/3.41618e-109/predicted protein [Populus trichocarpa]
zhu1_Ghi#S42313600	0	0	0	0	0	0	0	0	2	0.55	0	0	0	0	0	0	0	0	-	-	-	gi|224142409|ref|XP_002324551.1|/8.74126e-58/predicted protein [Populus trichocarpa]
zhu1_Ghi#S42277632	0	0	0	0	0	0	0	0	2	0.55	0	0	0	0	0	0	0	0	-	-	-	-
zhu1_Ghi#S42336747	0	0	0	0	0	0	0	0	2	0.55	0	0	0	0	0	0	0	0	GO:0043234//protein complex	GO:0004721//phosphoprotein phosphatase activity;GO:0043169//cation binding	GO:0006464//protein modification process	gi|255556416|ref|XP_002519242.1|/1.2671e-79/protein phosphatase 2c, putative [Ricinus communis]
zhu1_Ghi#S33841108	0	0	0	0	0	0	0	0	2	0.55	0	0	0	0	0	0	0	0	-	-	-	gi|224133992|ref|XP_002327729.1|/1.14648e-60/predicted protein [Populus trichocarpa]
zhu1_Ghi#S28683214	0	0	0	0	0	0	0	0	2	0.55	0	0	0	0	0	0	0	0	GO:0043231//intracellular membrane-bounded organelle	GO:0003677//DNA binding;GO:0001071	GO:0006351//transcription, DNA-dependent	gi|224129188|ref|XP_002328912.1|/1.48008e-100/predicted protein [Populus trichocarpa]
zhu1_Ghi#S42302213	0	0	0	0	0	0	0	0	2	0.55	0	0	0	0	0	0	0	0	-	GO:0016647//oxidoreductase activity, acting on the CH-NH group of donors, oxygen as acceptor	GO:0006760//folic acid and derivative metabolic process	gi|224142069|ref|XP_002324381.1|/5.46511e-105/sarcosine oxidase [Populus trichocarpa]
zhu1_Ghi#S28676034	0	0	0	0	0	0	0	0	2	0.55	0	0	0	0	0	0	0	0	-	-	-	gi|225434291|ref|XP_002275860.1|/3.5713e-126/PREDICTED: hypothetical protein [Vitis vinifera]
zhu1_Ghi#S33790944	0	0	0	0	0	0	0	0	2	0.55	0	0	0	0	0	0	0	0	GO:0016591//DNA-directed RNA polymerase II, holoenzyme	GO:0034062//RNA polymerase activity;GO:0003676//nucleic acid binding	GO:0010467//gene expression	gi|225445170|ref|XP_002284107.1|/4.63523e-102/PREDICTED: hypothetical protein isoform 1 [Vitis vinifera]
zhu1_Ghi#S42303633	0	0	0	0	0	0	0	0	2	0.55	0	0	0	0	0	0	0	0	GO:0000229;GO:0009536//plastid	-	GO:0006355//regulation of transcription, DNA-dependent	gi|18395008|ref|NP_564144.1|/2.18082e-76/PTAC6 (PLASTID TRANSCRIPTIONALLY ACTIVE6) [Arabidopsis thaliana]
zhu1_Ghi#S42363998	0	0	0	0	0	0	0	0	2	0.55	0	0	0	0	0	0	0	0	-	-	-	-
zhu1_Ghi#S42286666	0	0	0	0	0	0	0	0	2	0.55	0	0	0	0	0	0	0	0	GO:0031224//intrinsic to membrane	GO:0032561//guanyl ribonucleotide binding;GO:0005381//iron ion transmembrane transporter activity	GO:0006826//iron ion transport	gi|255571117|ref|XP_002526509.1|/4.31904e-105/nucleolar GTP-binding protein, putative [Ricinus communis]
zhu1_Ghi#S42325116	0	0	0	0	0	0	0	0	2	0.55	0	0	0	0	0	0	0	0	GO:0009526//plastid envelope;GO:0042579//microbody;GO:0016020//membrane	GO:0005543//phospholipid binding;GO:0017111//nucleoside-triphosphatase activity	GO:0007005//mitochondrion organization;GO:0007275//multicellular organismal development;GO:0007031//peroxisome organization	gi|296088789|emb|CBI38239.3|/5.15653e-43/unnamed protein product [Vitis vinifera]
zhu1_Ghi#S33782062	0	0	0	0	0	0	0	0	2	0.55	0	0	0	0	0	0	0	0	GO:0043231//intracellular membrane-bounded organelle	-	-	gi|147843216|emb|CAN80545.1|/1.10382e-77/hypothetical protein [Vitis vinifera]
zhu1_Ghi#S42331779	0	0	0	0	0	0	0	0	2	0.55	0	0	0	0	0	0	0	0	-	-	-	gi|224120504|ref|XP_002331064.1|/3.97289e-103/predicted protein [Populus trichocarpa]
zhu1_Ghi#S30016116	0	0	0	0	0	0	0	0	2	0.55	0	0	0	0	0	0	0	0	GO:0043231//intracellular membrane-bounded organelle	-	-	gi|147822620|emb|CAN61886.1|/8.59171e-22/hypothetical protein [Vitis vinifera]
zhu1_Ghi#S33790427	0	0	0	0	0	0	0	0	2	0.55	0	0	0	0	0	0	0	0	GO:0009536//plastid	GO:0016829//lyase activity	-	gi|297733779|emb|CBI15026.3|/1.41939e-68/unnamed protein product [Vitis vinifera]
zhu1_Ghi#S28709060	0	0	0	0	0	0	0	0	2	0.55	0	0	0	0	0	0	0	0	GO:0044464//cell part	GO:0016787//hydrolase activity	-	gi|225458489|ref|XP_002284120.1|/7.63228e-51/PREDICTED: hypothetical protein [Vitis vinifera]
zhu1_Ghi#S42302659	0	0	0	0	0	0	0	0	2	0.55	0	0	0	0	0	0	0	0	GO:0016020//membrane	GO:0032561//guanyl ribonucleotide binding;GO:0003824//catalytic activity	GO:0035556//intracellular signal transduction;GO:0006810//transport	gi|255546521|ref|XP_002514320.1|/5.31576e-87/protein with unknown function [Ricinus communis]
zhu1_Ghi#S42309875	0	0	0	0	0	0	0	0	2	0.55	0	0	0	0	0	0	0	0	-	-	-	gi|255579576|ref|XP_002530629.1|/1.7066e-79/conserved hypothetical protein [Ricinus communis]
zhu1_Ghi#S33795729	0	0	0	0	0	0	0	0	2	0.55	0	0	0	0	0	0	0	0	GO:0009507//chloroplast;GO:0009579//thylakoid;GO:0016020//membrane	GO:0016491//oxidoreductase activity	GO:0055114//oxidation reduction	gi|108802685|ref|YP_636343.1|/2.0541e-110/NADH dehydrogenase subunit 2 [Eucalyptus globulus subsp. globulus]
zhu1_Ghi#S42316188	0	0	0	0	0	0	0	0	2	0.55	0	0	0	0	0	0	0	0	GO:0043231//intracellular membrane-bounded organelle	GO:0043169//cation binding;GO:0003676//nucleic acid binding;GO:0001071	GO:0010468//regulation of gene expression;GO:0010050//vegetative phase change;GO:0009908//flower development	gi|255536767|ref|XP_002509450.1|/1.15788e-41/Squamosa promoter-binding protein, putative [Ricinus communis]
zhu1_Ghi#S42301728	0	0	0	0	0	0	0	0	2	0.55	0	0	0	0	0	0	0	0	GO:0043231//intracellular membrane-bounded organelle	GO:0004386//helicase activity;GO:0003676//nucleic acid binding;GO:0042623//ATPase activity, coupled	GO:0042221//response to chemical stimulus;GO:0009411//response to UV	gi|297805510|ref|XP_002870639.1|/3.14814e-116/predicted protein [Arabidopsis lyrata subsp. lyrata]
zhu1_Ghi#S33785178	0	0	0	0	0	0	0	0	2	0.55	0	0	0	0	0	0	0	0	-	-	-	gi|224073286|ref|XP_002304061.1|/4.82146e-57/predicted protein [Populus trichocarpa]
zhu1_Ghi#S33787571	0	0	0	0	0	0	0	0	2	0.55	0	0	0	0	0	0	0	0	GO:0009536//plastid	GO:0046872//metal ion binding;GO:0016491//oxidoreductase activity;GO:0016831//carboxy-lyase activity	GO:0043094//cellular metabolic compound salvage;GO:0015977//carbon fixation	gi|74027109|gb|AAZ94659.1|/2.25736e-120/ribulose-1,5-bisphosphate carboxylase/oxygenase large subunit [Cucumis sativus]
zhu1_Ghi#S42309856	0	0	0	0	0	0	0	0	2	0.55	0	0	0	0	0	0	0	0	-	GO:0060089//molecular transducer activity;GO:0005488//binding	GO:0009314//response to radiation	gi|255571326|ref|XP_002526612.1|/4.38456e-85/Root phototropism protein, putative [Ricinus communis]
zhu1_Ghi#S28642937	0	0	0	0	0	0	0	0	2	0.55	0	0	0	0	0	0	0	0	-	GO:0046914//transition metal ion binding	-	gi|255641424|gb|ACU20988.1|/3.0185e-18/unknown [Glycine max]
zhu1_Ghi#S28643979	0	0	0	0	0	0	0	0	2	0.55	0	0	0	0	0	0	0	0	-	-	-	-
zhu1_Ghi#S33806579	0	0	0	0	0	0	0	0	2	0.55	0	0	0	0	0	0	0	0	-	-	-	-
zhu1_Ghi#S28686867	0	0	0	0	0	0	0	0	2	0.55	0	0	0	0	0	0	0	0	GO:0043234//protein complex	GO:0043169//cation binding;GO:0004721//phosphoprotein phosphatase activity;GO:0016772//transferase activity, transferring phosphorus-containing groups	GO:0006464//protein modification process	gi|224086070|ref|XP_002307803.1|/7.43209e-149/predicted protein [Populus trichocarpa]
zhu1_Ghi#S42313400	0	0	0	0	0	0	0	0	2	0.55	0	0	0	0	0	0	0	0	GO:0043231//intracellular membrane-bounded organelle	GO:0004672//protein kinase activity;GO:0032559//adenyl ribonucleotide binding	GO:0006464//protein modification process	gi|293337004|ref|NP_001169571.1|/1.40026e-119/hypothetical protein LOC100383451 [Zea mays]
zhu1_Ghi#S28680217	0	0	0	0	0	0	0	0	2	0.55	0	0	0	0	0	0	0	0	GO:0019866//organelle inner membrane;GO:0031224//intrinsic to membrane	-	GO:0046907//intracellular transport	gi|255544502|ref|XP_002513312.1|/7.07202e-120/Mitochondrial deoxynucleotide carrier, putative [Ricinus communis]
zhu1_Ghi#S42312141	0	0	0	0	0	0	0	0	2	0.55	0	0	0	0	0	0	0	0	GO:0044464//cell part	-	GO:0022403;GO:0006412//translation	gi|255543102|ref|XP_002512614.1|/1.63071e-74/pelota, putative [Ricinus communis]
zhu1_Ghi#S33848676	0	0	0	0	0	0	0	0	2	0.55	0	0	0	0	0	0	0	0	-	-	-	gi|148906277|gb|ABR16294.1|/1.02278e-19/unknown [Picea sitchensis]
zhu1_Ghi#S29992435	0	0	0	0	0	0	0	0	2	0.55	0	0	0	0	0	0	0	0	-	GO:0016628//oxidoreductase activity, acting on the CH-CH group of donors, NAD or NADP as acceptor;GO:0004175//endopeptidase activity	GO:0019538//protein metabolic process	gi|255580659|ref|XP_002531152.1|/4.97318e-79/cysteine protease, putative [Ricinus communis]
zhu1_Ghi#S42360015	0	0	0	0	0	0	0	0	2	0.55	0	0	0	0	0	0	0	0	GO:0016020//membrane;GO:0009536//plastid	GO:0019901//protein kinase binding	-	gi|296086429|emb|CBI32018.3|/9.86744e-29/unnamed protein product [Vitis vinifera]
zhu1_Ghi#S28639786	0	0	0	0	0	0	0	0	2	0.55	0	0	0	0	0	0	2	0.56	-	-	-	-
zhu1_Ghi#S28670461	0	0	0	0	0	0	0	0	2	0.55	0	0	0	0	0	0	2	0.56	GO:0044444//cytoplasmic part;GO:0016020//membrane;GO:0015629//actin cytoskeleton	GO:0015405//P-P-bond-hydrolysis-driven transmembrane transporter activity;GO:0017111//nucleoside-triphosphatase activity;GO:0000166//nucleotide binding	GO:0030029//actin filament-based process	gi|297742765|emb|CBI35399.3|/1.60724e-100/unnamed protein product [Vitis vinifera]
zhu1_Ghi#S42304115	0	0	0	0	0	0	0	0	2	0.55	0	0	0	0	0	0	2	0.56	-	-	-	-
zhu1_Ghi#S42294107	0	0	0	0	0	0	0	0	2	0.55	0	0	0	0	0	0	2	0.56	GO:0016020//membrane	GO:0046873//metal ion transmembrane transporter activity	GO:0030001//metal ion transport	gi|255581359|ref|XP_002531489.1|/8.71992e-136/Potassium transporter, putative [Ricinus communis]
zhu1_Ghi#S33783333	0	0	0	0	0	0	0	0	2	0.55	0	0	0	0	0	0	2	0.56	GO:0043231//intracellular membrane-bounded organelle	GO:0030528//transcription regulator activity;GO:0003676//nucleic acid binding;GO:0001071;GO:0005515//protein binding	GO:0048827//phyllome development;GO:0030522//intracellular receptor mediated signaling pathway;GO:0010468//regulation of gene expression;GO:0040007//growth;GO:0009606//tropism;GO:0009755//hormone-mediated signaling pathway;GO:0048527//lateral root development;GO:0006351//transcription, DNA-dependent	gi|255550359|ref|XP_002516230.1|/1.26029e-72/Auxin response factor, putative [Ricinus communis]
zhu1_Ghi#S28694081	0	0	0	0	0	0	0	0	2	0.55	0	0	0	0	0	0	2	0.56	-	GO:0046872//metal ion binding	-	gi|255559296|ref|XP_002520668.1|/5.67528e-134/nucleic acid binding protein, putative [Ricinus communis]
zhu1_Ghi#S28686067	0	0	0	0	0	0	0	0	2	0.55	0	0	0	0	0	0	2	0.56	-	-	-	gi|297738462|emb|CBI27663.3|/6.44295e-117/unnamed protein product [Vitis vinifera]
zhu1_Ghi#S42314283	0	0	0	0	0	0	0	0	2	0.55	0	0	0	0	0	0	2	0.56	-	-	-	-
zhu1_Ghi#S28688627	0	0	0	0	0	0	0	0	2	0.55	0	0	0	0	0	0	2	0.56	GO:0044464//cell part	-	-	gi|225427938|ref|XP_002277315.1|/9.80755e-107/PREDICTED: hypothetical protein [Vitis vinifera]
zhu1_Ghi#S28694874	0	0	0	0	0	0	0	0	2	0.55	0	0	0	0	0	0	2	0.56	-	-	-	gi|224082652|ref|XP_002306781.1|/9.87852e-17/predicted protein [Populus trichocarpa]
zhu1_Ghi#S42299673	0	0	0	0	0	0	0	0	2	0.55	0	0	0	0	0	0	3	0.84	-	-	-	gi|255541464|ref|XP_002511796.1|/1.58329e-82/conserved hypothetical protein [Ricinus communis]
zhu1_Ghi#S42311890	0	0	0	0	0	0	0	0	2	0.55	0	0	0	0	0	0	3	0.84	-	GO:0004674//protein serine/threonine kinase activity;GO:0032559//adenyl ribonucleotide binding	GO:0006952//defense response;GO:0006464//protein modification process;GO:0023060	gi|145105398|gb|ABP35583.1|/3.16138e-105/CBL-interacting protein kinase [Gossypium hirsutum]
zhu1_Ghi#S42327766	0	0	0	0	0	0	0	0	2	0.55	0	0	0	0	0	0	3	0.84	-	GO:0016616//oxidoreductase activity, acting on the CH-OH group of donors, NAD or NADP as acceptor	GO:0008152//metabolic process;GO:0032502//developmental process;GO:0010038//response to metal ion	gi|297849036|ref|XP_002892399.1|/7.92765e-57/hypothetical protein ARALYDRAFT_470766 [Arabidopsis lyrata subsp. lyrata]
zhu1_Ghi#S33823755	0	0	0	0	0	0	0	0	2	0.55	0	0	0	0	0	0	3	0.84	-	GO:0035251//UDP-glucosyltransferase activity	-	gi|297745347|emb|CBI40427.3|/2.33383e-94/unnamed protein product [Vitis vinifera]
zhu1_Ghi#S28707071	0	0	0	0	0	0	0	0	2	0.55	0	0	0	0	0	0	6	1.68	GO:0043231//intracellular membrane-bounded organelle	-	GO:0010468//regulation of gene expression	gi|255539595|ref|XP_002510862.1|/1.0344e-75/conserved hypothetical protein [Ricinus communis]
zhu1_Ghi#S28698248	0	0	0	0	0	0	0	0	2	0.55	0	0	0	0	2	0.55	0	0	-	GO:0003824//catalytic activity	-	gi|297794253|ref|XP_002865011.1|/1.55434e-95/hypothetical protein ARALYDRAFT_496871 [Arabidopsis lyrata subsp. lyrata]
zhu1_Ghi#S33791767	0	0	0	0	0	0	0	0	2	0.55	0	0	0	0	2	0.55	0	0	GO:0043231//intracellular membrane-bounded organelle;GO:0015630//microtubule cytoskeleton;GO:0044444//cytoplasmic part;GO:0016020//membrane	GO:0003774//motor activity;GO:0032559//adenyl ribonucleotide binding;GO:0004702//receptor signaling protein serine/threonine kinase activity	GO:0006468//protein amino acid phosphorylation;GO:0007017//microtubule-based process;GO:0048513//organ development;GO:0008104//protein localization	gi|297742663|emb|CBI34812.3|/4.82129e-60/unnamed protein product [Vitis vinifera]
zhu1_Ghi#S42293238	0	0	0	0	0	0	0	0	2	0.55	0	0	0	0	2	0.55	0	0	GO:0043231//intracellular membrane-bounded organelle	GO:0005488//binding;GO:0001071	GO:0010468//regulation of gene expression	gi|224058635|ref|XP_002299577.1|/5.86224e-72/predicted protein [Populus trichocarpa]
zhu1_Ghi#S28671731	0	0	0	0	0	0	0	0	2	0.55	0	0	0	0	2	0.55	0	0	GO:0043231//intracellular membrane-bounded organelle	-	-	gi|296082310|emb|CBI21315.3|/1.32185e-110/unnamed protein product [Vitis vinifera]
zhu1_Ghi#S42282237	0	0	0	0	0	0	0	0	2	0.55	0	0	0	0	2	0.55	0	0	GO:0009526//plastid envelope	-	-	gi|255553454|ref|XP_002517768.1|/1.18868e-93/conserved hypothetical protein [Ricinus communis]
zhu1_Ghi#S42327826	0	0	0	0	0	0	0	0	2	0.55	0	0	0	0	2	0.55	0	0	GO:0005667//transcription factor complex	GO:0030528//transcription regulator activity;GO:0003676//nucleic acid binding	GO:0006351//transcription, DNA-dependent;GO:0009873//ethylene mediated signaling pathway	gi|255560645|ref|XP_002521336.1|/4.36147e-58/protein with unknown function [Ricinus communis]
zhu1_Ghi#S42314691	0	0	0	0	0	0	0	0	2	0.55	0	0	0	0	2	0.55	0	0	GO:0043231//intracellular membrane-bounded organelle	GO:0003677//DNA binding	GO:0010468//regulation of gene expression;GO:0006351//transcription, DNA-dependent;GO:0003006//reproductive developmental process;GO:0048229//gametophyte development	gi|224115618|ref|XP_002317080.1|/3.70266e-96/predicted protein [Populus trichocarpa]
zhu1_Ghi#S42357175	0	0	0	0	0	0	0	0	2	0.55	0	0	0	0	2	0.55	0	0	GO:0044444//cytoplasmic part	-	-	gi|255571703|ref|XP_002526795.1|/1.13037e-58/conserved hypothetical protein [Ricinus communis]
zhu1_Ghi#S42289486	0	0	0	0	0	0	0	0	2	0.55	0	0	0	0	2	0.55	0	0	GO:0009526//plastid envelope	GO:0008171//O-methyltransferase activity	GO:0006779//porphyrin biosynthetic process	gi|225456483|ref|XP_002280872.1|/4.51157e-109/PREDICTED: hypothetical protein [Vitis vinifera]
zhu1_Ghi#S42325486	0	0	0	0	0	0	0	0	2	0.55	0	0	0	0	3	0.82	0	0	-	GO:0046914//transition metal ion binding	GO:0003006//reproductive developmental process	gi|224108445|ref|XP_002314849.1|/1.60691e-136/predicted protein [Populus trichocarpa]
zhu1_Ghi#S42278263	0	0	0	0	0	0	0	0	2	0.55	0	0	2	0.56	0	0	0	0	-	-	-	gi|296086551|emb|CBI32140.3|/3.25086e-65/unnamed protein product [Vitis vinifera]
zhu1_Ghi#S33805587	0	0	0	0	0	0	0	0	2	0.55	0	0	2	0.56	0	0	0	0	GO:0043231//intracellular membrane-bounded organelle	-	-	gi|224089044|ref|XP_002308612.1|/5.46068e-50/predicted protein [Populus trichocarpa]
zhu1_Ghi#S28689566	0	0	0	0	0	0	0	0	2	0.55	0	0	2	0.56	0	0	0	0	-	-	GO:0006397//mRNA processing	gi|224104375|ref|XP_002313416.1|/1.76278e-106/predicted protein [Populus trichocarpa]
zhu1_Ghi#S28636858	0	0	0	0	0	0	0	0	2	0.55	0	0	2	0.56	0	0	0	0	GO:0031224//intrinsic to membrane;GO:0009532//plastid stroma;GO:0009941//chloroplast envelope;GO:0042598//vesicular fraction	GO:0046872//metal ion binding;GO:0016705//oxidoreductase activity, acting on paired donors, with incorporation or reduction of molecular oxygen;GO:0016702//oxidoreductase activity, acting on single donors with incorporation of molecular oxygen, incorporation of two atoms of oxygen;GO:0004497//monooxygenase activity;GO:0008374//O-acyltransferase activity	GO:0051707//response to other organism;GO:0006633//fatty acid biosynthetic process;GO:0006996//organelle organization;GO:0009725//response to hormone stimulus;GO:0009414//response to water deprivation;GO:0006970//response to osmotic stress;GO:0003006//reproductive developmental process;GO:0046471//phosphatidylglycerol metabolic process	gi|2270994|gb|AAB71227.1|/3.21591e-41/Ca+2-binding EF hand protein [Glycine max]
zhu1_Ghi#S33814317	0	0	0	0	0	0	0	0	2	0.55	0	0	2	0.56	0	0	0	0	-	GO:0005488//binding	-	gi|296083596|emb|CBI23585.3|/4.04459e-132/unnamed protein product [Vitis vinifera]
zhu1_Ghi#S42286373	0	0	0	0	0	0	0	0	2	0.55	0	0	2	0.56	0	0	2	0.56	GO:0031410//cytoplasmic vesicle;GO:0043231//intracellular membrane-bounded organelle	-	-	gi|224115304|ref|XP_002316997.1|/5.1293e-159/predicted protein [Populus trichocarpa]
zhu1_Ghi#S33786710	0	0	0	0	0	0	0	0	2	0.55	0	0	2	0.56	0	0	3	0.84	-	-	-	gi|297738062|emb|CBI27263.3|/2.82135e-85/unnamed protein product [Vitis vinifera]
zhu1_Ghi#S42287642	0	0	0	0	0	0	0	0	2	0.55	0	0	2	0.56	2	0.55	0	0	GO:0044464//cell part;GO:0043234//protein complex	GO:0004721//phosphoprotein phosphatase activity;GO:0043169//cation binding	GO:0006464//protein modification process	gi|225431984|ref|XP_002273100.1|/5.75481e-92/PREDICTED: hypothetical protein [Vitis vinifera]
zhu1_Ghi#S42283517	0	0	0	0	0	0	0	0	2	0.55	0	0	2	0.56	2	0.55	9	2.52	-	GO:0003676//nucleic acid binding	GO:0010468//regulation of gene expression	gi|224078478|ref|XP_002305547.1|/1.24368e-75/NAC domain protein, IPR003441 [Populus trichocarpa]
zhu1_Ghi#S33803308	0	0	0	0	0	0	0	0	2	0.55	0	0	2	0.56	4	1.09	2	0.56	GO:0044464//cell part	-	-	gi|255573949|ref|XP_002527893.1|/3.90874e-48/conserved hypothetical protein [Ricinus communis]
zhu1_Ghi#S29394415	0	0	0	0	0	0	0	0	2	0.55	0	0	2	0.56	4	1.09	2	0.56	-	GO:0046914//transition metal ion binding	GO:0009416//response to light stimulus	gi|255556300|ref|XP_002519184.1|/7.47247e-57/conserved hypothetical protein [Ricinus communis]
zhu1_Ghi#S33804309	0	0	0	0	0	0	0	0	2	0.55	0	0	2	0.56	6	1.64	4	1.12	GO:0031224//intrinsic to membrane;GO:0043231//intracellular membrane-bounded organelle	GO:0046914//transition metal ion binding;GO:0043682//copper-transporting ATPase activity;GO:0032559//adenyl ribonucleotide binding	GO:0010118//stomatal movement;GO:0000160//two-component signal transduction system (phosphorelay);GO:0009725//response to hormone stimulus;GO:0009206;GO:0000041//transition metal ion transport	gi|255565341|ref|XP_002523662.1|/2.33978e-100/copper-transporting atpase p-type, putative [Ricinus communis]
zhu1_Ghi#S33804541	0	0	0	0	0	0	0	0	2	0.55	0	0	3	0.85	6	1.64	10	2.8	GO:0009536//plastid	GO:0016854//racemase and epimerase activity	GO:0006519//cellular amino acid and derivative metabolic process	gi|224070839|ref|XP_002303258.1|/7.18934e-47/predicted protein [Populus trichocarpa]
zhu1_Ghi#S42302985	0	0	0	0	0	0	0	0	2	0.55	0	0	4	1.13	0	0	6	1.68	-	GO:0005515//protein binding	-	gi|224123924|ref|XP_002330243.1|/3.30097e-51/predicted protein [Populus trichocarpa]
zhu1_Ghi#S28673783	0	0	0	0	0	0	0	0	2	0.55	0	0	23	6.49	14	3.82	18	5.05	-	-	-	gi|255548650|ref|XP_002515381.1|/1.37301e-20/conserved hypothetical protein [Ricinus communis]
zhu1_Ghi#S42300992	0	0	0	0	0	0	0	0	2	0.55	0	0	74	20.89	59	16.11	28	7.85	-	GO:0015082//di-, tri-valent inorganic cation transmembrane transporter activity	GO:0000041//transition metal ion transport	gi|224142786|ref|XP_002324731.1|/1.50262e-41/predicted protein [Populus trichocarpa]
zhu1_Ghi#S28671446	0	0	0	0	0	0	0	0	2	0.55	2	0.56	0	0	0	0	0	0	-	GO:0004702//receptor signaling protein serine/threonine kinase activity;GO:0032559//adenyl ribonucleotide binding	GO:0006464//protein modification process	gi|225452757|ref|XP_002283051.1|/5.35042e-96/PREDICTED: hypothetical protein [Vitis vinifera]
zhu1_Ghi#S42280498	0	0	0	0	0	0	0	0	2	0.55	2	0.56	0	0	0	0	0	0	GO:0009527//plastid outer membrane;GO:0009528//plastid inner membrane	-	GO:0006810//transport	gi|225433662|ref|XP_002265320.1|/2.16739e-106/PREDICTED: hypothetical protein [Vitis vinifera]
zhu1_Ghi#S42358250	0	0	0	0	0	0	0	0	2	0.55	2	0.56	0	0	0	0	0	0	GO:0009536//plastid	GO:0032559//adenyl ribonucleotide binding;GO:0042623//ATPase activity, coupled	-	gi|255540273|ref|XP_002511201.1|/1.96374e-114/ATP binding protein, putative [Ricinus communis]
zhu1_Ghi#S42280377	0	0	0	0	0	0	0	0	2	0.55	2	0.56	0	0	0	0	0	0	GO:0009536//plastid	GO:0005488//binding;GO:0016765//transferase activity, transferring alkyl or aryl (other than methyl) groups	GO:0008652//cellular amino acid biosynthetic process;GO:0043650	gi|1245453|gb|AAA93479.1|/6.96818e-145/3-deoxy-D-arabino-heptulosonate 7-phosphate synthase [Medicago sativa]
zhu1_Ghi#S42285688	0	0	0	0	0	0	0	0	2	0.55	2	0.56	0	0	0	0	0	0	-	GO:0004702//receptor signaling protein serine/threonine kinase activity;GO:0032559//adenyl ribonucleotide binding	GO:0006464//protein modification process;GO:0033554//cellular response to stress	gi|255548287|ref|XP_002515200.1|/1.69724e-125/Serine/threonine-protein kinase PBS1, putative [Ricinus communis]
zhu1_Ghi#S42307350	0	0	0	0	0	0	0	0	2	0.55	2	0.56	0	0	0	0	0	0	GO:0043231//intracellular membrane-bounded organelle	-	-	gi|225459540|ref|XP_002284475.1|/9.44874e-38/PREDICTED: hypothetical protein [Vitis vinifera]
zhu1_Ghi#S42299103	0	0	0	0	0	0	0	0	2	0.55	2	0.56	0	0	0	0	0	0	-	GO:0005515//protein binding	-	gi|89212810|gb|ABD63905.1|/3.60905e-126/14-3-3-like protein [Gossypium hirsutum]
zhu1_Ghi#S42309804	0	0	0	0	0	0	0	0	2	0.55	2	0.56	0	0	0	0	0	0	GO:0016020//membrane	-	-	gi|224101895|ref|XP_002312464.1|/1.15519e-49/predicted protein [Populus trichocarpa]
zhu1_Ghi#S42317376	0	0	0	0	0	0	0	0	2	0.55	2	0.56	0	0	0	0	11	3.08	-	-	-	gi|297834412|ref|XP_002885088.1|/2.01723e-21/brix domain-containing protein [Arabidopsis lyrata subsp. lyrata]
zhu1_Ghi#S33785213	0	0	0	0	0	0	0	0	2	0.55	2	0.56	0	0	2	0.55	0	0	-	GO:0003824//catalytic activity	-	gi|296084158|emb|CBI24546.3|/2.0774e-38/unnamed protein product [Vitis vinifera]
zhu1_Ghi#S42289033	0	0	0	0	0	0	0	0	2	0.55	2	0.56	2	0.56	2	0.55	6	1.68	-	-	-	-
zhu1_Ghi#S28710626	0	0	0	0	0	0	0	0	2	0.55	2	0.56	3	0.85	6	1.64	0	0	-	GO:0035251//UDP-glucosyltransferase activity	GO:0005984//disaccharide metabolic process;GO:0044403//symbiosis, encompassing mutualism through parasitism	gi|4098128|gb|AAD09568.1|/0/sucrose synthase [Gossypium hirsutum]
zhu1_Ghi#S42286163	0	0	0	0	0	0	0	0	2	0.55	2	0.56	4	1.13	2	0.55	38	10.65	GO:0009536//plastid	-	-	gi|255546077|ref|XP_002514098.1|/3.23054e-63/conserved hypothetical protein [Ricinus communis]
zhu1_Ghi#S28675015	0	0	0	0	0	0	0	0	2	0.55	2	0.56	16	4.52	7	1.91	3	0.84	-	GO:0004713//protein tyrosine kinase activity;GO:0032559//adenyl ribonucleotide binding	GO:0006464//protein modification process	gi|255572432|ref|XP_002527153.1|/3.86547e-58/serine/threonine-protein kinase cx32, putative [Ricinus communis]
zhu1_Ghi#S28663505	0	0	0	0	0	0	0	0	2	0.55	2	0.56	17	4.8	19	5.19	22	6.17	-	-	-	-
zhu1_Ghi#S28665084	0	0	0	0	0	0	0	0	2	0.55	3	0.85	0	0	0	0	0	0	-	-	-	-
zhu1_Ghi#S28638807	0	0	0	0	0	0	0	0	2	0.55	3	0.85	0	0	0	0	0	0	-	-	-	gi|255553061|ref|XP_002517573.1|/4.70809e-15/hypothetical protein RCOM_0897890 [Ricinus communis]
zhu1_Ghi#S42330915	0	0	0	0	0	0	0	0	2	0.55	3	0.85	0	0	0	0	0	0	-	-	-	gi|218195095|gb|EEC77522.1|/5.37286e-07/hypothetical protein OsI_16406 [Oryza sativa Indica Group]
zhu1_Ghi#S42363647	0	0	0	0	0	0	0	0	2	0.55	4	1.13	0	0	0	0	0	0	GO:0043231//intracellular membrane-bounded organelle	-	GO:0007049//cell cycle	gi|302141779|emb|CBI18982.3|/6.68659e-96/unnamed protein product [Vitis vinifera]
zhu1_Ghi#S42305958	0	0	0	0	0	0	0	0	2	0.55	4	1.13	0	0	0	0	4	1.12	-	GO:0003824//catalytic activity	-	gi|225461681|ref|XP_002285464.1|/1.11052e-93/PREDICTED: hypothetical protein [Vitis vinifera]
zhu1_Ghi#S28696039	0	0	0	0	0	0	0	0	2	0.55	4	1.13	0	0	2	0.55	0	0	-	-	-	gi|224107110|ref|XP_002314378.1|/4.55249e-49/predicted protein [Populus trichocarpa]
zhu1_Ghi#S42277782	0	0	0	0	0	0	0	0	2	0.55	4	1.13	0	0	2	0.55	3	0.84	GO:0043231//intracellular membrane-bounded organelle	GO:0003676//nucleic acid binding	GO:0010468//regulation of gene expression;GO:0010050//vegetative phase change	gi|55419652|gb|AAV51939.1|/1.79418e-63/SBP transcription factor [Gossypium hirsutum]
zhu1_Ghi#S28660275	0	0	0	0	0	0	0	0	2	0.55	4	1.13	2	0.56	0	0	2	0.56	-	-	-	gi|224122594|ref|XP_002330520.1|/8.62252e-12/predicted protein [Populus trichocarpa]
zhu1_Ghi#S33804780	0	0	0	0	0	0	0	0	2	0.55	4	1.13	3	0.85	2	0.55	7	1.96	GO:0043231//intracellular membrane-bounded organelle;GO:0016020//membrane	-	-	gi|255548794|ref|XP_002515453.1|/2.43808e-36/conserved hypothetical protein [Ricinus communis]
zhu1_Ghi#S42336610	0	0	0	0	0	0	0	0	2	0.55	4	1.13	4	1.13	2	0.55	3	0.84	GO:0016020//membrane	GO:0016491//oxidoreductase activity;GO:0004674//protein serine/threonine kinase activity;GO:0000166//nucleotide binding	GO:0008152//metabolic process	gi|224097748|ref|XP_002311065.1|/4.25145e-17/predicted protein [Populus trichocarpa]
zhu1_Ghi#S42314949	0	0	0	0	0	0	0	0	2	0.55	5	1.41	0	0	0	0	2	0.56	GO:0043231//intracellular membrane-bounded organelle	GO:0004721//phosphoprotein phosphatase activity	GO:0006952//defense response;GO:0009755//hormone-mediated signaling pathway;GO:0051707//response to other organism	gi|15227687|ref|NP_180563.1|/1.14102e-96/protein phosphatase 2C, putative / PP2C, putative [Arabidopsis thaliana]
zhu1_Ghi#S42302264	0	0	0	0	0	0	0	0	2	0.55	6	1.69	6	1.69	0	0	2	0.56	GO:0043231//intracellular membrane-bounded organelle	GO:0003676//nucleic acid binding	GO:0006259//DNA metabolic process;GO:0009411//response to UV	gi|297733862|emb|CBI15109.3|/2.35332e-145/unnamed protein product [Vitis vinifera]
zhu1_Ghi#S28677161	0	0	0	0	0	0	0	0	2	0.55	8	2.26	0	0	0	0	0	0	-	-	-	gi|113735150|dbj|BAF30809.1|/6.16247e-11/omega-3-desaturase [Eustoma grandiflorum]
zhu1_Ghi#S28675054	0	0	0	0	0	0	0	0	2	0.55	12	3.39	0	0	0	0	2	0.56	-	-	-	gi|255587677|ref|XP_002534353.1|/1.28828e-27/conserved hypothetical protein [Ricinus communis]
zhu1_Ghi#S42293267	0	0	0	0	0	0	0	0	2	0.55	12	3.39	2	0.56	0	0	0	0	-	GO:0003676//nucleic acid binding	-	gi|224130006|ref|XP_002320727.1|/5.84073e-78/predicted protein [Populus trichocarpa]
zhu1_Ghi#S28683277	0	0	0	0	0	0	0	0	2	0.55	15	4.23	82	23.15	81	22.12	69	19.34	GO:0044464//cell part	GO:0016747//transferase activity, transferring acyl groups other than amino-acyl groups	GO:0009314//response to radiation;GO:0007275//multicellular organismal development;GO:0006950//response to stress;GO:0006631//fatty acid metabolic process	gi|147767319|emb|CAN68997.1|/1.0942e-113/hypothetical protein [Vitis vinifera]
zhu1_Ghi#S28674712	0	0	0	0	0	0	0	0	2	0.55	23	6.49	8	2.26	4	1.09	0	0	-	GO:0046914//transition metal ion binding	GO:0006790//sulfur metabolic process;GO:0010269//response to selenium ion;GO:0000741//karyogamy;GO:0000302//response to reactive oxygen species	gi|255645567|gb|ACU23278.1|/3.00297e-101/unknown [Glycine max]
zhu1_Ghi#S42362012	0	0	0	0	0	0	0	0	2	0.55	42	11.85	6	1.69	6	1.64	13	3.64	-	-	-	-
zhu1_Ghi#S33809697	0	0	0	0	0	0	0	0	2	0.55	48	13.55	0	0	0	0	0	0	GO:0043231//intracellular membrane-bounded organelle	-	GO:0010647;GO:0009267//cellular response to starvation	gi|224136199|ref|XP_002326803.1|/1.55848e-83/predicted protein [Populus trichocarpa]
zhu1_Ghi#S28710702	0	0	0	0	0	0	0	0	2	0.55	138	38.95	4745	1339.35	5864	1601.09	7965	2232.53	GO:0031224//intrinsic to membrane;GO:0005811//lipid particle	-	-	gi|266690|sp|P29527.1|OLEO6_GOSHI/1.72894e-72/RecName: Full=Oleosin 18.2 kDa
zhu1_Ghi#S28710441	0	0	0	0	0	0	0	0	2	0.55	158	44.6	3	0.85	6	1.64	0	0	GO:0044424//intracellular part	GO:0003676//nucleic acid binding	GO:0044238//primary metabolic process;GO:0003006//reproductive developmental process;GO:0044237//cellular metabolic process	gi|52789958|gb|AAU87582.1|/2.66183e-106/MADS9 protein [Gossypium hirsutum]
zhu1_Ghi#S42296212	0	0	0	0	0	0	0	0	2	0.55	624	176.13	458	129.28	232	63.34	97	27.19	-	-	-	gi|57013952|ref|YP_173424.1|/3.06121e-26/hypothetical protein NitaMp082 [Nicotiana tabacum]
zhu1_Ghi#S33784391	0	0	0	0	0	0	0	0	3	0.82	0	0	0	0	0	0	0	0	-	-	-	-
zhu1_Ghi#S33823011	0	0	0	0	0	0	0	0	3	0.82	0	0	0	0	0	0	0	0	GO:0043229//intracellular organelle	-	-	gi|224099573|ref|XP_002311537.1|/1.94795e-32/predicted protein [Populus trichocarpa]
zhu1_Ghi#S28683633	0	0	0	0	0	0	0	0	3	0.82	0	0	0	0	0	0	0	0	GO:0005618//cell wall;GO:0005576//extracellular region;GO:0031410//cytoplasmic vesicle;GO:0009536//plastid	GO:0016787//hydrolase activity	-	gi|255543963|ref|XP_002513044.1|/3.99605e-102/Aspartic proteinase nepenthesin-1 precursor, putative [Ricinus communis]
zhu1_Ghi#S28675837	0	0	0	0	0	0	0	0	3	0.82	0	0	0	0	0	0	0	0	GO:0043231//intracellular membrane-bounded organelle	-	-	gi|225444926|ref|XP_002279655.1|/1.54953e-111/PREDICTED: hypothetical protein [Vitis vinifera]
zhu1_Ghi#S28657969	0	0	0	0	0	0	0	0	3	0.82	0	0	0	0	0	0	0	0	-	-	-	gi|255553023|ref|XP_002517554.1|/9.97931e-09/signal transducer, putative [Ricinus communis]
zhu1_Ghi#S33804626	0	0	0	0	0	0	0	0	3	0.82	0	0	0	0	0	0	0	0	GO:0043231//intracellular membrane-bounded organelle;GO:0031461//cullin-RING ubiquitin ligase complex	GO:0005488//binding;GO:0019787//small conjugating protein ligase activity	GO:0043161//proteasomal ubiquitin-dependent protein catabolic process;GO:0032446//protein modification by small protein conjugation;GO:0009408//response to heat;GO:0048522//positive regulation of cellular process;GO:0009733//response to auxin stimulus;GO:0048527//lateral root development	gi|255558466|ref|XP_002520258.1|/9.95073e-77/F-box/LRR-repeat protein, putative [Ricinus communis]
zhu1_Ghi#S28708520	0	0	0	0	0	0	0	0	3	0.82	0	0	0	0	0	0	0	0	GO:0044464//cell part	GO:0004175//endopeptidase activity	GO:0019538//protein metabolic process	gi|224136884|ref|XP_002326969.1|/9.52733e-107/predicted protein [Populus trichocarpa]
zhu1_Ghi#S42328079	0	0	0	0	0	0	0	0	3	0.82	0	0	0	0	0	0	0	0	-	GO:0003677//DNA binding	GO:0010468//regulation of gene expression;GO:0006350//transcription	gi|212525792|gb|ACJ26767.1|/3.3768e-30/MADS-12 [Gossypium hirsutum]
zhu1_Ghi#S28672582	0	0	0	0	0	0	0	0	3	0.82	0	0	0	0	0	0	0	0	-	GO:0015927//trehalase activity	GO:0005991//trehalose metabolic process	gi|255555679|ref|XP_002518875.1|/8.46205e-120/alpha,alpha-trehalase, putative [Ricinus communis]
zhu1_Ghi#S33795846	0	0	0	0	0	0	0	0	3	0.82	0	0	0	0	0	0	0	0	-	GO:0019787//small conjugating protein ligase activity;GO:0046914//transition metal ion binding	-	gi|255564144|ref|XP_002523069.1|/1.96333e-54/DNA binding protein, putative [Ricinus communis]
zhu1_Ghi#S42281218	0	0	0	0	0	0	0	0	3	0.82	0	0	0	0	0	0	0	0	-	-	-	gi|255561895|ref|XP_002521956.1|/1.82757e-70/DNA binding protein, putative [Ricinus communis]
zhu1_Ghi#S42301355	0	0	0	0	0	0	0	0	3	0.82	0	0	0	0	0	0	0	0	-	GO:0030528//transcription regulator activity;GO:0005488//binding	GO:0009987//cellular process;GO:0009725//response to hormone stimulus;GO:0023033;GO:0009606//tropism;GO:0048527//lateral root development	gi|255550359|ref|XP_002516230.1|/5.08759e-50/Auxin response factor, putative [Ricinus communis]
zhu1_Ghi#S42303522	0	0	0	0	0	0	0	0	3	0.82	0	0	0	0	0	0	2	0.56	GO:0016604//nuclear body	GO:0003676//nucleic acid binding;GO:0001071	GO:0050789//regulation of biological process;GO:0009813//flavonoid biosynthetic process;GO:0009640//photomorphogenesis;GO:0006970//response to osmotic stress;GO:0009657//plastid organization;GO:0006779//porphyrin biosynthetic process	gi|224114744|ref|XP_002316844.1|/2.37147e-79/predicted protein [Populus trichocarpa]
zhu1_Ghi#S30015800	0	0	0	0	0	0	0	0	3	0.82	0	0	0	0	0	0	2	0.56	-	-	-	gi|297817340|ref|XP_002876553.1|/2.72867e-23/hypothetical protein ARALYDRAFT_486516 [Arabidopsis lyrata subsp. lyrata]
zhu1_Ghi#S28698004	0	0	0	0	0	0	0	0	3	0.82	0	0	0	0	0	0	3	0.84	-	GO:0005488//binding	-	gi|225432594|ref|XP_002281401.1|/9.04465e-125/PREDICTED: hypothetical protein isoform 2 [Vitis vinifera]
zhu1_Ghi#S33807621	0	0	0	0	0	0	0	0	3	0.82	0	0	0	0	0	0	4	1.12	-	-	-	gi|225466613|ref|XP_002275602.1|/2.71998e-08/PREDICTED: hypothetical protein, partial [Vitis vinifera]
zhu1_Ghi#S42278727	0	0	0	0	0	0	0	0	3	0.82	0	0	0	0	0	0	5	1.4	GO:0031410//cytoplasmic vesicle	GO:0004871//signal transducer activity;GO:0004713//protein tyrosine kinase activity;GO:0032559//adenyl ribonucleotide binding	GO:0009553//embryo sac development;GO:0009555//pollen development;GO:0001708//cell fate specification;GO:0003006//reproductive developmental process;GO:0006464//protein modification process	gi|255556534|ref|XP_002519301.1|/1.29225e-101/receptor serine-threonine protein kinase, putative [Ricinus communis]
zhu1_Ghi#S33809228	0	0	0	0	0	0	0	0	3	0.82	0	0	0	0	2	0.55	0	0	-	GO:0003824//catalytic activity;GO:0046914//transition metal ion binding	-	gi|224104285|ref|XP_002313384.1|/4.39958e-104/predicted protein [Populus trichocarpa]
zhu1_Ghi#S42360593	0	0	0	0	0	0	0	0	3	0.82	0	0	0	0	2	0.55	0	0	GO:0044424//intracellular part	GO:0016811//hydrolase activity, acting on carbon-nitrogen (but not peptide) bonds, in linear amides	GO:0009683	gi|255542602|ref|XP_002512364.1|/3.89633e-74/amidase, putative [Ricinus communis]
zhu1_Ghi#S42302974	0	0	0	0	0	0	0	0	3	0.82	0	0	0	0	2	0.55	5	1.4	-	-	-	gi|224122932|ref|XP_002318952.1|/4.29821e-39/predicted protein [Populus trichocarpa]
zhu1_Ghi#S28704470	0	0	0	0	0	0	0	0	3	0.82	0	0	2	0.56	0	0	0	0	GO:0016020//membrane	-	-	gi|255578149|ref|XP_002529944.1|/1.68082e-77/conserved hypothetical protein [Ricinus communis]
zhu1_Ghi#S28709259	0	0	0	0	0	0	0	0	3	0.82	0	0	2	0.56	0	0	0	0	GO:0031225//anchored to membrane;GO:0031410//cytoplasmic vesicle	-	-	gi|255553925|ref|XP_002518003.1|/2.7576e-75/conserved hypothetical protein [Ricinus communis]
zhu1_Ghi#S28679120	0	0	0	0	0	0	0	0	3	0.82	0	0	2	0.56	0	0	2	0.56	-	GO:0046914//transition metal ion binding;GO:0003677//DNA binding;GO:0001071	GO:0006351//transcription, DNA-dependent	gi|255572874|ref|XP_002527369.1|/2.22541e-49/GATA transcription factor, putative [Ricinus communis]
zhu1_Ghi#S28707156	0	0	0	0	0	0	0	0	3	0.82	0	0	2	0.56	0	0	2	0.56	GO:0043234//protein complex	-	-	gi|297852594|ref|XP_002894178.1|/2.30418e-17/hypothetical protein ARALYDRAFT_314357 [Arabidopsis lyrata subsp. lyrata]
zhu1_Ghi#S42316983	0	0	0	0	0	0	0	0	3	0.82	0	0	2	0.56	2	0.55	2	0.56	-	-	-	-
zhu1_Ghi#S42314958	0	0	0	0	0	0	0	0	3	0.82	0	0	2	0.56	2	0.55	4	1.12	-	GO:0046872//metal ion binding	-	gi|38230506|gb|AAR14274.1|/2.96079e-124/predicted protein [Populus tremula x Populus alba]
zhu1_Ghi#S33787095	0	0	0	0	0	0	0	0	3	0.82	0	0	2	0.56	3	0.82	2	0.56	GO:0031224//intrinsic to membrane	GO:0030554//adenyl nucleotide binding;GO:0050664//oxidoreductase activity, acting on NADH or NADPH, with oxygen as acceptor;GO:0016209//antioxidant activity;GO:0046914//transition metal ion binding	GO:0008152//metabolic process	gi|255542718|ref|XP_002512422.1|/3.28483e-95/respiratory burst oxidase, putative [Ricinus communis]
zhu1_Ghi#S42325013	0	0	0	0	0	0	0	0	3	0.82	0	0	2	0.56	4	1.09	0	0	GO:0044424//intracellular part	GO:0016859//cis-trans isomerase activity;GO:0016765//transferase activity, transferring alkyl or aryl (other than methyl) groups	GO:0006520//cellular amino acid metabolic process;GO:0009404//toxin metabolic process	gi|29420155|gb|AAO61856.1|/6.5577e-80/glutathione S-transferase Z1 [Malva pusilla]
zhu1_Ghi#S28705065	0	0	0	0	0	0	0	0	3	0.82	0	0	3	0.85	0	0	0	0	GO:0019897//extrinsic to plasma membrane;GO:0009536//plastid	-	-	gi|297742315|emb|CBI34464.3|/3.06771e-87/unnamed protein product [Vitis vinifera]
zhu1_Ghi#S28668495	0	0	0	0	0	0	0	0	3	0.82	0	0	3	0.85	0	0	4	1.12	-	-	-	-
zhu1_Ghi#S28693971	0	0	0	0	0	0	0	0	3	0.82	0	0	3	0.85	0	0	5	1.4	GO:0031224//intrinsic to membrane	GO:0015171//amino acid transmembrane transporter activity	GO:0015837//amine transport	gi|224057048|ref|XP_002299117.1|/9.80781e-108/neutral amino acid transport protein [Populus trichocarpa]
zhu1_Ghi#S28692170	0	0	0	0	0	0	0	0	3	0.82	0	0	4	1.13	2	0.55	3	0.84	GO:0043231//intracellular membrane-bounded organelle	-	-	gi|224121122|ref|XP_002330909.1|/5.44916e-44/predicted protein [Populus trichocarpa]
zhu1_Ghi#S33803006	0	0	0	0	0	0	0	0	3	0.82	0	0	10	2.82	5	1.37	6	1.68	-	-	-	gi|255543933|ref|XP_002513029.1|/8.07471e-16/protein with unknown function [Ricinus communis]
zhu1_Ghi#S28670467	0	0	0	0	0	0	0	0	3	0.82	0	0	20	5.65	14	3.82	24	6.73	-	GO:0016846//carbon-sulfur lyase activity;GO:0016765//transferase activity, transferring alkyl or aryl (other than methyl) groups	GO:0009755//hormone-mediated signaling pathway	gi|29419948|gb|AAO61855.1|/7.72156e-90/glutathione S-transferase U2 [Malva pusilla]
zhu1_Ghi#S42334226	0	0	0	0	0	0	0	0	3	0.82	2	0.56	0	0	0	0	0	0	-	-	-	gi|255555441|ref|XP_002518757.1|/3.57878e-77/DNA binding protein, putative [Ricinus communis]
zhu1_Ghi#S30013864	0	0	0	0	0	0	0	0	3	0.82	2	0.56	0	0	0	0	0	0	GO:0044464//cell part	GO:0046914//transition metal ion binding;GO:0019842//vitamin binding;GO:0019798	GO:0019471;GO:0043170	gi|224056224|ref|XP_002298763.1|/1.07064e-63/predicted protein [Populus trichocarpa]
zhu1_Ghi#S28674982	0	0	0	0	0	0	0	0	3	0.82	2	0.56	0	0	3	0.82	0	0	-	-	-	gi|31980091|emb|CAD98760.1|/1.08171e-48/MYB transcription factor R3 type [Populus tremula x Populus tremuloides]
zhu1_Ghi#S42314470	0	0	0	0	0	0	0	0	3	0.82	2	0.56	2	0.56	3	0.82	0	0	GO:0043231//intracellular membrane-bounded organelle;GO:0031410//cytoplasmic vesicle	GO:0046914//transition metal ion binding;GO:0019787//small conjugating protein ligase activity	GO:0019941//modification-dependent protein catabolic process;GO:0032501//multicellular organismal process;GO:0032446//protein modification by small protein conjugation	gi|225465943|ref|XP_002272130.1|/8.96406e-160/PREDICTED: hypothetical protein [Vitis vinifera]
zhu1_Ghi#S28709390	0	0	0	0	0	0	0	0	3	0.82	3	0.85	0	0	4	1.09	0	0	GO:0009528//plastid inner membrane	-	GO:0048827//phyllome development	gi|225440504|ref|XP_002272506.1|/3.48363e-31/PREDICTED: hypothetical protein [Vitis vinifera]
zhu1_Ghi#S42287933	0	0	0	0	0	0	0	0	3	0.82	3	0.85	2	0.56	0	0	3	0.84	GO:0043231//intracellular membrane-bounded organelle;GO:0044444//cytoplasmic part	GO:0005083//small GTPase regulator activity	GO:0009553//embryo sac development;GO:0032011//ARF protein signal transduction	gi|224127398|ref|XP_002320064.1|/7.19421e-78/predicted protein [Populus trichocarpa]
zhu1_Ghi#S28688206	0	0	0	0	0	0	0	0	3	0.82	3	0.85	4	1.13	8	2.18	8	2.24	GO:0043231//intracellular membrane-bounded organelle	GO:0004871//signal transducer activity;GO:0003676//nucleic acid binding;GO:0016772//transferase activity, transferring phosphorus-containing groups	GO:0010468//regulation of gene expression;GO:0006351//transcription, DNA-dependent;GO:0023060	gi|297737623|emb|CBI26824.3|/2.95558e-82/unnamed protein product [Vitis vinifera]
zhu1_Ghi#S42355491	0	0	0	0	0	0	0	0	3	0.82	3	0.85	5	1.41	0	0	2	0.56	GO:0044464//cell part	GO:0032561//guanyl ribonucleotide binding	GO:0035556//intracellular signal transduction	gi|297739292|emb|CBI28943.3|/1.83497e-81/unnamed protein product [Vitis vinifera]
zhu1_Ghi#S33795061	0	0	0	0	0	0	0	0	3	0.82	5	1.41	2	0.56	0	0	0	0	-	-	-	gi|242036241|ref|XP_002465515.1|/1.6223e-10/hypothetical protein SORBIDRAFT_01g040340 [Sorghum bicolor]
zhu1_Ghi#S42360926	0	0	0	0	0	0	0	0	3	0.82	5	1.41	2	0.56	0	0	0	0	-	-	-	-
zhu1_Ghi#S28697098	0	0	0	0	0	0	0	0	3	0.82	5	1.41	3	0.85	2	0.55	2	0.56	GO:0043231//intracellular membrane-bounded organelle	GO:0019205//nucleobase, nucleoside, nucleotide kinase activity;GO:0032559//adenyl ribonucleotide binding	GO:0034641//cellular nitrogen compound metabolic process	gi|255540291|ref|XP_002511210.1|/2.6373e-73/adenylate kinase 1 chloroplast, putative [Ricinus communis]
zhu1_Ghi#S42276786	0	0	0	0	0	0	0	0	3	0.82	5	1.41	34	9.6	27	7.37	21	5.89	-	-	GO:0010468//regulation of gene expression;GO:0006350//transcription	gi|89258594|gb|ABD65473.1|/2.27179e-69/DREB1-like transcription factor [Gossypium hirsutum]
zhu1_Ghi#S28674306	0	0	0	0	0	0	0	0	3	0.82	7	1.98	0	0	7	1.91	0	0	-	-	-	gi|224102431|ref|XP_002312674.1|/6.69963e-51/predicted protein [Populus trichocarpa]
zhu1_Ghi#S33795461	0	0	0	0	0	0	0	0	3	0.82	9	2.54	4	1.13	4	1.09	4	1.12	GO:0043231//intracellular membrane-bounded organelle	GO:0001071;GO:0043565//sequence-specific DNA binding;GO:0005515//protein binding	GO:0006412//translation;GO:0009888//tissue development;GO:0010468//regulation of gene expression;GO:0010051//xylem and phloem pattern formation;GO:0009755//hormone-mediated signaling pathway;GO:0048513//organ development;GO:0009791//post-embryonic development;GO:0006351//transcription, DNA-dependent;GO:0000578//embryonic axis specification	gi|302142628|emb|CBI19831.3|/1.40811e-105/unnamed protein product [Vitis vinifera]
zhu1_Ghi#S42299196	0	0	0	0	0	0	0	0	3	0.82	45	12.7	17	4.8	15	4.1	18	5.05	GO:0044424//intracellular part	GO:0016859//cis-trans isomerase activity	GO:0003006//reproductive developmental process;GO:0009791//post-embryonic development;GO:0044267//cellular protein metabolic process	gi|224081585|ref|XP_002306460.1|/4.99485e-99/predicted protein [Populus trichocarpa]
zhu1_Ghi#S28659747	0	0	0	0	0	0	0	0	3	0.82	180	50.81	1186	334.77	1499	409.28	978	274.13	-	-	-	gi|133711974|gb|ABO36677.1|/3.91065e-21/vicilin [Pistacia vera]
zhu1_Ghi#S28709225	0	0	0	0	0	0	0	0	4	1.1	0	0	0	0	0	0	0	0	GO:0043231//intracellular membrane-bounded organelle	GO:0004553//hydrolase activity, hydrolyzing O-glycosyl compounds	GO:0009251//glucan catabolic process;GO:0003006//reproductive developmental process	gi|255555765|ref|XP_002518918.1|/4.69176e-139/endo-1,4-beta-glucanase, putative [Ricinus communis]
zhu1_Ghi#S33816732	0	0	0	0	0	0	0	0	4	1.1	0	0	0	0	0	0	0	0	-	-	-	gi|225451028|ref|XP_002281083.1|/1.49341e-81/PREDICTED: hypothetical protein [Vitis vinifera]
zhu1_Ghi#S28662464	0	0	0	0	0	0	0	0	4	1.1	0	0	0	0	0	0	0	0	GO:0031410//cytoplasmic vesicle	GO:0022891//substrate-specific transmembrane transporter activity	GO:0006810//transport	gi|297735205|emb|CBI17567.3|/1.21575e-34/unnamed protein product [Vitis vinifera]
zhu1_Ghi#S33793978	0	0	0	0	0	0	0	0	4	1.1	0	0	0	0	0	0	0	0	GO:0043231//intracellular membrane-bounded organelle;GO:0016020//membrane	GO:0015154;GO:0005351//sugar:hydrogen symporter activity	GO:0006810//transport	gi|52078041|gb|AAU21439.1|/8.25231e-109/putative sucrose carrier [Ricinus communis]
zhu1_Ghi#S33819948	0	0	0	0	0	0	0	0	4	1.1	0	0	0	0	0	0	0	0	-	-	-	gi|297852630|ref|XP_002894196.1|/7.79747e-69/nucleotide binding protein [Arabidopsis lyrata subsp. lyrata]
zhu1_Ghi#S29996993	0	0	0	0	0	0	0	0	4	1.1	0	0	0	0	0	0	0	0	GO:0000229;GO:0043231//intracellular membrane-bounded organelle	-	-	gi|225423581|ref|XP_002275523.1|/9.94597e-79/PREDICTED: hypothetical protein [Vitis vinifera]
zhu1_Ghi#S42340429	0	0	0	0	0	0	0	0	4	1.1	0	0	0	0	0	0	0	0	GO:0031224//intrinsic to membrane	-	-	gi|15240040|ref|NP_196821.1|/2.59894e-54/SAG29 (SENESCENCE-ASSOCIATED PROTEIN 29) [Arabidopsis thaliana]
zhu1_Ghi#S29994006	0	0	0	0	0	0	0	0	4	1.1	0	0	0	0	0	0	0	0	-	-	-	-
zhu1_Ghi#S42357090	0	0	0	0	0	0	0	0	4	1.1	0	0	0	0	0	0	0	0	-	-	-	gi|224120184|ref|XP_002330985.1|/2.67033e-06/predicted protein [Populus trichocarpa]
zhu1_Ghi#S42313417	0	0	0	0	0	0	0	0	4	1.1	0	0	0	0	0	0	2	0.56	GO:0044459//plasma membrane part;GO:0043231//intracellular membrane-bounded organelle;GO:0031224//intrinsic to membrane;GO:0043673	GO:0015301//anion:anion antiporter activity;GO:0015562//efflux transmembrane transporter activity	GO:0010035//response to inorganic substance;GO:0006811//ion transport	gi|297736777|emb|CBI25978.3|/1.6869e-106/unnamed protein product [Vitis vinifera]
zhu1_Ghi#S42326237	0	0	0	0	0	0	0	0	4	1.1	0	0	2	0.56	2	0.55	3	0.84	-	-	-	gi|224091919|ref|XP_002309400.1|/4.75229e-25/predicted protein [Populus trichocarpa]
zhu1_Ghi#S28647805	0	0	0	0	0	0	0	0	4	1.1	0	0	3	0.85	0	0	0	0	-	-	-	-
zhu1_Ghi#S42278487	0	0	0	0	0	0	0	0	4	1.1	0	0	4	1.13	0	0	0	0	-	GO:0003824//catalytic activity	-	gi|224136606|ref|XP_002326902.1|/5.81281e-69/predicted protein [Populus trichocarpa]
zhu1_Ghi#S42310995	0	0	0	0	0	0	0	0	4	1.1	0	0	4	1.13	0	0	2	0.56	-	-	-	-
zhu1_Ghi#S28642528	0	0	0	0	0	0	0	0	4	1.1	0	0	4	1.13	7	1.91	15	4.2	-	-	-	gi|110816009|gb|ABG91752.1|/1.94439e-36/HyPRP2 [Gossypium hirsutum]
zhu1_Ghi#S28679545	0	0	0	0	0	0	0	0	4	1.1	0	0	5	1.41	4	1.09	14	3.92	GO:0016020//membrane	GO:0035251//UDP-glucosyltransferase activity	GO:0030258//lipid modification	gi|225464214|ref|XP_002265023.1|/8.54134e-158/PREDICTED: hypothetical protein [Vitis vinifera]
zhu1_Ghi#S33794234	0	0	0	0	0	0	0	0	4	1.1	0	0	9	2.54	9	2.46	22	6.17	GO:0031461//cullin-RING ubiquitin ligase complex;GO:0043231//intracellular membrane-bounded organelle	GO:0005488//binding	-	gi|255572775|ref|XP_002527320.1|/2.72042e-130/plant poly(A)+ RNA export protein, putative [Ricinus communis]
zhu1_Ghi#S33822350	0	0	0	0	0	0	0	0	4	1.1	0	0	24	6.77	15	4.1	23	6.45	-	-	-	-
zhu1_Ghi#S33806413	0	0	0	0	0	0	0	0	4	1.1	2	0.56	0	0	0	0	0	0	GO:0043231//intracellular membrane-bounded organelle	GO:0046914//transition metal ion binding;GO:0003676//nucleic acid binding;GO:0001071;GO:0016563//transcription activator activity	GO:0007275//multicellular organismal development;GO:0009639//response to red or far red light	gi|255631163|gb|ACU15947.1|/1.0541e-78/unknown [Glycine max]
zhu1_Ghi#S28642246	0	0	0	0	0	0	0	0	4	1.1	2	0.56	0	0	0	0	2	0.56	GO:0009526//plastid envelope	-	GO:0006810//transport	gi|297745349|emb|CBI40429.3|/1.30012e-20/unnamed protein product [Vitis vinifera]
zhu1_Ghi#S28652425	0	0	0	0	0	0	0	0	4	1.1	3	0.85	0	0	0	0	2	0.56	GO:0031224//intrinsic to membrane;GO:0031410//cytoplasmic vesicle	-	-	gi|296084581|emb|CBI25602.3|/1.32119e-78/unnamed protein product [Vitis vinifera]
zhu1_Ghi#S42326265	0	0	0	0	0	0	0	0	4	1.1	4	1.13	3	0.85	2	0.55	0	0	-	-	-	gi|222617844|gb|EEE53976.1|/6.42657e-11/hypothetical protein OsJ_00596 [Oryza sativa Japonica Group]
zhu1_Ghi#S28669662	0	0	0	0	0	0	0	0	4	1.1	4	1.13	6	1.69	0	0	4	1.12	-	GO:0016616//oxidoreductase activity, acting on the CH-OH group of donors, NAD or NADP as acceptor;GO:0046914//transition metal ion binding	GO:0008152//metabolic process	gi|224120122|ref|XP_002318247.1|/2.53528e-57/predicted protein [Populus trichocarpa]
zhu1_Ghi#S42298575	0	0	0	0	0	0	0	0	4	1.1	5	1.41	4	1.13	3	0.82	23	6.45	-	-	-	-
zhu1_Ghi#S42314785	0	0	0	0	0	0	0	0	4	1.1	10	2.82	0	0	0	0	7	1.96	-	-	-	gi|12323627|gb|AAG51783.1|AC079679_3/7.10156e-44/reverse transcriptase, putative; 16838-20266 [Arabidopsis thaliana]
zhu1_Ghi#S42285542	0	0	0	0	0	0	0	0	4	1.1	16	4.52	0	0	2	0.55	0	0	GO:0031981//nuclear lumen	GO:0003676//nucleic acid binding;GO:0001071	GO:0009409//response to cold;GO:0010468//regulation of gene expression;GO:0009908//flower development;GO:0006351//transcription, DNA-dependent	gi|225428645|ref|XP_002281517.1|/4.96109e-47/PREDICTED: hypothetical protein [Vitis vinifera]
zhu1_Ghi#S28692065	0	0	0	0	0	0	0	0	4	1.1	20	5.65	0	0	0	0	18	5.05	-	-	-	gi|45267888|gb|AAS55787.1|/1.96216e-19/hypothetical protein [Oryza sativa Japonica Group]
zhu1_Ghi#S28669072	0	0	0	0	0	0	0	0	4	1.1	109	30.77	12	3.39	6	1.64	4	1.12	-	-	-	gi|222635925|gb|EEE66057.1|/2.97758e-17/hypothetical protein OsJ_22054 [Oryza sativa Japonica Group]
zhu1_Ghi#S42294677	0	0	0	0	0	0	0	0	5	1.37	0	0	0	0	0	0	0	0	GO:0043231//intracellular membrane-bounded organelle	GO:0003676//nucleic acid binding;GO:0046872//metal ion binding;GO:0004386//helicase activity	GO:0010468//regulation of gene expression;GO:0006350//transcription;GO:0048527//lateral root development;GO:0009738//abscisic acid mediated signaling pathway;GO:0006325//chromatin organization	gi|255548778|ref|XP_002515445.1|/4.2412e-103/chromodomain helicase DNA binding protein, putative [Ricinus communis]
zhu1_Ghi#S30014530	0	0	0	0	0	0	0	0	5	1.37	0	0	0	0	0	0	0	0	GO:0016020//membrane;GO:0031410//cytoplasmic vesicle	-	-	gi|18400517|ref|NP_566493.1|/3.77684e-54/nodulin MtN3 family protein [Arabidopsis thaliana]
zhu1_Ghi#S28706994	0	0	0	0	0	0	0	0	5	1.37	0	0	0	0	0	0	0	0	GO:0005576//extracellular region;GO:0005618//cell wall;GO:0009536//plastid	GO:0004175//endopeptidase activity	GO:0019538//protein metabolic process	gi|255545932|ref|XP_002514026.1|/4.65375e-142/Aspartic proteinase nepenthesin-1 precursor, putative [Ricinus communis]
zhu1_Ghi#S28652297	0	0	0	0	0	0	0	0	5	1.37	0	0	0	0	0	0	0	0	GO:0044464//cell part	-	-	gi|297740442|emb|CBI30624.3|/6.75903e-10/unnamed protein product [Vitis vinifera]
zhu1_Ghi#S33789962	0	0	0	0	0	0	0	0	5	1.37	0	0	0	0	0	0	0	0	-	GO:0004091//carboxylesterase activity	GO:0009683;GO:0048513//organ development	gi|224128027|ref|XP_002329236.1|/1.27915e-117/predicted protein [Populus trichocarpa]
zhu1_Ghi#S42283377	0	0	0	0	0	0	0	0	5	1.37	0	0	0	0	0	0	2	0.56	-	-	-	-
zhu1_Ghi#S28693105	0	0	0	0	0	0	0	0	5	1.37	0	0	0	0	0	0	4	1.12	GO:0043231//intracellular membrane-bounded organelle	-	GO:0010468//regulation of gene expression	gi|255545850|ref|XP_002513985.1|/9.15832e-46/DNA binding protein, putative [Ricinus communis]
zhu1_Ghi#S42311032	0	0	0	0	0	0	0	0	5	1.37	0	0	0	0	0	0	4	1.12	GO:0043231//intracellular membrane-bounded organelle	GO:0008135//translation factor activity, nucleic acid binding;GO:0032561//guanyl ribonucleotide binding;GO:0017111//nucleoside-triphosphatase activity;GO:0032559//adenyl ribonucleotide binding	GO:0006412//translation;GO:0010038//response to metal ion	gi|147800081|emb|CAN77652.1|/2.71979e-160/hypothetical protein [Vitis vinifera]
zhu1_Ghi#S33785699	0	0	0	0	0	0	0	0	5	1.37	0	0	0	0	0	0	9	2.52	-	GO:0005488//binding	-	gi|296081356|emb|CBI16789.3|/6.06499e-46/unnamed protein product [Vitis vinifera]
zhu1_Ghi#S42282919	0	0	0	0	0	0	0	0	5	1.37	0	0	0	0	2	0.55	2	0.56	-	-	-	-
zhu1_Ghi#S33808895	0	0	0	0	0	0	0	0	5	1.37	0	0	0	0	4	1.09	3	0.84	-	GO:0005488//binding	-	gi|225450747|ref|XP_002279245.1|/1.02601e-49/PREDICTED: hypothetical protein [Vitis vinifera]
zhu1_Ghi#S42314088	0	0	0	0	0	0	0	0	5	1.37	0	0	4	1.13	2	0.55	8	2.24	GO:0043234//protein complex;GO:0016020//membrane	GO:0005515//protein binding	GO:0051707//response to other organism;GO:0009725//response to hormone stimulus;GO:0009626//plant-type hypersensitive response;GO:0023033;GO:0010185;GO:0016044//cellular membrane organization;GO:0006605//protein targeting	gi|224088106|ref|XP_002308326.1|/2.15817e-88/predicted protein [Populus trichocarpa]
zhu1_Ghi#S33798562	0	0	0	0	0	0	0	0	5	1.37	0	0	6	1.69	3	0.82	5	1.4	GO:0005622//intracellular	-	GO:0010033//response to organic substance;GO:0006950//response to stress;GO:0009416//response to light stimulus	gi|224105711|ref|XP_002313907.1|/3.91708e-41/predicted protein [Populus trichocarpa]
zhu1_Ghi#S28693404	0	0	0	0	0	0	0	0	5	1.37	2	0.56	0	0	0	0	0	0	-	-	-	gi|255556003|ref|XP_002519036.1|/1.46089e-116/expressed protein, putative [Ricinus communis]
zhu1_Ghi#S28658687	0	0	0	0	0	0	0	0	5	1.37	2	0.56	0	0	0	0	6	1.68	-	-	-	-
zhu1_Ghi#S28710385	0	0	0	0	0	0	0	0	5	1.37	3	0.85	0	0	0	0	0	0	-	GO:0005506//iron ion binding;GO:0003824//catalytic activity;GO:0016209//antioxidant activity	GO:0008152//metabolic process;GO:0006950//response to stress	gi|57282623|emb|CAE54309.1|/8.49409e-174/peroxidase [Gossypium hirsutum]
zhu1_Ghi#S28673545	0	0	0	0	0	0	0	0	5	1.37	3	0.85	4	1.13	0	0	7	1.96	GO:0031974//membrane-enclosed lumen;GO:0044439//peroxisomal part	GO:0004175//endopeptidase activity;GO:0042623//ATPase activity, coupled;GO:0032559//adenyl ribonucleotide binding	GO:0016558//protein import into peroxisome matrix;GO:0019538//protein metabolic process;GO:0048528//post-embryonic root development	gi|225427356|ref|XP_002282657.1|/2.42269e-59/PREDICTED: hypothetical protein [Vitis vinifera]
zhu1_Ghi#S42332902	0	0	0	0	0	0	0	0	5	1.37	5	1.41	0	0	0	0	2	0.56	GO:0016020//membrane;GO:0031410//cytoplasmic vesicle	-	-	gi|147783101|emb|CAN64246.1|/1.44583e-37/hypothetical protein [Vitis vinifera]
zhu1_Ghi#S42288278	0	0	0	0	0	0	0	0	5	1.37	6	1.69	4	1.13	0	0	0	0	GO:0009536//plastid	-	-	gi|297737669|emb|CBI26870.3|/3.44051e-82/unnamed protein product [Vitis vinifera]
zhu1_Ghi#S28681325	0	0	0	0	0	0	0	0	6	1.64	0	0	0	0	0	0	0	0	-	GO:0046872//metal ion binding	-	gi|225427151|ref|XP_002277376.1|/1.42361e-51/PREDICTED: hypothetical protein [Vitis vinifera]
zhu1_Ghi#S42327836	0	0	0	0	0	0	0	0	6	1.64	0	0	0	0	0	0	0	0	GO:0044424//intracellular part	-	-	gi|225463119|ref|XP_002265135.1|/5.32177e-67/PREDICTED: hypothetical protein [Vitis vinifera]
zhu1_Ghi#S30008316	0	0	0	0	0	0	0	0	6	1.64	0	0	0	0	0	0	5	1.4	-	-	-	-
zhu1_Ghi#S29998227	0	0	0	0	0	0	0	0	6	1.64	0	0	0	0	0	0	12	3.36	-	-	-	-
zhu1_Ghi#S33817119	0	0	0	0	0	0	0	0	6	1.64	0	0	2	0.56	5	1.37	6	1.68	-	-	-	-
zhu1_Ghi#S42303525	0	0	0	0	0	0	0	0	6	1.64	0	0	7	1.98	3	0.82	0	0	-	-	-	gi|225001249|gb|ACN78480.1|/5.41403e-12/putative mutator sub-class protein [Arachis hypogaea]
zhu1_Ghi#S42280069	0	0	0	0	0	0	0	0	6	1.64	4	1.13	10	2.82	10	2.73	5	1.4	GO:0043231//intracellular membrane-bounded organelle	GO:0003676//nucleic acid binding;GO:0005543//phospholipid binding	GO:0010467//gene expression	gi|255544924|ref|XP_002513523.1|/1.84498e-17/polyadenylate-binding protein, putative [Ricinus communis]
zhu1_Ghi#S28631546	0	0	0	0	0	0	0	0	6	1.64	16	4.52	58	16.37	104	28.4	54	15.14	GO:0043231//intracellular membrane-bounded organelle	GO:0016763//transferase activity, transferring pentosyl groups	GO:0044237//cellular metabolic process;GO:0006970//response to osmotic stress	gi|297733785|emb|CBI15032.3|/7.78751e-32/unnamed protein product [Vitis vinifera]
zhu1_Ghi#S42291458	0	0	0	0	0	0	0	0	6	1.64	75	21.17	90	25.4	119	32.49	85	23.82	-	-	-	gi|255537167|ref|XP_002509650.1|/7.86162e-64/conserved hypothetical protein [Ricinus communis]
zhu1_Ghi#S42304919	0	0	0	0	0	0	0	0	7	1.92	0	0	0	0	0	0	0	0	GO:0005576//extracellular region	GO:0008233//peptidase activity	-	gi|255548664|ref|XP_002515388.1|/1.4074e-86/Aspartic proteinase nepenthesin-2 precursor, putative [Ricinus communis]
zhu1_Ghi#S42308048	0	0	0	0	0	0	0	0	7	1.92	0	0	0	0	0	0	0	0	-	-	-	gi|225448387|ref|XP_002274030.1|/3.93435e-76/PREDICTED: hypothetical protein [Vitis vinifera]
zhu1_Ghi#S33797620	0	0	0	0	0	0	0	0	7	1.92	0	0	4	1.13	2	0.55	4	1.12	-	GO:0016758//transferase activity, transferring hexosyl groups	-	gi|242199346|gb|ACS87994.1|/2.4216e-20/UDP-glucosyltransferase family 1 protein [Citrus sinensis]
zhu1_Ghi#S28710295	0	0	0	0	0	0	0	0	7	1.92	0	0	6	1.69	7	1.91	3	0.84	-	-	-	gi|77378044|gb|AAZ79470.2|/4.97118e-133/SUPERMAN-like zinc finger protein [Gossypium hirsutum]
zhu1_Ghi#S42303682	0	0	0	0	0	0	0	0	7	1.92	0	0	9	2.54	8	2.18	5	1.4	-	GO:0016491//oxidoreductase activity	-	gi|255549080|ref|XP_002515596.1|/3.1032e-55/Gibberellin 3-beta-dioxygenase, putative [Ricinus communis]
zhu1_Ghi#S30012053	0	0	0	0	0	0	0	0	7	1.92	2	0.56	0	0	0	0	13	3.64	-	-	-	gi|225442235|ref|XP_002278270.1|/7.55523e-29/PREDICTED: hypothetical protein [Vitis vinifera]
zhu1_Ghi#S33781862	0	0	0	0	0	0	0	0	7	1.92	6	1.69	5	1.41	5	1.37	6	1.68	-	-	-	gi|224093360|ref|XP_002309896.1|/5.28634e-72/predicted protein [Populus trichocarpa]
zhu1_Ghi#S42305991	0	0	0	0	0	0	0	0	7	1.92	14	3.95	2	0.56	10	2.73	0	0	-	-	-	-
zhu1_Ghi#S42307099	0	0	0	0	0	0	0	0	7	1.92	20	5.65	33	9.31	29	7.92	11	3.08	GO:0031225//anchored to membrane;GO:0031410//cytoplasmic vesicle	GO:0004553//hydrolase activity, hydrolyzing O-glycosyl compounds	GO:0008152//metabolic process	gi|71480741|gb|AAK85402.2|/8.04974e-20/beta-1,3-glucanase [Camellia sinensis]
zhu1_Ghi#S30011272	0	0	0	0	0	0	0	0	7	1.92	28	7.9	0	0	0	0	0	0	-	-	-	gi|224064362|ref|XP_002301438.1|/1.10389e-11/predicted protein [Populus trichocarpa]
zhu1_Ghi#S33789646	0	0	0	0	0	0	0	0	8	2.19	0	0	0	0	0	0	0	0	GO:0016020//membrane	-	GO:0009725//response to hormone stimulus;GO:0010038//response to metal ion	gi|34541994|gb|AAQ74889.1|/5.60833e-96/Al-induced protein [Gossypium hirsutum]
zhu1_Ghi#S28670601	0	0	0	0	0	0	0	0	8	2.19	3	0.85	6	1.69	10	2.73	9	2.52	-	GO:0005488//binding;GO:0004672//protein kinase activity	GO:0009987//cellular process	gi|109676362|gb|ABG37663.1|/1.43018e-64/CCHC-type integrase [Populus trichocarpa]
zhu1_Ghi#S28654901	0	0	0	0	0	0	0	0	9	2.47	0	0	0	0	0	0	0	0	GO:0005576//extracellular region;GO:0030312//external encapsulating structure	GO:0046872//metal ion binding;GO:0003824//catalytic activity	GO:0006950//response to stress;GO:0008152//metabolic process	gi|32351452|gb|AAP76387.1|/1.38191e-67/class III peroxidase [Gossypium hirsutum]
zhu1_Ghi#S41470532	0	0	0	0	0	0	0	0	9	2.47	0	0	0	0	0	0	3	0.84	GO:0008287//protein serine/threonine phosphatase complex;GO:0044424//intracellular part	GO:0046872//metal ion binding;GO:0004722//protein serine/threonine phosphatase activity	GO:0006971//hypotonic response;GO:0019932//second-messenger-mediated signaling;GO:0006875//cellular metal ion homeostasis;GO:0009593//detection of chemical stimulus	gi|157955935|gb|ABW06391.1|/2.61567e-117/CBL8 [Gossypium hirsutum]
zhu1_Ghi#S28673302	0	0	0	0	0	0	0	0	9	2.47	10	2.82	0	0	6	1.64	6	1.68	GO:0044421//extracellular region part	GO:0016788//hydrolase activity, acting on ester bonds	GO:0044238//primary metabolic process;GO:0002218//activation of innate immune response;GO:0009861//jasmonic acid and ethylene-dependent systemic resistance;GO:0050832//defense response to fungus;GO:0010033//response to organic substance	gi|224074087|ref|XP_002304246.1|/6.58684e-39/predicted protein [Populus trichocarpa]
zhu1_Ghi#S42357145	0	0	0	0	0	0	0	0	9	2.47	45	12.7	17	4.8	17	4.64	19	5.33	GO:0044424//intracellular part	GO:0004611//phosphoenolpyruvate carboxykinase activity;GO:0016628//oxidoreductase activity, acting on the CH-CH group of donors, NAD or NADP as acceptor	GO:0071704;GO:0009060//aerobic respiration	gi|157812633|gb|ABV80356.1|/1.53157e-58/phosphoenolpyruvate carboxylase [Gossypium hirsutum]
zhu1_Ghi#S42287848	0	0	0	0	0	0	0	0	9	2.47	477	134.64	120	33.87	61	16.66	64	17.94	GO:0043231//intracellular membrane-bounded organelle;GO:0044425//membrane part	GO:0004497//monooxygenase activity;GO:0005506//iron ion binding	GO:0008152//metabolic process	gi|224124804|ref|XP_002319426.1|/3.79883e-42/cytochrome P450 [Populus trichocarpa]
zhu1_Ghi#S28643051	0	0	0	0	0	0	0	0	10	2.74	2	0.56	0	0	0	0	0	0	GO:0043231//intracellular membrane-bounded organelle;GO:0042651//thylakoid membrane	-	GO:0017004//cytochrome complex assembly;GO:0008152//metabolic process	gi|242069931|ref|XP_002450242.1|/3.70655e-93/hypothetical protein SORBIDRAFT_05g002430 [Sorghum bicolor]
zhu1_Ghi#S28673279	0	0	0	0	0	0	0	0	11	3.01	0	0	0	0	0	0	0	0	GO:0044464//cell part	-	GO:0015833//peptide transport	gi|224129404|ref|XP_002320578.1|/6.0784e-110/predicted protein [Populus trichocarpa]
zhu1_Ghi#S42342378	0	0	0	0	0	0	0	0	12	3.29	0	0	0	0	0	0	0	0	-	GO:0046872//metal ion binding	-	gi|8515104|gb|AAF75828.1|AF116851_1/2.65663e-63/LIM domain protein PLIM-2 [Nicotiana tabacum]
zhu1_Ghi#S33846373	0	0	0	0	0	0	0	0	12	3.29	0	0	0	0	0	0	0	0	GO:0016020//membrane	GO:0016740//transferase activity	-	gi|224107729|ref|XP_002314580.1|/1.39846e-92/predicted protein [Populus trichocarpa]
zhu1_Ghi#S28673895	0	0	0	0	0	0	0	0	12	3.29	7	1.98	2	0.56	0	0	8	2.24	GO:0044464//cell part	GO:0046914//transition metal ion binding;GO:0001071	GO:0010468//regulation of gene expression	gi|255559316|ref|XP_002520678.1|/5.13917e-70/hypothetical protein RCOM_0555710 [Ricinus communis]
zhu1_Ghi#S44690443	0	0	0	0	0	0	0	0	12	3.29	70394	19869.1	4180	1179.87	2278	621.98	169	47.37	-	-	-	-
zhu1_Ghi#S42292059	0	0	0	0	0	0	0	0	13	3.56	11	3.1	0	0	2	0.55	2	0.56	GO:0016020//membrane	-	-	gi|224074015|ref|XP_002304215.1|/5.55029e-54/predicted protein [Populus trichocarpa]
zhu1_Ghi#S42296045	0	0	0	0	0	0	0	0	16	4.38	0	0	0	0	0	0	0	0	GO:0005773//vacuole	GO:0004175//endopeptidase activity	GO:0016485//protein processing	gi|224088921|ref|XP_002308580.1|/8.25229e-88/predicted protein [Populus trichocarpa]
zhu1_Ghi#S30007265	0	0	0	0	0	0	0	0	16	4.38	0	0	3	0.85	0	0	0	0	-	-	-	gi|224091853|ref|XP_002309373.1|/3.69164e-24/predicted protein [Populus trichocarpa]
zhu1_Ghi#S28710701	0	0	0	0	0	0	0	0	18	4.93	1051	296.65	1564	441.46	1333	363.96	3992	1118.93	GO:0044444//cytoplasmic part;GO:0043231//intracellular membrane-bounded organelle	-	-	gi|167311|gb|AAA33049.1|/3.12089e-65/2S albumin storage protein [Gossypium hirsutum]
zhu1_Ghi#S33816210	0	0	0	0	0	0	0	0	21	5.75	2595	732.45	19615	5536.63	18357	5012.14	13222	3706.02	-	-	-	gi|29170509|gb|AAO65960.1|/1.47208e-25/oleosin [Corylus avellana]
zhu1_Ghi#S28652672	0	0	0	0	0	0	0	0	24	6.58	4	1.13	0	0	0	0	0	0	-	-	-	gi|225431358|ref|XP_002278547.1|/1.1104e-16/PREDICTED: hypothetical protein [Vitis vinifera]
zhu1_Ghi#S28672549	0	0	0	0	0	0	0	0	24	6.58	112	31.61	31	8.75	27	7.37	23	6.45	-	GO:0004312//fatty acid synthase activity	GO:0008152//metabolic process	gi|225439592|ref|XP_002265892.1|/5.09996e-129/PREDICTED: hypothetical protein [Vitis vinifera]
zhu1_Ghi#S42278045	0	0	0	0	0	0	0	0	26	7.13	802	226.37	273	77.06	219	59.8	279	78.2	GO:0016020//membrane;GO:0005811//lipid particle	-	-	gi|21311555|gb|AAM46778.1|AF466103_1/4.1337e-44/15.8 kDa oleosin [Theobroma cacao]
zhu1_Ghi#S28710691	0	0	0	0	0	0	0	0	30	8.22	285	80.44	2004	565.66	2275	621.16	10890	3052.38	-	-	-	gi|118478|sp|P09442.1|DH11_GOSHI/1.21589e-46/RecName: Full=Late embryogenesis abundant protein D-11; Short=LEA D-11
zhu1_Ghi#S42355430	0	0	0	0	0	0	0	0	32	8.77	0	0	0	0	0	0	0	0	-	-	-	gi|224146248|ref|XP_002325936.1|/3.26936e-51/predicted protein [Populus trichocarpa]
zhu1_Ghi#S28651338	0	0	0	0	0	0	0	0	37	10.14	23	6.49	15	4.23	6	1.64	5	1.4	-	-	-	-
zhu1_Ghi#S33829581	0	0	0	0	0	0	0	0	42	11.51	0	0	0	0	0	0	0	0	GO:0005576//extracellular region;GO:0044464//cell part	GO:0046914//transition metal ion binding;GO:0004871//signal transducer activity;GO:0016209//antioxidant activity;GO:0016623	GO:0008152//metabolic process	gi|296088345|emb|CBI36790.3|/2.19035e-60/unnamed protein product [Vitis vinifera]
zhu1_Ghi#S28710382	0	0	0	0	0	0	0	0	43	11.78	20	5.65	23	6.49	60	16.38	77	21.58	GO:0005777//peroxisome	GO:0005488//binding;GO:0016833//oxo-acid-lyase activity	GO:0009060//aerobic respiration;GO:0043436;GO:0044262//cellular carbohydrate metabolic process	gi|113029|sp|P17069.1|ACEA_GOSHI/0/RecName: Full=Isocitrate lyase; Short=ICL; Short=Isocitratase; Short=Isocitrase
zhu1_Ghi#S42283732	0	0	0	0	0	0	0	0	59	16.17	0	0	0	0	0	0	0	0	-	-	-	-
zhu1_Ghi#S42301819	0	0	0	0	0	0	0	0	79	21.65	72	20.32	177	49.96	196	53.52	252	70.63	GO:0009536//plastid	GO:0046872//metal ion binding;GO:0016717//oxidoreductase activity, acting on paired donors, with oxidation of a pair of donors resulting in the reduction of molecular oxygen to two molecules of water	GO:0006631//fatty acid metabolic process	gi|224085071|ref|XP_002307478.1|/5.1134e-143/predicted protein [Populus trichocarpa]
zhu1_Ghi#S42336252	0	0	0	0	0	0	0	0	126	34.53	13	3.67	45	12.7	40	10.92	34	9.53	-	GO:0016491//oxidoreductase activity	-	gi|116787548|gb|ABK24553.1|/3.92953e-70/unknown [Picea sitchensis]
zhu1_Ghi#S28650835	0	0	0	0	0	0	0	0	273	74.81	75	21.17	103	29.07	60	16.38	79	22.14	-	-	-	gi|224103049|ref|XP_002312903.1|/3.91976e-23/histidine phosphotransfer protein [Populus trichocarpa]
zhu1_Ghi#S42355637	0	0	0	0	0	0	0	0	302	82.76	0	0	3	0.85	4	1.09	3	0.84	-	-	-	-
zhu1_Ghi#S42305362	0	0	0	0	0	0	0	0	839	229.92	38	10.73	234	66.05	311	84.91	382	107.07	-	-	-	-
zhu1_Ghi#S42320469	0	0	0	0	0	0	2	0.58	0	0	0	0	0	0	0	0	0	0	GO:0016020//membrane	GO:0004672//protein kinase activity;GO:0004871//signal transducer activity;GO:0016787//hydrolase activity;GO:0032559//adenyl ribonucleotide binding	GO:0043401//steroid hormone mediated signaling pathway;GO:0045229//external encapsulating structure organization;GO:0006464//protein modification process	gi|226529489|ref|NP_001148892.1|/7.70216e-109/ATP binding protein [Zea mays]
zhu1_Ghi#S33798339	0	0	0	0	0	0	2	0.58	0	0	0	0	0	0	0	0	0	0	GO:0044464//cell part	-	GO:0009314//response to radiation;GO:0009719	gi|255562966|ref|XP_002522488.1|/2.10597e-103/conserved hypothetical protein [Ricinus communis]
zhu1_Ghi#S28634130	0	0	0	0	0	0	2	0.58	0	0	0	0	0	0	0	0	0	0	GO:0016020//membrane;GO:0044444//cytoplasmic part;GO:0043231//intracellular membrane-bounded organelle	-	-	gi|224111100|ref|XP_002315748.1|/1.81952e-98/predicted protein [Populus trichocarpa]
zhu1_Ghi#S42325341	0	0	0	0	0	0	2	0.58	0	0	0	0	0	0	0	0	0	0	GO:0043231//intracellular membrane-bounded organelle	GO:0004175//endopeptidase activity	GO:0019538//protein metabolic process	gi|225463783|ref|XP_002269378.1|/5.99305e-101/PREDICTED: hypothetical protein [Vitis vinifera]
zhu1_Ghi#S33826022	0	0	0	0	0	0	2	0.58	0	0	0	0	0	0	0	0	0	0	-	-	-	-
zhu1_Ghi#S42330274	0	0	0	0	0	0	2	0.58	0	0	0	0	0	0	0	0	0	0	-	-	-	gi|224054442|ref|XP_002298262.1|/1.38074e-33/predicted protein [Populus trichocarpa]
zhu1_Ghi#S28669546	0	0	0	0	0	0	2	0.58	0	0	0	0	0	0	0	0	0	0	-	-	-	-
zhu1_Ghi#S42300802	0	0	0	0	0	0	2	0.58	0	0	0	0	0	0	0	0	0	0	GO:0044464//cell part	-	-	gi|255560509|ref|XP_002521269.1|/9.82423e-88/conserved hypothetical protein [Ricinus communis]
zhu1_Ghi#S42325517	0	0	0	0	0	0	2	0.58	0	0	0	0	0	0	0	0	0	0	GO:0031410//cytoplasmic vesicle	GO:0016491//oxidoreductase activity;GO:0004672//protein kinase activity;GO:0032559//adenyl ribonucleotide binding	GO:0006464//protein modification process;GO:0007167//enzyme linked receptor protein signaling pathway	gi|225439195|ref|XP_002269509.1|/9.49275e-45/PREDICTED: hypothetical protein [Vitis vinifera]
zhu1_Ghi#S33842884	0	0	0	0	0	0	2	0.58	0	0	0	0	0	0	0	0	0	0	-	-	GO:0000302//response to reactive oxygen species;GO:0009408//response to heat;GO:0009642//response to light intensity	gi|224054773|ref|XP_002298362.1|/3.87623e-45/predicted protein [Populus trichocarpa]
zhu1_Ghi#S28685568	0	0	0	0	0	0	2	0.58	0	0	0	0	0	0	0	0	0	0	-	GO:0016876//ligase activity, forming aminoacyl-tRNA and related compounds;GO:0032559//adenyl ribonucleotide binding	GO:0003006//reproductive developmental process;GO:0010467//gene expression	gi|224068234|ref|XP_002302686.1|/1.09149e-114/predicted protein [Populus trichocarpa]
zhu1_Ghi#S33797296	0	0	0	0	0	0	2	0.58	0	0	0	0	0	0	0	0	0	0	GO:0016020//membrane	GO:0015662//ATPase activity, coupled to transmembrane movement of ions, phosphorylative mechanism;GO:0000166//nucleotide binding	GO:0006811//ion transport;GO:0008152//metabolic process	gi|225452678|ref|XP_002282263.1|/2.12134e-81/PREDICTED: hypothetical protein [Vitis vinifera]
zhu1_Ghi#S42297055	0	0	0	0	0	0	2	0.58	0	0	0	0	0	0	0	0	0	0	GO:0005770//late endosome;GO:0044431//Golgi apparatus part;GO:0005626//insoluble fraction;GO:0031410//cytoplasmic vesicle	GO:0016859//cis-trans isomerase activity	GO:0044267//cellular protein metabolic process	gi|224105187|ref|XP_002313720.1|/2.07232e-69/predicted protein [Populus trichocarpa]
zhu1_Ghi#S29992322	0	0	0	0	0	0	2	0.58	0	0	0	0	0	0	0	0	0	0	GO:0009536//plastid	-	-	gi|11873|emb|CAA77388.1|/5.33034e-18/hypothetical protein [Nicotiana tabacum]
zhu1_Ghi#S42287940	0	0	0	0	0	0	2	0.58	0	0	0	0	0	0	0	0	0	0	GO:0031966//mitochondrial membrane	GO:0046872//metal ion binding;GO:0032561//guanyl ribonucleotide binding	GO:0035556//intracellular signal transduction;GO:0006996//organelle organization;GO:0007275//multicellular organismal development;GO:0003006//reproductive developmental process;GO:0010970;GO:0000904//cell morphogenesis involved in differentiation	gi|255542620|ref|XP_002512373.1|/1.0407e-114/rac-GTP binding protein, putative [Ricinus communis]
zhu1_Ghi#S42292001	0	0	0	0	0	0	2	0.58	0	0	0	0	0	0	0	0	0	0	GO:0031981//nuclear lumen	-	GO:0048507//meristem development;GO:0010051//xylem and phloem pattern formation;GO:0048827//phyllome development;GO:0009791//post-embryonic development	gi|296090475|emb|CBI40671.3|/7.68637e-105/unnamed protein product [Vitis vinifera]
zhu1_Ghi#S42298361	0	0	0	0	0	0	2	0.58	0	0	0	0	0	0	0	0	0	0	-	GO:0004175//endopeptidase activity;GO:0042623//ATPase activity, coupled;GO:0032559//adenyl ribonucleotide binding	GO:0019538//protein metabolic process;GO:0009987//cellular process	gi|224070955|ref|XP_002303302.1|/4.49966e-166/predicted protein [Populus trichocarpa]
zhu1_Ghi#S42303008	0	0	0	0	0	0	2	0.58	0	0	0	0	0	0	0	0	0	0	GO:0016020//membrane	GO:0016491//oxidoreductase activity;GO:0004672//protein kinase activity;GO:0032559//adenyl ribonucleotide binding	GO:0006464//protein modification process;GO:0007167//enzyme linked receptor protein signaling pathway	gi|224145409|ref|XP_002325632.1|/3.28338e-97/predicted protein [Populus trichocarpa]
zhu1_Ghi#S42300444	0	0	0	0	0	0	2	0.58	0	0	0	0	0	0	0	0	0	0	GO:0043231//intracellular membrane-bounded organelle	-	-	gi|255545198|ref|XP_002513660.1|/5.20588e-100/conserved hypothetical protein [Ricinus communis]
zhu1_Ghi#S42305318	0	0	0	0	0	0	2	0.58	0	0	0	0	0	0	0	0	0	0	-	-	-	gi|224142455|ref|XP_002324573.1|/1.77563e-92/predicted protein [Populus trichocarpa]
zhu1_Ghi#S33786072	0	0	0	0	0	0	2	0.58	0	0	0	0	0	0	0	0	0	0	GO:0043231//intracellular membrane-bounded organelle	GO:0004672//protein kinase activity;GO:0032559//adenyl ribonucleotide binding	GO:0006464//protein modification process	gi|255561407|ref|XP_002521714.1|/4.70805e-29/serine/threonine-protein kinase cx32, putative [Ricinus communis]
zhu1_Ghi#S28682458	0	0	0	0	0	0	2	0.58	0	0	0	0	0	0	0	0	0	0	GO:0043231//intracellular membrane-bounded organelle;GO:0016020//membrane	GO:0019904//protein domain specific binding;GO:0008092//cytoskeletal protein binding	GO:0030035//microspike assembly;GO:0023060	gi|224139142|ref|XP_002326778.1|/8.99945e-82/predicted protein [Populus trichocarpa]
zhu1_Ghi#S28649144	0	0	0	0	0	0	2	0.58	0	0	0	0	0	0	0	0	0	0	-	-	-	gi|255587339|ref|XP_002534235.1|/6.62021e-76/conserved hypothetical protein [Ricinus communis]
zhu1_Ghi#S42285711	0	0	0	0	0	0	2	0.58	0	0	0	0	0	0	0	0	0	0	-	-	-	gi|255547053|ref|XP_002514584.1|/8.99223e-68/conserved hypothetical protein [Ricinus communis]
zhu1_Ghi#S42297575	0	0	0	0	0	0	2	0.58	0	0	0	0	0	0	0	0	0	0	GO:0009532//plastid stroma	GO:0046914//transition metal ion binding;GO:0016836//hydro-lyase activity	GO:0008652//cellular amino acid biosynthetic process;GO:0006549//isoleucine metabolic process;GO:0006573//valine metabolic process;GO:0048229//gametophyte development	gi|224057608|ref|XP_002299283.1|/1.83421e-106/predicted protein [Populus trichocarpa]
zhu1_Ghi#S28695878	0	0	0	0	0	0	2	0.58	0	0	0	0	0	0	0	0	0	0	GO:0043231//intracellular membrane-bounded organelle	-	-	gi|224088154|ref|XP_002308346.1|/1.98617e-68/SET domain protein [Populus trichocarpa]
zhu1_Ghi#S28642378	0	0	0	0	0	0	2	0.58	0	0	0	0	0	0	0	0	0	0	GO:0043231//intracellular membrane-bounded organelle	-	-	gi|297792301|ref|XP_002864035.1|/3.04241e-30/hypothetical protein ARALYDRAFT_495066 [Arabidopsis lyrata subsp. lyrata]
zhu1_Ghi#S42307299	0	0	0	0	0	0	2	0.58	0	0	0	0	0	0	0	0	0	0	-	GO:0008134//transcription factor binding	GO:0006351//transcription, DNA-dependent	gi|24461867|gb|AAN62354.1|AF506028_23/2.15721e-82/CTV.22 [Citrus trifoliata]
zhu1_Ghi#S28642911	0	0	0	0	0	0	2	0.58	0	0	0	0	0	0	0	0	0	0	-	-	-	-
zhu1_Ghi#S28665621	0	0	0	0	0	0	2	0.58	0	0	0	0	0	0	0	0	0	0	-	-	-	-
zhu1_Ghi#S33823426	0	0	0	0	0	0	2	0.58	0	0	0	0	0	0	0	0	0	0	-	-	-	gi|255560113|ref|XP_002521074.1|/8.96917e-26/hypothetical protein RCOM_1719350 [Ricinus communis]
zhu1_Ghi#S28686244	0	0	0	0	0	0	2	0.58	0	0	0	0	0	0	0	0	0	0	GO:0009526//plastid envelope;GO:0009534//chloroplast thylakoid;GO:0009570//chloroplast stroma;GO:0044436	GO:0005488//binding	GO:0009767//photosynthetic electron transport chain;GO:0009725//response to hormone stimulus;GO:0006950//response to stress	gi|62900641|sp|Q9ZWQ8.1|PAP_CITUN/1.97385e-82/RecName: Full=Plastid-lipid-associated protein, chloroplastic; AltName: Full=CitPAP; Flags: Precursor
zhu1_Ghi#S42341631	0	0	0	0	0	0	2	0.58	0	0	0	0	0	0	0	0	0	0	GO:0044439//peroxisomal part;GO:0031224//intrinsic to membrane	-	-	gi|255558502|ref|XP_002520276.1|/1.30634e-66/Protein SYM1, putative [Ricinus communis]
zhu1_Ghi#S42331911	0	0	0	0	0	0	2	0.58	0	0	0	0	0	0	0	0	0	0	-	-	-	-
zhu1_Ghi#S28661852	0	0	0	0	0	0	2	0.58	0	0	0	0	0	0	0	0	0	0	GO:0043231//intracellular membrane-bounded organelle	-	-	gi|297850178|ref|XP_002892970.1|/1.65498e-26/predicted protein [Arabidopsis lyrata subsp. lyrata]
zhu1_Ghi#S28688946	0	0	0	0	0	0	2	0.58	0	0	0	0	0	0	0	0	0	0	GO:0031410//cytoplasmic vesicle	-	-	gi|224114263|ref|XP_002316711.1|/9.74816e-110/predicted protein [Populus trichocarpa]
zhu1_Ghi#S28697649	0	0	0	0	0	0	2	0.58	0	0	0	0	0	0	0	0	0	0	GO:0009526//plastid envelope;GO:0009534//chloroplast thylakoid	-	-	gi|297839333|ref|XP_002887548.1|/4.00067e-80/hypothetical protein ARALYDRAFT_339650 [Arabidopsis lyrata subsp. lyrata]
zhu1_Ghi#S33787952	0	0	0	0	0	0	2	0.58	0	0	0	0	0	0	0	0	0	0	GO:0009528//plastid inner membrane	GO:0008289//lipid binding;GO:0022892	GO:0006810//transport	gi|297743846|emb|CBI36729.3|/1.87465e-94/unnamed protein product [Vitis vinifera]
zhu1_Ghi#S42305014	0	0	0	0	0	0	2	0.58	0	0	0	0	0	0	0	0	0	0	-	-	-	gi|302142539|emb|CBI19742.3|/1.20897e-68/unnamed protein product [Vitis vinifera]
zhu1_Ghi#S28653703	0	0	0	0	0	0	2	0.58	0	0	0	0	0	0	0	0	0	0	-	-	-	gi|255567094|ref|XP_002524529.1|/1.76678e-54/conserved hypothetical protein [Ricinus communis]
zhu1_Ghi#S33799484	0	0	0	0	0	0	2	0.58	0	0	0	0	0	0	0	0	0	0	GO:0005911//cell-cell junction;GO:0005618//cell wall;GO:0043231//intracellular membrane-bounded organelle	GO:0035251//UDP-glucosyltransferase activity	GO:0045229//external encapsulating structure organization;GO:0009250//glucan biosynthetic process	gi|77416931|gb|ABA81861.1|/1.77128e-79/UDP-glucose:protein transglucosylase-like [Solanum tuberosum]
zhu1_Ghi#S33832476	0	0	0	0	0	0	2	0.58	0	0	0	0	0	0	0	0	0	0	GO:0016020//membrane	GO:0008641//small protein activating enzyme activity;GO:0019787//small conjugating protein ligase activity;GO:0032559//adenyl ribonucleotide binding	GO:0019941//modification-dependent protein catabolic process;GO:0009607//response to biotic stimulus;GO:0032446//protein modification by small protein conjugation;GO:0010038//response to metal ion	gi|297745852|emb|CBI15908.3|/2.3823e-153/unnamed protein product [Vitis vinifera]
zhu1_Ghi#S28691524	0	0	0	0	0	0	2	0.58	0	0	0	0	0	0	0	0	0	0	GO:0031980//mitochondrial lumen	GO:0017111//nucleoside-triphosphatase activity;GO:0032561//guanyl ribonucleotide binding;GO:0005515//protein binding;GO:0032559//adenyl ribonucleotide binding	GO:0035556//intracellular signal transduction;GO:0000273//lipoic acid metabolic process;GO:0006544//glycine metabolic process;GO:0007623//circadian rhythm;GO:0006351//transcription, DNA-dependent;GO:0009639//response to red or far red light	gi|255585889|ref|XP_002533618.1|/1.61744e-91/GTP-binding protein yptv3, putative [Ricinus communis]
zhu1_Ghi#S28704314	0	0	0	0	0	0	2	0.58	0	0	0	0	0	0	0	0	0	0	-	GO:0016887//ATPase activity;GO:0005515//protein binding;GO:0032559//adenyl ribonucleotide binding	-	gi|297738362|emb|CBI27563.3|/2.23869e-132/unnamed protein product [Vitis vinifera]
zhu1_Ghi#S33787515	0	0	0	0	0	0	2	0.58	0	0	0	0	0	0	0	0	0	0	GO:0000229;GO:0009536//plastid	GO:0003676//nucleic acid binding	-	gi|296085161|emb|CBI28656.3|/7.20923e-92/unnamed protein product [Vitis vinifera]
zhu1_Ghi#S28669004	0	0	0	0	0	0	2	0.58	0	0	0	0	0	0	0	0	0	0	GO:0043231//intracellular membrane-bounded organelle	-	-	gi|255578133|ref|XP_002529936.1|/2.02701e-100/pentatricopeptide repeat-containing protein, putative [Ricinus communis]
zhu1_Ghi#S28698682	0	0	0	0	0	0	2	0.58	0	0	0	0	0	0	0	0	0	0	GO:0009526//plastid envelope	-	-	gi|255582022|ref|XP_002531808.1|/1.98524e-54/conserved hypothetical protein [Ricinus communis]
zhu1_Ghi#S42355366	0	0	0	0	0	0	2	0.58	0	0	0	0	0	0	0	0	0	0	-	-	-	gi|147794280|emb|CAN67078.1|/6.00249e-21/hypothetical protein [Vitis vinifera]
zhu1_Ghi#S42301530	0	0	0	0	0	0	2	0.58	0	0	0	0	0	0	0	0	0	0	GO:0044464//cell part	-	-	gi|255543663|ref|XP_002512894.1|/9.49252e-97/conserved hypothetical protein [Ricinus communis]
zhu1_Ghi#S42325394	0	0	0	0	0	0	2	0.58	0	0	0	0	0	0	0	0	0	0	GO:0016020//membrane	GO:0003824//catalytic activity	GO:0006633//fatty acid biosynthetic process;GO:0009725//response to hormone stimulus;GO:0048507//meristem development;GO:0003006//reproductive developmental process	gi|255545642|ref|XP_002513881.1|/2.66456e-103/Homomeric Acetyl-CoA Carboxylase (Hom-ACCase) [Ricinus communis]
zhu1_Ghi#S33798982	0	0	0	0	0	0	2	0.58	0	0	0	0	0	0	0	0	0	0	GO:0044424//intracellular part	GO:0008757//S-adenosylmethionine-dependent methyltransferase activity;GO:0048037//cofactor binding	GO:0006790//sulfur metabolic process	gi|224129814|ref|XP_002328809.1|/3.96332e-100/methionine s-methyltransferase [Populus trichocarpa]
zhu1_Ghi#S42304091	0	0	0	0	0	0	2	0.58	0	0	0	0	0	0	0	0	0	0	-	-	-	gi|225448000|ref|XP_002271027.1|/1.25782e-24/PREDICTED: similar to F-box family protein [Vitis vinifera]
zhu1_Ghi#S33801050	0	0	0	0	0	0	2	0.58	0	0	0	0	0	0	0	0	0	0	GO:0031224//intrinsic to membrane;GO:0000139//Golgi membrane	GO:0046920//alpha(1,3)-fucosyltransferase activity	GO:0019317;GO:0006486//protein amino acid glycosylation	gi|225428818|ref|XP_002285245.1|/1.03506e-118/PREDICTED: hypothetical protein [Vitis vinifera]
zhu1_Ghi#S30014995	0	0	0	0	0	0	2	0.58	0	0	0	0	0	0	0	0	0	0	-	-	-	gi|255558296|ref|XP_002520175.1|/1.48591e-10/conserved hypothetical protein [Ricinus communis]
zhu1_Ghi#S33829226	0	0	0	0	0	0	2	0.58	0	0	0	0	0	0	0	0	0	0	-	-	-	gi|224084664|ref|XP_002307379.1|/1.36197e-08/predicted protein [Populus trichocarpa]
zhu1_Ghi#S42279362	0	0	0	0	0	0	2	0.58	0	0	0	0	0	0	0	0	0	0	GO:0043231//intracellular membrane-bounded organelle	GO:0046914//transition metal ion binding	-	gi|297746180|emb|CBI16236.3|/4.61112e-91/unnamed protein product [Vitis vinifera]
zhu1_Ghi#S42300968	0	0	0	0	0	0	2	0.58	0	0	0	0	0	0	0	0	0	0	GO:0009536//plastid	GO:0043169//cation binding;GO:0051536//iron-sulfur cluster binding;GO:0016783//sulfurtransferase activity	GO:0009105//lipoic acid biosynthetic process	gi|224126729|ref|XP_002319912.1|/2.97171e-122/predicted protein [Populus trichocarpa]
zhu1_Ghi#S33802685	0	0	0	0	0	0	2	0.58	0	0	0	0	0	0	0	0	0	0	GO:0043231//intracellular membrane-bounded organelle	GO:0016620//oxidoreductase activity, acting on the aldehyde or oxo group of donors, NAD or NADP as acceptor;GO:0033764	GO:0009699//phenylpropanoid biosynthetic process;GO:0008202//steroid metabolic process	gi|255567343|ref|XP_002524651.1|/1.54201e-16/cinnamoyl-CoA reductase, putative [Ricinus communis]
zhu1_Ghi#S33816937	0	0	0	0	0	0	2	0.58	0	0	0	0	0	0	0	0	0	0	GO:0009534//chloroplast thylakoid	-	-	gi|297734347|emb|CBI15594.3|/2.31768e-51/unnamed protein product [Vitis vinifera]
zhu1_Ghi#S42276709	0	0	0	0	0	0	2	0.58	0	0	0	0	0	0	0	0	0	0	-	-	-	gi|225459284|ref|XP_002285786.1|/7.50408e-58/PREDICTED: hypothetical protein [Vitis vinifera]
zhu1_Ghi#S33801405	0	0	0	0	0	0	2	0.58	0	0	0	0	0	0	0	0	0	0	GO:0031224//intrinsic to membrane	-	-	gi|147810722|emb|CAN71797.1|/3.79246e-105/hypothetical protein [Vitis vinifera]
zhu1_Ghi#S28707159	0	0	0	0	0	0	2	0.58	0	0	0	0	0	0	0	0	0	0	GO:0031461//cullin-RING ubiquitin ligase complex	-	-	gi|224118700|ref|XP_002317885.1|/2.6542e-151/predicted protein [Populus trichocarpa]
zhu1_Ghi#S42285537	0	0	0	0	0	0	2	0.58	0	0	0	0	0	0	0	0	0	0	-	GO:0016491//oxidoreductase activity	GO:0010038//response to metal ion	gi|224105287|ref|XP_002313755.1|/4.26178e-60/predicted protein [Populus trichocarpa]
zhu1_Ghi#S28701017	0	0	0	0	0	0	2	0.58	0	0	0	0	0	0	0	0	0	0	-	GO:0030246//carbohydrate binding;GO:0016861//intramolecular oxidoreductase activity, interconverting aldoses and ketoses	GO:0044238//primary metabolic process	gi|224066237|ref|XP_002302040.1|/2.56496e-138/predicted protein [Populus trichocarpa]
zhu1_Ghi#S28642290	0	0	0	0	0	0	2	0.58	0	0	0	0	0	0	0	0	0	0	-	-	-	gi|297738765|emb|CBI28010.3|/1.24232e-39/unnamed protein product [Vitis vinifera]
zhu1_Ghi#S42305083	0	0	0	0	0	0	2	0.58	0	0	0	0	0	0	0	0	0	0	GO:0005622//intracellular	-	-	gi|224069212|ref|XP_002326302.1|/1.487e-85/predicted protein [Populus trichocarpa]
zhu1_Ghi#S28636977	0	0	0	0	0	0	2	0.58	0	0	0	0	0	0	0	0	0	0	GO:0043231//intracellular membrane-bounded organelle;GO:0009523//photosystem II	GO:0046872//metal ion binding	GO:0044237//cellular metabolic process	gi|255571642|ref|XP_002526766.1|/4.09324e-52/Thylakoid lumenal 19 kDa protein, chloroplast precursor, putative [Ricinus communis]
zhu1_Ghi#S42358396	0	0	0	0	0	0	2	0.58	0	0	0	0	0	0	0	0	0	0	-	-	-	-
zhu1_Ghi#S42303768	0	0	0	0	0	0	2	0.58	0	0	0	0	0	0	0	0	0	0	GO:0044464//cell part	-	-	gi|224122626|ref|XP_002318883.1|/6.61339e-23/predicted protein [Populus trichocarpa]
zhu1_Ghi#S42308662	0	0	0	0	0	0	2	0.58	0	0	0	0	0	0	0	0	0	0	GO:0044444//cytoplasmic part;GO:0043231//intracellular membrane-bounded organelle	GO:0016787//hydrolase activity;GO:0016853//isomerase activity;GO:0005488//binding	-	gi|225443237|ref|XP_002271902.1|/1.49199e-137/PREDICTED: hypothetical protein [Vitis vinifera]
zhu1_Ghi#S33782488	0	0	0	0	0	0	2	0.58	0	0	0	0	0	0	0	0	0	0	GO:0000325//plant-type vacuole	GO:0005488//binding	GO:0009581;GO:0009657//plastid organization;GO:0009630//gravitropism	gi|224135773|ref|XP_002327300.1|/3.62975e-70/predicted protein [Populus trichocarpa]
zhu1_Ghi#S28702724	0	0	0	0	0	0	2	0.58	0	0	0	0	0	0	0	0	0	0	GO:0009536//plastid	GO:0008080//N-acetyltransferase activity	GO:0006525//arginine metabolic process	gi|297741477|emb|CBI32609.3|/1.67788e-100/unnamed protein product [Vitis vinifera]
zhu1_Ghi#S33834067	0	0	0	0	0	0	2	0.58	0	0	0	0	0	0	0	0	0	0	-	GO:0016747//transferase activity, transferring acyl groups other than amino-acyl groups	-	gi|255547460|ref|XP_002514787.1|/3.73755e-89/Anthranilate N-benzoyltransferase protein, putative [Ricinus communis]
zhu1_Ghi#S42325330	0	0	0	0	0	0	2	0.58	0	0	0	0	0	0	0	0	0	0	-	-	-	gi|76559874|tpe|CAI56324.1|/2.62124e-93/TPA: leucoanthocyanidin reductase 1 [Gossypium raimondii]
zhu1_Ghi#S42332789	0	0	0	0	0	0	2	0.58	0	0	0	0	0	0	0	0	0	0	GO:0009534//chloroplast thylakoid;GO:0009570//chloroplast stroma	-	-	gi|298204585|emb|CBI23860.3|/2.62942e-92/unnamed protein product [Vitis vinifera]
zhu1_Ghi#S28643139	0	0	0	0	0	0	2	0.58	0	0	0	0	0	0	0	0	2	0.56	GO:0043234//protein complex;GO:0043231//intracellular membrane-bounded organelle	GO:0043169//cation binding;GO:0004721//phosphoprotein phosphatase activity	GO:0006464//protein modification process	gi|224109644|ref|XP_002315265.1|/2.9221e-17/predicted protein [Populus trichocarpa]
zhu1_Ghi#S28676198	0	0	0	0	0	0	2	0.58	0	0	0	0	0	0	0	0	2	0.56	GO:0031224//intrinsic to membrane	GO:0016628//oxidoreductase activity, acting on the CH-CH group of donors, NAD or NADP as acceptor;GO:0004713//protein tyrosine kinase activity;GO:0032559//adenyl ribonucleotide binding;GO:0004702//receptor signaling protein serine/threonine kinase activity	GO:0003006//reproductive developmental process;GO:0006464//protein modification process	gi|224105823|ref|XP_002313944.1|/6.53406e-89/predicted protein [Populus trichocarpa]
zhu1_Ghi#S28706236	0	0	0	0	0	0	2	0.58	0	0	0	0	0	0	0	0	2	0.56	GO:0043231//intracellular membrane-bounded organelle	-	-	gi|225434285|ref|XP_002263126.1|/4.77197e-43/PREDICTED: hypothetical protein [Vitis vinifera]
zhu1_Ghi#S28685566	0	0	0	0	0	0	2	0.58	0	0	0	0	0	0	0	0	2	0.56	GO:0043229//intracellular organelle	-	-	gi|225455722|ref|XP_002267313.1|/2.4865e-68/PREDICTED: hypothetical protein [Vitis vinifera]
zhu1_Ghi#S42325115	0	0	0	0	0	0	2	0.58	0	0	0	0	0	0	0	0	2	0.56	GO:0043231//intracellular membrane-bounded organelle	GO:0016757//transferase activity, transferring glycosyl groups;GO:0016831//carboxy-lyase activity	GO:0034404;GO:0046483//heterocycle metabolic process	gi|297742682|emb|CBI35135.3|/1.10969e-81/unnamed protein product [Vitis vinifera]
zhu1_Ghi#S42290403	0	0	0	0	0	0	2	0.58	0	0	0	0	0	0	0	0	4	1.12	GO:0043234//protein complex;GO:0043231//intracellular membrane-bounded organelle;GO:0044444//cytoplasmic part;GO:0016020//membrane	GO:0005488//binding	GO:0048278//vesicle docking	gi|297745815|emb|CBI15871.3|/1.28753e-157/unnamed protein product [Vitis vinifera]
zhu1_Ghi#S42361795	0	0	0	0	0	0	2	0.58	0	0	0	0	0	0	0	0	4	1.12	GO:0044424//intracellular part	GO:0016765//transferase activity, transferring alkyl or aryl (other than methyl) groups	-	gi|284433794|gb|ADB85103.1|/4.61101e-100/glutathione S-transferase omega [Jatropha curcas]
zhu1_Ghi#S33785151	0	0	0	0	0	0	2	0.58	0	0	0	0	0	0	0	0	4	1.12	GO:0043231//intracellular membrane-bounded organelle	GO:0004620//phospholipase activity;GO:0005543//phospholipid binding;GO:0016491//oxidoreductase activity	GO:0006644//phospholipid metabolic process;GO:0009725//response to hormone stimulus;GO:0009267//cellular response to starvation;GO:0048513//organ development;GO:0050794//regulation of cellular process;GO:0009247//glycolipid biosynthetic process	gi|225431806|ref|XP_002272864.1|/9.66692e-66/PREDICTED: similar to PLDP1 (PHOSPHOLIPASE D ZETA1); phospholipase D [Vitis vinifera]
zhu1_Ghi#S42297834	0	0	0	0	0	0	2	0.58	0	0	0	0	0	0	0	0	4	1.12	-	GO:0035251//UDP-glucosyltransferase activity	GO:0005985//sucrose metabolic process;GO:0006073//cellular glucan metabolic process;GO:0048316//seed development	gi|6682841|dbj|BAA88904.1|/3.65956e-117/sucrose synthase [Citrus unshiu]
zhu1_Ghi#S28703184	0	0	0	0	0	0	2	0.58	0	0	0	0	0	0	0	0	6	1.68	GO:0016020//membrane	-	-	gi|255568257|ref|XP_002525103.1|/2.50175e-84/Minor allergen Alt a, putative [Ricinus communis]
zhu1_Ghi#S28663203	0	0	0	0	0	0	2	0.58	0	0	0	0	0	0	2	0.55	0	0	-	-	-	-
zhu1_Ghi#S42311379	0	0	0	0	0	0	2	0.58	0	0	0	0	0	0	2	0.55	0	0	-	-	-	gi|255580961|ref|XP_002531299.1|/6.51276e-71/calcium ion binding protein, putative [Ricinus communis]
zhu1_Ghi#S42296209	0	0	0	0	0	0	2	0.58	0	0	0	0	0	0	2	0.55	0	0	-	-	-	gi|296086616|emb|CBI32251.3|/6.22167e-152/unnamed protein product [Vitis vinifera]
zhu1_Ghi#S28658359	0	0	0	0	0	0	2	0.58	0	0	0	0	0	0	2	0.55	0	0	-	GO:0042083//5,10-methylenetetrahydrofolate-dependent methyltransferase activity;GO:0016646//oxidoreductase activity, acting on the CH-NH group of donors, NAD or NADP as acceptor	GO:0009177;GO:0006544//glycine metabolic process	gi|255543751|ref|XP_002512938.1|/1.67113e-18/bifunctional dihydrofolate reductase-thymidylate synthase, putative [Ricinus communis]
zhu1_Ghi#S42329885	0	0	0	0	0	0	2	0.58	0	0	0	0	0	0	2	0.55	6	1.68	-	GO:0016765//transferase activity, transferring alkyl or aryl (other than methyl) groups	GO:0009069//serine family amino acid metabolic process;GO:0000097//sulfur amino acid biosynthetic process	gi|255542380|ref|XP_002512253.1|/4.89827e-79/cysteine synthase, putative [Ricinus communis]
zhu1_Ghi#S28689837	0	0	0	0	0	0	2	0.58	0	0	0	0	0	0	3	0.82	0	0	-	-	-	gi|224098479|ref|XP_002311188.1|/9.22577e-62/predicted protein [Populus trichocarpa]
zhu1_Ghi#S28687815	0	0	0	0	0	0	2	0.58	0	0	0	0	0	0	3	0.82	2	0.56	GO:0016020//membrane	-	GO:0008152//metabolic process	gi|78711803|gb|ABB49053.1|/9.93137e-102/carotenoid beta-ring hydroxylase [Citrus sinensis]
zhu1_Ghi#S33799348	0	0	0	0	0	0	2	0.58	0	0	0	0	0	0	4	1.09	0	0	-	-	-	gi|225457929|ref|XP_002279699.1|/6.90094e-64/PREDICTED: hypothetical protein [Vitis vinifera]
zhu1_Ghi#S28652882	0	0	0	0	0	0	2	0.58	0	0	0	0	0	0	4	1.09	3	0.84	-	GO:0004091//carboxylesterase activity	GO:0044238//primary metabolic process	gi|255536941|ref|XP_002509537.1|/2.27287e-117/Triacylglycerol lipase 2 precursor, putative [Ricinus communis]
zhu1_Ghi#S42323087	0	0	0	0	0	0	2	0.58	0	0	0	0	2	0.56	0	0	0	0	-	GO:0016491//oxidoreductase activity;GO:0005506//iron ion binding	GO:0008152//metabolic process	gi|224111870|ref|XP_002316008.1|/2.22388e-59/cytochrome P450 [Populus trichocarpa]
zhu1_Ghi#S28669891	0	0	0	0	0	0	2	0.58	0	0	0	0	2	0.56	0	0	0	0	GO:0012505//endomembrane system;GO:0031224//intrinsic to membrane	GO:0015165//pyrimidine nucleotide sugar transmembrane transporter activity;GO:0005402	GO:0008643//carbohydrate transport	gi|255583816|ref|XP_002532660.1|/3.6376e-11/cmp-sialic acid transporter, putative [Ricinus communis]
zhu1_Ghi#S42322918	0	0	0	0	0	0	2	0.58	0	0	0	0	2	0.56	0	0	3	0.84	-	-	-	gi|225437555|ref|XP_002270469.1|/2.02937e-35/PREDICTED: hypothetical protein [Vitis vinifera]
zhu1_Ghi#S42319757	0	0	0	0	0	0	2	0.58	0	0	0	0	3	0.85	3	0.82	8	2.24	GO:0031410//cytoplasmic vesicle;GO:0016020//membrane	GO:0004672//protein kinase activity;GO:0016491//oxidoreductase activity;GO:0032559//adenyl ribonucleotide binding	GO:0007167//enzyme linked receptor protein signaling pathway;GO:0006464//protein modification process	gi|255559719|ref|XP_002520879.1|/2.06378e-111/ATP binding protein, putative [Ricinus communis]
zhu1_Ghi#S28691395	0	0	0	0	0	0	2	0.58	0	0	0	0	4	1.13	0	0	4	1.12	-	GO:0004672//protein kinase activity;GO:0032559//adenyl ribonucleotide binding	GO:0006464//protein modification process	gi|224105939|ref|XP_002313986.1|/5.54371e-105/predicted protein [Populus trichocarpa]
zhu1_Ghi#S42309249	0	0	0	0	0	0	2	0.58	0	0	0	0	6	1.69	3	0.82	4	1.12	-	GO:0004175//endopeptidase activity	GO:0019538//protein metabolic process	gi|224124910|ref|XP_002319454.1|/2.59986e-54/predicted protein [Populus trichocarpa]
zhu1_Ghi#S42319312	0	0	0	0	0	0	2	0.58	0	0	2	0.56	0	0	0	0	0	0	GO:0043231//intracellular membrane-bounded organelle	GO:0005488//binding;GO:0035251//UDP-glucosyltransferase activity;GO:0019203//carbohydrate phosphatase activity	GO:0005991//trehalose metabolic process	gi|255573465|ref|XP_002527658.1|/7.3661e-113/trehalose-6-phosphate synthase, putative [Ricinus communis]
zhu1_Ghi#S42292113	0	0	0	0	0	0	2	0.58	0	0	2	0.56	0	0	0	0	0	0	-	GO:0003676//nucleic acid binding	-	gi|224071371|ref|XP_002303427.1|/2.88123e-97/predicted protein [Populus trichocarpa]
zhu1_Ghi#S28656017	0	0	0	0	0	0	2	0.58	0	0	2	0.56	0	0	0	0	0	0	-	-	-	gi|224132222|ref|XP_002328215.1|/4.02697e-12/predicted protein [Populus trichocarpa]
zhu1_Ghi#S42276154	0	0	0	0	0	0	2	0.58	0	0	2	0.56	0	0	0	0	0	0	-	-	-	-
zhu1_Ghi#S42358966	0	0	0	0	0	0	2	0.58	0	0	2	0.56	0	0	0	0	0	0	GO:0043231//intracellular membrane-bounded organelle	-	-	gi|224142339|ref|XP_002324516.1|/2.0661e-38/predicted protein [Populus trichocarpa]
zhu1_Ghi#S33791928	0	0	0	0	0	0	2	0.58	0	0	2	0.56	0	0	2	0.55	2	0.56	GO:0043234//protein complex	GO:0019207//kinase regulator activity;GO:0005488//binding	GO:0006464//protein modification process	gi|225453309|ref|XP_002269020.1|/6.95704e-94/PREDICTED: hypothetical protein isoform 1 [Vitis vinifera]
zhu1_Ghi#S33804927	0	0	0	0	0	0	2	0.58	0	0	2	0.56	2	0.56	3	0.82	2	0.56	-	-	-	gi|224126271|ref|XP_002329514.1|/6.90363e-39/predicted protein [Populus trichocarpa]
zhu1_Ghi#S28641136	0	0	0	0	0	0	2	0.58	0	0	2	0.56	3	0.85	2	0.55	12	3.36	-	-	-	-
zhu1_Ghi#S28673359	0	0	0	0	0	0	2	0.58	0	0	2	0.56	20	5.65	14	3.82	54	15.14	-	-	-	gi|66271061|gb|AAY43808.1|/3.47027e-13/Fb17 [Gossypium hirsutum]
zhu1_Ghi#S28654049	0	0	0	0	0	0	2	0.58	0	0	3	0.85	0	0	0	0	0	0	-	-	-	gi|255566056|ref|XP_002524016.1|/4.212e-06/conserved hypothetical protein [Ricinus communis]
zhu1_Ghi#S42305097	0	0	0	0	0	0	2	0.58	0	0	3	0.85	0	0	0	0	0	0	-	-	-	gi|225463329|ref|XP_002268062.1|/8.07452e-60/PREDICTED: hypothetical protein [Vitis vinifera]
zhu1_Ghi#S42317110	0	0	0	0	0	0	2	0.58	0	0	3	0.85	0	0	0	0	0	0	-	-	-	-
zhu1_Ghi#S42299804	0	0	0	0	0	0	2	0.58	0	0	3	0.85	0	0	0	0	2	0.56	-	GO:0046872//metal ion binding;GO:0004674//protein serine/threonine kinase activity;GO:0032559//adenyl ribonucleotide binding	GO:0006464//protein modification process	gi|255578190|ref|XP_002529963.1|/2.0983e-147/calcium-dependent protein kinase, putative [Ricinus communis]
zhu1_Ghi#S29997970	0	0	0	0	0	0	2	0.58	0	0	3	0.85	0	0	2	0.55	0	0	GO:0031224//intrinsic to membrane;GO:0031410//cytoplasmic vesicle	GO:0004871//signal transducer activity;GO:0004672//protein kinase activity;GO:0016628//oxidoreductase activity, acting on the CH-CH group of donors, NAD or NADP as acceptor;GO:0032559//adenyl ribonucleotide binding	GO:0006464//protein modification process;GO:0007167//enzyme linked receptor protein signaling pathway	gi|224125098|ref|XP_002329893.1|/4.03755e-116/predicted protein [Populus trichocarpa]
zhu1_Ghi#S28667903	0	0	0	0	0	0	2	0.58	0	0	3	0.85	0	0	2	0.55	0	0	-	-	-	gi|224100641|ref|XP_002311958.1|/1.66933e-76/predicted protein [Populus trichocarpa]
zhu1_Ghi#S42355329	0	0	0	0	0	0	2	0.58	0	0	3	0.85	0	0	2	0.55	2	0.56	-	-	GO:0003006//reproductive developmental process	gi|311938|emb|CAA48292.1|/9.58608e-09/bgp1 [Brassica rapa]
zhu1_Ghi#S42276517	0	0	0	0	0	0	2	0.58	0	0	3	0.85	0	0	2	0.55	4	1.12	-	-	-	-
zhu1_Ghi#S28666119	0	0	0	0	0	0	2	0.58	0	0	3	0.85	3	0.85	0	0	0	0	-	-	-	-
zhu1_Ghi#S28707414	0	0	0	0	0	0	2	0.58	0	0	4	1.13	0	0	0	0	0	0	GO:0005657//replication fork	GO:0003677//DNA binding;GO:0016462//pyrophosphatase activity;GO:0032559//adenyl ribonucleotide binding;GO:0034061	GO:0006259//DNA metabolic process	gi|255537345|ref|XP_002509739.1|/2.1074e-153/replication factor C / DNA polymerase III gamma-tau subunit, putative [Ricinus communis]
zhu1_Ghi#S42291305	0	0	0	0	0	0	2	0.58	0	0	4	1.13	0	0	0	0	0	0	-	-	-	gi|297742417|emb|CBI34566.3|/1.52375e-67/unnamed protein product [Vitis vinifera]
zhu1_Ghi#S42293136	0	0	0	0	0	0	2	0.58	0	0	4	1.13	0	0	0	0	0	0	-	-	-	gi|296085897|emb|CBI31221.3|/1.62088e-48/unnamed protein product [Vitis vinifera]
zhu1_Ghi#S42286617	0	0	0	0	0	0	2	0.58	0	0	4	1.13	0	0	0	0	0	0	GO:0016020//membrane;GO:0031410//cytoplasmic vesicle	GO:0016301//kinase activity;GO:0032559//adenyl ribonucleotide binding	GO:0006464//protein modification process;GO:0007167//enzyme linked receptor protein signaling pathway	gi|224069914|ref|XP_002303085.1|/7.61152e-106/predicted protein [Populus trichocarpa]
zhu1_Ghi#S28690544	0	0	0	0	0	0	2	0.58	0	0	4	1.13	0	0	0	0	2	0.56	-	-	-	gi|224100509|ref|XP_002311904.1|/4.29364e-41/predicted protein [Populus trichocarpa]
zhu1_Ghi#S33821197	0	0	0	0	0	0	2	0.58	0	0	4	1.13	8	2.26	4	1.09	5	1.4	-	-	-	-
zhu1_Ghi#S28669248	0	0	0	0	0	0	2	0.58	0	0	6	1.69	0	0	0	0	3	0.84	-	-	-	-
zhu1_Ghi#S42323407	0	0	0	0	0	0	2	0.58	0	0	6	1.69	24	6.77	33	9.01	63	17.66	GO:0043231//intracellular membrane-bounded organelle	-	-	gi|297737265|emb|CBI26466.3|/1.36506e-107/unnamed protein product [Vitis vinifera]
zhu1_Ghi#S42291345	0	0	0	0	0	0	2	0.58	0	0	7	1.98	0	0	0	0	0	0	GO:0044424//intracellular part;GO:0016469//proton-transporting two-sector ATPase complex	GO:0017111//nucleoside-triphosphatase activity;GO:0022857//transmembrane transporter activity	GO:0046034//ATP metabolic process;GO:0006811//ion transport	gi|225466033|ref|XP_002267656.1|/8.2471e-21/PREDICTED: hypothetical protein [Vitis vinifera]
zhu1_Ghi#S42300062	0	0	0	0	0	0	2	0.58	0	0	9	2.54	3	0.85	4	1.09	6	1.68	-	-	-	-
zhu1_Ghi#S42361953	0	0	0	0	0	0	2	0.58	0	0	9	2.54	4	1.13	3	0.82	0	0	-	-	-	-
zhu1_Ghi#S28657579	0	0	0	0	0	0	2	0.58	0	0	9	2.54	6	1.69	3	0.82	4	1.12	-	-	-	-
zhu1_Ghi#S28635050	0	0	0	0	0	0	2	0.58	0	0	33	9.31	0	0	2	0.55	58	16.26	-	-	-	-
zhu1_Ghi#S42315623	0	0	0	0	0	0	2	0.58	2	0.55	0	0	0	0	0	0	0	0	-	-	-	-
zhu1_Ghi#S33784343	0	0	0	0	0	0	2	0.58	2	0.55	0	0	0	0	0	0	0	0	-	-	-	-
zhu1_Ghi#S42356534	0	0	0	0	0	0	2	0.58	2	0.55	0	0	0	0	0	0	0	0	GO:0031224//intrinsic to membrane	GO:0015301//anion:anion antiporter activity	GO:0010035//response to inorganic substance;GO:0006811//ion transport	gi|147886439|gb|ABQ52428.1|/2.78911e-91/boron transporter [Citrus macrophylla]
zhu1_Ghi#S30014853	0	0	0	0	0	0	2	0.58	2	0.55	0	0	0	0	0	0	0	0	-	-	-	gi|224063641|ref|XP_002301242.1|/1.42731e-08/predicted protein [Populus trichocarpa]
zhu1_Ghi#S29997624	0	0	0	0	0	0	2	0.58	2	0.55	0	0	0	0	0	0	0	0	-	GO:0004497//monooxygenase activity;GO:0005506//iron ion binding	GO:0016129;GO:0048827//phyllome development;GO:0048437//floral organ development;GO:0006091//generation of precursor metabolites and energy	gi|255560984|ref|XP_002521504.1|/2.45971e-69/cytochrome P450, putative [Ricinus communis]
zhu1_Ghi#S28643263	0	0	0	0	0	0	2	0.58	2	0.55	0	0	0	0	0	0	0	0	-	GO:0016740//transferase activity	GO:0008610//lipid biosynthetic process	gi|4324960|gb|AAD17204.1|/1.94979e-32/farnesyl diphosphate synthase [Artemisia annua]
zhu1_Ghi#S33825556	0	0	0	0	0	0	2	0.58	2	0.55	0	0	0	0	0	0	0	0	GO:0043231//intracellular membrane-bounded organelle	GO:0003677//DNA binding	-	gi|224099573|ref|XP_002311537.1|/5.59034e-57/predicted protein [Populus trichocarpa]
zhu1_Ghi#S33813836	0	0	0	0	0	0	2	0.58	2	0.55	0	0	0	0	0	0	2	0.56	-	GO:0016787//hydrolase activity;GO:0000166//nucleotide binding	-	gi|255538332|ref|XP_002510231.1|/8.85204e-11/Disease resistance protein RPP13, putative [Ricinus communis]
zhu1_Ghi#S42325093	0	0	0	0	0	0	2	0.58	2	0.55	0	0	0	0	0	0	4	1.12	-	GO:0008135//translation factor activity, nucleic acid binding	GO:0006412//translation	gi|255564966|ref|XP_002523476.1|/4.70455e-97/ligatin, putative [Ricinus communis]
zhu1_Ghi#S42326046	0	0	0	0	0	0	2	0.58	2	0.55	0	0	0	0	2	0.55	0	0	-	-	-	gi|255583978|ref|XP_002532735.1|/3.2813e-38/hypothetical protein RCOM_1749890 [Ricinus communis]
zhu1_Ghi#S42336535	0	0	0	0	0	0	2	0.58	2	0.55	0	0	3	0.85	0	0	0	0	GO:0043234//protein complex	GO:0019207//kinase regulator activity;GO:0005488//binding	GO:0006464//protein modification process	gi|225453309|ref|XP_002269020.1|/4.73796e-114/PREDICTED: hypothetical protein isoform 1 [Vitis vinifera]
zhu1_Ghi#S33790965	0	0	0	0	0	0	2	0.58	2	0.55	0	0	4	1.13	2	0.55	2	0.56	GO:0044464//cell part	GO:0046914//transition metal ion binding;GO:0001071	GO:0010468//regulation of gene expression	gi|255574095|ref|XP_002527963.1|/2.25801e-52/transcription factor, putative [Ricinus communis]
zhu1_Ghi#S42314136	0	0	0	0	0	0	2	0.58	2	0.55	2	0.56	0	0	0	0	0	0	-	-	-	gi|255577279|ref|XP_002529521.1|/5.51891e-13/cysteine-type endopeptidase, putative [Ricinus communis]
zhu1_Ghi#S33796547	0	0	0	0	0	0	2	0.58	2	0.55	2	0.56	0	0	0	0	0	0	-	-	-	-
zhu1_Ghi#S42292799	0	0	0	0	0	0	2	0.58	2	0.55	2	0.56	2	0.56	0	0	0	0	-	-	-	gi|255561850|ref|XP_002521934.1|/1.81367e-132/nucleic acid binding protein, putative [Ricinus communis]
zhu1_Ghi#S28680845	0	0	0	0	0	0	2	0.58	2	0.55	3	0.85	2	0.56	5	1.37	0	0	GO:0044424//intracellular part	GO:0016861//intramolecular oxidoreductase activity, interconverting aldoses and ketoses	GO:0006098//pentose-phosphate shunt;GO:0009250//glucan biosynthetic process;GO:0046108//uridine metabolic process	gi|225424168|ref|XP_002284079.1|/9.45496e-81/PREDICTED: hypothetical protein [Vitis vinifera]
zhu1_Ghi#S42321404	0	0	0	0	0	0	2	0.58	2	0.55	5	1.41	0	0	0	0	0	0	-	GO:0003677//DNA binding	-	gi|224069515|ref|XP_002326362.1|/8.07751e-107/predicted protein [Populus trichocarpa]
zhu1_Ghi#S42295051	0	0	0	0	0	0	2	0.58	2	0.55	5	1.41	6	1.69	6	1.64	30	8.41	-	GO:0016491//oxidoreductase activity	GO:0008152//metabolic process	gi|225426220|ref|XP_002262981.1|/1.20289e-107/PREDICTED: hypothetical protein [Vitis vinifera]
zhu1_Ghi#S42315934	0	0	0	0	0	0	2	0.58	2	0.55	13	3.67	0	0	0	0	0	0	GO:0043231//intracellular membrane-bounded organelle	GO:0003676//nucleic acid binding	GO:0006259//DNA metabolic process	gi|149676205|dbj|BAF64713.1|/8.55356e-65/70 kDa subunit of replication protein A [Ipomoea nil]
zhu1_Ghi#S28710690	0	0	0	0	0	0	2	0.58	2	0.55	53	14.96	2642	745.74	2793	762.59	7073	1982.51	-	-	-	gi|167383|gb|AAA33074.1|/7.11729e-145/storage protein [Gossypium hirsutum]
zhu1_Ghi#S28710481	0	0	0	0	0	0	2	0.58	2	0.55	72	20.32	6	1.69	0	0	9	2.52	GO:0043231//intracellular membrane-bounded organelle	GO:0003677//DNA binding;GO:0001071	GO:0010468//regulation of gene expression;GO:0006351//transcription, DNA-dependent	gi|33355394|gb|AAQ16127.1|/0/homeodomain protein BNLGHi6863 [Gossypium hirsutum]
zhu1_Ghi#S42288476	0	0	0	0	0	0	2	0.58	2	0.55	81	22.86	4	1.13	5	1.37	4	1.12	-	-	-	gi|147774508|emb|CAN67827.1|/1.17977e-11/hypothetical protein [Vitis vinifera]
zhu1_Ghi#S28643014	0	0	0	0	0	0	2	0.58	3	0.82	0	0	0	0	0	0	0	0	-	GO:0016881//acid-amino acid ligase activity	GO:0060255;GO:0006464//protein modification process	gi|224056889|ref|XP_002299074.1|/8.04987e-62/predicted protein [Populus trichocarpa]
zhu1_Ghi#S42296517	0	0	0	0	0	0	2	0.58	3	0.82	0	0	0	0	0	0	0	0	GO:0009526//plastid envelope;GO:0009532//plastid stroma;GO:0044436	GO:0016829//lyase activity	GO:0006950//response to stress	gi|224143607|ref|XP_002325014.1|/4.17525e-52/predicted protein [Populus trichocarpa]
zhu1_Ghi#S42327537	0	0	0	0	0	0	2	0.58	3	0.82	0	0	0	0	0	0	0	0	GO:0044464//cell part	-	-	gi|255560832|ref|XP_002521429.1|/2.89891e-75/conserved hypothetical protein [Ricinus communis]
zhu1_Ghi#S28658235	0	0	0	0	0	0	2	0.58	3	0.82	0	0	0	0	0	0	0	0	-	GO:0016788//hydrolase activity, acting on ester bonds	GO:0044238//primary metabolic process	gi|255553949|ref|XP_002518015.1|/3.99869e-68/zinc finger protein, putative [Ricinus communis]
zhu1_Ghi#S42327539	0	0	0	0	0	0	2	0.58	3	0.82	0	0	0	0	0	0	3	0.84	GO:0044444//cytoplasmic part	GO:0004553//hydrolase activity, hydrolyzing O-glycosyl compounds	-	gi|225427896|ref|XP_002276670.1|/1.95797e-117/PREDICTED: similar to putative neutral invertase [Vitis vinifera]
zhu1_Ghi#S33824954	0	0	0	0	0	0	2	0.58	3	0.82	0	0	0	0	0	0	10	2.8	-	-	-	gi|224105801|ref|XP_002313935.1|/3.19837e-70/predicted protein [Populus trichocarpa]
zhu1_Ghi#S42302303	0	0	0	0	0	0	2	0.58	3	0.82	0	0	4	1.13	2	0.55	8	2.24	-	-	-	gi|255541038|ref|XP_002511583.1|/3.90779e-48/conserved hypothetical protein [Ricinus communis]
zhu1_Ghi#S28676714	0	0	0	0	0	0	2	0.58	3	0.82	5	1.41	0	0	0	0	2	0.56	-	-	-	-
zhu1_Ghi#S33810687	0	0	0	0	0	0	2	0.58	3	0.82	5	1.41	0	0	0	0	5	1.4	-	-	-	gi|225432512|ref|XP_002277484.1|/1.29819e-48/PREDICTED: hypothetical protein [Vitis vinifera]
zhu1_Ghi#S28676098	0	0	0	0	0	0	2	0.58	3	0.82	12	3.39	2	0.56	2	0.55	4	1.12	GO:0031410//cytoplasmic vesicle	GO:0004871//signal transducer activity;GO:0016301//kinase activity;GO:0032559//adenyl ribonucleotide binding	GO:0006464//protein modification process	gi|223452311|gb|ACM89483.1|/5.6492e-80/leucine-rich repeat family protein [Glycine max]
zhu1_Ghi#S42309940	0	0	0	0	0	0	2	0.58	3	0.82	76	21.45	2380	671.79	1847	504.3	4042	1132.94	-	-	-	gi|255586256|ref|XP_002533781.1|/6.9733e-08/hypothetical protein RCOM_0007070 [Ricinus communis]
zhu1_Ghi#S28666479	0	0	0	0	0	0	2	0.58	4	1.1	0	0	0	0	0	0	0	0	-	-	-	-
zhu1_Ghi#S42359870	0	0	0	0	0	0	2	0.58	4	1.1	0	0	0	0	0	0	0	0	-	-	-	-
zhu1_Ghi#S33789238	0	0	0	0	0	0	2	0.58	4	1.1	3	0.85	0	0	0	0	3	0.84	GO:0044424//intracellular part	GO:0016628//oxidoreductase activity, acting on the CH-CH group of donors, NAD or NADP as acceptor;GO:0019203//carbohydrate phosphatase activity;GO:0043169//cation binding	GO:0005975//carbohydrate metabolic process	gi|224082438|ref|XP_002306693.1|/5.4123e-143/predicted protein [Populus trichocarpa]
zhu1_Ghi#S42312591	0	0	0	0	0	0	2	0.58	4	1.1	5	1.41	0	0	0	0	21	5.89	GO:0015630//microtubule cytoskeleton	GO:0004702//receptor signaling protein serine/threonine kinase activity;GO:0032559//adenyl ribonucleotide binding	GO:0006464//protein modification process	gi|225461512|ref|XP_002285125.1|/1.77863e-29/PREDICTED: hypothetical protein isoform 1 [Vitis vinifera]
zhu1_Ghi#S28670646	0	0	0	0	0	0	2	0.58	5	1.37	0	0	0	0	2	0.55	0	0	GO:0044464//cell part	GO:0015645//fatty acid ligase activity	-	gi|83320527|gb|ABC02882.1|/3.53008e-128/ACS4 [Ricinus communis]
zhu1_Ghi#S33783740	0	0	0	0	0	0	2	0.58	5	1.37	9	2.54	7	1.98	3	0.82	4	1.12	-	-	-	gi|77555695|gb|ABA98491.1|/3.57272e-45/retrotransposon protein, putative, unclassified [Oryza sativa (japonica cultivar-group)]
zhu1_Ghi#S30013296	0	0	0	0	0	0	2	0.58	6	1.64	2	0.56	2	0.56	2	0.55	10	2.8	GO:0032991//macromolecular complex;GO:0031966//mitochondrial membrane	-	GO:0042743//hydrogen peroxide metabolic process;GO:0009247//glycolipid biosynthetic process	gi|255564462|ref|XP_002523227.1|/3.39669e-51/conserved hypothetical protein [Ricinus communis]
zhu1_Ghi#S33802445	0	0	0	0	0	0	2	0.58	6	1.64	34	9.6	20	5.65	61	16.66	35	9.81	-	-	-	gi|224138804|ref|XP_002326694.1|/4.31763e-47/predicted protein [Populus trichocarpa]
zhu1_Ghi#S33786677	0	0	0	0	0	0	2	0.58	7	1.92	0	0	0	0	0	0	0	0	-	GO:0016782//transferase activity, transferring sulfur-containing groups	-	gi|255571065|ref|XP_002526483.1|/1.6376e-55/Flavonol 4'-sulfotransferase, putative [Ricinus communis]
zhu1_Ghi#S28695151	0	0	0	0	0	0	2	0.58	7	1.92	2	0.56	0	0	0	0	3	0.84	-	-	-	gi|3250696|emb|CAA19704.1|/4.92065e-11/putative protein [Arabidopsis thaliana]
zhu1_Ghi#S42293878	0	0	0	0	0	0	2	0.58	7	1.92	17	4.8	3	0.85	3	0.82	66	18.5	-	-	-	-
zhu1_Ghi#S42291451	0	0	0	0	0	0	2	0.58	11	3.01	8	2.26	5	1.41	5	1.37	3	0.84	GO:0009532//plastid stroma;GO:0032991//macromolecular complex	GO:0032561//guanyl ribonucleotide binding;GO:0005515//protein binding;GO:0017111//nucleoside-triphosphatase activity	GO:0043623//cellular protein complex assembly;GO:0009658//chloroplast organization	gi|6685070|gb|AAF23771.1|AF205859_1/5.08141e-114/FtsZ protein [Gentiana lutea]
zhu1_Ghi#S42295691	0	0	0	0	0	0	2	0.58	12	3.29	0	0	0	0	0	0	10	2.8	GO:0009536//plastid	GO:0003824//catalytic activity	GO:0006476//protein amino acid deacetylation	gi|225431711|ref|XP_002267516.1|/2.07277e-155/PREDICTED: similar to HDA14 (histone deacetylase 14); histone deacetylase [Vitis vinifera]
zhu1_Ghi#S33819797	0	0	0	0	0	0	2	0.58	15	4.11	8	2.26	5	1.41	4	1.09	102	28.59	-	-	-	gi|255637675|gb|ACU19161.1|/7.03927e-10/unknown [Glycine max]
zhu1_Ghi#S33791365	0	0	0	0	0	0	2	0.58	39	10.69	0	0	23	6.49	35	9.56	55	15.42	GO:0016020//membrane	-	-	gi|224063431|ref|XP_002301143.1|/1.49531e-33/predicted protein [Populus trichocarpa]
zhu1_Ghi#S33787384	0	0	0	0	0	0	3	0.87	0	0	0	0	0	0	0	0	0	0	-	-	-	-
zhu1_Ghi#S33785826	0	0	0	0	0	0	3	0.87	0	0	0	0	0	0	0	0	0	0	GO:0043231//intracellular membrane-bounded organelle;GO:0043234//protein complex	GO:0046872//metal ion binding;GO:0004721//phosphoprotein phosphatase activity	GO:0010118//stomatal movement;GO:0009738//abscisic acid mediated signaling pathway;GO:0006950//response to stress;GO:0006464//protein modification process	gi|225445100|ref|XP_002280468.1|/5.21288e-87/PREDICTED: hypothetical protein [Vitis vinifera]
zhu1_Ghi#S33794398	0	0	0	0	0	0	3	0.87	0	0	0	0	0	0	0	0	0	0	GO:0009570//chloroplast stroma	GO:0016747//transferase activity, transferring acyl groups other than amino-acyl groups	-	gi|225451551|ref|XP_002274130.1|/4.51275e-55/PREDICTED: hypothetical protein [Vitis vinifera]
zhu1_Ghi#S28679641	0	0	0	0	0	0	3	0.87	0	0	0	0	0	0	0	0	0	0	-	GO:0005515//protein binding	GO:0044267//cellular protein metabolic process	gi|225440582|ref|XP_002277232.1|/2.87132e-63/PREDICTED: hypothetical protein [Vitis vinifera]
zhu1_Ghi#S28671586	0	0	0	0	0	0	3	0.87	0	0	0	0	0	0	0	0	0	0	-	-	-	gi|255570611|ref|XP_002526262.1|/3.87381e-06/conserved hypothetical protein [Ricinus communis]
zhu1_Ghi#S42294845	0	0	0	0	0	0	3	0.87	0	0	0	0	0	0	0	0	0	0	GO:0031461//cullin-RING ubiquitin ligase complex;GO:0019897//extrinsic to plasma membrane;GO:0031981//nuclear lumen	GO:0005488//binding	-	gi|255587740|ref|XP_002534379.1|/2.30851e-112/pak inhibitor skb15, putative [Ricinus communis]
zhu1_Ghi#S28707163	0	0	0	0	0	0	3	0.87	0	0	0	0	0	0	0	0	0	0	GO:0031224//intrinsic to membrane;GO:0043231//intracellular membrane-bounded organelle	-	GO:0009607//response to biotic stimulus	gi|297741277|emb|CBI32408.3|/8.13165e-98/unnamed protein product [Vitis vinifera]
zhu1_Ghi#S42311192	0	0	0	0	0	0	3	0.87	0	0	0	0	0	0	0	0	0	0	GO:0031410//cytoplasmic vesicle	GO:0016757//transferase activity, transferring glycosyl groups	-	gi|115452521|ref|NP_001049861.1|/1.16578e-33/Os03g0300900 [Oryza sativa Japonica Group]
zhu1_Ghi#S42296731	0	0	0	0	0	0	3	0.87	0	0	0	0	0	0	0	0	0	0	GO:0044464//cell part	-	GO:0009314//response to radiation;GO:0009719	gi|255562966|ref|XP_002522488.1|/3.8502e-53/conserved hypothetical protein [Ricinus communis]
zhu1_Ghi#S28650814	0	0	0	0	0	0	3	0.87	0	0	0	0	0	0	0	0	0	0	GO:0009526//plastid envelope	-	-	gi|255552121|ref|XP_002517105.1|/2.63691e-41/lipid binding protein, putative [Ricinus communis]
zhu1_Ghi#S28641958	0	0	0	0	0	0	3	0.87	0	0	0	0	0	0	0	0	0	0	-	-	-	gi|255576465|ref|XP_002529124.1|/6.99847e-26/conserved hypothetical protein [Ricinus communis]
zhu1_Ghi#S42288313	0	0	0	0	0	0	3	0.87	0	0	0	0	0	0	0	0	0	0	GO:0009532//plastid stroma;GO:0009534//chloroplast thylakoid;GO:0030529//ribonucleoprotein complex	-	GO:0006950//response to stress;GO:0010038//response to metal ion	gi|224077096|ref|XP_002305129.1|/6.53903e-65/predicted protein [Populus trichocarpa]
zhu1_Ghi#S29395608	0	0	0	0	0	0	3	0.87	0	0	0	0	0	0	0	0	0	0	GO:0044444//cytoplasmic part;GO:0016020//membrane	GO:0016772//transferase activity, transferring phosphorus-containing groups	-	gi|225423662|ref|XP_002276420.1|/3.02294e-34/PREDICTED: hypothetical protein [Vitis vinifera]
zhu1_Ghi#S42301896	0	0	0	0	0	0	3	0.87	0	0	0	0	0	0	0	0	0	0	GO:0043231//intracellular membrane-bounded organelle	GO:0001071	GO:0010038//response to metal ion;GO:0009725//response to hormone stimulus;GO:0010468//regulation of gene expression;GO:0048511//rhythmic process;GO:0006970//response to osmotic stress;GO:0006351//transcription, DNA-dependent	gi|198400321|gb|ACH87169.1|/1.51371e-98/MYB transcription factor [Camellia sinensis]
zhu1_Ghi#S28669583	0	0	0	0	0	0	3	0.87	0	0	0	0	0	0	0	0	0	0	-	-	-	-
zhu1_Ghi#S33796004	0	0	0	0	0	0	3	0.87	0	0	0	0	0	0	0	0	0	0	-	GO:0046872//metal ion binding;GO:0016491//oxidoreductase activity	-	gi|297733673|emb|CBI14920.3|/1.52331e-69/unnamed protein product [Vitis vinifera]
zhu1_Ghi#S42297540	0	0	0	0	0	0	3	0.87	0	0	0	0	0	0	0	0	0	0	-	-	-	-
zhu1_Ghi#S42328974	0	0	0	0	0	0	3	0.87	0	0	0	0	0	0	0	0	0	0	GO:0012505//endomembrane system;GO:0005770//late endosome;GO:0042598//vesicular fraction	-	GO:0007041//lysosomal transport;GO:0016197//endosome transport;GO:0015031//protein transport	gi|225455286|ref|XP_002274585.1|/1.10965e-100/PREDICTED: hypothetical protein [Vitis vinifera]
zhu1_Ghi#S42315438	0	0	0	0	0	0	3	0.87	0	0	0	0	0	0	0	0	0	0	GO:0043231//intracellular membrane-bounded organelle	GO:0004175//endopeptidase activity;GO:0005488//binding	GO:0009725//response to hormone stimulus;GO:0019538//protein metabolic process;GO:0032502//developmental process	gi|146215994|gb|ABQ10199.1|/4.19911e-116/cysteine protease Cp1 [Actinidia deliciosa]
zhu1_Ghi#S30009648	0	0	0	0	0	0	3	0.87	0	0	0	0	0	0	0	0	2	0.56	-	-	-	-
zhu1_Ghi#S28642956	0	0	0	0	0	0	3	0.87	0	0	0	0	0	0	0	0	2	0.56	GO:0043231//intracellular membrane-bounded organelle	GO:0004721//phosphoprotein phosphatase activity	GO:0006464//protein modification process	gi|255567329|ref|XP_002524644.1|/6.11694e-75/protein tyrosine, putative [Ricinus communis]
zhu1_Ghi#S28669589	0	0	0	0	0	0	3	0.87	0	0	0	0	0	0	0	0	2	0.56	-	-	-	-
zhu1_Ghi#S28682923	0	0	0	0	0	0	3	0.87	0	0	0	0	3	0.85	0	0	2	0.56	-	GO:0005515//protein binding	GO:0044267//cellular protein metabolic process	gi|225459101|ref|XP_002283863.1|/5.5814e-109/PREDICTED: hypothetical protein [Vitis vinifera]
zhu1_Ghi#S42315573	0	0	0	0	0	0	3	0.87	0	0	0	0	3	0.85	0	0	2	0.56	-	GO:0046914//transition metal ion binding	-	gi|255557827|ref|XP_002519943.1|/4.0428e-128/cir, putative [Ricinus communis]
zhu1_Ghi#S28694499	0	0	0	0	0	0	3	0.87	0	0	0	0	3	0.85	3	0.82	5	1.4	GO:0043231//intracellular membrane-bounded organelle;GO:0031224//intrinsic to membrane	GO:0015171//amino acid transmembrane transporter activity	GO:0015837//amine transport	gi|255538860|ref|XP_002510495.1|/9.29577e-133/amino acid transporter, putative [Ricinus communis]
zhu1_Ghi#S28645095	0	0	0	0	0	0	3	0.87	0	0	3	0.85	0	0	2	0.55	0	0	GO:0009536//plastid	GO:0004812//aminoacyl-tRNA ligase activity;GO:0032559//adenyl ribonucleotide binding	GO:0009657//plastid organization;GO:0006418//tRNA aminoacylation for protein translation;GO:0003006//reproductive developmental process	gi|3157938|gb|AAC17621.1|/7.14345e-34/Similar to seryl-tRNA synthetase gb|U10400 from S cerevisiae. EST gb|N96627 comes from this gene [Arabidopsis thaliana]
zhu1_Ghi#S33814388	0	0	0	0	0	0	3	0.87	0	0	3	0.85	2	0.56	3	0.82	0	0	-	-	-	-
zhu1_Ghi#S28666918	0	0	0	0	0	0	3	0.87	0	0	3	0.85	4	1.13	0	0	0	0	GO:0016020//membrane;GO:0043231//intracellular membrane-bounded organelle	GO:0005488//binding	-	gi|255566979|ref|XP_002524472.1|/1.58661e-57/conserved hypothetical protein [Ricinus communis]
zhu1_Ghi#S33820068	0	0	0	0	0	0	3	0.87	0	0	3	0.85	9	2.54	14	3.82	11	3.08	GO:0044464//cell part	GO:0005099//Ras GTPase activator activity	GO:0032318//regulation of Ras GTPase activity	gi|242062754|ref|XP_002452666.1|/8.6458e-12/hypothetical protein SORBIDRAFT_04g030250 [Sorghum bicolor]
zhu1_Ghi#S42284705	0	0	0	0	0	0	3	0.87	0	0	6	1.69	2	0.56	0	0	4	1.12	GO:0043231//intracellular membrane-bounded organelle	GO:0016772//transferase activity, transferring phosphorus-containing groups;GO:0030528//transcription regulator activity;GO:0003676//nucleic acid binding;GO:0004871//signal transducer activity	GO:0023060;GO:0009628//response to abiotic stimulus;GO:0023033;GO:0048511//rhythmic process;GO:0006351//transcription, DNA-dependent	gi|255568149|ref|XP_002525050.1|/4.78387e-21/Two-component response regulator ARR2, putative [Ricinus communis]
zhu1_Ghi#S42304899	0	0	0	0	0	0	3	0.87	0	0	7	1.98	2	0.56	0	0	2	0.56	GO:0043231//intracellular membrane-bounded organelle	GO:0003676//nucleic acid binding;GO:0001071	GO:0010468//regulation of gene expression;GO:0006351//transcription, DNA-dependent	gi|147865523|emb|CAN81560.1|/5.57023e-50/hypothetical protein [Vitis vinifera]
zhu1_Ghi#S33807217	0	0	0	0	0	0	3	0.87	0	0	18	5.08	4	1.13	4	1.09	5	1.4	GO:0016020//membrane	-	-	gi|224116612|ref|XP_002331883.1|/4.80797e-79/predicted protein [Populus trichocarpa]
zhu1_Ghi#S42307269	0	0	0	0	0	0	3	0.87	0	0	159	44.88	6	1.69	8	2.18	6	1.68	-	GO:0016740//transferase activity	-	gi|224086964|ref|XP_002308019.1|/2.99812e-32/predicted protein [Populus trichocarpa]
zhu1_Ghi#S42291443	0	0	0	0	0	0	3	0.87	2	0.55	0	0	0	0	0	0	0	0	-	-	-	-
zhu1_Ghi#S42303585	0	0	0	0	0	0	3	0.87	2	0.55	0	0	0	0	0	0	0	0	GO:0042579//microbody	GO:0046914//transition metal ion binding;GO:0016641//oxidoreductase activity, acting on the CH-NH2 group of donors, oxygen as acceptor;GO:0048037//cofactor binding	GO:0006807//nitrogen compound metabolic process	gi|5230728|gb|AAD40979.1|AF089851_1/4.16359e-156/peroxisomal copper-containing amine oxidase [Glycine max]
zhu1_Ghi#S28641549	0	0	0	0	0	0	3	0.87	2	0.55	0	0	0	0	0	0	3	0.84	-	-	-	gi|225435058|ref|XP_002284365.1|/2.26333e-19/PREDICTED: hypothetical protein [Vitis vinifera]
zhu1_Ghi#S28688159	0	0	0	0	0	0	3	0.87	2	0.55	0	0	0	0	2	0.55	0	0	GO:0016020//membrane	-	-	gi|255586331|ref|XP_002533816.1|/7.19941e-91/conserved hypothetical protein [Ricinus communis]
zhu1_Ghi#S28704715	0	0	0	0	0	0	3	0.87	2	0.55	0	0	0	0	3	0.82	0	0	GO:0009526//plastid envelope	-	GO:0051707//response to other organism;GO:0030001//metal ion transport;GO:0015740//C4-dicarboxylate transport	gi|22121978|gb|AAM89395.1|/7.41821e-64/glutamate/malate translocator [Flaveria bidentis]
zhu1_Ghi#S42292881	0	0	0	0	0	0	3	0.87	2	0.55	0	0	2	0.56	0	0	0	0	GO:0043231//intracellular membrane-bounded organelle	GO:0004086//carbamoyl-phosphate synthase activity	GO:0006807//nitrogen compound metabolic process	gi|255571716|ref|XP_002526801.1|/3.46973e-109/Carbamoyl-phosphate synthase small chain, putative [Ricinus communis]
zhu1_Ghi#S42300606	0	0	0	0	0	0	3	0.87	2	0.55	3	0.85	0	0	0	0	0	0	GO:0009536//plastid	GO:0032559//adenyl ribonucleotide binding	GO:0008152//metabolic process	gi|297738859|emb|CBI28104.3|/4.91367e-148/unnamed protein product [Vitis vinifera]
zhu1_Ghi#S42328076	0	0	0	0	0	0	3	0.87	2	0.55	5	1.41	5	1.41	0	0	0	0	GO:0044464//cell part	GO:0003676//nucleic acid binding;GO:0034061	GO:0006259//DNA metabolic process	gi|297843866|ref|XP_002889814.1|/1.09804e-46/DNA polymerase lambda [Arabidopsis lyrata subsp. lyrata]
zhu1_Ghi#S42289781	0	0	0	0	0	0	3	0.87	3	0.82	0	0	0	0	0	0	2	0.56	GO:0005838//proteasome regulatory particle;GO:0043231//intracellular membrane-bounded organelle;GO:0016020//membrane	-	GO:0019941//modification-dependent protein catabolic process	gi|224119590|ref|XP_002318111.1|/1.0498e-127/predicted protein [Populus trichocarpa]
zhu1_Ghi#S42316592	0	0	0	0	0	0	3	0.87	3	0.82	0	0	4	1.13	0	0	0	0	-	-	-	gi|7940293|gb|AAF70852.1|AC003113_19/1.04546e-26/F24O1.3 [Arabidopsis thaliana]
zhu1_Ghi#S28632498	0	0	0	0	0	0	3	0.87	3	0.82	2	0.56	0	0	2	0.55	0	0	-	-	-	-
zhu1_Ghi#S42291016	0	0	0	0	0	0	3	0.87	3	0.82	2	0.56	2	0.56	3	0.82	4	1.12	GO:0031981//nuclear lumen;GO:0009536//plastid;GO:0042579//microbody;GO:0016020//membrane	GO:0016408	GO:0009694//jasmonic acid metabolic process;GO:0009062//fatty acid catabolic process;GO:0009657//plastid organization;GO:0006950//response to stress	gi|147866537|emb|CAN81585.1|/2.45845e-111/hypothetical protein [Vitis vinifera]
zhu1_Ghi#S33822965	0	0	0	0	0	0	3	0.87	3	0.82	3	0.85	2	0.56	0	0	12	3.36	-	-	-	gi|225439584|ref|XP_002265642.1|/2.14686e-44/PREDICTED: hypothetical protein isoform 1 [Vitis vinifera]
zhu1_Ghi#S42281294	0	0	0	0	0	0	3	0.87	3	0.82	7	1.98	3	0.85	0	0	9	2.52	-	GO:0003824//catalytic activity	-	gi|224129204|ref|XP_002328916.1|/1.71228e-10/predicted protein [Populus trichocarpa]
zhu1_Ghi#S28642190	0	0	0	0	0	0	3	0.87	4	1.1	0	0	0	0	0	0	0	0	-	GO:0003824//catalytic activity;GO:0043169//cation binding	GO:0019725//cellular homeostasis	gi|224083147|ref|XP_002306954.1|/2.46967e-28/predicted protein [Populus trichocarpa]
zhu1_Ghi#S28642914	0	0	0	0	0	0	3	0.87	4	1.1	2	0.56	0	0	0	0	0	0	GO:0009536//plastid	GO:0046914//transition metal ion binding;GO:0016628//oxidoreductase activity, acting on the CH-CH group of donors, NAD or NADP as acceptor;GO:0032559//adenyl ribonucleotide binding	GO:0008152//metabolic process	gi|255578755|ref|XP_002530235.1|/5.4749e-20/zinc binding dehydrogenase, putative [Ricinus communis]
zhu1_Ghi#S42316073	0	0	0	0	0	0	3	0.87	4	1.1	4	1.13	0	0	0	0	2	0.56	-	GO:0005488//binding	-	gi|147825148|emb|CAN62265.1|/2.88613e-68/hypothetical protein [Vitis vinifera]
zhu1_Ghi#S42313901	0	0	0	0	0	0	3	0.87	4	1.1	14	3.95	5	1.41	3	0.82	4	1.12	GO:0043231//intracellular membrane-bounded organelle;GO:0044427//chromosomal part	GO:0016747//transferase activity, transferring acyl groups other than amino-acyl groups;GO:0003676//nucleic acid binding;GO:0008757//S-adenosylmethionine-dependent methyltransferase activity	GO:0006305;GO:0010468//regulation of gene expression;GO:0006325//chromatin organization	gi|297746421|emb|CBI16477.3|/1.21088e-88/unnamed protein product [Vitis vinifera]
zhu1_Ghi#S42319803	0	0	0	0	0	0	3	0.87	5	1.37	0	0	0	0	0	0	0	0	-	-	-	gi|224137416|ref|XP_002322552.1|/3.34678e-35/predicted protein [Populus trichocarpa]
zhu1_Ghi#S28639139	0	0	0	0	0	0	3	0.87	5	1.37	0	0	0	0	0	0	0	0	GO:0043231//intracellular membrane-bounded organelle	-	-	gi|224097104|ref|XP_002310835.1|/1.44011e-11/predicted protein [Populus trichocarpa]
zhu1_Ghi#S28640065	0	0	0	0	0	0	3	0.87	5	1.37	0	0	0	0	0	0	2	0.56	GO:0044464//cell part	GO:0003824//catalytic activity	GO:0044238//primary metabolic process	gi|255553127|ref|XP_002517606.1|/3.04908e-68/lactoylglutathione lyase, putative [Ricinus communis]
zhu1_Ghi#S28668423	0	0	0	0	0	0	3	0.87	6	1.64	3	0.85	2	0.56	0	0	3	0.84	-	-	-	-
zhu1_Ghi#S42316233	0	0	0	0	0	0	3	0.87	17	4.66	14	3.95	21	5.93	12	3.28	15	4.2	-	GO:0003824//catalytic activity;GO:0005488//binding	-	gi|15221559|ref|NP_174376.1|/3.60708e-92/molybdenum cofactor sulfurase family protein [Arabidopsis thaliana]
zhu1_Ghi#S42304416	0	0	0	0	0	0	3	0.87	18	4.93	0	0	2	0.56	0	0	5	1.4	GO:0016020//membrane	GO:0004702//receptor signaling protein serine/threonine kinase activity;GO:0032559//adenyl ribonucleotide binding	GO:0006464//protein modification process;GO:0033554//cellular response to stress	gi|170676254|gb|ACB30366.1|/1.37435e-142/Pto kinase interactor 1 [Capsicum annuum]
zhu1_Ghi#S42304904	0	0	0	0	0	0	4	1.16	0	0	0	0	0	0	0	0	0	0	GO:0005618//cell wall;GO:0043231//intracellular membrane-bounded organelle;GO:0016020//membrane;GO:0031410//cytoplasmic vesicle	GO:0030246//carbohydrate binding;GO:0043167//ion binding;GO:0015925	GO:0044238//primary metabolic process	gi|84579373|dbj|BAE72075.1|/7.27524e-142/pear beta-galactosidase3 [Pyrus communis]
zhu1_Ghi#S33844992	0	0	0	0	0	0	4	1.16	0	0	0	0	0	0	0	0	0	0	GO:0031224//intrinsic to membrane;GO:0009536//plastid	GO:0042626//ATPase activity, coupled to transmembrane movement of substances;GO:0032559//adenyl ribonucleotide binding	GO:0006810//transport	gi|255574019|ref|XP_002527927.1|/1.01421e-46/abc transporter, putative [Ricinus communis]
zhu1_Ghi#S28697191	0	0	0	0	0	0	4	1.16	0	0	0	0	0	0	0	0	0	0	GO:0005881//cytoplasmic microtubule	GO:0005488//binding;GO:0016301//kinase activity	GO:0009987//cellular process;GO:0008544//epidermis development	gi|224120370|ref|XP_002331031.1|/1.1174e-76/predicted protein [Populus trichocarpa]
zhu1_Ghi#S42288462	0	0	0	0	0	0	4	1.16	0	0	0	0	0	0	0	0	0	0	-	GO:0004674//protein serine/threonine kinase activity;GO:0000166//nucleotide binding	GO:0007049//cell cycle	gi|38601854|emb|CAE81274.1|/1.88525e-90/mitogen-activated protein kinase 1 [Capsicum chinense]
zhu1_Ghi#S42361079	0	0	0	0	0	0	4	1.16	0	0	0	0	0	0	0	0	0	0	-	GO:0046914//transition metal ion binding;GO:0016706//oxidoreductase activity, acting on paired donors, with incorporation or reduction of molecular oxygen, 2-oxoglutarate as one donor, and incorporation of one atom each of oxygen into both donors;GO:0016701//oxidoreductase activity, acting on single donors with incorporation of molecular oxygen	GO:0008152//metabolic process	gi|225445102|ref|XP_002283708.1|/7.02866e-93/PREDICTED: hypothetical protein isoform 1 [Vitis vinifera]
zhu1_Ghi#S42319370	0	0	0	0	0	0	4	1.16	0	0	0	0	0	0	0	0	0	0	GO:0043231//intracellular membrane-bounded organelle	-	-	gi|255542132|ref|XP_002512130.1|/2.5932e-95/conserved hypothetical protein [Ricinus communis]
zhu1_Ghi#S28652515	0	0	0	0	0	0	4	1.16	0	0	0	0	0	0	0	0	0	0	-	-	-	-
zhu1_Ghi#S42325023	0	0	0	0	0	0	4	1.16	0	0	0	0	0	0	0	0	0	0	-	GO:0016491//oxidoreductase activity;GO:0005506//iron ion binding	-	gi|262021252|gb|ACY06905.1|/1.33663e-32/flavonoid 3'-hydroxylase [Gossypium hirsutum]
zhu1_Ghi#S28676767	0	0	0	0	0	0	4	1.16	0	0	0	0	0	0	0	0	2	0.56	GO:0016020//membrane	GO:0016879//ligase activity, forming carbon-nitrogen bonds	GO:0006261//DNA-dependent DNA replication;GO:0043412;GO:0000904//cell morphogenesis involved in differentiation	gi|297744617|emb|CBI37879.3|/8.72832e-84/unnamed protein product [Vitis vinifera]
zhu1_Ghi#S28684298	0	0	0	0	0	0	4	1.16	0	0	0	0	0	0	0	0	2	0.56	GO:0044464//cell part	-	-	gi|255566620|ref|XP_002524294.1|/4.50092e-132/conserved hypothetical protein [Ricinus communis]
zhu1_Ghi#S42324945	0	0	0	0	0	0	4	1.16	0	0	0	0	0	0	0	0	3	0.84	-	-	-	gi|224129336|ref|XP_002320559.1|/2.76132e-73/predicted protein [Populus trichocarpa]
zhu1_Ghi#S28707197	0	0	0	0	0	0	4	1.16	0	0	0	0	0	0	0	0	4	1.12	-	GO:0008172//S-methyltransferase activity	GO:0006950//response to stress;GO:0019759	gi|296084363|emb|CBI24751.3|/3.31798e-63/unnamed protein product [Vitis vinifera]
zhu1_Ghi#S42276179	0	0	0	0	0	0	4	1.16	0	0	2	0.56	0	0	0	0	0	0	-	GO:0016740//transferase activity	GO:0008152//metabolic process	gi|159895663|gb|ABX10442.1|/2.62107e-89/squalene synthase 2 [Gossypium hirsutum]
zhu1_Ghi#S28642849	0	0	0	0	0	0	4	1.16	0	0	2	0.56	0	0	0	0	0	0	GO:0042579//microbody	GO:0016289//CoA hydrolase activity	-	gi|297736669|emb|CBI25686.3|/6.13354e-11/unnamed protein product [Vitis vinifera]
zhu1_Ghi#S33784373	0	0	0	0	0	0	4	1.16	0	0	2	0.56	0	0	0	0	0	0	GO:0009536//plastid;GO:0015630//microtubule cytoskeleton	GO:0003677//DNA binding;GO:0003774//motor activity;GO:0032559//adenyl ribonucleotide binding	GO:0006259//DNA metabolic process;GO:0007017//microtubule-based process	gi|147817659|emb|CAN60160.1|/4.66586e-117/hypothetical protein [Vitis vinifera]
zhu1_Ghi#S28661801	0	0	0	0	0	0	4	1.16	0	0	5	1.41	2	0.56	2	0.55	0	0	-	-	-	-
zhu1_Ghi#S28707811	0	0	0	0	0	0	4	1.16	0	0	63	17.78	10	2.82	7	1.91	12	3.36	-	-	-	-
zhu1_Ghi#S28670354	0	0	0	0	0	0	4	1.16	2	0.55	4	1.13	0	0	0	0	2	0.56	-	GO:0005488//binding	GO:0006350//transcription	gi|296081982|emb|CBI20987.3|/3.60624e-47/unnamed protein product [Vitis vinifera]
zhu1_Ghi#S28710565	0	0	0	0	0	0	4	1.16	2	0.55	5	1.41	0	0	0	0	0	0	-	-	-	gi|16973320|emb|CAC84112.1|/2.21113e-24/salt inducible-like protein [Gossypium hirsutum]
zhu1_Ghi#S42337226	0	0	0	0	0	0	4	1.16	3	0.82	0	0	0	0	0	0	0	0	GO:0005618//cell wall;GO:0005576//extracellular region;GO:0031410//cytoplasmic vesicle	GO:0043167//ion binding;GO:0015925	GO:0044238//primary metabolic process	gi|255640568|gb|ACU20569.1|/5.25093e-131/unknown [Glycine max]
zhu1_Ghi#S42296630	0	0	0	0	0	0	4	1.16	3	0.82	0	0	0	0	0	0	2	0.56	-	-	GO:0006350//transcription	gi|255558238|ref|XP_002520146.1|/6.57762e-64/homeobox protein, putative [Ricinus communis]
zhu1_Ghi#S42313815	0	0	0	0	0	0	4	1.16	3	0.82	3	0.85	0	0	0	0	0	0	GO:0016020//membrane	GO:0004702//receptor signaling protein serine/threonine kinase activity;GO:0032559//adenyl ribonucleotide binding	GO:0006464//protein modification process	gi|118488096|gb|ABK95868.1|/1.34362e-159/unknown [Populus trichocarpa]
zhu1_Ghi#S42309508	0	0	0	0	0	0	4	1.16	4	1.1	0	0	0	0	0	0	0	0	GO:0043231//intracellular membrane-bounded organelle	GO:0004091//carboxylesterase activity	-	gi|224127468|ref|XP_002329285.1|/1.79594e-103/predicted protein [Populus trichocarpa]
zhu1_Ghi#S30009787	0	0	0	0	0	0	4	1.16	4	1.1	3	0.85	2	0.56	0	0	12	3.36	-	-	-	-
zhu1_Ghi#S42305944	0	0	0	0	0	0	4	1.16	4	1.1	4	1.13	0	0	0	0	2	0.56	-	GO:0004672//protein kinase activity;GO:0032559//adenyl ribonucleotide binding	GO:0006464//protein modification process	gi|255546529|ref|XP_002514324.1|/4.31183e-89/casein kinase, putative [Ricinus communis]
zhu1_Ghi#S33818722	0	0	0	0	0	0	4	1.16	5	1.37	0	0	32	9.03	67	18.29	33	9.25	-	-	-	-
zhu1_Ghi#S42296006	0	0	0	0	0	0	4	1.16	5	1.37	4	1.13	0	0	0	0	6	1.68	GO:0009536//plastid	GO:0005488//binding;GO:0017111//nucleoside-triphosphatase activity	-	gi|224102503|ref|XP_002312702.1|/8.37289e-106/predicted protein [Populus trichocarpa]
zhu1_Ghi#S42318539	0	0	0	0	0	0	4	1.16	6	1.64	8	2.26	0	0	0	0	19	5.33	-	-	-	-
zhu1_Ghi#S42306018	0	0	0	0	0	0	4	1.16	7	1.92	9	2.54	0	0	0	0	0	0	-	-	-	gi|224098493|ref|XP_002311194.1|/3.35237e-82/predicted protein [Populus trichocarpa]
zhu1_Ghi#S42330511	0	0	0	0	0	0	4	1.16	13	3.56	8	2.26	6	1.69	2	0.55	3	0.84	GO:0031410//cytoplasmic vesicle	GO:0016491//oxidoreductase activity;GO:0004672//protein kinase activity;GO:0032559//adenyl ribonucleotide binding	GO:0006464//protein modification process;GO:0007167//enzyme linked receptor protein signaling pathway	gi|87162732|gb|ABD28527.1|/7.4393e-19/Protein kinase [Medicago truncatula]
zhu1_Ghi#S42281187	0	0	0	0	0	0	4	1.16	14	3.84	2	0.56	0	0	0	0	4	1.12	-	-	-	-
zhu1_Ghi#S28675845	0	0	0	0	0	0	4	1.16	100	27.4	0	0	16	4.52	7	1.91	78	21.86	GO:0044464//cell part	GO:0046914//transition metal ion binding;GO:0016682//oxidoreductase activity, acting on diphenols and related substances as donors, oxygen as acceptor	GO:0008152//metabolic process	gi|224093788|ref|XP_002309992.1|/3.52328e-125/predicted protein [Populus trichocarpa]
zhu1_Ghi#S28666765	0	0	0	0	0	0	5	1.46	0	0	0	0	0	0	0	0	0	0	GO:0009527//plastid outer membrane	-	GO:0048285//organelle fission;GO:0050794//regulation of cellular process	gi|255540025|ref|XP_002511077.1|/3.02595e-48/conserved hypothetical protein [Ricinus communis]
zhu1_Ghi#S28707509	0	0	0	0	0	0	5	1.46	0	0	0	0	0	0	0	0	0	0	-	-	-	-
zhu1_Ghi#S33812369	0	0	0	0	0	0	5	1.46	0	0	0	0	0	0	0	0	3	0.84	-	-	-	gi|224056461|ref|XP_002298868.1|/2.90099e-07/predicted protein [Populus trichocarpa]
zhu1_Ghi#S28662223	0	0	0	0	0	0	5	1.46	0	0	0	0	0	0	4	1.09	3	0.84	GO:0016020//membrane;GO:0009536//plastid	GO:0046872//metal ion binding;GO:0004674//protein serine/threonine kinase activity;GO:0032559//adenyl ribonucleotide binding	GO:0006464//protein modification process;GO:0010038//response to metal ion	gi|297813855|ref|XP_002874811.1|/1.53182e-41/calcium-dependent protein kinase 21 [Arabidopsis lyrata subsp. lyrata]
zhu1_Ghi#S42344255	0	0	0	0	0	0	5	1.46	0	0	0	0	3	0.85	0	0	0	0	-	-	-	-
zhu1_Ghi#S42288743	0	0	0	0	0	0	5	1.46	0	0	2	0.56	2	0.56	0	0	3	0.84	GO:0031980//mitochondrial lumen	GO:0016783//sulfurtransferase activity;GO:0046914//transition metal ion binding;GO:0042802//identical protein binding;GO:0048037//cofactor binding;GO:0032559//adenyl ribonucleotide binding	GO:0009108//coenzyme biosynthetic process;GO:0016226//iron-sulfur cluster assembly;GO:0000096//sulfur amino acid metabolic process	gi|225455976|ref|XP_002276621.1|/4.50471e-145/PREDICTED: hypothetical protein [Vitis vinifera]
zhu1_Ghi#S42308594	0	0	0	0	0	0	5	1.46	0	0	22	6.21	2	0.56	0	0	0	0	-	GO:0004713//protein tyrosine kinase activity;GO:0016803	-	gi|255542786|ref|XP_002512456.1|/1.51402e-138/epoxide hydrolase, putative [Ricinus communis]
zhu1_Ghi#S28676278	0	0	0	0	0	0	5	1.46	2	0.55	0	0	0	0	0	0	19	5.33	-	GO:0016411//acylglycerol O-acyltransferase activity;GO:0008509//anion transmembrane transporter activity	GO:0006631//fatty acid metabolic process	gi|224109490|ref|XP_002315213.1|/2.28328e-53/predicted protein [Populus trichocarpa]
zhu1_Ghi#S42320931	0	0	0	0	0	0	5	1.46	2	0.55	2	0.56	0	0	0	0	2	0.56	GO:0043231//intracellular membrane-bounded organelle	GO:0016624//oxidoreductase activity, acting on the aldehyde or oxo group of donors, disulfide as acceptor	GO:0008152//metabolic process	gi|225435802|ref|XP_002285753.1|/5.96356e-59/PREDICTED: hypothetical protein [Vitis vinifera]
zhu1_Ghi#S42306800	0	0	0	0	0	0	5	1.46	4	1.1	0	0	0	0	0	0	2	0.56	GO:0044425//membrane part	GO:0046872//metal ion binding;GO:0003723//RNA binding	GO:0000919//cell plate assembly	gi|224112839|ref|XP_002316306.1|/1.79449e-66/predicted protein [Populus trichocarpa]
zhu1_Ghi#S42335750	0	0	0	0	0	0	5	1.46	5	1.37	0	0	0	0	2	0.55	0	0	-	-	-	gi|224120166|ref|XP_002331075.1|/1.73117e-22/predicted protein [Populus trichocarpa]
zhu1_Ghi#S42329554	0	0	0	0	0	0	5	1.46	5	1.37	4	1.13	0	0	0	0	9	2.52	GO:0044464//cell part	GO:0005488//binding	GO:0022415	gi|217072804|gb|ACJ84762.1|/6.08919e-24/unknown [Medicago truncatula]
zhu1_Ghi#S42357381	0	0	0	0	0	0	5	1.46	7	1.92	2	0.56	0	0	0	0	0	0	-	-	-	-
zhu1_Ghi#S28670521	0	0	0	0	0	0	5	1.46	7	1.92	14	3.95	3	0.85	0	0	7	1.96	-	-	-	-
zhu1_Ghi#S28672156	0	0	0	0	0	0	5	1.46	8	2.19	0	0	3	0.85	0	0	0	0	-	-	-	gi|225430184|ref|XP_002284934.1|/6.2133e-55/PREDICTED: similar to paramyosin-related [Vitis vinifera]
zhu1_Ghi#S28674900	0	0	0	0	0	0	5	1.46	9	2.47	0	0	9	2.54	0	0	30	8.41	GO:0016020//membrane	GO:0004672//protein kinase activity;GO:0032559//adenyl ribonucleotide binding	GO:0006464//protein modification process	gi|297734240|emb|CBI15487.3|/9.90901e-36/unnamed protein product [Vitis vinifera]
zhu1_Ghi#S28648265	0	0	0	0	0	0	5	1.46	15	4.11	258	72.82	19	5.36	8	2.18	6	1.68	-	GO:0046914//transition metal ion binding	-	gi|255553701|ref|XP_002517891.1|/1.50705e-26/Early nodulin 55-2 precursor, putative [Ricinus communis]
zhu1_Ghi#S33785661	0	0	0	0	0	0	6	1.75	0	0	0	0	0	0	0	0	0	0	GO:0016020//membrane	-	GO:0009832//plant-type cell wall biogenesis	gi|118488472|gb|ABK96050.1|/6.61017e-161/unknown [Populus trichocarpa]
zhu1_Ghi#S28655788	0	0	0	0	0	0	6	1.75	0	0	0	0	0	0	0	0	2	0.56	-	GO:0005488//binding	-	gi|4755191|gb|AAD29058.1|/1.89153e-08/putative non-LTR retroelement reverse transcriptase [Arabidopsis thaliana]
zhu1_Ghi#S28664217	0	0	0	0	0	0	6	1.75	0	0	0	0	2	0.56	0	0	0	0	-	-	-	-
zhu1_Ghi#S28679606	0	0	0	0	0	0	6	1.75	2	0.55	0	0	0	0	0	0	2	0.56	GO:0043231//intracellular membrane-bounded organelle	GO:0016787//hydrolase activity	-	gi|224128690|ref|XP_002329066.1|/8.92024e-95/predicted protein [Populus trichocarpa]
zhu1_Ghi#S33795290	0	0	0	0	0	0	6	1.75	3	0.82	0	0	0	0	0	0	0	0	GO:0031224//intrinsic to membrane;GO:0043231//intracellular membrane-bounded organelle	-	-	gi|224134785|ref|XP_002321905.1|/2.35921e-62/predicted protein [Populus trichocarpa]
zhu1_Ghi#S42311784	0	0	0	0	0	0	6	1.75	4	1.1	0	0	0	0	0	0	2	0.56	GO:0043231//intracellular membrane-bounded organelle;GO:0044459//plasma membrane part	GO:0005515//protein binding;GO:0000166//nucleotide binding;GO:0004672//protein kinase activity;GO:0009881//photoreceptor activity	GO:0015992//proton transport;GO:0010360;GO:0009902//chloroplast relocation;GO:0010118//stomatal movement;GO:0006468//protein amino acid phosphorylation;GO:0009606//tropism;GO:0009416//response to light stimulus	gi|225435157|ref|XP_002281752.1|/1.77305e-95/PREDICTED: hypothetical protein [Vitis vinifera]
zhu1_Ghi#S33801529	0	0	0	0	0	0	6	1.75	5	1.37	15	4.23	2	0.56	0	0	4	1.12	GO:0043231//intracellular membrane-bounded organelle	-	-	gi|255556764|ref|XP_002519415.1|/5.90108e-97/conserved hypothetical protein [Ricinus communis]
zhu1_Ghi#S33832327	0	0	0	0	0	0	6	1.75	6	1.64	0	0	0	0	0	0	0	0	-	-	-	gi|118481875|gb|ABK92874.1|/2.36469e-54/unknown [Populus trichocarpa]
zhu1_Ghi#S28635679	0	0	0	0	0	0	6	1.75	10	2.74	3	0.85	0	0	0	0	4	1.12	-	-	-	-
zhu1_Ghi#S28642468	0	0	0	0	0	0	6	1.75	15	4.11	3	0.85	0	0	0	0	4	1.12	-	-	-	-
zhu1_Ghi#S42327372	0	0	0	0	0	0	7	2.04	0	0	0	0	0	0	0	0	0	0	GO:0043231//intracellular membrane-bounded organelle;GO:0031224//intrinsic to membrane	GO:0004576//oligosaccharyl transferase activity	GO:0006464//protein modification process	gi|225457618|ref|XP_002274236.1|/1.78338e-42/PREDICTED: hypothetical protein [Vitis vinifera]
zhu1_Ghi#S33816650	0	0	0	0	0	0	7	2.04	0	0	0	0	0	0	0	0	0	0	-	GO:0016209//antioxidant activity;GO:0005506//iron ion binding;GO:0003824//catalytic activity	GO:0006950//response to stress;GO:0008152//metabolic process	gi|225470465|ref|XP_002263033.1|/1.45238e-68/PREDICTED: hypothetical protein [Vitis vinifera]
zhu1_Ghi#S42356416	0	0	0	0	0	0	7	2.04	0	0	0	0	0	0	0	0	0	0	GO:0016020//membrane;GO:0031410//cytoplasmic vesicle;GO:0043231//intracellular membrane-bounded organelle	GO:0016653//oxidoreductase activity, acting on NADH or NADPH, heme protein as acceptor	GO:0006091//generation of precursor metabolites and energy	gi|225439170|ref|XP_002274424.1|/1.75218e-60/PREDICTED: hypothetical protein [Vitis vinifera]
zhu1_Ghi#S33819596	0	0	0	0	0	0	7	2.04	2	0.55	0	0	2	0.56	0	0	0	0	-	-	-	gi|255541154|ref|XP_002511641.1|/3.18759e-59/structural molecule, putative [Ricinus communis]
zhu1_Ghi#S42323311	0	0	0	0	0	0	7	2.04	4	1.1	4	1.13	0	0	0	0	4	1.12	GO:0016020//membrane;GO:0044424//intracellular part	GO:0005515//protein binding;GO:0032559//adenyl ribonucleotide binding	GO:0044267//cellular protein metabolic process	gi|255547962|ref|XP_002515038.1|/4.24435e-51/chaperonin containing t-complex protein 1, epsilon subunit, tcpe, putative [Ricinus communis]
zhu1_Ghi#S42305515	0	0	0	0	0	0	7	2.04	586	160.59	7	1.98	0	0	0	0	0	0	-	GO:0016798//hydrolase activity, acting on glycosyl bonds	GO:0006259//DNA metabolic process	gi|225445871|ref|XP_002276173.1|/1.4e-55/PREDICTED: hypothetical protein [Vitis vinifera]
zhu1_Ghi#S42300512	0	0	0	0	0	0	8	2.33	0	0	0	0	0	0	0	0	0	0	GO:0009526//plastid envelope;GO:0009532//plastid stroma	GO:0003723//RNA binding	GO:0006412//translation;GO:0010038//response to metal ion	gi|297738788|emb|CBI28033.3|/1.19313e-91/unnamed protein product [Vitis vinifera]
zhu1_Ghi#S42279071	0	0	0	0	0	0	8	2.33	0	0	0	0	0	0	0	0	0	0	GO:0043231//intracellular membrane-bounded organelle	GO:0043167//ion binding;GO:0015923//mannosidase activity	GO:0044238//primary metabolic process	gi|21389706|gb|AAK84953.2|/0/putative beta-mannosidase [Gossypium hirsutum]
zhu1_Ghi#S28666965	0	0	0	0	0	0	8	2.33	0	0	27	7.62	5	1.41	7	1.91	3	0.84	GO:0043231//intracellular membrane-bounded organelle	GO:0003676//nucleic acid binding;GO:0034061	GO:0006259//DNA metabolic process;GO:0009887//organ morphogenesis;GO:0009908//flower development	gi|255565234|ref|XP_002523609.1|/6.93668e-93/DNA polymerase alpha catalytic subunit, putative [Ricinus communis]
zhu1_Ghi#S30015245	0	0	0	0	0	0	8	2.33	2	0.55	4	1.13	0	0	0	0	0	0	GO:0044444//cytoplasmic part;GO:0016020//membrane	GO:0004672//protein kinase activity;GO:0032559//adenyl ribonucleotide binding	GO:0006464//protein modification process	gi|224120412|ref|XP_002318323.1|/3.26804e-86/predicted protein [Populus trichocarpa]
zhu1_Ghi#S28658534	0	0	0	0	0	0	8	2.33	5	1.37	0	0	0	0	0	0	0	0	GO:0043231//intracellular membrane-bounded organelle	GO:0016628//oxidoreductase activity, acting on the CH-CH group of donors, NAD or NADP as acceptor	GO:0010468//regulation of gene expression	gi|255555757|ref|XP_002518914.1|/6.61594e-25/DNA binding protein, putative [Ricinus communis]
zhu1_Ghi#S42276815	0	0	0	0	0	0	8	2.33	6	1.64	2	0.56	0	0	0	0	0	0	GO:0044464//cell part	GO:0046914//transition metal ion binding	-	gi|255548652|ref|XP_002515382.1|/4.49396e-86/Salt-tolerance protein, putative [Ricinus communis]
zhu1_Ghi#S28641043	0	0	0	0	0	0	9	2.62	4	1.1	3	0.85	0	0	0	0	2	0.56	-	-	-	gi|255543645|ref|XP_002512885.1|/3.30746e-21/conserved hypothetical protein [Ricinus communis]
zhu1_Ghi#S42291408	0	0	0	0	0	0	9	2.62	15	4.11	9	2.54	0	0	0	0	8	2.24	-	-	-	gi|255545548|ref|XP_002513834.1|/3.28622e-41/conserved hypothetical protein [Ricinus communis]
zhu1_Ghi#S42301547	0	0	0	0	0	0	10	2.91	0	0	0	0	0	0	0	0	0	0	-	-	-	gi|1694625|dbj|BAA11475.1|/6.99299e-22/omega-3 fatty acid desaturase [Nicotiana tabacum]
zhu1_Ghi#S33826077	0	0	0	0	0	0	11	3.2	4	1.1	0	0	0	0	0	0	0	0	GO:0043234//protein complex;GO:0009526//plastid envelope;GO:0009534//chloroplast thylakoid	GO:0016651//oxidoreductase activity, acting on NADH or NADPH	GO:0010257;GO:0008152//metabolic process;GO:0050832//defense response to fungus	gi|255584394|ref|XP_002532930.1|/1.63281e-86/conserved hypothetical protein [Ricinus communis]
zhu1_Ghi#S42321606	0	0	0	0	0	0	12	3.49	3	0.82	4	1.13	0	0	0	0	7	1.96	-	-	-	gi|255637453|gb|ACU19054.1|/6.23904e-63/unknown [Glycine max]
zhu1_Ghi#S42333920	0	0	0	0	0	0	12	3.49	15	4.11	12	3.39	3	0.85	0	0	13	3.64	GO:0043231//intracellular membrane-bounded organelle	GO:0003677//DNA binding	GO:0010468//regulation of gene expression;GO:0006350//transcription;GO:0009561//megagametogenesis	gi|224077624|ref|XP_002305333.1|/2.86647e-44/predicted protein [Populus trichocarpa]
zhu1_Ghi#S33818025	0	0	0	0	0	0	12	3.49	25	6.85	0	0	0	0	0	0	0	0	-	GO:0030611//arsenate reductase activity;GO:0015036//disulfide oxidoreductase activity	GO:0019725//cellular homeostasis	gi|224131232|ref|XP_002321033.1|/2.48192e-33/glutaredoxin [Populus trichocarpa]
zhu1_Ghi#S33828956	0	0	0	0	0	0	13	3.79	2	0.55	4	1.13	0	0	0	0	0	0	GO:0000785//chromatin;GO:0009536//plastid;GO:0031981//nuclear lumen	GO:0003676//nucleic acid binding	GO:0034728	gi|300681467|emb|CBH32561.1|/4.49176e-59/histone H3, expressed [Triticum aestivum]
zhu1_Ghi#S33812836	0	0	0	0	0	0	13	3.79	7	1.92	0	0	0	0	0	0	0	0	-	-	-	gi|255563268|ref|XP_002522637.1|/1.15413e-06/conserved hypothetical protein [Ricinus communis]
zhu1_Ghi#S33840733	0	0	0	0	0	0	14	4.08	120	32.89	8	2.26	88	24.84	91	24.85	86	24.11	-	GO:0016616//oxidoreductase activity, acting on the CH-OH group of donors, NAD or NADP as acceptor;GO:0046914//transition metal ion binding	GO:0008152//metabolic process	gi|1297359|gb|AAA98984.1|/3.0302e-59/alcohol dehydrogenase 2d [Gossypium hirsutum]
zhu1_Ghi#S33795450	0	0	0	0	0	0	16	4.66	2	0.55	0	0	0	0	0	0	0	0	GO:0005777//peroxisome;GO:0009526//plastid envelope;GO:0005576//extracellular region	GO:0016615//malate dehydrogenase activity	GO:0006007//glucose catabolic process;GO:0043648//dicarboxylic acid metabolic process;GO:0009060//aerobic respiration;GO:0006635//fatty acid beta-oxidation;GO:0009853//photorespiration	gi|225429074|ref|XP_002270921.1|/9.15544e-125/PREDICTED: hypothetical protein [Vitis vinifera]
zhu1_Ghi#S42323422	0	0	0	0	0	0	16	4.66	9	2.47	8	2.26	0	0	0	0	6	1.68	GO:0009532//plastid stroma	GO:0005515//protein binding;GO:0016628//oxidoreductase activity, acting on the CH-CH group of donors, NAD or NADP as acceptor;GO:0032559//adenyl ribonucleotide binding	GO:0050896//response to stimulus;GO:0044267//cellular protein metabolic process	gi|224129424|ref|XP_002328713.1|/6.72659e-97/predicted protein [Populus trichocarpa]
zhu1_Ghi#S42334149	0	0	0	0	0	0	20	5.82	8	2.19	0	0	0	0	0	0	2	0.56	-	-	-	-
zhu1_Ghi#S42319040	0	0	0	0	0	0	21	6.12	2	0.55	3	0.85	0	0	0	0	3	0.84	GO:0043231//intracellular membrane-bounded organelle	GO:0019787//small conjugating protein ligase activity;GO:0032559//adenyl ribonucleotide binding	GO:0070646;GO:0060255;GO:0019941//modification-dependent protein catabolic process;GO:0032446//protein modification by small protein conjugation	gi|224059258|ref|XP_002299793.1|/1.54454e-76/predicted protein [Populus trichocarpa]
zhu1_Ghi#S28644544	0	0	0	0	0	0	21	6.12	8	2.19	49	13.83	0	0	0	0	19	5.33	GO:0000785//chromatin;GO:0009536//plastid;GO:0031981//nuclear lumen	GO:0003676//nucleic acid binding	GO:0034728	gi|145334271|ref|NP_001078516.1|/3.18207e-59/histone H3.2 [Arabidopsis thaliana]
zhu1_Ghi#S28643788	0	0	0	0	0	0	78	22.72	11	3.01	2	0.56	0	0	0	0	15	4.2	-	-	-	-
zhu1_Ghi#S42309617	0	0	0	0	2	0.58	0	0	0	0	0	0	0	0	0	0	0	0	GO:0031981//nuclear lumen	GO:0043169//cation binding;GO:0004721//phosphoprotein phosphatase activity	GO:0006464//protein modification process	gi|255639549|gb|ACU20069.1|/5.72938e-93/unknown [Glycine max]
zhu1_Ghi#S42292140	0	0	0	0	2	0.58	0	0	0	0	0	0	0	0	0	0	0	0	-	-	-	gi|224116538|ref|XP_002317326.1|/1.59387e-23/predicted protein [Populus trichocarpa]
zhu1_Ghi#S42283981	0	0	0	0	2	0.58	0	0	0	0	0	0	0	0	0	0	0	0	GO:0044464//cell part	GO:0005099//Ras GTPase activator activity	GO:0032318//regulation of Ras GTPase activity	gi|224087100|ref|XP_002308065.1|/1.9696e-39/predicted protein [Populus trichocarpa]
zhu1_Ghi#S42300611	0	0	0	0	2	0.58	0	0	0	0	0	0	0	0	0	0	0	0	GO:0005635//nuclear envelope	GO:0022892	GO:0006605//protein targeting	gi|225437493|ref|XP_002274422.1|/8.82692e-132/PREDICTED: hypothetical protein [Vitis vinifera]
zhu1_Ghi#S42314266	0	0	0	0	2	0.58	0	0	0	0	0	0	0	0	0	0	0	0	GO:0043231//intracellular membrane-bounded organelle	GO:0005488//binding;GO:0035251//UDP-glucosyltransferase activity;GO:0019203//carbohydrate phosphatase activity	GO:0005991//trehalose metabolic process	gi|255573465|ref|XP_002527658.1|/3.50508e-162/trehalose-6-phosphate synthase, putative [Ricinus communis]
zhu1_Ghi#S33790459	0	0	0	0	2	0.58	0	0	0	0	0	0	0	0	0	0	0	0	GO:0019866//organelle inner membrane;GO:0009526//plastid envelope;GO:0031224//intrinsic to membrane	GO:0046872//metal ion binding	GO:0006810//transport	gi|255577655|ref|XP_002529704.1|/1.64487e-77/mitochondrial carrier protein, putative [Ricinus communis]
zhu1_Ghi#S42312681	0	0	0	0	2	0.58	0	0	0	0	0	0	0	0	0	0	0	0	-	-	-	gi|224131566|ref|XP_002321117.1|/1.85281e-48/predicted protein [Populus trichocarpa]
zhu1_Ghi#S42317197	0	0	0	0	2	0.58	0	0	0	0	0	0	0	0	0	0	0	0	GO:0043231//intracellular membrane-bounded organelle	-	-	gi|255562613|ref|XP_002522312.1|/4.05524e-99/nucleotide binding protein, putative [Ricinus communis]
zhu1_Ghi#S33791284	0	0	0	0	2	0.58	0	0	0	0	0	0	0	0	0	0	0	0	GO:0009536//plastid	-	-	gi|296082454|emb|CBI21459.3|/1.14061e-06/unnamed protein product [Vitis vinifera]
zhu1_Ghi#S42301076	0	0	0	0	2	0.58	0	0	0	0	0	0	0	0	0	0	0	0	-	-	-	gi|224124156|ref|XP_002319259.1|/1.43603e-66/predicted protein [Populus trichocarpa]
zhu1_Ghi#S42277999	0	0	0	0	2	0.58	0	0	0	0	0	0	0	0	0	0	0	0	-	-	-	gi|225464830|ref|XP_002272207.1|/1.56971e-07/PREDICTED: hypothetical protein [Vitis vinifera]
zhu1_Ghi#S42301701	0	0	0	0	2	0.58	0	0	0	0	0	0	0	0	0	0	0	0	-	GO:0005488//binding	-	gi|297736213|emb|CBI24851.3|/8.84593e-143/unnamed protein product [Vitis vinifera]
zhu1_Ghi#S42288423	0	0	0	0	2	0.58	0	0	0	0	0	0	0	0	0	0	0	0	GO:0005618//cell wall	GO:0016772//transferase activity, transferring phosphorus-containing groups	-	gi|255540259|ref|XP_002511194.1|/1.95963e-97/AMP-activated protein kinase, gamma regulatory subunit, putative [Ricinus communis]
zhu1_Ghi#S42333464	0	0	0	0	2	0.58	0	0	0	0	0	0	0	0	0	0	0	0	GO:0016020//membrane;GO:0009536//plastid	GO:0004779//sulfate adenylyltransferase activity	GO:0006790//sulfur metabolic process;GO:0010038//response to metal ion	gi|224111098|ref|XP_002315747.1|/4.63685e-100/predicted protein [Populus trichocarpa]
zhu1_Ghi#S42319137	0	0	0	0	2	0.58	0	0	0	0	0	0	0	0	0	0	0	0	-	GO:0005488//binding	-	gi|255550121|ref|XP_002516111.1|/5.34181e-82/DNA binding protein, putative [Ricinus communis]
zhu1_Ghi#S28707167	0	0	0	0	2	0.58	0	0	0	0	0	0	0	0	0	0	0	0	GO:0031410//cytoplasmic vesicle;GO:0043231//intracellular membrane-bounded organelle	GO:0004180//carboxypeptidase activity	GO:0019538//protein metabolic process	gi|255574994|ref|XP_002528403.1|/1.15562e-137/serine carboxypeptidase, putative [Ricinus communis]
zhu1_Ghi#S28694443	0	0	0	0	2	0.58	0	0	0	0	0	0	0	0	0	0	0	0	GO:0031090//organelle membrane	GO:0016757//transferase activity, transferring glycosyl groups	-	gi|225452021|ref|XP_002280181.1|/5.36814e-120/PREDICTED: hypothetical protein [Vitis vinifera]
zhu1_Ghi#S42291384	0	0	0	0	2	0.58	0	0	0	0	0	0	0	0	0	0	0	0	-	-	-	gi|224141839|ref|XP_002324269.1|/1.08068e-76/predicted protein [Populus trichocarpa]
zhu1_Ghi#S42299091	0	0	0	0	2	0.58	0	0	0	0	0	0	0	0	0	0	0	0	-	-	-	-
zhu1_Ghi#S42290740	0	0	0	0	2	0.58	0	0	0	0	0	0	0	0	0	0	0	0	-	GO:0005488//binding	GO:0060918//auxin transport;GO:0010118//stomatal movement;GO:0051707//response to other organism;GO:0000160//two-component signal transduction system (phosphorelay);GO:0052482;GO:0006970//response to osmotic stress;GO:0001738//morphogenesis of a polarized epithelium;GO:0048764;GO:0009738//abscisic acid mediated signaling pathway;GO:0010260//organ senescence	gi|147783157|emb|CAN66374.1|/5.76117e-89/hypothetical protein [Vitis vinifera]
zhu1_Ghi#S42359981	0	0	0	0	2	0.58	0	0	0	0	0	0	0	0	0	0	0	0	-	-	-	-
zhu1_Ghi#S42314699	0	0	0	0	2	0.58	0	0	0	0	0	0	0	0	0	0	0	0	-	GO:0005488//binding	-	gi|225438119|ref|XP_002273034.1|/3.73454e-118/PREDICTED: hypothetical protein [Vitis vinifera]
zhu1_Ghi#S28690854	0	0	0	0	2	0.58	0	0	0	0	0	0	0	0	0	0	0	0	-	GO:0004560//alpha-L-fucosidase activity	-	gi|225429305|ref|XP_002270199.1|/6.986e-108/PREDICTED: hypothetical protein [Vitis vinifera]
zhu1_Ghi#S42288307	0	0	0	0	2	0.58	0	0	0	0	0	0	0	0	0	0	0	0	GO:0005618//cell wall;GO:0043231//intracellular membrane-bounded organelle;GO:0005576//extracellular region;GO:0016020//membrane;GO:0031410//cytoplasmic vesicle	GO:0004175//endopeptidase activity	GO:0019538//protein metabolic process	gi|224073675|ref|XP_002304129.1|/2.80312e-127/predicted protein [Populus trichocarpa]
zhu1_Ghi#S33783033	0	0	0	0	2	0.58	0	0	0	0	0	0	0	0	0	0	0	0	GO:0016020//membrane	GO:0046914//transition metal ion binding	-	gi|225467672|ref|XP_002269649.1|/1.47985e-23/PREDICTED: hypothetical protein [Vitis vinifera]
zhu1_Ghi#S42334786	0	0	0	0	2	0.58	0	0	0	0	0	0	0	0	0	0	0	0	-	-	-	gi|225427039|ref|XP_002267137.1|/1.18221e-32/PREDICTED: hypothetical protein, partial [Vitis vinifera]
zhu1_Ghi#S33821110	0	0	0	0	2	0.58	0	0	0	0	0	0	0	0	0	0	0	0	-	-	-	gi|224138422|ref|XP_002322810.1|/8.06582e-86/predicted protein [Populus trichocarpa]
zhu1_Ghi#S42298452	0	0	0	0	2	0.58	0	0	0	0	0	0	0	0	0	0	0	0	GO:0043231//intracellular membrane-bounded organelle	GO:0003824//catalytic activity	-	gi|255578981|ref|XP_002530343.1|/1.56607e-112/valacyclovir hydrolase, putative [Ricinus communis]
zhu1_Ghi#S42302704	0	0	0	0	2	0.58	0	0	0	0	0	0	0	0	0	0	0	0	-	-	-	gi|224065166|ref|XP_002301697.1|/9.52812e-10/predicted protein [Populus trichocarpa]
zhu1_Ghi#S28669175	0	0	0	0	2	0.58	0	0	0	0	0	0	0	0	0	0	0	0	-	-	-	gi|224063325|ref|XP_002301097.1|/3.94844e-43/predicted protein [Populus trichocarpa]
zhu1_Ghi#S42310321	0	0	0	0	2	0.58	0	0	0	0	0	0	0	0	0	0	0	0	-	-	-	gi|224053733|ref|XP_002297952.1|/3.45221e-52/predicted protein [Populus trichocarpa]
zhu1_Ghi#S42356324	0	0	0	0	2	0.58	0	0	0	0	0	0	0	0	0	0	0	0	GO:0043231//intracellular membrane-bounded organelle;GO:0031224//intrinsic to membrane	-	-	gi|296084915|emb|CBI28324.3|/8.99972e-45/unnamed protein product [Vitis vinifera]
zhu1_Ghi#S28692596	0	0	0	0	2	0.58	0	0	0	0	0	0	0	0	0	0	0	0	-	GO:0016628//oxidoreductase activity, acting on the CH-CH group of donors, NAD or NADP as acceptor;GO:0032559//adenyl ribonucleotide binding	GO:0008152//metabolic process;GO:0050896//response to stimulus	gi|211906496|gb|ACJ11741.1|/1.90912e-146/heat shock protein 70 [Gossypium hirsutum]
zhu1_Ghi#S42317729	0	0	0	0	2	0.58	0	0	0	0	0	0	0	0	0	0	0	0	GO:0043231//intracellular membrane-bounded organelle	GO:0003712//transcription cofactor activity	GO:0050789//regulation of biological process;GO:0009725//response to hormone stimulus;GO:0009409//response to cold;GO:0008283//cell proliferation	gi|225467080|ref|XP_002262737.1|/2.33469e-110/PREDICTED: hypothetical protein, partial [Vitis vinifera]
zhu1_Ghi#S42329068	0	0	0	0	2	0.58	0	0	0	0	0	0	0	0	0	0	0	0	GO:0044464//cell part	GO:0016757//transferase activity, transferring glycosyl groups	GO:0048856//anatomical structure development;GO:0007275//multicellular organismal development	gi|63087742|emb|CAI93186.1|/7.91047e-45/glycosyltransferase [Gossypium raimondii]
zhu1_Ghi#S42315102	0	0	0	0	2	0.58	0	0	0	0	0	0	0	0	0	0	0	0	GO:0009536//plastid	GO:0042802//identical protein binding;GO:0046872//metal ion binding;GO:0016881//acid-amino acid ligase activity;GO:0042277//peptide binding;GO:0032559//adenyl ribonucleotide binding	GO:0006749//glutathione metabolic process	gi|225451050|ref|XP_002284951.1|/1.96842e-102/PREDICTED: hypothetical protein [Vitis vinifera]
zhu1_Ghi#S42330099	0	0	0	0	2	0.58	0	0	0	0	0	0	0	0	0	0	0	0	GO:0044444//cytoplasmic part;GO:0043231//intracellular membrane-bounded organelle	-	-	gi|255540951|ref|XP_002511540.1|/2.39757e-49/calmodulin binding protein, putative [Ricinus communis]
zhu1_Ghi#S28684264	0	0	0	0	2	0.58	0	0	0	0	0	0	0	0	0	0	0	0	GO:0043234//protein complex;GO:0009532//plastid stroma	GO:0016743//carboxyl- or carbamoyltransferase activity;GO:0031406//carboxylic acid binding	GO:0006525//arginine metabolic process	gi|255538702|ref|XP_002510416.1|/1.24459e-118/ornithine carbamoyltransferase, putative [Ricinus communis]
zhu1_Ghi#S42296048	0	0	0	0	2	0.58	0	0	0	0	0	0	0	0	0	0	0	0	-	-	-	gi|225452112|ref|XP_002281005.1|/1.20471e-114/PREDICTED: hypothetical protein [Vitis vinifera]
zhu1_Ghi#S28705637	0	0	0	0	2	0.58	0	0	0	0	0	0	0	0	0	0	0	0	GO:0005576//extracellular region	GO:0016787//hydrolase activity	-	gi|224142001|ref|XP_002324349.1|/2.51968e-71/predicted protein [Populus trichocarpa]
zhu1_Ghi#S42279560	0	0	0	0	2	0.58	0	0	0	0	0	0	0	0	0	0	0	0	GO:0005618//cell wall	GO:0004091//carboxylesterase activity	-	gi|224118274|ref|XP_002317777.1|/1.012e-86/predicted protein [Populus trichocarpa]
zhu1_Ghi#S33783437	0	0	0	0	2	0.58	0	0	0	0	0	0	0	0	0	0	0	0	GO:0043231//intracellular membrane-bounded organelle	-	-	gi|255568946|ref|XP_002525443.1|/6.03702e-43/transcription factor, putative [Ricinus communis]
zhu1_Ghi#S29996382	0	0	0	0	2	0.58	0	0	0	0	0	0	0	0	0	0	0	0	-	-	-	-
zhu1_Ghi#S33784351	0	0	0	0	2	0.58	0	0	0	0	0	0	0	0	0	0	0	0	GO:0031224//intrinsic to membrane;GO:0043231//intracellular membrane-bounded organelle	GO:0032561//guanyl ribonucleotide binding;GO:0003824//catalytic activity	GO:0007010//cytoskeleton organization;GO:0009913//epidermal cell differentiation;GO:0048193//Golgi vesicle transport;GO:0009826//unidimensional cell growth;GO:0042546//cell wall biogenesis	gi|255572949|ref|XP_002527405.1|/2.88364e-158/Protein SEY1, putative [Ricinus communis]
zhu1_Ghi#S28693533	0	0	0	0	2	0.58	0	0	0	0	0	0	0	0	0	0	0	0	-	GO:0003676//nucleic acid binding;GO:0001071	GO:0010468//regulation of gene expression;GO:0032501//multicellular organismal process	gi|224128217|ref|XP_002329110.1|/3.4669e-122/NAC domain protein, IPR003441 [Populus trichocarpa]
zhu1_Ghi#S42277886	0	0	0	0	2	0.58	0	0	0	0	0	0	0	0	0	0	0	0	-	GO:0016628//oxidoreductase activity, acting on the CH-CH group of donors, NAD or NADP as acceptor;GO:0004175//endopeptidase activity	GO:0019538//protein metabolic process	gi|27728675|gb|AAO18731.1|/7.01935e-124/cysteine protease [Gossypium hirsutum]
zhu1_Ghi#S42292469	0	0	0	0	2	0.58	0	0	0	0	0	0	0	0	0	0	0	0	GO:0009534//chloroplast thylakoid	GO:0016744	-	gi|296084152|emb|CBI24540.3|/7.41795e-73/unnamed protein product [Vitis vinifera]
zhu1_Ghi#S42357510	0	0	0	0	2	0.58	0	0	0	0	0	0	0	0	0	0	0	0	-	GO:0035004//phosphoinositide 3-kinase activity;GO:0032559//adenyl ribonucleotide binding	GO:0003006//reproductive developmental process	gi|297736398|emb|CBI25121.3|/5.03478e-103/unnamed protein product [Vitis vinifera]
zhu1_Ghi#S42289788	0	0	0	0	2	0.58	0	0	0	0	0	0	0	0	0	0	0	0	-	GO:0016857//racemase and epimerase activity, acting on carbohydrates and derivatives	GO:0019318//hexose metabolic process	gi|224118626|ref|XP_002317867.1|/1.31973e-117/predicted protein [Populus trichocarpa]
zhu1_Ghi#S28671772	0	0	0	0	2	0.58	0	0	0	0	0	0	0	0	0	0	0	0	-	-	-	gi|225464132|ref|XP_002265099.1|/3.76255e-08/PREDICTED: hypothetical protein [Vitis vinifera]
zhu1_Ghi#S42309349	0	0	0	0	2	0.58	0	0	0	0	0	0	0	0	0	0	0	0	GO:0030312//external encapsulating structure;GO:0031981//nuclear lumen;GO:0005838//proteasome regulatory particle;GO:0016020//membrane	GO:0042623//ATPase activity, coupled;GO:0032559//adenyl ribonucleotide binding	GO:0019941//modification-dependent protein catabolic process	gi|217072902|gb|ACJ84811.1|/1.09973e-111/unknown [Medicago truncatula]
zhu1_Ghi#S42278922	0	0	0	0	2	0.58	0	0	0	0	0	0	0	0	0	0	0	0	-	-	GO:0000398//nuclear mRNA splicing, via spliceosome	gi|255568936|ref|XP_002525438.1|/1.72208e-71/conserved hypothetical protein [Ricinus communis]
zhu1_Ghi#S42314754	0	0	0	0	2	0.58	0	0	0	0	0	0	0	0	0	0	0	0	-	-	-	gi|225431336|ref|XP_002270025.1|/2.06787e-37/PREDICTED: hypothetical protein [Vitis vinifera]
zhu1_Ghi#S28682823	0	0	0	0	2	0.58	0	0	0	0	0	0	0	0	0	0	0	0	-	GO:0035251//UDP-glucosyltransferase activity	GO:0030258//lipid modification	gi|255566618|ref|XP_002524293.1|/1.40538e-164/transferase, transferring glycosyl groups, putative [Ricinus communis]
zhu1_Ghi#S33800900	0	0	0	0	2	0.58	0	0	0	0	0	0	0	0	0	0	0	0	-	GO:0030528//transcription regulator activity;GO:0003676//nucleic acid binding	GO:0009725//response to hormone stimulus;GO:0009813//flavonoid biosynthetic process;GO:0009414//response to water deprivation;GO:0023033;GO:0009743//response to carbohydrate stimulus;GO:0045449//regulation of transcription;GO:0034599//cellular response to oxidative stress;GO:0010557//positive regulation of macromolecule biosynthetic process	gi|226425257|gb|ACO53628.1|/9.37994e-86/bHLH domain protein [Gossypium hirsutum]
zhu1_Ghi#S42353114	0	0	0	0	2	0.58	0	0	0	0	0	0	0	0	0	0	0	0	-	GO:0031406//carboxylic acid binding	-	gi|225451503|ref|XP_002272024.1|/7.45418e-89/PREDICTED: hypothetical protein [Vitis vinifera]
zhu1_Ghi#S28688597	0	0	0	0	2	0.58	0	0	0	0	0	0	0	0	0	0	0	0	-	-	-	gi|255571375|ref|XP_002526636.1|/3.26256e-52/transcription regulator, putative [Ricinus communis]
zhu1_Ghi#S42286036	0	0	0	0	2	0.58	0	0	0	0	0	0	0	0	0	0	0	0	GO:0031981//nuclear lumen	GO:0003676//nucleic acid binding;GO:0016740//transferase activity	GO:0009409//response to cold;GO:0010468//regulation of gene expression;GO:0009908//flower development;GO:0006350//transcription	gi|225428645|ref|XP_002281517.1|/1.44566e-41/PREDICTED: hypothetical protein [Vitis vinifera]
zhu1_Ghi#S42287949	0	0	0	0	2	0.58	0	0	0	0	0	0	0	0	0	0	0	0	-	-	-	gi|297742490|emb|CBI34639.3|/1.12217e-113/unnamed protein product [Vitis vinifera]
zhu1_Ghi#S28701891	0	0	0	0	2	0.58	0	0	0	0	0	0	0	0	0	0	0	0	GO:0043231//intracellular membrane-bounded organelle;GO:0031224//intrinsic to membrane	GO:0016628//oxidoreductase activity, acting on the CH-CH group of donors, NAD or NADP as acceptor;GO:0005402	GO:0006810//transport;GO:0008152//metabolic process	gi|224102781|ref|XP_002312798.1|/3.78316e-110/predicted protein [Populus trichocarpa]
zhu1_Ghi#S42290555	0	0	0	0	2	0.58	0	0	0	0	0	0	0	0	0	0	0	0	-	-	-	gi|225437308|ref|XP_002267192.1|/1.30936e-11/PREDICTED: hypothetical protein [Vitis vinifera]
zhu1_Ghi#S28691871	0	0	0	0	2	0.58	0	0	0	0	0	0	0	0	0	0	0	0	-	-	-	gi|147790037|emb|CAN60525.1|/2.37561e-66/hypothetical protein [Vitis vinifera]
zhu1_Ghi#S42329333	0	0	0	0	2	0.58	0	0	0	0	0	0	0	0	0	0	0	0	-	GO:0016787//hydrolase activity	GO:0044238//primary metabolic process	gi|161610920|gb|ABX75139.1|/6.1692e-126/lipase [Gossypium hirsutum]
zhu1_Ghi#S33793264	0	0	0	0	2	0.58	0	0	0	0	0	0	0	0	0	0	0	0	-	-	-	gi|224101755|ref|XP_002312408.1|/1.29161e-31/predicted protein [Populus trichocarpa]
zhu1_Ghi#S28670525	0	0	0	0	2	0.58	0	0	0	0	0	0	0	0	0	0	0	0	GO:0016020//membrane	GO:0005249//voltage-gated potassium channel activity;GO:0005515//protein binding;GO:0005217//intracellular ligand-gated ion channel activity;GO:0000166//nucleotide binding	GO:0070838//divalent metal ion transport	gi|224118210|ref|XP_002317760.1|/3.9442e-59/predicted protein [Populus trichocarpa]
zhu1_Ghi#S42305230	0	0	0	0	2	0.58	0	0	0	0	0	0	0	0	0	0	0	0	GO:0043231//intracellular membrane-bounded organelle	GO:0005515//protein binding	GO:0006950//response to stress;GO:0010038//response to metal ion	gi|224131530|ref|XP_002321107.1|/1.20391e-115/predicted protein [Populus trichocarpa]
zhu1_Ghi#S28683671	0	0	0	0	2	0.58	0	0	0	0	0	0	0	0	0	0	0	0	-	-	-	gi|225458105|ref|XP_002280739.1|/7.05158e-17/PREDICTED: hypothetical protein [Vitis vinifera]
zhu1_Ghi#S42325046	0	0	0	0	2	0.58	0	0	0	0	0	0	0	0	0	0	0	0	GO:0031410//cytoplasmic vesicle	GO:0005515//protein binding;GO:0032559//adenyl ribonucleotide binding	-	gi|255562338|ref|XP_002522176.1|/8.99146e-65/conserved hypothetical protein [Ricinus communis]
zhu1_Ghi#S42292935	0	0	0	0	2	0.58	0	0	0	0	0	0	0	0	0	0	0	0	GO:0044464//cell part	GO:0005099//Ras GTPase activator activity	GO:0032318//regulation of Ras GTPase activity	gi|297833578|ref|XP_002884671.1|/7.13387e-130/RabGAP/TBC domain-containing protein [Arabidopsis lyrata subsp. lyrata]
zhu1_Ghi#S42327429	0	0	0	0	2	0.58	0	0	0	0	0	0	0	0	0	0	0	0	-	GO:0016740//transferase activity	GO:0008152//metabolic process	gi|255569305|ref|XP_002525620.1|/1.14278e-67/alpha-1,3-mannosyltransferase, putative [Ricinus communis]
zhu1_Ghi#S28703425	0	0	0	0	2	0.58	0	0	0	0	0	0	0	0	0	0	0	0	GO:0009532//plastid stroma;GO:0044436;GO:0009534//chloroplast thylakoid;GO:0016020//membrane	GO:0005488//binding	GO:0065003;GO:0006996//organelle organization;GO:0010038//response to metal ion	gi|225423755|ref|XP_002278958.1|/2.07443e-82/PREDICTED: hypothetical protein [Vitis vinifera]
zhu1_Ghi#S42327535	0	0	0	0	2	0.58	0	0	0	0	0	0	0	0	0	0	0	0	GO:0030532//small nuclear ribonucleoprotein complex;GO:0031981//nuclear lumen	GO:0003676//nucleic acid binding	GO:0000377//RNA splicing, via transesterification reactions with bulged adenosine as nucleophile;GO:0006970//response to osmotic stress	gi|225437410|ref|XP_002270967.1|/6.06757e-51/PREDICTED: hypothetical protein [Vitis vinifera]
zhu1_Ghi#S33785767	0	0	0	0	2	0.58	0	0	0	0	0	0	0	0	0	0	0	0	-	GO:0016884//carbon-nitrogen ligase activity, with glutamine as amido-N-donor;GO:0032559//adenyl ribonucleotide binding	GO:0009064//glutamine family amino acid metabolic process;GO:0009168//purine ribonucleoside monophosphate biosynthetic process;GO:0006528//asparagine metabolic process	gi|224074941|ref|XP_002304500.1|/1.35064e-96/predicted protein [Populus trichocarpa]
zhu1_Ghi#S28693899	0	0	0	0	2	0.58	0	0	0	0	0	0	0	0	0	0	0	0	-	-	-	gi|255566811|ref|XP_002524389.1|/5.04784e-99/protein binding protein, putative [Ricinus communis]
zhu1_Ghi#S28642404	0	0	0	0	2	0.58	0	0	0	0	0	0	0	0	0	0	0	0	-	-	-	-
zhu1_Ghi#S42294091	0	0	0	0	2	0.58	0	0	0	0	0	0	0	0	0	0	0	0	GO:0034518	GO:0003723//RNA binding	GO:0008380//RNA splicing;GO:0035196//production of miRNAs involved in gene silencing by miRNA	gi|224092924|ref|XP_002309756.1|/5.29457e-80/predicted protein [Populus trichocarpa]
zhu1_Ghi#S28660326	0	0	0	0	2	0.58	0	0	0	0	0	0	0	0	0	0	0	0	GO:0043231//intracellular membrane-bounded organelle	GO:0003824//catalytic activity	-	gi|297736947|emb|CBI26148.3|/2.89798e-33/unnamed protein product [Vitis vinifera]
zhu1_Ghi#S28652067	0	0	0	0	2	0.58	0	0	0	0	0	0	0	0	0	0	0	0	-	GO:0003824//catalytic activity	GO:0019941//modification-dependent protein catabolic process	gi|225443349|ref|XP_002264976.1|/2.8406e-110/PREDICTED: hypothetical protein [Vitis vinifera]
zhu1_Ghi#S42336249	0	0	0	0	2	0.58	0	0	0	0	0	0	0	0	0	0	0	0	-	-	GO:0009408//response to heat	gi|255557231|ref|XP_002519646.1|/9.65657e-120/conserved hypothetical protein [Ricinus communis]
zhu1_Ghi#S42329996	0	0	0	0	2	0.58	0	0	0	0	0	0	0	0	0	0	0	0	-	-	-	-
zhu1_Ghi#S28653393	0	0	0	0	2	0.58	0	0	0	0	0	0	0	0	0	0	0	0	GO:0005789//endoplasmic reticulum membrane;GO:0031224//intrinsic to membrane	GO:0016787//hydrolase activity	GO:0051605//protein maturation by peptide bond cleavage	gi|255625965|gb|ACU13327.1|/1.14631e-21/unknown [Glycine max]
zhu1_Ghi#S42314469	0	0	0	0	2	0.58	0	0	0	0	0	0	0	0	0	0	0	0	GO:0009532//plastid stroma;GO:0016020//membrane;GO:0042579//microbody	GO:0016646//oxidoreductase activity, acting on the CH-NH group of donors, NAD or NADP as acceptor;GO:0046914//transition metal ion binding;GO:0016655//oxidoreductase activity, acting on NADH or NADPH, quinone or similar compound as acceptor;GO:0016616//oxidoreductase activity, acting on the CH-OH group of donors, NAD or NADP as acceptor	GO:0006952//defense response;GO:0006970//response to osmotic stress;GO:0008152//metabolic process	gi|225428782|ref|XP_002285205.1|/2.73717e-75/PREDICTED: hypothetical protein [Vitis vinifera]
zhu1_Ghi#S42327320	0	0	0	0	2	0.58	0	0	0	0	0	0	0	0	0	0	0	0	GO:0043231//intracellular membrane-bounded organelle	-	-	gi|255574637|ref|XP_002528228.1|/2.24211e-93/ubiquitin-protein ligase, putative [Ricinus communis]
zhu1_Ghi#S42296786	0	0	0	0	2	0.58	0	0	0	0	0	0	0	0	0	0	0	0	-	-	-	gi|255541464|ref|XP_002511796.1|/9.91904e-75/conserved hypothetical protein [Ricinus communis]
zhu1_Ghi#S42301012	0	0	0	0	2	0.58	0	0	0	0	0	0	0	0	0	0	0	0	-	-	-	gi|224067809|ref|XP_002302545.1|/2.1361e-53/predicted protein [Populus trichocarpa]
zhu1_Ghi#S30010013	0	0	0	0	2	0.58	0	0	0	0	0	0	0	0	0	0	0	0	-	GO:0016757//transferase activity, transferring glycosyl groups	-	gi|225444853|ref|XP_002281094.1|/4.35356e-45/PREDICTED: hypothetical protein [Vitis vinifera]
zhu1_Ghi#S33789982	0	0	0	0	2	0.58	0	0	0	0	0	0	0	0	0	0	0	0	GO:0016020//membrane	-	GO:0051707//response to other organism;GO:0015833//peptide transport	gi|224129508|ref|XP_002328734.1|/5.83741e-84/predicted protein [Populus trichocarpa]
zhu1_Ghi#S42311005	0	0	0	0	2	0.58	0	0	0	0	0	0	0	0	0	0	0	0	-	GO:0004674//protein serine/threonine kinase activity;GO:0032559//adenyl ribonucleotide binding	GO:0006464//protein modification process	gi|224095867|ref|XP_002310497.1|/4.21935e-134/predicted protein [Populus trichocarpa]
zhu1_Ghi#S28678097	0	0	0	0	2	0.58	0	0	0	0	0	0	0	0	0	0	0	0	-	-	GO:0050896//response to stimulus	gi|297742579|emb|CBI34728.3|/2.82891e-70/unnamed protein product [Vitis vinifera]
zhu1_Ghi#S28687466	0	0	0	0	2	0.58	0	0	0	0	0	0	0	0	0	0	0	0	GO:0043231//intracellular membrane-bounded organelle	GO:0046914//transition metal ion binding	-	gi|255584497|ref|XP_002532977.1|/1.05467e-93/conserved hypothetical protein [Ricinus communis]
zhu1_Ghi#S42289905	0	0	0	0	2	0.58	0	0	0	0	0	0	0	0	0	0	0	0	GO:0009532//plastid stroma	GO:0005506//iron ion binding;GO:0016712//oxidoreductase activity, acting on paired donors, with incorporation or reduction of molecular oxygen, reduced flavin or flavoprotein as one donor, and incorporation of one atom of oxygen	GO:0008152//metabolic process	gi|225464788|ref|XP_002266883.1|/3.23956e-32/PREDICTED: similar to Cytochrome P450 97B2 [Vitis vinifera]
zhu1_Ghi#S42309584	0	0	0	0	2	0.58	0	0	0	0	0	0	0	0	0	0	0	0	GO:0000323//lytic vacuole	GO:0004175//endopeptidase activity;GO:0016628//oxidoreductase activity, acting on the CH-CH group of donors, NAD or NADP as acceptor	GO:0010260//organ senescence;GO:0009725//response to hormone stimulus;GO:0019538//protein metabolic process;GO:0050832//defense response to fungus	gi|224076972|ref|XP_002305074.1|/2.58689e-75/predicted protein [Populus trichocarpa]
zhu1_Ghi#S42290427	0	0	0	0	2	0.58	0	0	0	0	0	0	0	0	0	0	0	0	-	-	-	gi|255541458|ref|XP_002511793.1|/1.34162e-07/hypothetical protein RCOM_1613750 [Ricinus communis]
zhu1_Ghi#S42337646	0	0	0	0	2	0.58	0	0	0	0	0	0	0	0	0	0	0	0	GO:0009532//plastid stroma	GO:0016798//hydrolase activity, acting on glycosyl bonds;GO:0043167//ion binding;GO:0016758//transferase activity, transferring hexosyl groups	GO:0009250//glucan biosynthetic process	gi|255587042|ref|XP_002534111.1|/1.00536e-74/starch branching enzyme II, putative [Ricinus communis]
zhu1_Ghi#S42359329	0	0	0	0	2	0.58	0	0	0	0	0	0	0	0	0	0	0	0	GO:0043231//intracellular membrane-bounded organelle	GO:0003677//DNA binding;GO:0001071;GO:0005515//protein binding	GO:0010468//regulation of gene expression;GO:0006351//transcription, DNA-dependent	gi|224066297|ref|XP_002302070.1|/2.54283e-85/predicted protein [Populus trichocarpa]
zhu1_Ghi#S30017777	0	0	0	0	2	0.58	0	0	0	0	0	0	0	0	0	0	0	0	-	GO:0016787//hydrolase activity	GO:0006281//DNA repair	gi|255567178|ref|XP_002524570.1|/1.91644e-73/A/G-specific adenine glycosylase muty, putative [Ricinus communis]
zhu1_Ghi#S42297800	0	0	0	0	2	0.58	0	0	0	0	0	0	0	0	0	0	0	0	GO:0016020//membrane	GO:0016741//transferase activity, transferring one-carbon groups	-	gi|255569571|ref|XP_002525751.1|/1.06596e-90/S-adenosylmethionine-dependent methyltransferase, putative [Ricinus communis]
zhu1_Ghi#S33840038	0	0	0	0	2	0.58	0	0	0	0	0	0	0	0	0	0	0	0	-	-	-	gi|297796231|ref|XP_002866000.1|/7.87239e-13/predicted protein [Arabidopsis lyrata subsp. lyrata]
zhu1_Ghi#S28673400	0	0	0	0	2	0.58	0	0	0	0	0	0	0	0	0	0	0	0	GO:0043231//intracellular membrane-bounded organelle	GO:0046872//metal ion binding	-	gi|224144582|ref|XP_002325339.1|/8.42591e-157/predicted protein [Populus trichocarpa]
zhu1_Ghi#S28680951	0	0	0	0	2	0.58	0	0	0	0	0	0	0	0	0	0	0	0	GO:0043231//intracellular membrane-bounded organelle	GO:0005488//binding	GO:0019941//modification-dependent protein catabolic process;GO:0032501//multicellular organismal process	gi|255647862|gb|ACU24390.1|/3.27736e-57/unknown [Glycine max]
zhu1_Ghi#S42327596	0	0	0	0	2	0.58	0	0	0	0	0	0	0	0	0	0	0	0	-	-	-	-
zhu1_Ghi#S28686240	0	0	0	0	2	0.58	0	0	0	0	0	0	0	0	0	0	0	0	-	-	-	gi|225448311|ref|XP_002264923.1|/1.17874e-67/PREDICTED: hypothetical protein [Vitis vinifera]
zhu1_Ghi#S42279884	0	0	0	0	2	0.58	0	0	0	0	0	0	0	0	0	0	0	0	GO:0015630//microtubule cytoskeleton;GO:0031981//nuclear lumen	GO:0035174//histone serine kinase activity;GO:0032559//adenyl ribonucleotide binding	GO:0006468//protein amino acid phosphorylation	gi|225429402|ref|XP_002275382.1|/5.54063e-145/PREDICTED: hypothetical protein [Vitis vinifera]
zhu1_Ghi#S42280105	0	0	0	0	2	0.58	0	0	0	0	0	0	0	0	0	0	0	0	-	-	-	gi|224083147|ref|XP_002306954.1|/8.74024e-114/predicted protein [Populus trichocarpa]
zhu1_Ghi#S42327863	0	0	0	0	2	0.58	0	0	0	0	0	0	0	0	0	0	0	0	GO:0031224//intrinsic to membrane	GO:0004871//signal transducer activity;GO:0004672//protein kinase activity;GO:0016628//oxidoreductase activity, acting on the CH-CH group of donors, NAD or NADP as acceptor;GO:0032559//adenyl ribonucleotide binding	GO:0006464//protein modification process	gi|255584308|ref|XP_002532890.1|/4.23626e-117/BRASSINOSTEROID INSENSITIVE 1-associated receptor kinase 1 precursor, putative [Ricinus communis]
zhu1_Ghi#S42283386	0	0	0	0	2	0.58	0	0	0	0	0	0	0	0	0	0	0	0	GO:0019866//organelle inner membrane;GO:0009536//plastid	-	GO:0046907//intracellular transport	gi|224082418|ref|XP_002306686.1|/3.44902e-80/predicted protein [Populus trichocarpa]
zhu1_Ghi#S28697248	0	0	0	0	2	0.58	0	0	0	0	0	0	0	0	0	0	0	0	GO:0005667//transcription factor complex	GO:0008135//translation factor activity, nucleic acid binding;GO:0003702//RNA polymerase II transcription factor activity	GO:0006352//transcription initiation	gi|225435733|ref|XP_002285704.1|/3.64151e-57/PREDICTED: similar to TAF7 (TBP-ASSOCIATED FACTOR 7); general RNA polymerase II transcription factor [Vitis vinifera]
zhu1_Ghi#S42311780	0	0	0	0	2	0.58	0	0	0	0	0	0	0	0	0	0	0	0	-	-	-	gi|225455294|ref|XP_002271655.1|/3.18488e-104/PREDICTED: hypothetical protein [Vitis vinifera]
zhu1_Ghi#S42317480	0	0	0	0	2	0.58	0	0	0	0	0	0	0	0	0	0	0	0	GO:0043231//intracellular membrane-bounded organelle;GO:0030529//ribonucleoprotein complex	GO:0003723//RNA binding;GO:0005198//structural molecule activity	GO:0006997//nucleus organization;GO:0010467//gene expression;GO:0009566//fertilization;GO:0048229//gametophyte development	gi|255556067|ref|XP_002519068.1|/2.36046e-41/50S ribosomal protein L21, mitochondrial precursor, putative [Ricinus communis]
zhu1_Ghi#S42295253	0	0	0	0	2	0.58	0	0	0	0	0	0	0	0	0	0	0	0	GO:0043231//intracellular membrane-bounded organelle	-	-	gi|225458631|ref|XP_002284804.1|/8.24578e-112/PREDICTED: hypothetical protein [Vitis vinifera]
zhu1_Ghi#S28699889	0	0	0	0	2	0.58	0	0	0	0	0	0	0	0	0	0	0	0	GO:0043231//intracellular membrane-bounded organelle;GO:0031410//cytoplasmic vesicle	-	GO:0009648//photoperiodism;GO:0010467//gene expression	gi|225456620|ref|XP_002269071.1|/5.03707e-13/PREDICTED: hypothetical protein isoform 1 [Vitis vinifera]
zhu1_Ghi#S33787259	0	0	0	0	2	0.58	0	0	0	0	0	0	0	0	0	0	0	0	GO:0016020//membrane	-	GO:0030001//metal ion transport	gi|255584954|ref|XP_002533189.1|/6.09721e-70/Urease accessory protein ureH, putative [Ricinus communis]
zhu1_Ghi#S33800259	0	0	0	0	2	0.58	0	0	0	0	0	0	0	0	0	0	0	0	GO:0043231//intracellular membrane-bounded organelle	-	-	gi|224082568|ref|XP_002306745.1|/2.82721e-138/predicted protein [Populus trichocarpa]
zhu1_Ghi#S28707893	0	0	0	0	2	0.58	0	0	0	0	0	0	0	0	0	0	0	0	-	-	-	-
zhu1_Ghi#S42282186	0	0	0	0	2	0.58	0	0	0	0	0	0	0	0	0	0	0	0	GO:0016020//membrane	GO:0004672//protein kinase activity	-	gi|224125098|ref|XP_002329893.1|/8.60556e-90/predicted protein [Populus trichocarpa]
zhu1_Ghi#S28689107	0	0	0	0	2	0.58	0	0	0	0	0	0	0	0	0	0	0	0	GO:0043231//intracellular membrane-bounded organelle	GO:0042802//identical protein binding;GO:0001071;GO:0003677//DNA binding;GO:0046983//protein dimerization activity	GO:0009725//response to hormone stimulus;GO:0010468//regulation of gene expression;GO:0000741//karyogamy;GO:0009608//response to symbiont;GO:0010074//maintenance of meristem identity;GO:0010346;GO:0009791//post-embryonic development;GO:0003006//reproductive developmental process;GO:0010218//response to far red light;GO:0006350//transcription;GO:0007389//pattern specification process	gi|225435365|ref|XP_002282519.1|/5.38036e-91/PREDICTED: hypothetical protein [Vitis vinifera]
zhu1_Ghi#S30013676	0	0	0	0	2	0.58	0	0	0	0	0	0	0	0	0	0	0	0	-	GO:0015036//disulfide oxidoreductase activity	GO:0019725//cellular homeostasis	gi|224088816|ref|XP_002308552.1|/8.56443e-22/glutaredoxin [Populus trichocarpa]
zhu1_Ghi#S42333766	0	0	0	0	2	0.58	0	0	0	0	0	0	0	0	0	0	0	0	-	-	GO:0010468//regulation of gene expression	gi|255558444|ref|XP_002520247.1|/1.16436e-126/Shwachman-Bodian-Diamond syndrome protein, putative [Ricinus communis]
zhu1_Ghi#S28657709	0	0	0	0	2	0.58	0	0	0	0	0	0	0	0	0	0	0	0	-	-	-	-
zhu1_Ghi#S28632032	0	0	0	0	2	0.58	0	0	0	0	0	0	0	0	0	0	0	0	-	-	-	gi|224131322|ref|XP_002328510.1|/3.35546e-49/predicted protein [Populus trichocarpa]
zhu1_Ghi#S42280546	0	0	0	0	2	0.58	0	0	0	0	0	0	0	0	0	0	0	0	GO:0031461//cullin-RING ubiquitin ligase complex	GO:0005488//binding	-	gi|296090007|emb|CBI39826.3|/7.88475e-69/unnamed protein product [Vitis vinifera]
zhu1_Ghi#S42275819	0	0	0	0	2	0.58	0	0	0	0	0	0	0	0	0	0	0	0	GO:0031224//intrinsic to membrane	-	-	gi|255550574|ref|XP_002516337.1|/1.6958e-85/conserved hypothetical protein [Ricinus communis]
zhu1_Ghi#S42319954	0	0	0	0	2	0.58	0	0	0	0	0	0	0	0	0	0	0	0	-	-	-	gi|255545784|ref|XP_002513952.1|/2.91919e-93/protein with unknown function [Ricinus communis]
zhu1_Ghi#S28679356	0	0	0	0	2	0.58	0	0	0	0	0	0	0	0	0	0	0	0	-	GO:0003676//nucleic acid binding	-	gi|125601069|gb|EAZ40645.1|/4.17577e-08/hypothetical protein OsJ_25114 [Oryza sativa Japonica Group]
zhu1_Ghi#S42287962	0	0	0	0	2	0.58	0	0	0	0	0	0	0	0	0	0	0	0	-	-	-	gi|255548129|ref|XP_002515121.1|/2.45584e-89/conserved hypothetical protein [Ricinus communis]
zhu1_Ghi#S33792360	0	0	0	0	2	0.58	0	0	0	0	0	0	0	0	0	0	0	0	-	-	-	gi|302142726|emb|CBI19929.3|/5.08306e-08/unnamed protein product [Vitis vinifera]
zhu1_Ghi#S28642267	0	0	0	0	2	0.58	0	0	0	0	0	0	0	0	0	0	0	0	GO:0031224//intrinsic to membrane;GO:0009536//plastid	GO:0004175//endopeptidase activity;GO:0046914//transition metal ion binding;GO:0042623//ATPase activity, coupled;GO:0032559//adenyl ribonucleotide binding	GO:0044257//cellular protein catabolic process	gi|225452799|ref|XP_002283393.1|/2.36578e-110/PREDICTED: hypothetical protein [Vitis vinifera]
zhu1_Ghi#S28681064	0	0	0	0	2	0.58	0	0	0	0	0	0	0	0	0	0	0	0	GO:0005618//cell wall	GO:0030234//enzyme regulator activity;GO:0004091//carboxylesterase activity	GO:0071555;GO:0045229//external encapsulating structure organization	gi|118481033|gb|ABK92470.1|/8.83456e-97/unknown [Populus trichocarpa]
zhu1_Ghi#S42304076	0	0	0	0	2	0.58	0	0	0	0	0	0	0	0	0	0	0	0	-	GO:0019787//small conjugating protein ligase activity	GO:0070646;GO:0060255;GO:0019941//modification-dependent protein catabolic process	gi|224136282|ref|XP_002322290.1|/6.12763e-21/predicted protein [Populus trichocarpa]
zhu1_Ghi#S42308160	0	0	0	0	2	0.58	0	0	0	0	0	0	0	0	0	0	0	0	-	GO:0000166//nucleotide binding	-	gi|164564733|dbj|BAF98215.1|/1.91626e-41/CM0216.310.nc [Lotus japonicus]
zhu1_Ghi#S42321986	0	0	0	0	2	0.58	0	0	0	0	0	0	0	0	0	0	0	0	GO:0043231//intracellular membrane-bounded organelle	-	-	gi|255568412|ref|XP_002525180.1|/2.86312e-46/ATP binding protein, putative [Ricinus communis]
zhu1_Ghi#S42361162	0	0	0	0	2	0.58	0	0	0	0	0	0	0	0	0	0	0	0	GO:0043231//intracellular membrane-bounded organelle	-	GO:0003006//reproductive developmental process	gi|253684301|gb|ACT33369.1|/5.70383e-75/mago nashi [Lycoris radiata]
zhu1_Ghi#S33782842	0	0	0	0	2	0.58	0	0	0	0	0	0	0	0	0	0	0	0	GO:0044464//cell part	GO:0015645//fatty acid ligase activity	-	gi|255552335|ref|XP_002517212.1|/8.35423e-118/Acyl-CoA synthetase [Ricinus communis]
zhu1_Ghi#S42296481	0	0	0	0	2	0.58	0	0	0	0	0	0	0	0	0	0	0	0	-	GO:0016779//nucleotidyltransferase activity	-	gi|255566595|ref|XP_002524282.1|/5.2554e-31/nucleic acid binding protein, putative [Ricinus communis]
zhu1_Ghi#S33798306	0	0	0	0	2	0.58	0	0	0	0	0	0	0	0	0	0	0	0	-	-	-	gi|224057190|ref|XP_002299164.1|/3.37784e-06/predicted protein [Populus trichocarpa]
zhu1_Ghi#S42299853	0	0	0	0	2	0.58	0	0	0	0	0	0	0	0	0	0	0	0	-	GO:0005488//binding	-	gi|224109884|ref|XP_002315343.1|/4.09764e-95/predicted protein [Populus trichocarpa]
zhu1_Ghi#S28653692	0	0	0	0	2	0.58	0	0	0	0	0	0	0	0	0	0	0	0	GO:0016020//membrane	-	-	gi|297805118|ref|XP_002870443.1|/4.82725e-34/auxin-responsive family protein [Arabidopsis lyrata subsp. lyrata]
zhu1_Ghi#S28632267	0	0	0	0	2	0.58	0	0	0	0	0	0	0	0	0	0	0	0	GO:0030119//AP-type membrane coat adaptor complex	GO:0005515//protein binding;GO:0022892	GO:0015031//protein transport	gi|222624938|gb|EEE59070.1|/2.69731e-64/hypothetical protein OsJ_10874 [Oryza sativa Japonica Group]
zhu1_Ghi#S42335942	0	0	0	0	2	0.58	0	0	0	0	0	0	0	0	0	0	0	0	GO:0043231//intracellular membrane-bounded organelle	-	GO:0009987//cellular process	gi|255579724|ref|XP_002530701.1|/1.03817e-73/cyclin d, putative [Ricinus communis]
zhu1_Ghi#S33800308	0	0	0	0	2	0.58	0	0	0	0	0	0	0	0	0	0	0	0	-	-	-	-
zhu1_Ghi#S33788617	0	0	0	0	2	0.58	0	0	0	0	0	0	0	0	0	0	0	0	GO:0043231//intracellular membrane-bounded organelle	GO:0004672//protein kinase activity;GO:0000166//nucleotide binding	GO:0010087//phloem or xylem histogenesis	gi|297746278|emb|CBI16334.3|/6.76309e-97/unnamed protein product [Vitis vinifera]
zhu1_Ghi#S42359996	0	0	0	0	2	0.58	0	0	0	0	0	0	0	0	0	0	0	0	GO:0005576//extracellular region;GO:0030312//external encapsulating structure	GO:0016798//hydrolase activity, acting on glycosyl bonds;GO:0016758//transferase activity, transferring hexosyl groups	GO:0044042//glucan metabolic process	gi|147854712|emb|CAN80250.1|/7.8628e-93/hypothetical protein [Vitis vinifera]
zhu1_Ghi#S42325043	0	0	0	0	2	0.58	0	0	0	0	0	0	0	0	0	0	0	0	-	GO:0016706//oxidoreductase activity, acting on paired donors, with incorporation or reduction of molecular oxygen, 2-oxoglutarate as one donor, and incorporation of one atom each of oxygen into both donors	GO:0007568//aging;GO:0008152//metabolic process	gi|255551703|ref|XP_002516897.1|/2.90235e-105/Flavonol synthase/flavanone 3-hydroxylase, putative [Ricinus communis]
zhu1_Ghi#S33843860	0	0	0	0	2	0.58	0	0	0	0	0	0	0	0	0	0	0	0	GO:0009536//plastid	GO:0016829//lyase activity	GO:0006779//porphyrin biosynthetic process;GO:0006950//response to stress	gi|225429458|ref|XP_002277290.1|/3.9941e-82/PREDICTED: hypothetical protein [Vitis vinifera]
zhu1_Ghi#S33803020	0	0	0	0	2	0.58	0	0	0	0	0	0	0	0	0	0	0	0	-	-	-	gi|255558119|ref|XP_002520088.1|/1.46949e-120/conserved hypothetical protein [Ricinus communis]
zhu1_Ghi#S28692985	0	0	0	0	2	0.58	0	0	0	0	0	0	0	0	0	0	0	0	GO:0009532//plastid stroma	GO:0004812//aminoacyl-tRNA ligase activity;GO:0032559//adenyl ribonucleotide binding	GO:0048229//gametophyte development;GO:0009791//post-embryonic development;GO:0006418//tRNA aminoacylation for protein translation;GO:0015979//photosynthesis;GO:0003006//reproductive developmental process	gi|255545202|ref|XP_002513662.1|/2.91512e-112/prolyl-tRNA synthetase, putative [Ricinus communis]
zhu1_Ghi#S33799263	0	0	0	0	2	0.58	0	0	0	0	0	0	0	0	0	0	0	0	-	-	-	gi|255586545|ref|XP_002533909.1|/2.03454e-60/hypothetical protein RCOM_0237030 [Ricinus communis]
zhu1_Ghi#S33782373	0	0	0	0	2	0.58	0	0	0	0	0	0	0	0	0	0	0	0	-	GO:0004672//protein kinase activity	GO:0009886//post-embryonic morphogenesis;GO:0003006//reproductive developmental process	gi|297742508|emb|CBI34657.3|/1.40213e-87/unnamed protein product [Vitis vinifera]
zhu1_Ghi#S28676281	0	0	0	0	2	0.58	0	0	0	0	0	0	0	0	0	0	0	0	GO:0005576//extracellular region	GO:0016462//pyrophosphatase activity;GO:0032559//adenyl ribonucleotide binding;GO:0016772//transferase activity, transferring phosphorus-containing groups	GO:0009607//response to biotic stimulus;GO:0006950//response to stress;GO:0012501//programmed cell death	gi|224063557|ref|XP_002301203.1|/1.00299e-129/nbs-lrr resistance protein [Populus trichocarpa]
zhu1_Ghi#S42314753	0	0	0	0	2	0.58	0	0	0	0	0	0	0	0	0	0	0	0	-	GO:0016462//pyrophosphatase activity;GO:0032559//adenyl ribonucleotide binding	GO:0050896//response to stimulus;GO:0043170	gi|530207|gb|AAA66338.1|/4.71101e-122/heat shock protein [Glycine max]
zhu1_Ghi#S42310852	0	0	0	0	2	0.58	0	0	0	0	0	0	0	0	0	0	0	0	GO:0016020//membrane	GO:0046914//transition metal ion binding;GO:0016723//oxidoreductase activity, oxidizing metal ions, NAD or NADP as acceptor	GO:0009314//response to radiation	gi|224057952|ref|XP_002299406.1|/1.11589e-94/predicted protein [Populus trichocarpa]
zhu1_Ghi#S42294023	0	0	0	0	2	0.58	0	0	0	0	0	0	0	0	0	0	0	0	GO:0044464//cell part	GO:0005488//binding;GO:0016740//transferase activity	GO:0009292//genetic transfer	gi|302143274|emb|CBI21835.3|/1.772e-76/unnamed protein product [Vitis vinifera]
zhu1_Ghi#S42342550	0	0	0	0	2	0.58	0	0	0	0	0	0	0	0	0	0	0	0	-	-	-	gi|297736653|emb|CBI25524.3|/4.53383e-59/unnamed protein product [Vitis vinifera]
zhu1_Ghi#S33787527	0	0	0	0	2	0.58	0	0	0	0	0	0	0	0	0	0	0	0	-	-	-	gi|255638526|gb|ACU19571.1|/1.04434e-54/unknown [Glycine max]
zhu1_Ghi#S28681374	0	0	0	0	2	0.58	0	0	0	0	0	0	0	0	0	0	0	0	GO:0016020//membrane	-	GO:0006810//transport	gi|255550607|ref|XP_002516353.1|/1.23778e-109/mitochondrial carrier protein, putative [Ricinus communis]
zhu1_Ghi#S29995601	0	0	0	0	2	0.58	0	0	0	0	0	0	0	0	0	0	0	0	-	GO:0016740//transferase activity	GO:0048513//organ development;GO:0009987//cellular process;GO:0009292//genetic transfer	gi|225446551|ref|XP_002276195.1|/3.96262e-63/PREDICTED: hypothetical protein [Vitis vinifera]
zhu1_Ghi#S28697656	0	0	0	0	2	0.58	0	0	0	0	0	0	0	0	0	0	0	0	GO:0043231//intracellular membrane-bounded organelle	GO:0001071	GO:0006351//transcription, DNA-dependent	gi|227463008|gb|ACP39956.1|/1.49162e-106/pentatricopeptide repeat protein [Gossypium hirsutum]
zhu1_Ghi#S42315017	0	0	0	0	2	0.58	0	0	0	0	0	0	0	0	0	0	0	0	GO:0016020//membrane	-	-	gi|224121796|ref|XP_002330655.1|/1.44895e-90/predicted protein [Populus trichocarpa]
zhu1_Ghi#S28705383	0	0	0	0	2	0.58	0	0	0	0	0	0	0	0	0	0	0	0	GO:0009536//plastid	GO:0005100//Rho GTPase activator activity	GO:0023060	gi|255578957|ref|XP_002530331.1|/3.45001e-106/gtpase activating protein, putative [Ricinus communis]
zhu1_Ghi#S30013422	0	0	0	0	2	0.58	0	0	0	0	0	0	0	0	0	0	0	0	-	GO:0016835//carbon-oxygen lyase activity	GO:0010557//positive regulation of macromolecule biosynthetic process	gi|297739882|emb|CBI30064.3|/4.82559e-41/unnamed protein product [Vitis vinifera]
zhu1_Ghi#S28673332	0	0	0	0	2	0.58	0	0	0	0	0	0	0	0	0	0	0	0	-	-	-	gi|225438942|ref|XP_002279446.1|/3.37469e-74/PREDICTED: hypothetical protein [Vitis vinifera]
zhu1_Ghi#S45785978	0	0	0	0	2	0.58	0	0	0	0	0	0	0	0	0	0	0	0	GO:0009526//plastid envelope;GO:0009532//plastid stroma;GO:0005576//extracellular region	GO:0051536//iron-sulfur cluster binding;GO:0005506//iron ion binding;GO:0016673	GO:0006970//response to osmotic stress;GO:0008152//metabolic process	gi|225435417|ref|XP_002285398.1|/6.45287e-161/PREDICTED: hypothetical protein [Vitis vinifera]
zhu1_Ghi#S42306222	0	0	0	0	2	0.58	0	0	0	0	0	0	0	0	0	0	0	0	-	GO:0008135//translation factor activity, nucleic acid binding	-	gi|297743499|emb|CBI36366.3|/1.51279e-138/unnamed protein product [Vitis vinifera]
zhu1_Ghi#S42292631	0	0	0	0	2	0.58	0	0	0	0	0	0	0	0	0	0	0	0	-	GO:0016491//oxidoreductase activity	GO:0023060	gi|224088041|ref|XP_002308303.1|/7.06228e-92/predicted protein [Populus trichocarpa]
zhu1_Ghi#S28667724	0	0	0	0	2	0.58	0	0	0	0	0	0	0	0	0	0	0	0	-	GO:0017111//nucleoside-triphosphatase activity;GO:0032561//guanyl ribonucleotide binding;GO:0008135//translation factor activity, nucleic acid binding	-	gi|255549323|ref|XP_002515715.1|/1.2277e-100/translation elongation factor, putative [Ricinus communis]
zhu1_Ghi#S42284093	0	0	0	0	2	0.58	0	0	0	0	0	0	0	0	0	0	0	0	-	-	-	-
zhu1_Ghi#S33824377	0	0	0	0	2	0.58	0	0	0	0	0	0	0	0	0	0	0	0	-	GO:0016616//oxidoreductase activity, acting on the CH-OH group of donors, NAD or NADP as acceptor	GO:0008152//metabolic process	gi|225456658|ref|XP_002271524.1|/8.25221e-77/PREDICTED: hypothetical protein [Vitis vinifera]
zhu1_Ghi#S42327472	0	0	0	0	2	0.58	0	0	0	0	0	0	0	0	0	0	0	0	GO:0009536//plastid	GO:0043169//cation binding;GO:0016616//oxidoreductase activity, acting on the CH-OH group of donors, NAD or NADP as acceptor;GO:0048037//cofactor binding	GO:0008652//cellular amino acid biosynthetic process	gi|6225542|sp|O82043.1|ILV5_PEA/8.7328e-46/RecName: Full=Ketol-acid reductoisomerase, chloroplastic; AltName: Full=Acetohydroxy-acid reductoisomerase; AltName: Full=Alpha-keto-beta-hydroxylacil reductoisomerase; Flags: Precursor
zhu1_Ghi#S42293686	0	0	0	0	2	0.58	0	0	0	0	0	0	0	0	0	0	0	0	GO:0044444//cytoplasmic part	GO:0016799//hydrolase activity, hydrolyzing N-glycosyl compounds	GO:0046108//uridine metabolic process	gi|255575629|ref|XP_002528714.1|/1.61905e-139/inosine-uridine preferring nucleoside hydrolase, putative [Ricinus communis]
zhu1_Ghi#S42279505	0	0	0	0	2	0.58	0	0	0	0	0	0	0	0	0	0	0	0	GO:0016020//membrane;GO:0044424//intracellular part	GO:0004871//signal transducer activity;GO:0004673//protein histidine kinase activity;GO:0032559//adenyl ribonucleotide binding	GO:0006351//transcription, DNA-dependent;GO:0009755//hormone-mediated signaling pathway;GO:0006468//protein amino acid phosphorylation;GO:0010035//response to inorganic substance;GO:0050794//regulation of cellular process;GO:0000160//two-component signal transduction system (phosphorelay)	gi|225464325|ref|XP_002271743.1|/1.06607e-63/PREDICTED: hypothetical protein [Vitis vinifera]
zhu1_Ghi#S28707583	0	0	0	0	2	0.58	0	0	0	0	0	0	0	0	0	0	0	0	-	GO:0004702//receptor signaling protein serine/threonine kinase activity;GO:0032559//adenyl ribonucleotide binding	GO:0006464//protein modification process;GO:0033554//cellular response to stress	gi|255548287|ref|XP_002515200.1|/1.73227e-116/Serine/threonine-protein kinase PBS1, putative [Ricinus communis]
zhu1_Ghi#S42340760	0	0	0	0	2	0.58	0	0	0	0	0	0	0	0	0	0	0	0	-	GO:0005488//binding;GO:0016741//transferase activity, transferring one-carbon groups	GO:0006730//one-carbon metabolic process	gi|225468789|ref|XP_002262890.1|/9.3904e-79/PREDICTED: hypothetical protein [Vitis vinifera]
zhu1_Ghi#S33813523	0	0	0	0	2	0.58	0	0	0	0	0	0	0	0	0	0	0	0	-	GO:0016491//oxidoreductase activity;GO:0005488//binding	GO:0008152//metabolic process	gi|224063846|ref|XP_002301290.1|/1.31334e-101/predicted protein [Populus trichocarpa]
zhu1_Ghi#S29394920	0	0	0	0	2	0.58	0	0	0	0	0	0	0	0	0	0	0	0	GO:0043231//intracellular membrane-bounded organelle;GO:0044444//cytoplasmic part	GO:0042802//identical protein binding;GO:0030528//transcription regulator activity	GO:0003002//regionalization;GO:0009725//response to hormone stimulus;GO:0003006//reproductive developmental process;GO:0023033	gi|75335380|sp|Q9LRZ0.1|TPR2_ARATH/2.98385e-106/RecName: Full=Topless-related protein 2
zhu1_Ghi#S28648939	0	0	0	0	2	0.58	0	0	0	0	0	0	0	0	0	0	0	0	-	-	-	gi|224081737|ref|XP_002306483.1|/3.33559e-106/predicted protein [Populus trichocarpa]
zhu1_Ghi#S42282371	0	0	0	0	2	0.58	0	0	0	0	0	0	0	0	0	0	0	0	GO:0032991//macromolecular complex;GO:0043231//intracellular membrane-bounded organelle;GO:0031224//intrinsic to membrane;GO:0031410//cytoplasmic vesicle	GO:0004702//receptor signaling protein serine/threonine kinase activity;GO:0004896//cytokine receptor activity;GO:0016791//phosphatase activity;GO:0046983//protein dimerization activity;GO:0042802//identical protein binding;GO:0032559//adenyl ribonucleotide binding;GO:0008289//lipid binding	GO:0009908//flower development;GO:0000226//microtubule cytoskeleton organization;GO:0009720//detection of hormone stimulus;GO:0048827//phyllome development;GO:0048878//chemical homeostasis;GO:0009411//response to UV;GO:0010208//pollen wall assembly;GO:0043401//steroid hormone mediated signaling pathway;GO:0006464//protein modification process;GO:0006950//response to stress;GO:0009646//response to…	gi|212717157|gb|ACJ37420.1|/7.76787e-147/brassinosteroid receptor [Glycine max]
zhu1_Ghi#S30012056	0	0	0	0	2	0.58	0	0	0	0	0	0	0	0	0	0	0	0	-	GO:0004713//protein tyrosine kinase activity;GO:0032559//adenyl ribonucleotide binding	GO:0006464//protein modification process	gi|225452482|ref|XP_002278739.1|/3.14693e-20/PREDICTED: hypothetical protein [Vitis vinifera]
zhu1_Ghi#S42283598	0	0	0	0	2	0.58	0	0	0	0	0	0	0	0	0	0	0	0	GO:0009526//plastid envelope;GO:0009534//chloroplast thylakoid	-	-	gi|225463793|ref|XP_002268157.1|/6.62253e-87/PREDICTED: hypothetical protein [Vitis vinifera]
zhu1_Ghi#S28693791	0	0	0	0	2	0.58	0	0	0	0	0	0	0	0	0	0	0	0	GO:0005811//lipid particle	-	GO:0006641//triglyceride metabolic process	gi|225441327|ref|XP_002276357.1|/1.22566e-116/PREDICTED: hypothetical protein isoform 1 [Vitis vinifera]
zhu1_Ghi#S28642444	0	0	0	0	2	0.58	0	0	0	0	0	0	0	0	0	0	0	0	-	-	-	gi|224144580|ref|XP_002325338.1|/8.48049e-98/predicted protein [Populus trichocarpa]
zhu1_Ghi#S42315111	0	0	0	0	2	0.58	0	0	0	0	0	0	0	0	0	0	0	0	GO:0043231//intracellular membrane-bounded organelle;GO:0031224//intrinsic to membrane;GO:0031410//cytoplasmic vesicle	GO:0004674//protein serine/threonine kinase activity;GO:0032559//adenyl ribonucleotide binding	GO:0006464//protein modification process;GO:0007167//enzyme linked receptor protein signaling pathway	gi|255585243|ref|XP_002533323.1|/3.10638e-159/leucine-rich repeat transmembrane protein kinase, putative [Ricinus communis]
zhu1_Ghi#S33784387	0	0	0	0	2	0.58	0	0	0	0	0	0	0	0	0	0	0	0	GO:0042579//microbody	GO:0016405//CoA-ligase activity	GO:0042445//hormone metabolic process	gi|225435726|ref|XP_002285701.1|/4.92071e-67/PREDICTED: hypothetical protein [Vitis vinifera]
zhu1_Ghi#S42313411	0	0	0	0	2	0.58	0	0	0	0	0	0	0	0	0	0	0	0	-	-	-	gi|224133336|ref|XP_002328017.1|/1.43855e-46/predicted protein [Populus trichocarpa]
zhu1_Ghi#S33842128	0	0	0	0	2	0.58	0	0	0	0	0	0	0	0	0	0	0	0	-	GO:0016405//CoA-ligase activity;GO:0032559//adenyl ribonucleotide binding	-	gi|255543445|ref|XP_002512785.1|/8.19856e-93/acetyl-CoA synthetase, putative [Ricinus communis]
zhu1_Ghi#S42307454	0	0	0	0	2	0.58	0	0	0	0	0	0	0	0	0	0	0	0	GO:0043231//intracellular membrane-bounded organelle;GO:0044425//membrane part;GO:0031090//organelle membrane	GO:0004871//signal transducer activity;GO:0004673//protein histidine kinase activity;GO:0005515//protein binding;GO:0000166//nucleotide binding;GO:0042562//hormone binding	GO:0044260;GO:0009861//jasmonic acid and ethylene-dependent systemic resistance;GO:0009756//carbohydrate mediated signaling;GO:0009720//detection of hormone stimulus;GO:0009873//ethylene mediated signaling pathway;GO:0042743//hydrogen peroxide metabolic process;GO:0006807//nitrogen compound metabolic process;GO:0010118//stomatal movement;GO:0016310//phosphorylation;GO:0006970//response to osmotic…	gi|56900932|gb|AAW31759.1|/8.37668e-107/ethylene receptor [Hevea brasiliensis]
zhu1_Ghi#S28633135	0	0	0	0	2	0.58	0	0	0	0	0	0	0	0	0	0	0	0	-	GO:0043565//sequence-specific DNA binding	GO:0009725//response to hormone stimulus	gi|198075760|gb|ACH81292.1|/1.01923e-56/putative double-strand telomere binding protein 1 [Carica papaya]
zhu1_Ghi#S42286795	0	0	0	0	2	0.58	0	0	0	0	0	0	0	0	0	0	0	0	-	-	-	gi|255552215|ref|XP_002517152.1|/9.58707e-116/catalytic, putative [Ricinus communis]
zhu1_Ghi#S30008538	0	0	0	0	2	0.58	0	0	0	0	0	0	0	0	0	0	0	0	-	-	-	gi|255582452|ref|XP_002532013.1|/1.46252e-67/conserved hypothetical protein [Ricinus communis]
zhu1_Ghi#S42335166	0	0	0	0	2	0.58	0	0	0	0	0	0	0	0	0	0	0	0	-	-	-	gi|225432750|ref|XP_002279154.1|/2.22097e-52/PREDICTED: hypothetical protein [Vitis vinifera]
zhu1_Ghi#S42296493	0	0	0	0	2	0.58	0	0	0	0	0	0	0	0	0	0	0	0	GO:0042579//microbody	-	-	gi|255564699|ref|XP_002523344.1|/1.98925e-113/protein with unknown function [Ricinus communis]
zhu1_Ghi#S42306769	0	0	0	0	2	0.58	0	0	0	0	0	0	0	0	0	0	0	0	GO:0043231//intracellular membrane-bounded organelle;GO:0043234//protein complex	GO:0008092//cytoskeletal protein binding;GO:0019904//protein domain specific binding	GO:0030035//microspike assembly;GO:0023060;GO:0000338//protein deneddylation;GO:0043623//cellular protein complex assembly;GO:0009639//response to red or far red light	gi|225453392|ref|XP_002273686.1|/1.67386e-57/PREDICTED: hypothetical protein [Vitis vinifera]
zhu1_Ghi#S28689600	0	0	0	0	2	0.58	0	0	0	0	0	0	0	0	0	0	0	0	GO:0031410//cytoplasmic vesicle	GO:0016811//hydrolase activity, acting on carbon-nitrogen (but not peptide) bonds, in linear amides;GO:0005488//binding;GO:0070011//peptidase activity, acting on L-amino acid peptides	GO:0042445//hormone metabolic process;GO:0002831//regulation of response to biotic stimulus	gi|224066819|ref|XP_002302231.1|/2.02387e-159/iaa-amino acid hydrolase 9 [Populus trichocarpa]
zhu1_Ghi#S28633856	0	0	0	0	2	0.58	0	0	0	0	0	0	0	0	0	0	0	0	GO:0043231//intracellular membrane-bounded organelle;GO:0016020//membrane	GO:0005402	GO:0006810//transport	gi|227204415|dbj|BAH57059.1|/1.38529e-68/AT4G35300 [Arabidopsis thaliana]
zhu1_Ghi#S42362133	0	0	0	0	2	0.58	0	0	0	0	0	0	0	0	0	0	0	0	GO:0031224//intrinsic to membrane	-	-	gi|61651608|dbj|BAD91177.1|/3.95783e-41/plastidic phosphate translocator-like protein2 [Mesembryanthemum crystallinum]
zhu1_Ghi#S28668163	0	0	0	0	2	0.58	0	0	0	0	0	0	0	0	0	0	0	0	GO:0044464//cell part	GO:0032561//guanyl ribonucleotide binding	-	gi|225455575|ref|XP_002268933.1|/2.52008e-102/PREDICTED: hypothetical protein [Vitis vinifera]
zhu1_Ghi#S33807891	0	0	0	0	2	0.58	0	0	0	0	0	0	0	0	0	0	0	0	-	-	-	gi|224129222|ref|XP_002320531.1|/2.02002e-77/predicted protein [Populus trichocarpa]
zhu1_Ghi#S33816934	0	0	0	0	2	0.58	0	0	0	0	0	0	0	0	0	0	0	0	GO:0016020//membrane;GO:0009536//plastid	-	-	gi|255555225|ref|XP_002518649.1|/5.9568e-17/conserved hypothetical protein [Ricinus communis]
zhu1_Ghi#S42296537	0	0	0	0	2	0.58	0	0	0	0	0	0	0	0	0	0	0	0	-	GO:0003677//DNA binding	-	gi|255538740|ref|XP_002510435.1|/3.10368e-42/Ocs element-binding factor, putative [Ricinus communis]
zhu1_Ghi#S33800605	0	0	0	0	2	0.58	0	0	0	0	0	0	0	0	0	0	0	0	GO:0043231//intracellular membrane-bounded organelle	GO:0016788//hydrolase activity, acting on ester bonds	GO:0003006//reproductive developmental process	gi|297742436|emb|CBI34585.3|/4.093e-63/unnamed protein product [Vitis vinifera]
zhu1_Ghi#S42356141	0	0	0	0	2	0.58	0	0	0	0	0	0	0	0	0	0	0	0	GO:0031224//intrinsic to membrane;GO:0043231//intracellular membrane-bounded organelle	GO:0004672//protein kinase activity;GO:0004871//signal transducer activity;GO:0032559//adenyl ribonucleotide binding	GO:0007167//enzyme linked receptor protein signaling pathway;GO:0048764;GO:0006464//protein modification process	gi|255587469|ref|XP_002534282.1|/1.82211e-59/receptor protein kinase, putative [Ricinus communis]
zhu1_Ghi#S33800105	0	0	0	0	2	0.58	0	0	0	0	0	0	0	0	0	0	0	0	-	-	-	-
zhu1_Ghi#S28656800	0	0	0	0	2	0.58	0	0	0	0	0	0	0	0	0	0	0	0	-	-	-	-
zhu1_Ghi#S28631851	0	0	0	0	2	0.58	0	0	0	0	0	0	0	0	0	0	0	0	-	GO:0004871//signal transducer activity	-	gi|255568211|ref|XP_002525081.1|/5.13689e-22/leukocyte receptor cluster (lrc) member, putative [Ricinus communis]
zhu1_Ghi#S29994250	0	0	0	0	2	0.58	0	0	0	0	0	0	0	0	0	0	0	0	-	-	-	-
zhu1_Ghi#S45786001	0	0	0	0	2	0.58	0	0	0	0	0	0	0	0	0	0	0	0	GO:0009526//plastid envelope	GO:0046912//transferase activity, transferring acyl groups, acyl groups converted into alkyl on transfer	GO:0008652//cellular amino acid biosynthetic process;GO:0006551//leucine metabolic process	gi|224083783|ref|XP_002307122.1|/9.84392e-98/predicted protein [Populus trichocarpa]
zhu1_Ghi#S42298999	0	0	0	0	2	0.58	0	0	0	0	0	0	0	0	0	0	0	0	GO:0031224//intrinsic to membrane;GO:0043231//intracellular membrane-bounded organelle	GO:0016810//hydrolase activity, acting on carbon-nitrogen (but not peptide) bonds	GO:0046519	gi|255554723|ref|XP_002518399.1|/3.93732e-53/alkaline phytoceramidase, putative [Ricinus communis]
zhu1_Ghi#S33797359	0	0	0	0	2	0.58	0	0	0	0	0	0	0	0	0	0	0	0	-	-	-	-
zhu1_Ghi#S28646160	0	0	0	0	2	0.58	0	0	0	0	0	0	0	0	0	0	0	0	-	-	-	-
[truncated: 13,635 more rows]
