# Supplementary material for: Transcript profiling reveals complex auxin signalling pathway and transcription regulation involved in dedifferentiation and redifferentiation during somatic embryogenesis in cotton
Source: BMC Plant Biol. 2012 Jul 20;12:110. doi: 10.1186/1471-2229-12-110 (PMC3483692; doi:10.1186/1471-2229-12-110)
Supplement: Additional file 4 — Table S3. The tag information, gene expression level, BLASTx against nr and TAIR9 protein sequence with E-value ≤10−5 for 5,076 differentially expressed genes. (XLS 3454 kb) [file 1471-2229-12-110-S4.xls]

## Sheet: Table S3
Gene ID	TPM-0h	TPM-6h	log2 Ratio(6h/0h)	TPM-24h	log2 Ratio(24h/0h)	TPM-48h	log2 Ratio(48h/0h)	TPM-NEC	log2 Ratio(NEC/0h)	TPM-EC	log2 Ratio(EC/0h)	TPM-GE	log2 Ratio(GE/0h)	TPM-TE	log2 Ratio(TE/0h)	TPM-CE	log2 Ratio(CE/0h)	GO Component	GO Function	GO Process	length	e value	blast nr	blast TAIR (Arabidopisis)	e value
zhu1_Ghi#S42288908	1.62	0.01	-7.33985	0.58	-1.48187	37.28	4.52434	27.68	4.09478	4.23	1.38466	0.01	-7.33985	0.01	-7.33985	15.42	3.25074	-	GO:0046872//metal ion binding;GO:0016301//kinase activity	GO:0007186//G-protein coupled receptor protein signaling pathway	1287	e-107	dbj|BAA09856.1| diacylglycerol kinase [Arabidopsis thaliana]	AT5G07920.1 | Symbols: DGK1, ATDGK1 | DGK1 (DIACYLGLYCEROL KINASE1); calciumion binding / diacylglycerol kinase |chr5:2525197-2528396 REVERSE	e-110
zhu1_Ghi#S42276322	28	19.02	-0.55791	11.11	-1.33357	2.33	-3.58702	21.1	-0.408184	0.01	-11.4512	1.98	-3.82185	6.83	-2.03547	2.24	-3.64386	GO:0043231//intracellular membrane-bounded organelle	GO:0030528//transcription regulator activity;GO:0001071;GO:0003677//DNA binding	GO:0009648//photoperiodism;GO:0048506;GO:0016049//cell growth;GO:0010468//regulation of gene expression;GO:0006351//transcription, DNA-dependent;GO:0009738//abscisic acid mediated signaling pathway;GO:0010557//positive regulation of macromolecule biosynthetic process;GO:0006950//response to stress	1258	6e-45	dbj|BAA21017.1| DNA-binding protein [Daucus carota]	AT2G22430.1 | Symbols: ATHB6 | ATHB6; DNA binding / protein binding /sequence-specific DNA binding / transcription activator/transcription factor | chr2:9526470-9527612 REVERSE	2e-38
zhu1_Ghi#S42295825	218.92	75.25	-1.54064	69.86	-1.64787	20.97	-3.384	72.9	-1.58641	110.64	-0.984531	151.86	-0.527662	214.88	-0.0268726	96.98	-1.17464	GO:0044424//intracellular part	GO:0043169//cation binding;GO:0005515//protein binding;GO:0008168//METHYLtransferase activity;GO:0032559//adenyl ribonucleotide binding	GO:0006950//response to stress;GO:0006730//one-carbon metabolic process;GO:0044267//cellular protein metabolic process	1265	e-132	dbj|BAA76883.1| DnaJ homolog protein [Salix gilgiana]dbj|BAA76888.1| DnaJ homolog protein [Salix gilgiana]	AT3G44110.1 | Symbols: ATJ3, ATJ | ATJ3; protein binding | chr3:15869115-15871059REVERSE	e-123
zhu1_Ghi#S30016377	0.54	1.68	1.63743	2.34	2.11548	1.16	1.10309	23.84	5.46428	0.01	-5.75489	0.56	0.0524674	0.01	-5.75489	0.01	-5.75489	GO:0043231//intracellular membrane-bounded organelle	GO:0004553//hydrolase activity, hydrolyzing O-glycosyl compounds	GO:0009251//glucan catabolic process;GO:0003006//reproductive developmental process	644	3e-50	dbj|BAA77239.1| endo-1,4-beta glucanase [Populus alba]dbj|BAB39483.1| endo-1,4-beta-glucanase [Populus alba]	AT4G02290.1 | Symbols: AtGH9B13 | AtGH9B13 (Arabidopsis thaliana glycosylhydrolase 9B13); catalytic/ hydrolase, hydrolyzingO-glycosyl compounds | chr4:1002654-1005125 REVERSE	2e-34
zhu1_Ghi#S42319679	280.05	283.92	0.0198001	521.73	0.897619	562.08	1.00509	690.87	1.30273	76.49	-1.87234	169.64	-0.723208	208.6	-0.424945	243.57	-0.201348	GO:0000275//mitochondrial proton-transporting ATP synthase complex, catalytic core F(1)	-	GO:0006818//hydrogen transport;GO:0006754//ATP biosynthetic process	1151	4e-70	dbj|BAA77508.1| F1-ATP synthase delta subunit [Ipomoea batatas]	AT5G13450.1 | Symbols: | ATP synthase delta chain, mitochondrial, putative /H(+)-transporting two-sector ATPase, delta (OSCP)subunit, putative | chr5:4310558-4311941 REVERSE	1e-58
zhu1_Ghi#S28671078	2.15	75.25	5.12928	60.21	4.80759	9.32	2.11599	5.21	1.27695	10.16	2.24049	437.23	7.66791	328.74	7.25647	198.45	6.5283	GO:0044464//cell part	-	GO:0006950//response to stress	771	1e-85	dbj|BAA81904.1| NtPRp27 [Nicotiana tabacum]	AT2G15220.1 | Symbols: | secretory protein, putative | chr2:6608689-6609366FORWARD	1e-86
zhu1_Ghi#S42307718	2.42	8.11	1.74469	22.8	3.23595	6.12	1.33852	3.29	0.443081	1.98	-0.289507	8.47	1.80735	6.28	1.37576	2.8	0.21042	GO:0042579//microbody	GO:0016405//CoA-ligase activity	GO:0044262//cellular carbohydrate metabolic process;GO:0032787//monocarboxylic acid metabolic process	1356	e-125	dbj|BAA94975.1| AMP-binding protein [Arabidopsis thaliana]	AT3G16910.1 | Symbols: AAE7, ACN1 | AAE7 (ACYL-ACTIVATING ENZYME 7); AMP binding/ acetate-CoA ligase | chr3:5773231-5775411 REVERSE	e-128
zhu1_Ghi#S28666224	20.46	25.73	0.330645	16.66	-0.296418	10.19	-1.00565	13.98	-0.549442	42.62	1.05872	21.73	0.086882	19.39	-0.0774933	23.54	0.202308	-	-	-	885	5e-57	dbj|BAA97212.1| unnamed protein product [Arabidopsis thaliana]	AT5G62650.1 | Symbols: | unknown protein | chr5:25152873-25155872 REVERSE	2e-59
zhu1_Ghi#S33814990	13.19	9.79	-0.430064	15.49	0.231893	27.67	1.06888	26.86	1.02601	2.82	-2.22568	6.77	-0.962217	9.01	-0.549846	7.01	-0.911958	GO:0043231//intracellular membrane-bounded organelle;GO:0016020//membrane	GO:0005515//protein binding;GO:0004721//phosphoprotein phosphatase activity	GO:0023014;GO:0042221//response to chemical stimulus;GO:0043405//regulation of MAP kinase activity;GO:0006464//protein modification process	909	1e-63	dbj|BAB02780.1| dual-specificity protein phosphatase-like protein [Arabidopsisthaliana]	AT3G23610.2 | Symbols: | dual specificity protein phosphatase (DsPTP1) |chr3:8478280-8479641 FORWARD	6e-66
zhu1_Ghi#S42303275	21.54	48.95	1.18429	33.91	0.654693	25.34	0.234398	37.54	0.80141	67.18	1.64101	44.32	1.04094	69.9	1.69827	31.11	0.53036	GO:0031981//nuclear lumen	-	-	1261	e-159	dbj|BAB41076.1| MAR-binding protein [Nicotiana tabacum]	AT3G05060.1 | Symbols: | SAR DNA-binding protein, putative |chr3:1413174-1415564 REVERSE	e-154
zhu1_Ghi#S42277941	6.46	2.24	-1.52804	29.23	2.17784	28.83	2.15796	12.61	0.964962	2.54	-1.34671	2.82	-1.19584	1.64	-1.97784	5.89	-0.133267	GO:0005576//extracellular region;GO:0042579//microbody;GO:0009536//plastid	GO:0016616//oxidoreductase activity, acting on the CH-OH group of donors, NAD or NADP as acceptor;GO:0008187//poly-pyrimidine tract binding;GO:0000166//nucleotide binding	GO:0009853//photorespiration	805	3e-83	dbj|BAB44155.1| hydroxypyruvate reductase [Bruguiera gymnorhiza]	AT1G68010.1 | Symbols: HPR | HPR; glycerate dehydrogenase/ poly(U) binding |chr1:25493418-25495720 FORWARD	2e-79
zhu1_Ghi#S42320593	747.78	19.02	-5.29702	3.8	-7.62047	11.65	-6.00421	60.56	-3.62618	0.01	-16.1903	0.01	-16.1903	0.55	-10.409	1.96	-8.57562	GO:0016020//membrane	GO:0046914//transition metal ion binding	-	924	e-101	dbj|BAB84581.1| transcription factor LIM [Populus kitakamiensis]	AT1G10200.1 | Symbols: WLIM1 | WLIM1; transcription factor/ zinc ion binding |chr1:3346677-3347763 REVERSE	2e-96
zhu1_Ghi#S33802310	12.39	5.87	-1.07774	4.97	-1.31786	1.16	-3.41698	5.48	-1.17693	4.23	-1.55045	29.92	1.27193	41.23	1.73452	10.93	-0.180883	-	-	-	901	4e-32	dbj|BAB86891.1| syringolide-induced protein 14-1-1 [Glycine max]gb|ACU19824.1| unknown [Glycine max]	AT1G76070.1 | Symbols: | unknown protein | chr1:28546617-28547435 FORWARD	2e-20
zhu1_Ghi#S28675845	0.01	0.01	0	0.01	0	1.16	6.85798	27.4	11.42	0.01	0	4.52	8.82018	1.91	7.57743	21.86	11.0941	GO:0044464//cell part	GO:0046914//transition metal ion binding;GO:0016682//oxidoreductase activity, acting on diphenols and related substances as donors, oxygen as acceptor	GO:0008152//metabolic process	879	e-122	dbj|BAB86897.1| syringolide-induced protein B13-1-1 [Glycine max]	AT4G39830.1 | Symbols: | L-ascorbate oxidase, putative | chr4:18479103-18481184FORWARD	e-112
zhu1_Ghi#S42334018	4.04	104.9	4.69852	79.21	4.29326	0.58	-2.80023	1.1	-1.87685	0.01	-8.65821	0.01	-8.65821	0.55	-2.87685	0.01	-8.65821	GO:0009523//photosystem II;GO:0031224//intrinsic to membrane;GO:0009534//chloroplast thylakoid	-	GO:0042548//regulation of photosynthesis, light reaction	650	5e-22	dbj|BAD17352.1| putative Hooker's evening primrose chloroplast hypothetical 8.4 kDaprotein in ycf9-trnS intergenic region (ORF75) [Oryzasativa Japonica Group]	ATCG00300.1 | Symbols: YCF9 | encodes PsbZ, which is a subunit of photosystemII. In Chlamydomonas, this protein has been shown to beessential in the interaction between PS II and the lightharvesting complex II. | chrC:35751-35939 FORWARD	7e-20
zhu1_Ghi#S42303471	10.23	3.92	-1.38388	12.86	0.330084	1.16	-3.14061	0.82	-3.64104	3.95	-1.37288	10.16	-0.00990574	6.01	-0.767369	3.36	-1.60627	GO:0044444//cytoplasmic part	GO:0003677//DNA binding	GO:0009725//response to hormone stimulus;GO:0006350//transcription	1310	2e-72	dbj|BAD42432.1| bZip transcription factor [Psophocarpus tetragonolobus]	AT2G46270.1 | Symbols: GBF3 | GBF3 (G-BOX BINDING FACTOR 3); sequence-specificDNA binding / transcription factor |chr2:19000859-19002901 FORWARD	4e-60
zhu1_Ghi#S42304105	11.31	3.36	-1.75107	4.38	-1.3686	5.53	-1.03225	4.93	-1.19794	7.62	-0.569736	13.27	0.230569	9.56	-0.242516	8.41	-0.427421	-	GO:0005488//binding;GO:0004672//protein kinase activity	GO:0010468//regulation of gene expression;GO:0044260;GO:0044238//primary metabolic process	709	6e-21	dbj|BAD81689.1| putative protein kinase (AME2/AFC1) [Oryza sativa Japonica Group]	AT3G53570.4 | Symbols: AFC1, AME2 | AFC1 (ARABIDOPSIS FUS3-COMPLEMENTING GENE1); ATP binding / kinase/ protein kinase/ proteinserine/threonine kinase/ protein tyrosine kinase |chr3:19861449-19864125 REVERSE	4e-22
zhu1_Ghi#S42301158	10.5	4.76	-1.14136	4.38	-1.26139	10.19	-0.0432353	15.62	0.573005	4.23	-1.31166	3.1	-1.76005	2.46	-2.09366	31.67	1.59273	GO:0005635//nuclear envelope	GO:0022892;GO:0005049//nuclear export signal receptor activity	GO:0006606//protein import into nucleus	931	8e-64	dbj|BAD95016.1| putative cellular apoptosis susceptibility protein [Arabidopsisthaliana]	AT2G46520.1 | Symbols: | cellular apoptosis susceptibility protein, putative /importin-alpha re-exporter, putative |chr2:19096867-19099785 FORWARD	4e-66
zhu1_Ghi#S33805064	5.12	13.43	1.39124	11.4	1.15482	2.62	-0.966577	7.4	0.531381	34.72	2.76155	9.03	0.818582	9.83	0.941048	6.73	0.394463	GO:0044464//cell part	GO:0005488//binding	-	834	6e-17	dbj|BAD95266.1| tuftelin-interacting-like protein [Arabidopsis thaliana]	AT1G17070.1 | Symbols: | D111/G-patch domain-containing protein |chr1:5837653-5840202 FORWARD	3e-19
zhu1_Ghi#S28664082	5.39	4.48	-0.266787	11.4	1.08068	18.93	1.81232	20.28	1.9117	0.01	-9.07414	0.01	-9.07414	0.01	-9.07414	0.01	-9.07414	GO:0031410//cytoplasmic vesicle;GO:0043231//intracellular membrane-bounded organelle	GO:0004180//carboxypeptidase activity	GO:0019538//protein metabolic process	651	2e-75	dbj|BAE48666.1| Serine carboxypeptidase [Prunus mume]	AT3G45010.1 | Symbols: scpl48 | scpl48 (serine carboxypeptidase-like 48);serine-type carboxypeptidase | chr3:16466328-16468845FORWARD	1e-71
zhu1_Ghi#S42322071	0.01	2.8	8.12928	28.94	11.4988	169.21	14.0465	27.68	11.4346	1.69	7.40088	0.56	5.80735	1.64	7.35755	3.64	8.50779	GO:0043231//intracellular membrane-bounded organelle	GO:0016833//oxo-acid-lyase activity	GO:0009081//branched chain family amino acid metabolic process	484	4e-19	dbj|BAE71196.1| putative hydroxyMETHYLglutaryl-CoA lyase [Trifolium pratense]	AT2G26800.2 | Symbols: | hydroxyMETHYLglutaryl-CoA lyase, putative /3-hydroxy-3-METHYLglutarate-CoA lyase, putative /HMG-CoA lyase, putative | chr2:11429192-11432290 REVERSE	3e-20
zhu1_Ghi#S33828874	73.51	55.39	-0.408315	58.75	-0.323352	30.87	-1.25174	21.38	-1.78168	0.01	-12.8437	0.85	-6.43433	1.91	-5.2663	2.8	-4.71444	GO:0005618//cell wall;GO:0043231//intracellular membrane-bounded organelle;GO:0005576//extracellular region;GO:0016020//membrane;GO:0031410//cytoplasmic vesicle	GO:0004175//endopeptidase activity;GO:0005515//protein binding	GO:0019538//protein metabolic process;GO:0044092	813	e-104	dbj|BAE98521.1| putative subtilisin-like serine proteinase [Arabidopsis thaliana]	AT3G14067.1 | Symbols: | subtilase family protein | chr3:4658421-4660754 REVERSE	e-107
zhu1_Ghi#S43062206	5.12	2.24	-1.19265	3.51	-0.544673	11.36	1.14975	20.01	1.96651	9.31	0.862637	6.77	0.403012	7.92	0.629357	8.13	0.667112	-	-	-	1267	1e-08	dbj|BAE99915.1| hypothetical protein [Arabidopsis thaliana]	AT3G51100.1 | Symbols: | unknown protein | chr3:18980531-18982174 REVERSE	5e-11
zhu1_Ghi#S42277489	31.24	14.55	-1.10238	22.51	-0.472828	7.57	-2.04503	6.03	-2.37316	22.86	-0.450569	33.03	0.0803825	16.66	-0.907006	8.69	-1.84597	GO:0009532//plastid stroma	GO:0008483//transaminase activity	GO:0006563//L-serine metabolic process;GO:0010038//response to metal ion	866	4e-27	dbj|BAF00851.1| putative phosphoserine aminotransferase [Arabidopsis thaliana]	AT2G17630.1 | Symbols: | phosphoserine aminotransferase, putative |chr2:7666637-7667905 FORWARD	2e-29
zhu1_Ghi#S42356530	28	33.85	0.273729	34.49	0.300751	44.56	0.670322	60.29	1.10649	14.4	-0.959358	15.52	-0.851298	13.38	-1.06535	21.3	-0.394573	GO:0030529//ribonucleoprotein complex	GO:0003676//nucleic acid binding;GO:0032559//adenyl ribonucleotide binding	GO:0009725//response to hormone stimulus;GO:0006464//protein modification process;GO:0006950//response to stress	741	7e-39	dbj|BAF01501.1| Sm-like protein [Arabidopsis thaliana]	AT5G48870.1 | Symbols: SAD1 | SAD1 (SUPERSENSITIVE TO ABA AND DROUGHT 1); RNAbinding | chr5:19813407-19814362 FORWARD	4e-41
zhu1_Ghi#S42308429	12.39	26.01	1.06989	19.58	0.660205	9.32	-0.410774	11.78	-0.0728366	7.9	-0.649252	3.39	-1.86982	7.37	-0.74944	3.08	-2.00817	GO:0016020//membrane	GO:0004871//signal transducer activity;GO:0004672//protein kinase activity;GO:0032559//adenyl ribonucleotide binding	GO:0006464//protein modification process;GO:0006950//response to stress;GO:0051707//response to other organism	1282	e-147	dbj|BAF43699.1| PERK1-like protein kinase [Nicotiana tabacum]	AT3G24550.1 | Symbols: ATPERK1 | ATPERK1 (PROLINE EXTENSIN-LIKE RECEPTOR KINASE1); ATP binding / protein kinase | chr3:8960411-8963303FORWARD	e-144
zhu1_Ghi#S42357267	23.16	33.01	0.511268	36.24	0.645948	11.65	-0.991305	10.96	-1.07939	13.83	-0.743834	8.19	-1.4997	6.01	-1.9462	10.09	-1.19871	GO:0005840//ribosome	-	GO:0006970//response to osmotic stress;GO:0006810//transport	979	1e-38	dbj|BAF46352.1| alpha chain of nascent polypeptide associated complex [Nicotianabenthamiana]	AT3G12390.1 | Symbols: | nascent polypeptide associated complex alpha chainprotein, putative / alpha-NAC, putative |chr3:3942344-3943595 FORWARD	2e-38
zhu1_Ghi#S42314777	3.5	6.43	0.877464	9.94	1.50589	2.04	-0.778786	1.1	-1.66985	37.82	3.43372	35.85	3.35655	33.04	3.23879	10.65	1.60543	GO:0016021//integral to membrane;GO:0031966//mitochondrial membrane	GO:0005244//voltage-gated ion channel activity;GO:0022829	GO:0006811//ion transport	1199	e-128	dbj|BAF95072.1| voltage-dependent anion channel [Nicotiana tabacum]	AT3G01280.1 | Symbols: VDAC1, ATVDAC1 | VDAC1 (VOLTAGE DEPENDENT ANION CHANNEL1); voltage-gated anion channel | chr3:85754-87612FORWARD	e-114
zhu1_Ghi#S33825250	2.15	5.87	1.44902	2.34	0.122172	2.91	0.436682	7.95	1.88662	9.31	2.11444	21.73	3.33728	19.93	3.21253	15.42	2.84239	GO:0044439//peroxisomal part	GO:0005488//binding	GO:0006979//response to oxidative stress;GO:0044267//cellular protein metabolic process	570	3e-51	dbj|BAG09378.1| peroxisomal small Heat shock protein [Glycine max]	AT5G37670.1 | Symbols: | 15.7 kDa class I-related small heat shockprotein-like (HSP15.7-CI) | chr5:14969035-14969448FORWARD	2e-41
zhu1_Ghi#S42323521	95.05	110.49	0.217157	29.81	-1.67289	2.62	-5.18105	1.1	-6.43311	9.03	-3.39589	1.41	-6.07492	6.01	-3.98325	1.96	-5.59976	GO:0043231//intracellular membrane-bounded organelle	GO:0005515//protein binding	GO:0010468//regulation of gene expression;GO:0009755//hormone-mediated signaling pathway	514	9e-14	dbj|BAG55005.1| auxin-responsive Aux/IAA gene family member [Ipomoea nil]	AT3G04730.1 | Symbols: IAA16 | IAA16; transcription factor |chr3:1288993-1290415 REVERSE	3e-15
zhu1_Ghi#S33841605	11.31	4.48	-1.33603	5.85	-0.95109	5.24	-1.10996	0.55	-4.36202	8.47	-0.417165	11.86	0.0685051	12.56	0.151238	5.61	-1.01153	-	-	-	664	1e-61	dbj|BAG55245.1| downward leaf curling protein [Cucumis melo]	AT3G07760.2 | Symbols: | FUNCTIONS IN: molecular_function unknown; INVOLVEDIN: biological_process unknown; LOCATED IN:cellular_component unknown; EXPRESSED IN: 24 plantstructures; EXPRESSED DURING: 15 growth stages; CONTAINSInterPro DOMAIN/s: Sterile alpha motif SAM(InterPro:IPR001660), Sterile alpha motif homology(InterPro:IPR010993), Sterile alpha motif homology 2(InterPro:IPR011510); Has 31 Bl…	7e-60
zhu1_Ghi#S33811806	61.13	106.3	0.798189	96.16	0.653556	22.13	-1.46588	6.3	-3.27846	50.52	-0.275026	99.92	0.708893	102.39	0.744122	21.58	-1.50219	GO:0043231//intracellular membrane-bounded organelle	GO:0048037//cofactor binding;GO:0016454	GO:0006670//sphingosine metabolic process;GO:0009639//response to red or far red light;GO:0048229//gametophyte development	736	2e-31	dbj|BAG68298.1| serine palmitoyltransferase [Nicotiana benthamiana]	AT5G23670.2 | Symbols: LCB2 | LCB2; protein binding / serineC-palmitoyltransferase | chr5:7981889-7985037 FORWARD	2e-32
zhu1_Ghi#S42313291	42.28	19.02	-1.15246	19.88	-1.08866	10.78	-1.97162	3.29	-3.68382	0.01	-12.0458	0.01	-12.0458	0.82	-5.68821	2.24	-4.2384	-	GO:0035251//UDP-glucosyltransferase activity	GO:0006970//response to osmotic stress;GO:0006805//xenobiotic metabolic process	1283	e-124	dbj|BAG80556.1| UDP-glucose:glucosyltransferase [Lycium barbarum]	AT4G01070.1 | Symbols: GT72B1, UGT72B1 | GT72B1; UDP-glucosyltransferase/UDP-glycosyltransferase/ transferase, transferringglycosyl groups | chr4:461858-463300 REVERSE	e-111
zhu1_Ghi#S42316490	24.5	13.71	-0.837553	14.61	-0.745826	26.79	0.128913	12.61	-0.958213	37.26	0.604846	35	0.514573	27.3	0.156119	57.74	1.23679	GO:0044439//peroxisomal part	GO:0030554//adenyl nucleotide binding;GO:0016667//oxidoreductase activity, acting on sulfur group of donors;GO:0016655//oxidoreductase activity, acting on NADH or NADPH, quinone or similar compound as acceptor	GO:0042743//hydrogen peroxide metabolic process;GO:0006091//generation of precursor metabolites and energy	990	e-109	dbj|BAH03208.1| peroxisomal monodehydroascorbate reductase [Glycine max]	AT3G27820.1 | Symbols: ATMDAR4, MDAR4 | MDAR4 (MONODEHYDROASCORBATE REDUCTASE4); monodehydroascorbate reductase (NADH) |chr3:10315249-10317881 FORWARD	3e-95
zhu1_Ghi#S33841961	4.58	2.24	-1.03185	159	5.11754	36.4	2.99052	23.29	2.34629	15.81	1.78742	11.57	1.33697	18.02	1.97618	12.89	1.49283	-	GO:0005488//binding	GO:0050789//regulation of biological process;GO:0009725//response to hormone stimulus	854	3e-72	dbj|BAH09382.1| transcription factor LHY [Populus nigra]dbj|BAH09384.1| PnLHY1 [Populus nigra]	AT1G01060.4 | Symbols: LHY, LHY1 | LHY (LATE ELONGATED HYPOCOTYL); DNA binding /transcription factor | chr1:33992-37061 REVERSE	4e-34
zhu1_Ghi#S42292457	3.23	8.39	1.37714	8.77	1.44104	4.95	0.615894	2.19	-0.560603	53.91	4.06095	58.43	4.1771	39.32	3.60566	12.61	1.96496	-	GO:0015631//tubulin binding	-	1311	5e-87	dbj|BAH58381.1| AtEB1b-like protein [Nicotiana tabacum]	AT3G47690.1 | Symbols: ATEB1A, EB1A, ATEB1H2 | ATEB1A; microtubule binding |chr3:17581353-17583346 FORWARD	1e-85
zhu1_Ghi#S33806053	8.35	104.06	3.6395	72.19	3.11195	83.29	3.3183	126.88	3.92554	1.13	-2.88545	55.32	2.72795	46.42	2.4749	53.26	2.6732	-	GO:0030528//transcription regulator activity;GO:0003677//DNA binding	GO:0006950//response to stress;GO:0006350//transcription	879	2e-96	dbj|BAI99728.1| heat stress transcription factor [Carica papaya]	AT4G36990.1 | Symbols: HSF4, HSFB1, AT-HSFB1, ATHSF4 | HSF4 (HEAT SHOCK FACTOR4); DNA binding / transcription factor/ transcriptionrepressor | chr4:17440660-17441706 FORWARD	2e-77
zhu1_Ghi#S28657502	6.19	6.43	0.0548793	2.92	-1.08397	20.68	1.74022	10.14	0.712046	14.4	1.21806	4.52	-0.453617	4.64	-0.415815	8.69	0.489417	GO:0043234//protein complex	GO:0008135//translation factor activity, nucleic acid binding	GO:0006412//translation	550	8e-44	dbj|BAJ22388.1| elongation factor 1 beta [Vigna unguiculata]	AT2G18110.1 | Symbols: | elongation factor 1-beta, putative / EF-1-beta,putative | chr2:7872636-7873713 FORWARD	9e-44
zhu1_Ghi#S33808880	18.31	11.19	-0.710422	21.34	0.220928	27.38	0.580491	15.62	-0.229237	20.32	0.150269	4.52	-2.01824	5.19	-1.81883	10.37	-0.820216	GO:0043234//protein complex	GO:0008135//translation factor activity, nucleic acid binding	GO:0006412//translation	516	1e-33	dbj|BAJ22388.1| elongation factor 1 beta [Vigna unguiculata]	AT2G18110.1 | Symbols: | elongation factor 1-beta, putative / EF-1-beta,putative | chr2:7872636-7873713 FORWARD	1e-33
zhu1_Ghi#S42349511	39.85	78.04	0.969634	69.27	0.797651	54.17	0.442914	61.39	0.623424	66.61	0.741159	112.06	1.49162	76.18	0.934833	85.49	1.10118	GO:0031090//organelle membrane;GO:0009534//chloroplast thylakoid;GO:0044425//membrane part	GO:0046872//metal ion binding;GO:0016491//oxidoreductase activity	GO:0008152//metabolic process	614	3e-41	emb|CAA04703.1| cytochome b5 [Olea europaea]	AT5G53560.1 | Symbols: ATB5-A, B5 #2, ATCB5-E, CB5-E | CB5-E (CYTOCHROME B5ISOFORM E); heme binding | chr5:21759628-21760353FORWARD	3e-42
zhu1_Ghi#S28666483	56.28	41.68	-0.433267	27.47	-1.03477	17.18	-1.71189	0.55	-6.67705	0.01	-12.4584	0.01	-12.4584	0.01	-12.4584	0.01	-12.4584	GO:0031410//cytoplasmic vesicle	GO:0046914//transition metal ion binding	-	673	3e-40	emb|CAA10134.1| basic blue copper protein [Cicer arietinum]	AT2G02850.1 | Symbols: ARPN | ARPN (PLANTACYANIN); copper ion binding /electron carrier | chr2:826630-827720 REVERSE	9e-34
zhu1_Ghi#S42310110	37.16	53.15	0.516319	47.06	0.340751	164.55	2.1467	186.9	2.33044	179.8	2.27457	144.8	1.96224	156.45	2.07388	160.05	2.1067	GO:0042598//vesicular fraction;GO:0031090//organelle membrane;GO:0043231//intracellular membrane-bounded organelle;GO:0031224//intrinsic to membrane	GO:0005506//iron ion binding;GO:0008940//nitrate reductase activity	GO:0051234//establishment of localization;GO:0006952//defense response;GO:0006091//generation of precursor metabolites and energy	1276	8e-53	emb|CAA50575.1| cytochrome b5 [Nicotiana tabacum]	AT2G32720.1 | Symbols: B5 #4, ATCB5-B, CB5-B | CB5-B (CYTOCHROME B5 ISOFORM B);heme binding | chr2:13877013-13878447 REVERSE	1e-48
zhu1_Ghi#S42305886	69.74	64.06	-0.122563	61.09	-0.19105	6.99	-3.31862	3.29	-4.40583	1.69	-5.36689	12.14	-2.52222	18.57	-1.90901	3.92	-4.15306	GO:0044431//Golgi apparatus part;GO:0016023//cytoplasmic membrane-bounded vesicle;GO:0016020//membrane;GO:0009536//plastid	GO:0032561//guanyl ribonucleotide binding;GO:0003824//catalytic activity	GO:0035556//intracellular signal transduction;GO:0048193//Golgi vesicle transport;GO:0006950//response to stress	1318	9e-94	emb|CAA54506.1| GTPase [Glycine max]	AT2G31680.1 | Symbols: AtRABA5d | AtRABA5d (Arabidopsis Rab GTPase homologA5d); GTP binding | chr2:13473781-13474957 REVERSE	1e-94
zhu1_Ghi#S42285270	5.65	2.8	-1.01282	2.63	-1.10319	11.65	1.04401	41.38	2.87261	9.31	0.72053	3.95	-0.516398	3.28	-0.784555	3.92	-0.527397	GO:0016020//membrane;GO:0009536//plastid	GO:0032561//guanyl ribonucleotide binding;GO:0003824//catalytic activity	GO:0035556//intracellular signal transduction;GO:0006810//transport	1314	3e-89	emb|CAA54506.1| GTPase [Glycine max]	AT1G05810.1 | Symbols: ARA, ARA-1, ATRAB11D, ATRABA5E, RABA5E | RABA5E (RABGTPASE HOMOLOG A5E); GTP binding | chr1:1748314-1749350FORWARD	2e-90
zhu1_Ghi#S42296999	228.88	819.04	1.83934	572.88	1.32364	159.01	-0.525474	60.29	-1.9246	1283.7	2.48764	1267.37	2.46917	1198.91	2.38906	337.47	0.560168	-	-	-	1252	e-131	emb|CAA66667.1| polyubiquitin [Pinus sylvestris]	AT5G03240.3 | Symbols: UBQ3 | UBQ3 (POLYUBIQUITIN 3); protein binding |chr5:771976-772896 REVERSE	e-133
zhu1_Ghi#S42310366	15.89	19.02	0.259398	24.55	0.627604	5.53	-1.52277	21.38	0.428143	4.52	-1.81372	6.21	-1.35545	12.83	-0.308598	4.2	-1.91966	GO:0016020//membrane	GO:0004457//lactate dehydrogenase activity	GO:0044262//cellular carbohydrate metabolic process;GO:0009725//response to hormone stimulus;GO:0006970//response to osmotic stress	1330	6e-93	emb|CAA70100.1| L-lactate dehydrogenase [Solanum lycopersicum]emb|CAA71611.1| L-lactate dehydrogenase [Solanum lycopersicum]	AT4G17260.1 | Symbols: | L-lactate dehydrogenase, putative |chr4:9674057-9675309 FORWARD	2e-92
zhu1_Ghi#S29992640	14.81	10.07	-0.556508	8.48	-0.804435	55.63	1.90929	63.58	2.102	49.39	1.73765	6.77	-1.12934	5.73	-1.36996	42.6	1.52428	GO:0016020//membrane	GO:0008641//small protein activating enzyme activity;GO:0019787//small conjugating protein ligase activity;GO:0032559//adenyl ribonucleotide binding	GO:0019941//modification-dependent protein catabolic process;GO:0009607//response to biotic stimulus;GO:0032446//protein modification by small protein conjugation;GO:0010038//response to metal ion	721	2e-83	emb|CAA71762.1| Ubiquitin activating enzyme E1 [Nicotiana tabacum]	AT2G30110.1 | Symbols: ATUBA1, MOS5 | ATUBA1; ubiquitin activating enzyme/ubiquitin-protein ligase | chr2:12852632-12857369 REVERSE	9e-83
zhu1_Ghi#S42287218	18.04	16.5	-0.128733	87.98	2.28598	42.81	1.24675	72.07	1.9982	24.56	0.445111	93.71	2.377	128.05	2.82744	31.95	0.824617	-	GO:0051536//iron-sulfur cluster binding;GO:0043169//cation binding	GO:0006091//generation of precursor metabolites and energy	717	5e-44	emb|CAA87068.1| non-photosynthetic ferredoxin [Citrus sinensis]	AT2G27510.1 | Symbols: ATFD3 | ATFD3 (ferredoxin 3); 2 iron, 2 sulfur clusterbinding / electron carrier/ iron-sulfur cluster binding| chr2:11758281-11758748 REVERSE	1e-41
zhu1_Ghi#S33842061	19.12	17.06	-0.164465	25.14	0.394902	20.97	0.133244	38.09	0.99433	8.75	-1.12773	5.93	-1.68898	4.91	-1.96129	14.86	-0.363648	GO:0043231//intracellular membrane-bounded organelle	GO:0046872//metal ion binding;GO:0016778;GO:0032559//adenyl ribonucleotide binding	GO:0009117//nucleotide metabolic process	955	e-149	emb|CAB43552.1| phosphoribosyl diphosphate synthase [Arabidopsis thaliana]	AT1G10700.1 | Symbols: | ribose-phosphate pyrophosphokinase 3 / phosphoribosyldiphosphate synthetase 3 (PRS3) | chr1:3554157-3556274FORWARD	e-151
zhu1_Ghi#S33806483	36.62	17.06	-1.10201	22.51	-0.702066	48.64	0.409511	24.94	-0.55417	27.66	-0.404831	4.23	-3.1139	4.1	-3.15894	14.58	-1.32864	GO:0009526//plastid envelope	-	-	760	3e-57	emb|CAB58442.1| chloroplast channel forming outer membrane protein [Pisum sativum]	AT1G20816.1 | Symbols: | unknown protein | chr1:7233814-7234941 FORWARD	1e-58
zhu1_Ghi#S42305746	23.7	43.08	0.862131	26.89	0.182183	4.95	-2.25939	2.19	-3.43588	9.6	-1.30378	2.82	-3.07112	1.91	-3.63324	2.8	-3.08139	GO:0043231//intracellular membrane-bounded organelle	GO:0046527//glucosyltransferase activity	-	901	2e-39	emb|CAB88664.1| putative glucosyltransferase [Cicer arietinum]	AT4G31590.1 | Symbols: ATCSLC05, CSLC05, ATCSLC5 | ATCSLC5 (CELLULOSE-SYNTHASELIKE C5); cellulose synthase/ transferase, transferringglycosyl groups | chr4:15309889-15312336 REVERSE	2e-33
zhu1_Ghi#S45785994	172.87	67.69	-1.35267	79.79	-1.11541	141.54	-0.288478	113.45	-0.607631	264.19	0.611888	58.71	-1.55801	61.71	-1.48611	172.66	-0.00175363	GO:0000785//chromatin;GO:0043231//intracellular membrane-bounded organelle	GO:0003676//nucleic acid binding	GO:0034728	1014	1e-40	emb|CAB88668.1| histone H2B [Cicer arietinum]	AT5G59910.1 | Symbols: HTB4 | HTB4; DNA binding | chr5:24127206-24127658FORWARD	2e-42
zhu1_Ghi#S42324291	8.35	17.06	1.03077	22.8	1.44919	4.37	-0.934143	0.01	-9.70563	3.39	-1.30049	4.8	-0.798742	7.65	-0.126316	1.96	-2.09092	GO:0009536//plastid	GO:0016731;GO:0016783//sulfurtransferase activity	GO:0009105//lipoic acid biosynthetic process;GO:0006091//generation of precursor metabolites and energy	933	7e-15	emb|CAC08341.1| lipoic acid synthase-like protein [Arabidopsis thaliana]	AT5G08410.1 | Symbols: FTRA2 | FTRA2 (ferredoxin/thioredoxin reductase subunitA (variable subunit) 2); catalytic/ ferredoxinreductase/ ferredoxin:thioredoxin reductase/ lipoatesynthase | chr5:2709974-2710528 REVERSE	3e-17
zhu1_Ghi#S42284224	12.66	5.31	-1.25349	9.94	-0.34896	10.48	-0.272639	12.88	0.0248552	51.94	2.03657	31.33	1.30727	23.21	0.874469	43.17	1.76975	GO:0043231//intracellular membrane-bounded organelle;GO:0043234//protein complex	GO:0003676//nucleic acid binding;GO:0001071	GO:0045787//positive regulation of cell cycle;GO:0009725//response to hormone stimulus;GO:0010468//regulation of gene expression;GO:0006351//transcription, DNA-dependent;GO:0000904//cell morphogenesis involved in differentiation	908	5e-60	emb|CAC17702.1| transcription factor (E2F) [Chenopodium rubrum]	AT5G22220.2 | Symbols: E2F1, E2FB, ATE2FB | E2F1; DNA binding / protein binding/ transcription factor | chr5:7360749-7364120 FORWARD	2e-33
zhu1_Ghi#S42327779	74.32	82.8	0.15588	50.27	-0.564053	2.04	-5.18711	5.21	-3.8344	9.31	-2.9969	28.23	-1.39652	31.13	-1.25544	3.92	-4.24482	GO:0016020//membrane	GO:0001071;GO:0004674//protein serine/threonine kinase activity;GO:0032559//adenyl ribonucleotide binding	GO:0006464//protein modification process;GO:0009791//post-embryonic development;GO:0009416//response to light stimulus	1389	3e-59	emb|CAC80988.1| protein kinase 2 [Beta vulgaris]	AT5G67380.2 | Symbols: CKA1, ATCKA1 | CKA1 (CASEIN KINASE ALPHA 1); kinase |chr5:26881156-26883383 REVERSE	6e-59
zhu1_Ghi#S42292718	11.31	29.37	1.37674	18.71	0.726211	4.66	-1.2792	2.47	-2.19502	0.01	-10.1434	0.01	-10.1434	1.91	-2.56595	0.01	-10.1434	GO:0043231//intracellular membrane-bounded organelle	GO:0030528//transcription regulator activity;GO:0005515//protein binding	GO:0010101;GO:0010468//regulation of gene expression;GO:0009606//tropism;GO:0009755//hormone-mediated signaling pathway;GO:0006950//response to stress	966	5e-87	emb|CAC84710.1| aux/IAA protein [Populus tremula x Populus tremuloides]	AT4G14550.1 | Symbols: IAA14, SLR | IAA14 (INDOLE-3-ACETIC ACID INDUCIBLE 14);protein binding / transcription factor/ transcriptionrepressor | chr4:8348521-8349923 REVERSE	3e-84
zhu1_Ghi#S42277796	6.46	15.66	1.27748	21.63	1.74343	7.86	0.282995	10.96	0.762642	30.48	2.23826	36.41	2.49473	47.51	2.87863	17.38	1.42782	GO:0043231//intracellular membrane-bounded organelle	-	-	1311	9e-30	emb|CAC85228.1| salt tolerance protein 2 [Beta vulgaris]	AT4G16830.1 | Symbols: | nuclear RNA-binding protein (RGGA) |chr4:9470621-9472308 FORWARD	7e-28
zhu1_Ghi#S42306992	15.89	36.08	1.18308	40.04	1.33332	67.28	2.08206	67.14	2.07905	27.38	0.785003	41.49	1.38464	51.06	1.68407	80.16	2.33476	-	-	-	1215	7e-86	emb|CAC85247.1| salt tolerance protein 5 [Beta vulgaris]	AT5G53400.1 | Symbols: | nuclear movement family protein |chr5:21661588-21663383 FORWARD	2e-84
zhu1_Ghi#S42323604	14	11.19	-0.323217	9.06	-0.627844	5.82	-1.26634	4.38	-1.67642	8.19	-0.773491	1.98	-2.82185	3	-2.22239	3.92	-1.8365	GO:0043234//protein complex	GO:0019207//kinase regulator activity;GO:0005488//binding	GO:0006464//protein modification process	999	1e-64	emb|CAD32500.1| protein kinase Ck2 regulatory subunit 2 [Nicotiana tabacum]	AT5G47080.1 | Symbols: CKB1 | CKB1; protein kinase regulator |chr5:19124969-19126397 REVERSE	1e-64
zhu1_Ghi#S42313755	0.01	10.07	9.97585	7.01	9.45327	0.87	6.44294	2.19	7.77479	5.08	8.98868	8.19	9.67772	23.48	11.1972	4.76	8.89482	GO:0044464//cell part	-	GO:0007047//cellular cell wall organization	1358	e-114	emb|CAD33923.1| alpha-expansin 3 [Cicer arietinum]	AT2G03090.1 | Symbols: ATEXPA15, EXP15, ATEXP15, ATHEXP ALPHA 1.3 | ATEXPA15(ARABIDOPSIS THALIANA EXPANSIN A15) | chr2:917361-918554REVERSE	e-110
zhu1_Ghi#S28708208	13.19	15.66	0.24764	15.49	0.231893	4.66	-1.50104	15.35	0.218794	8.75	-0.59209	16.09	0.28672	12.01	-0.135208	16.82	0.350733	-	GO:0004672//protein kinase activity;GO:0000166//nucleotide binding	GO:0009987//cellular process	904	3e-77	emb|CAD48198.1| RNA-binding protein [Medicago truncatula]	AT1G21320.2 | Symbols: | nucleic acid binding / nucleotide binding |chr1:7462834-7466164 REVERSE	2e-65
zhu1_Ghi#S42299563	9.96	17.34	0.799886	21.63	1.11882	4.66	-1.09582	4.93	-1.01456	11.85	0.250669	11.01	0.144597	16.11	0.693739	3.36	-1.56768	GO:0005635//nuclear envelope	GO:0022892	GO:0060918//auxin transport;GO:0016049//cell growth;GO:0048507//meristem development;GO:0006913//nucleocytoplasmic transport;GO:0009887//organ morphogenesis;GO:0010051//xylem and phloem pattern formation;GO:0015031//protein transport	1240	e-109	emb|CAD56216.1| transportin-like protein [Cicer arietinum]	AT2G16950.2 | Symbols: TRN1, ATTRN1 | TRN1 (TRANSPORTIN 1); protein transporter |chr2:7353939-7360637 FORWARD	1e-87
zhu1_Ghi#S33842477	2.15	48.39	4.4923	9.94	2.20891	3.2	0.573735	4.66	1.11599	1.69	-0.347313	88.35	5.36082	73.45	5.09435	19.9	3.21036	-	-	-	886	2e-46	emb|CAF74935.1| zinc finger DNA-binding protein [Catharanthus roseus]	AT1G27730.1 | Symbols: STZ, ZAT10 | STZ (salt tolerance zinc finger); nucleicacid binding / transcription factor/ transcriptionrepressor/ zinc ion binding | chr1:9648302-9648985REVERSE	8e-42
zhu1_Ghi#S42312345	798.94	908.55	0.185479	637.48	-0.325707	34.66	-4.52674	39.74	-4.32942	206.33	-1.95313	248.68	-1.6838	309.35	-1.36885	18.22	-5.45449	GO:0031410//cytoplasmic vesicle;GO:0042579//microbody	-	GO:0010260//organ senescence	956	4e-38	emb|CAK22419.1| B12D-like protein [Beta vulgaris]	AT3G48140.1 | Symbols: | senescence-associated protein, putative |chr3:17778471-17779299 FORWARD	2e-35
zhu1_Ghi#S42296839	27.47	24.62	-0.158026	24.55	-0.162134	6.12	-2.16625	3.56	-2.94791	0.01	-11.4236	12.42	-1.14519	11.47	-1.25999	18.78	-0.54866	-	-	-	1280	e-105	emb|CAL25342.1| putative zinc-binding protein [Platanus x acerifolia]	AT4G17900.1 | Symbols: | zinc-binding family protein | chr4:9946046-9947697FORWARD	1e-88
zhu1_Ghi#S42360789	64.63	78.88	0.287456	42.09	-0.618726	71.35	0.142709	23.29	-1.47249	61.53	-0.070914	75.36	0.221595	48.87	-0.403255	71.19	0.139471	-	-	-	947	2e-34	emb|CAL46259.1| cytidine deaminase [Paspalum simplex]	AT5G28050.2 | Symbols: | cytidine/deoxycytidylate deaminase family protein |chr5:10044209-10045484 REVERSE	8e-30
zhu1_Ghi#S42277724	42.55	50.63	0.250833	43.84	0.0430887	41.65	-0.0308426	21.1	-1.01192	27.94	-0.606827	6.21	-2.77649	6.83	-2.6392	8.13	-2.38783	GO:0043234//protein complex	GO:0004721//phosphoprotein phosphatase activity;GO:0043169//cation binding	GO:0006464//protein modification process	641	2e-25	emb|CAM84273.1| abscisic insensitive 1B [Populus tremula]	AT1G72770.1 | Symbols: HAB1 | HAB1 (HOMOLOGY TO ABI1); catalytic/ proteinserine/threonine phosphatase | chr1:27390998-27392851FORWARD	1e-23
zhu1_Ghi#S42302019	12.66	2.8	-2.17678	19.29	0.607576	16.6	0.390906	9.32	-0.441876	52.22	2.04433	7.34	-0.786425	10.65	-0.249424	2.8	-2.17678	GO:0000785//chromatin;GO:0043231//intracellular membrane-bounded organelle	GO:0003676//nucleic acid binding	GO:0034728	1201	6e-25	emb|CAP53901.1| histone H3 [Xenoturbella bocki]	AT5G10980.1 | Symbols: | histone H3 | chr5:3472591-3473349 REVERSE	8e-27
zhu1_Ghi#S42300850	4.58	5.31	0.213364	2.63	-0.800285	0.01	-8.8392	0.55	-3.05784	5.65	0.302903	22.02	2.26539	26.21	2.5167	5.05	0.140936	-	GO:0004553//hydrolase activity, hydrolyzing O-glycosyl compounds	-	478	5e-19	emb|CAP59646.1| putative neutral invertase [Vitis vinifera]	AT1G56560.1 | Symbols: | beta-fructofuranosidase, putative / invertase,putative / saccharase, putative / beta-fructosidase,putative | chr1:21192593-21194948 FORWARD	1e-18
zhu1_Ghi#S42308692	47.93	94.27	0.97587	66.93	0.481724	8.15	-2.55606	18.36	-1.38436	144.23	1.58937	90.04	0.909637	87.1	0.861744	37.28	-0.362527	GO:0043231//intracellular membrane-bounded organelle	GO:0003676//nucleic acid binding;GO:0005515//protein binding	GO:0010102//lateral root morphogenesis;GO:0048869//cellular developmental process;GO:0051707//response to other organism;GO:0010038//response to metal ion;GO:0009755//hormone-mediated signaling pathway;GO:0034728;GO:0006950//response to stress	1249	9e-96	emb|CBE70787.1| NAP-related protein [Medicago sativa subsp. x varia]	AT1G74560.1 | Symbols: NRP1 | NRP1 (NAP1-RELATED PROTEIN 1); DNA binding /chromatin binding / histone binding |chr1:28017815-28019900 REVERSE	2e-97
zhu1_Ghi#S42314856	12.39	10.91	-0.183525	10.52	-0.236041	13.98	0.174188	4.38	-1.50017	2.54	-2.28628	2.54	-2.28628	3.55	-1.80329	1.96	-2.66025	GO:0016020//membrane	GO:0032029;GO:0032561//guanyl ribonucleotide binding;GO:0003824//catalytic activity	GO:0035556//intracellular signal transduction;GO:0006810//transport	894	1e-78	gb|AAA80679.1| small GTP-binding protein [Solanum lycopersicum]	AT3G11730.1 | Symbols: ATFP8, ATRABD1, RABD1 | ATFP8; GTP binding /GTP-dependent protein binding / myosin XI tail binding |chr3:3709490-3711397 REVERSE	1e-71
zhu1_Ghi#S42307806	347.36	208.4	-0.737076	195.83	-0.82683	137.75	-1.33438	124.96	-1.47497	70.56	-2.29951	79.88	-2.12053	86.01	-2.01386	46.25	-2.90891	GO:0016471//vacuolar proton-transporting V-type ATPase complex	GO:0005488//binding;GO:0015077//monovalent inorganic cation transmembrane transporter activity;GO:0019829//cation-transporting ATPase activity	GO:0006818//hydrogen transport	825	6e-56	gb|AAA82977.1| vacuolar H+-ATPase proteolipid (16 kDa) subunit [Gossypiumhirsutum]	AT1G19910.1 | Symbols: AVA-P2, AVA-2PE, ATVHA-C2 | AVA-P2; ATPase/proton-transporting ATPase, rotational mechanism |chr1:6913317-6914322 FORWARD	3e-58
zhu1_Ghi#S42327801	231.04	132.03	-0.807277	92.07	-1.32734	23.59	-3.2919	54.53	-2.08302	3.67	-5.97622	8.75	-4.72272	11.19	-4.36786	11.77	-4.29496	GO:0016471//vacuolar proton-transporting V-type ATPase complex	GO:0005488//binding;GO:0015077//monovalent inorganic cation transmembrane transporter activity;GO:0019829//cation-transporting ATPase activity	GO:0006818//hydrogen transport	1430	3e-52	gb|AAA82977.1| vacuolar H+-ATPase proteolipid (16 kDa) subunit [Gossypiumhirsutum]	AT1G19910.1 | Symbols: AVA-P2, AVA-2PE, ATVHA-C2 | AVA-P2; ATPase/proton-transporting ATPase, rotational mechanism |chr1:6913317-6914322 FORWARD	1e-54
zhu1_Ghi#S28642002	52.24	5.59	-3.22423	2.05	-4.67146	6.12	-3.09355	12.06	-2.11492	1.13	-5.53076	14.4	-1.85909	16.66	-1.64877	49.89	-0.0664042	-	-	-	974	5e-21	gb|AAA84370.1| beta-galactosidase alpha polypeptide [Cloning vector pTriplEx]	AT1G56220.3 | Symbols: | dormancy/auxin associated family protein |chr1:21043414-21044469 FORWARD	3e-06
zhu1_Ghi#S42277319	82.67	19.58	-2.07798	7.31	-3.49942	20.39	-2.0195	24.66	-1.74519	23.14	-1.83698	26.53	-1.63974	31.4	-1.3966	22.42	-1.88258	-	-	-	815	8e-64	gb|AAB02168.1| ubiquitin conjugating enzyme [Oryza sativa]	AT5G41700.1 | Symbols: UBC8, ATUBC8 | UBC8 (UBIQUITIN CONJUGATING ENZYME 8);protein binding / ubiquitin-protein ligase |chr5:16676072-16677223 FORWARD	2e-40
zhu1_Ghi#S28710699	101.52	43.92	-1.20881	47.35	-1.10033	11.36	-3.15973	22.75	-2.15783	0.01	-13.3095	0.01	-13.3095	0.01	-13.3095	0.56	-7.50212	-	GO:0016772//transferase activity, transferring phosphorus-containing groups	-	1067	e-119	gb|AAB03081.1| E6 [Gossypium barbadense]gb|AAB03085.1| E6 [Gossypium barbadense]gb|ACI43386.1| E6-2 protein kinase [Gossypium hirsutum]	AT2G33850.1 | Symbols: | unknown protein | chr2:14321221-14322024 REVERSE	4e-23
zhu1_Ghi#S42285287	18.31	12.31	-0.572801	12.57	-0.542647	4.66	-1.97423	13.43	-0.447172	26.25	0.519686	14.11	-0.375914	23.48	0.358801	11.21	-0.707846	-	GO:0005515//protein binding	-	971	3e-61	gb|AAB37246.1| calmodulin-binding protein [Nicotiana tabacum]	AT5G57580.1 | Symbols: | calmodulin-binding protein | chr5:23314994-23317683REVERSE	1e-51
zhu1_Ghi#S42308589	37.16	46.43	0.321307	33.91	-0.13204	44.27	0.252579	35.35	-0.0720403	113.18	1.6068	39.23	0.0782068	37.41	0.00967346	80.44	1.11416	-	GO:0043566//structure-specific DNA binding	GO:0016070//RNA metabolic process	926	5e-09	gb|AAB47542.1| nucleic acid binding protein [Trypanosoma equiperdum]	AT4G36020.1 | Symbols: CSDP1 | CSDP1 (cold shock domain protein 1); RNA binding/ double-stranded DNA binding / nucleic acid binding /single-stranded DNA binding | chr4:17043443-17044342REVERSE	5e-10
zhu1_Ghi#S42320777	4.04	18.74	2.21369	24.55	2.6033	7.86	0.960174	28.77	2.83214	0.01	-8.65821	0.56	-2.85086	1.64	-1.30066	0.01	-8.65821	GO:0043231//intracellular membrane-bounded organelle;GO:0031224//intrinsic to membrane	GO:0022891//substrate-specific transmembrane transporter activity;GO:0016628//oxidoreductase activity, acting on the CH-CH group of donors, NAD or NADP as acceptor	GO:0006810//transport;GO:0008152//metabolic process	553	2e-40	gb|AAB53155.1| integral membrane protein [Beta vulgaris]	AT1G75220.1 | Symbols: | integral membrane protein, putative |chr1:28229412-28232606 REVERSE	6e-42
zhu1_Ghi#S33823623	0.54	0.84	0.63743	2.63	2.28403	2.91	2.42999	0.01	-5.75489	141.69	8.03556	20.89	5.27371	22.66	5.39104	17.66	5.03138	-	-	-	922	4e-06	gb|AAB82639.1| putative non-LTR retroelement reverse transcriptase [Arabidopsisthaliana]	AT4G29090.1 | Symbols: | reverse transcriptase, putative / RNA-dependent DNApolymerase, putative | chr4:14333528-14335255 FORWARD	4e-07
zhu1_Ghi#S42357500	38.24	7.27	-2.39506	5.26	-2.86195	27.96	-0.451718	42.2	0.14216	14.96	-1.35397	5.93	-2.68898	4.64	-3.04289	15.98	-1.25882	-	-	-	721	2e-28	gb|AAB86938.1| NOI protein [Arabidopsis thaliana]dbj|BAA97284.1| NOI protein, nitrate-induced [Arabidopsis thaliana]gb|AAL38736.1| putative NOI protein, nitrate-induced [Arabidopsis thaliana]gb|AAM20305.1| putative nitrate-induced NOI protein [Arabidopsis thaliana]	AT5G55850.1 | Symbols: NOI | NOI | chr5:22603617-22604951 FORWARD	7e-25
zhu1_Ghi#S42303177	4129.6	207.84	-4.31246	49.1	-6.39414	37.28	-6.79146	51.79	-6.31718	30.77	-7.06833	204.36	-4.33682	178.84	-4.52926	569.83	-2.8574	-	-	-	1189	2e-46	gb|AAB88876.1| putative auxin-repressed protein [Prunus armeniaca]	AT1G56220.1 | Symbols: | dormancy/auxin associated family protein |chr1:21043414-21044469 FORWARD	8e-46
zhu1_Ghi#S42276897	98.02	18.18	-2.43072	1.46	-6.06904	1.75	-5.80765	139.49	0.509014	4.23	-4.53435	2.26	-5.43868	1.64	-5.90131	3.36	-4.86654	-	-	-	913	1e-39	gb|AAB88876.1| putative auxin-repressed protein [Prunus armeniaca]	AT1G56220.1 | Symbols: | dormancy/auxin associated family protein |chr1:21043414-21044469 FORWARD	2e-39
zhu1_Ghi#S42293346	5.12	22.1	2.10983	26.31	2.3614	17.47	1.77066	2.19	-1.22521	8.47	0.726218	15.52	1.59991	13.92	1.44294	12.33	1.26796	GO:0031224//intrinsic to membrane;GO:0043231//intracellular membrane-bounded organelle	-	GO:0051234//establishment of localization	1060	e-125	gb|AAC08525.1| glucose-6-phosphate/phosphate-translocator precursor [Pisumsativum]gb|ABO14803.1| plastid phosphate translocator [Vicia narbonensis]	AT1G61800.1 | Symbols: GPT2 | GPT2; antiporter/ glucose-6-phosphatetransmembrane transporter | chr1:22824527-22826459FORWARD	e-124
zhu1_Ghi#S32492102	0.01	0.01	0	0.01	0	0.01	0	0.01	0	249.51	14.6068	29.07	11.5053	28.12	11.4574	41.48	12.0182	-	-	-	459	2e-14	gb|AAC17603.1| F12F1.6 [Arabidopsis thaliana]	AT1G12064.1 | Symbols: | unknown protein | chr1:4077705-4078034 REVERSE	1e-16
zhu1_Ghi#S28710700	99.36	161.96	0.7049	198.46	0.998111	32.91	-1.59414	14.25	-2.8017	64.35	-0.626725	83.55	-0.250025	106.48	0.0998454	22.7	-2.12997	GO:0033176//proton-transporting V-type ATPase complex	GO:0015078//hydrogen ion transmembrane transporter activity;GO:0019829//cation-transporting ATPase activity;GO:0032559//adenyl ribonucleotide binding	GO:0015986//ATP synthesis coupled proton transport	2244	0	gb|AAC17840.1| vacuolar H+-ATPase catalytic subunit [Gossypium hirsutum]	AT1G78900.2 | Symbols: VHA-A | VHA-A (VACUOLAR ATP SYNTHASE SUBUNIT A); ATPbinding / hydrogen ion transporting ATP synthase,rotational mechanism / hydrolase, acting on acidanhydrides, catalyzing transmembrane movement ofsubstances / proton-transporting ATPase, rotationalmechanism | chr1:29660463-29664575 FORWARD	0
zhu1_Ghi#S43062214	27.2	20.14	-0.433543	34.2	0.33039	8.15	-1.73873	6.03	-2.17338	42.9	0.657371	38.95	0.518017	38.23	0.491099	8.97	-1.60043	-	-	-	953	5e-19	gb|AAC32136.1| YGL010w-like protein [Picea mariana]	AT1G74440.1 | Symbols: | unknown protein | chr1:27979208-27980371 REVERSE	6e-20
zhu1_Ghi#S42288083	79.97	41.68	-0.940104	38.29	-1.06249	57.37	-0.479162	77.83	-0.0391325	7.34	-3.44561	10.73	-2.89781	15.56	-2.36162	17.1	-2.22546	GO:0009536//plastid	GO:0016628//oxidoreductase activity, acting on the CH-CH group of donors, NAD or NADP as acceptor	GO:0006779//porphyrin biosynthetic process	1333	e-132	gb|AAC60560.2| NADPH-protochlorophyllide-oxidoreductase [Pinus mugo]	AT4G27440.2 | Symbols: PORB | PORB (PROTOCHLOROPHYLLIDE OXIDOREDUCTASE B);oxidoreductase/ protochlorophyllide reductase |chr4:13725648-13727107 FORWARD	e-130
zhu1_Ghi#S42330649	24.77	22.66	-0.128446	13.45	-0.880988	10.48	-1.24096	20.28	-0.288536	26.81	0.114177	14.4	-0.782525	10.1	-1.29424	13.73	-0.851262	GO:0043231//intracellular membrane-bounded organelle;GO:0043234//protein complex;GO:0044444//cytoplasmic part	GO:0003676//nucleic acid binding;GO:0016818//hydrolase activity, acting on acid anhydrides, in phosphorus-containing anhydrides	GO:0010160//formation of organ boundary;GO:0010468//regulation of gene expression;GO:0006338//chromatin remodeling	1125	8e-59	gb|AAC62900.1| putative SNF2 subfamily transcriptional activator [Arabidopsisthaliana]	AT2G46020.1 | Symbols: CHR2, ATBRM, BRM, CHA2 | transcription regulatory proteinSNF2, putative | chr2:18923304-18931769 FORWARD	4e-61
zhu1_Ghi#S42306609	25.04	25.18	0.00804372	28.06	0.16428	14.56	-0.782224	48.51	0.954048	54.19	1.11379	35.57	0.506426	31.4	0.32653	36.72	0.552331	-	GO:0005488//binding;GO:0004871//signal transducer activity	GO:0009725//response to hormone stimulus;GO:0006605//protein targeting	1308	1e-34	gb|AAC69177.1| peroxisomal targeting signal 1 receptor [Nicotiana tabacum]	AT5G56290.1 | Symbols: PEX5, ATPEX5 | PEX5 (PEROXIN 5); peroxisome matrixtargeting signal-1 binding / protein binding |chr5:22786655-22791972 FORWARD	2e-32
zhu1_Ghi#S42360449	9.96	6.99	-0.510853	11.69	0.231057	0.87	-3.51706	1.37	-2.86197	59.27	2.57308	18.06	0.85858	19.11	0.94011	3.36	-1.56768	GO:0044424//intracellular part	GO:0032561//guanyl ribonucleotide binding;GO:0004620//phospholipase activity	GO:0035556//intracellular signal transduction	837	9e-42	gb|AAD00114.1| ATGP3 [Arabidopsis thaliana]	AT4G35020.1 | Symbols: ARAC3, ROP6, RHO1PS, ATROP6 | ARAC3 (ARABIDOPSISRAC-LIKE 3); GTP binding / GTPase |chr4:16673176-16674540 FORWARD	7e-43
zhu1_Ghi#S42321858	37.16	15.94	-1.2211	14.03	-1.40524	15.73	-1.24023	17.26	-1.10632	9.88	-1.91117	4.52	-3.03936	4.1	-3.18005	5.33	-2.80154	GO:0032991//macromolecular complex;GO:0043231//intracellular membrane-bounded organelle;GO:0015630//microtubule cytoskeleton	GO:0017111//nucleoside-triphosphatase activity;GO:0032561//guanyl ribonucleotide binding	GO:0009314//response to radiation;GO:0000902//cell morphogenesis;GO:0043623//cellular protein complex assembly;GO:0007017//microtubule-based process	722	2e-24	gb|AAD02498.1| beta tubulin 1 [Arabidopsis thaliana]	AT1G75780.1 | Symbols: TUB1 | TUB1; GTP binding / GTPase/ structural molecule |chr1:28451378-28453602 REVERSE	9e-27
zhu1_Ghi#S42303381	6.73	13.15	0.966384	59.04	3.13301	1265.41	7.55478	225.54	5.06663	4.52	-0.574284	2.54	-1.40578	4.64	-0.536482	47.65	2.8238	GO:0043231//intracellular membrane-bounded organelle	GO:0005506//iron ion binding	GO:0006952//defense response	1202	3e-40	gb|AAD10774.1| cytochrome b5 DIF-F [Petunia x hybrida]gb|AAR89457.1| cytochrome B5 [Petunia x hybrida]gb|ABC74800.1| cytochrome B5 [Petunia x hybrida]	AT5G48810.1 | Symbols: ATB5-B, B5 #3, ATCB5-D, CB5-D | CB5-D (CYTOCHROME B5ISOFORM D); heme binding | chr5:19789249-19790180REVERSE	2e-24
zhu1_Ghi#S42362851	3.23	16.5	2.35286	15.49	2.26173	14.56	2.1724	10.14	1.65045	7.62	1.23826	13.83	2.0982	13.11	2.02106	31.39	3.2807	-	-	GO:0000302//response to reactive oxygen species;GO:0009642//response to light intensity	771	3e-21	gb|AAD15628.1| low molecular weight heat-shock protein [Corylus avellana]	AT2G19310.1 | Symbols: | FUNCTIONS IN: molecular_function unknown; INVOLVEDIN: response to oxidative stress, response to high lightintensity, response to hydrogen peroxide, response toheat; EXPRESSED IN: 22 plant structures; EXPRESSEDDURING: 11 growth stages; CONTAINS InterPro DOMAIN/s:HSP20-like chaperone (InterPro:IPR008978); BESTArabidopsis thaliana protein match is: HSP18.2 (heatshock protein…	3e-24
zhu1_Ghi#S28695131	0.01	3.08	8.26679	1.75	7.45121	6.41	9.32418	2.19	7.77479	17.5	10.7731	21.45	11.0668	22.94	11.1636	21.86	11.0941	GO:0044424//intracellular part	-	GO:0050896//response to stimulus	704	6e-58	gb|AAD30454.1|AF123257_1 17.6 kD class I small Heat shock protein [Solanum lycopersicum]gb|AAN64315.1| type I small Heat shock protein 17.6 kDa isoform [Solanumlycopersicum]	AT2G29500.1 | Symbols: | 17.6 kDa class I small heat shock protein(HSP17.6B-CI) | chr2:12633279-12633740 REVERSE	6e-52
zhu1_Ghi#S42295355	12.66	18.18	0.522075	13.74	0.118105	2.04	-2.63364	9.32	-0.441876	22.58	0.834768	19.19	0.600077	33.31	1.39568	7.85	-0.689513	-	GO:0046914//transition metal ion binding	-	1247	2e-90	gb|AAF04891.1|AC011437_6 Mutator-like transposase [Arabidopsis thaliana]gb|AAL67086.1| putative Mutator transposase [Arabidopsis thaliana]gb|AAM20162.1| putative mutator transposase [Arabidopsis thaliana]	AT1G64260.1 | Symbols: | zinc finger protein-related | chr1:23847756-23849915FORWARD	3e-09
zhu1_Ghi#S42314579	11.58	3.08	-1.91063	1.75	-2.72621	3.49	-1.73034	7.13	-0.699661	6.77	-0.774408	1.41	-3.03787	1.64	-2.81987	9.53	-0.281087	GO:0043231//intracellular membrane-bounded organelle	-	-	1322	3e-51	gb|AAF21309.1| seed maturation protein PM23 [Glycine max]	AT2G14910.2 | Symbols: | unknown protein | chr2:6407195-6409015 REVERSE	7e-52
zhu1_Ghi#S42310984	111.75	133.71	0.258833	128.61	0.202728	32.62	-1.77645	9.87	-3.50108	33.87	-1.72219	23.43	-2.25385	31.67	-1.81909	7.57	-3.88384	GO:0043231//intracellular membrane-bounded organelle;GO:0016020//membrane	GO:0046914//transition metal ion binding;GO:0032561//guanyl ribonucleotide binding;GO:0060229//lipase activator activity	GO:0035556//intracellular signal transduction;GO:0010038//response to metal ion	912	8e-98	gb|AAF65512.1| ADP-ribosylation factor [Capsicum annuum]gb|AAR03592.1| ARF-like small GTPase [Brassica juncea]	AT1G10630.1 | Symbols: ATARFA1F | ATARFA1F (ARABIDOPSIS THALIANAADP-RIBOSYLATION FACTOR A1F); GTP binding / copper ionbinding / phospholipase activator/ protein binding |chr1:3513189-3514230 REVERSE	e-100
zhu1_Ghi#S42329958	45.78	29.37	-0.640374	15.49	-1.56338	54.17	0.242777	75.91	0.729572	11.57	-1.98433	4.23	-3.43599	2.73	-4.06774	25.79	-0.827906	GO:0009526//plastid envelope	-	-	870	3e-78	gb|AAF69166.1|AC007915_18 F27F5.25 [Arabidopsis thaliana]	AT1G45170.1 | Symbols: | unknown protein | chr1:17096233-17097910 REVERSE	1e-80
zhu1_Ghi#S42307181	9.96	9.51	-0.0667004	4.38	-1.18521	7.86	-0.341616	13.15	0.400845	22.3	1.16283	9.6	-0.0531113	5.19	-0.940411	17.38	0.80321	GO:0016021//integral to membrane	GO:0016628//oxidoreductase activity, acting on the CH-CH group of donors, NAD or NADP as acceptor;GO:0016791//phosphatase activity	GO:0019637//organophosphate metabolic process	1325	e-104	gb|AAF89579.1|AF165891_1 phosphatidic acid phosphatase alpha [Vigna unguiculata]gb|ABN13873.1| phosphatidic acid phosphatase alpha [Vigna unguiculata]	AT3G02600.1 | Symbols: LPP3, ATLPP3 | LPP3 (LIPID PHOSPHATE PHOSPHATASE 3);phosphatidate phosphatase | chr3:551534-554411 FORWARD	e-100
zhu1_Ghi#S33786106	1.88	0.56	-1.74723	2.63	0.48433	3.79	1.01147	27.68	3.88004	2.82	0.584963	79.88	5.40903	78.91	5.3914	54.94	4.86905	GO:0044424//intracellular part	GO:0046914//transition metal ion binding;GO:0016616//oxidoreductase activity, acting on the CH-OH group of donors, NAD or NADP as acceptor	GO:0008152//metabolic process	738	5e-73	gb|AAG01382.1|AF194174_1 alcohol dehydrogenase 2 [Vitis vinifera]gb|AAL55726.1|AF271074_1 alcohol dehydrogenase 2 [Vitis vinifera]	AT1G77120.1 | Symbols: ADH1, ADH, ATADH, ATADH1 | ADH1 (ALCOHOL DEHYDROGENASE1); alcohol dehydrogenase | chr1:28975509-28977216FORWARD	4e-72
zhu1_Ghi#S42290865	8.35	2.24	-1.89828	0.58	-3.84765	23.88	1.51595	35.35	2.08186	6.77	-0.30262	0.56	-3.89828	1.64	-2.34808	18.22	1.12567	-	-	-	1287	2e-29	gb|AAG49030.1|AF204783_1 ripening regulated protein DDTFR8 [Solanum lycopersicum]	AT3G03773.1 | Symbols: | FUNCTIONS IN: molecular_function unknown; INVOLVEDIN: biological_process unknown; CONTAINS InterProDOMAIN/s: CS domain (InterPro:IPR007052), HSP20-likechaperone (InterPro:IPR008978), CS (InterPro:IPR017447);BEST Arabidopsis thaliana protein match is: glycine-richprotein (TAIR:AT4G02450.2); Has 482 Blast hits to 482proteins in 157 species: Archae - 0; Bacteria - 0;Metazoa …	2e-13
zhu1_Ghi#S42310589	36.08	67.41	0.901763	33.61	-0.102309	16.6	-1.12002	20.28	-0.831142	30.77	-0.229675	23.99	-0.588766	26.76	-0.431121	22.7	-0.668507	-	GO:0008135//translation factor activity, nucleic acid binding	-	1345	e-166	gb|AAK49947.1|AF335551_1 TGF-beta receptor-interacting protein 1 [Phaseolus vulgaris]	AT2G46290.1 | Symbols: | eukaryotic translation initiation factor 3 subunit 2,putative / eIF-3 beta, putative / eIF3i, putative |chr2:19005910-19007797 REVERSE	e-147
zhu1_Ghi#S42308904	52.24	97.9	0.906154	113.41	1.11832	41.06	-0.347421	52.07	-0.00470249	26.53	-0.97753	29.36	-0.831303	36.31	-0.524788	25.79	-1.01834	GO:0031461//cullin-RING ubiquitin ligase complex	GO:0008135//translation factor activity, nucleic acid binding	GO:0006970//response to osmotic stress;GO:0010038//response to metal ion	1227	e-141	gb|AAK49947.1|AF335551_1 TGF-beta receptor-interacting protein 1 [Phaseolus vulgaris]	AT2G46280.2 | Symbols: TRIP-1, TIF3I1 | TRIP-1 (TGF-BETA RECEPTOR INTERACTINGPROTEIN 1); nucleotide binding / protein binding |chr2:19003656-19005393 REVERSE	e-126
zhu1_Ghi#S42337522	67.05	22.1	-1.60119	54.66	-0.294752	38.44	-0.802629	1.64	-5.35347	300.6	2.16454	46.86	-0.51688	49.42	-0.440142	65.59	-0.0317615	GO:0031224//intrinsic to membrane	-	-	916	5e-73	gb|AAK52925.1| salicylic acid-induced fragment 1 protein [Gossypium hirsutum]	AT1G17200.1 | Symbols: | integral membrane family protein |chr1:5878493-5879871 FORWARD	4e-57
zhu1_Ghi#S28666997	2.15	6.43	1.58048	51.44	4.58048	1.16	-0.890212	0.01	-7.74819	0.01	-7.74819	0.01	-7.74819	1.09	-0.980009	0.01	-7.74819	GO:0043231//intracellular membrane-bounded organelle	GO:0003676//nucleic acid binding	GO:0010468//regulation of gene expression	857	e-101	gb|AAK58026.1|AF377313_1 recombinant myb-like transcription factor Myb 3 [syntheticconstruct]	AT5G35550.1 | Symbols: TT2, ATMYB123, MYB123, ATTT2 | TT2 (TRANSPARENT TESTA2); DNA binding / transcription factor |chr5:13726807-13727729 FORWARD	5e-43
zhu1_Ghi#S28689388	11.85	4.76	-1.31585	4.38	-1.43588	14.27	0.268098	10.96	-0.112639	29.64	1.32266	16.37	0.466167	6.55	-0.85532	24.11	1.02474	-	-	-	971	6e-12	gb|AAK98680.1|AC021893_14 Putative transposable element [Oryza sativa Japonica Group]gb|AAP53693.1| Transposable element protein, putative, MuDR [Oryza sativa (japonicacultivar-group)]	AT1G48120.1 | Symbols: | calcineurin-like phosphoesterase family protein |chr1:17774238-17779624 REVERSE	3e-12
zhu1_Ghi#S42275708	70.82	40.84	-0.794174	31.57	-1.1656	48.64	-0.542014	49.6	-0.513817	63.23	-0.163548	31.9	-1.1506	30.31	-1.22436	42.88	-0.723852	GO:0031224//intrinsic to membrane;GO:0031410//cytoplasmic vesicle;GO:0043231//intracellular membrane-bounded organelle	-	-	1334	3e-99	gb|AAL07091.2| putative endomembrane protein EMP70 precusor isolog [Arabidopsisthaliana]	AT1G10950.1 | Symbols: | endomembrane protein 70, putative |chr1:3659322-3663622 FORWARD	e-101
zhu1_Ghi#S42362740	26.93	15.94	-0.756563	10.23	-1.39641	17.47	-0.624335	35.9	0.41477	73.1	1.44066	40.36	0.583712	33.31	0.306741	43.73	0.699409	-	-	-	537	1e-15	gb|AAL38867.1| putative protein kinase [Arabidopsis thaliana]	AT5G14720.1 | Symbols: | protein kinase family protein | chr5:4748212-4752642REVERSE	8e-18
zhu1_Ghi#S42322087	19.12	24.34	0.348247	12.57	-0.605098	17.47	-0.130203	20.83	0.12358	23.43	0.293274	35.57	0.895578	40.68	1.08924	45.69	1.2568	GO:0031410//cytoplasmic vesicle;GO:0043231//intracellular membrane-bounded organelle	GO:0004180//carboxypeptidase activity	GO:0019538//protein metabolic process	939	e-115	gb|AAL67992.1| putative serine carboxypeptidase precursor [Gossypium hirsutum]	AT3G10410.1 | Symbols: scpl49 | scpl49 (serine carboxypeptidase-like 49);serine-type carboxypeptidase | chr3:3235518-3238063REVERSE	2e-95
zhu1_Ghi#S42302394	11.85	4.48	-1.40332	12.28	0.0514235	3.2	-1.88874	1.64	-2.85312	29.35	1.30847	2.26	-2.39049	4.91	-1.27109	2.8	-2.08139	-	GO:0016747//transferase activity, transferring acyl groups other than amino-acyl groups	-	1339	e-135	gb|AAL67994.1| acyltransferase-like protein [Gossypium hirsutum]	AT5G23940.1 | Symbols: EMB3009 | EMB3009 (embryo defective 3009); transferase/transferase, transferring acyl groups other thanamino-acyl groups | chr5:8076616-8079677 REVERSE	e-113
zhu1_Ghi#S42356598	271.7	63.78	-2.09084	9.35	-4.8609	171.54	-0.66347	644.55	1.24628	60.97	-2.15584	136.9	-0.988892	138.7	-0.970047	238.81	-0.186151	-	GO:0016884//carbon-nitrogen ligase activity, with glutamine as amido-N-donor;GO:0032559//adenyl ribonucleotide binding	GO:0009642//response to light intensity;GO:0009746;GO:0009267//cellular response to starvation;GO:0009064//glutamine family amino acid metabolic process;GO:0034285;GO:0006528//asparagine metabolic process	1028	2e-86	gb|AAL91002.1| asparagine synthetase [Securigera parviflora]	AT3G47340.1 | Symbols: ASN1, DIN6, AT-ASN1 | ASN1 (GLUTAMINE-DEPENDENTASPARAGINE SYNTHASE 1); asparagine synthase(glutamine-hydrolyzing) | chr3:17438136-17441043 REVERSE	1e-85
zhu1_Ghi#S42359795	0.01	5.59	9.1267	8.77	9.77643	0.58	5.85798	20.83	11.0244	0.01	0	0.01	0	0.01	0	0.01	0	-	-	-	1002	e-107	gb|AAL93154.1|AF485268_1 bacterial-induced class III peroxidase [Gossypium hirsutum]	AT2G41480.1 | Symbols: | electron carrier/ heme binding / peroxidase |chr2:17296986-17298729 REVERSE	2e-83
zhu1_Ghi#S42317082	192.26	187.42	-0.0367837	257.5	0.421514	58.25	-1.72273	162.23	-0.245018	96.53	-0.994009	68.31	-1.49289	78.36	-1.29487	22.42	-3.1002	GO:0031981//nuclear lumen	GO:0017111//nucleoside-triphosphatase activity;GO:0032561//guanyl ribonucleotide binding	GO:0010038//response to metal ion;GO:0023060;GO:0006605//protein targeting;GO:0051169//nuclear transport	1319	e-104	gb|AAM12880.1|AF495716_1 GTP-binding protein [Helianthus annuus]	AT5G55190.1 | Symbols: RAN3, ATRAN3 | RAN3 (RAN GTPASE 3); GTP binding /GTPase/ protein binding | chr5:22392285-22393957 FORWARD	e-105
zhu1_Ghi#S42299039	4.85	9.23	0.928346	9.35	0.946982	38.44	2.98655	19.18	1.98355	6.77	0.481171	6.21	0.356609	2.73	-0.829084	8.41	0.794121	GO:0043231//intracellular membrane-bounded organelle	-	GO:0006551//leucine metabolic process;GO:0006787	1399	1e-80	gb|AAM61464.1| electron transfer flavoprotein beta-subunit-like [Arabidopsisthaliana]	AT5G43430.3 | Symbols: ETFBETA | ETFBETA; electron carrier |chr5:17453831-17455111 FORWARD	1e-82
zhu1_Ghi#S42308953	30.43	24.62	-0.305664	16.66	-0.869106	13.69	-1.15237	22.47	-0.437494	36.98	0.281251	48.27	0.665632	52.15	0.777173	46.53	0.612667	GO:0043231//intracellular membrane-bounded organelle;GO:0031461//cullin-RING ubiquitin ligase complex	GO:0005488//binding;GO:0016564//transcription repressor activity	GO:0009793//embryo development ending in seed dormancy;GO:0009756//carbohydrate mediated signaling;GO:0048827//phyllome development;GO:0006350//transcription;GO:0009746;GO:0002218//activation of innate immune response;GO:0019538//protein metabolic process	1289	e-128	gb|AAM61532.1| PRL1 protein [Arabidopsis thaliana]	AT4G15900.1 | Symbols: PRL1 | PRL1 (PLEIOTROPIC REGULATORY LOCUS 1); basaltranscription repressor/ nucleotide binding / proteinbinding | chr4:9023775-9027443 FORWARD	e-130
zhu1_Ghi#S33820676	40.12	28.25	-0.506071	36.83	-0.12344	96.4	1.26471	60.84	0.600699	79.31	0.983181	78.75	0.972958	69.9	0.800971	84.09	1.06761	GO:0030529//ribonucleoprotein complex;GO:0043231//intracellular membrane-bounded organelle	-	GO:0000087//M phase of mitotic cell cycle	666	7e-08	gb|AAM61612.1| putative thioredoxin-like U5 small ribonucleoprotein particleprotein [Arabidopsis thaliana]	AT5G08290.1 | Symbols: YLS8 | YLS8; catalytic | chr5:2666043-2666936 FORWARD	4e-10
zhu1_Ghi#S42328536	10.23	5.31	-0.946022	9.94	-0.0414884	29.41	1.5235	13.15	0.362257	19.76	0.949777	5.65	-0.856483	3	-1.76977	8.41	-0.282628	GO:0031980//mitochondrial lumen	GO:0046914//transition metal ion binding;GO:0022892;GO:0016597//amino acid binding	GO:0006631//fatty acid metabolic process	983	1e-19	gb|AAM62469.1| acyl carrier protein, putative [Arabidopsis thaliana]	AT1G65290.1 | Symbols: mtACP2 | mtACP2 (mitochondrial acyl carrier protein 2);acyl carrier/ metal ion binding | chr1:24249088-24250366REVERSE	5e-22
zhu1_Ghi#S42311449	21.54	5.59	-1.9461	9.35	-1.20398	14.27	-0.594033	1.64	-3.71525	68.87	1.67686	3.39	-2.66766	2.73	-2.98005	5.33	-2.01481	-	GO:0004857//enzyme inhibitor activity	GO:0009639//response to red or far red light	1288	5e-39	gb|AAM62905.1| ripening-related protein-like [Arabidopsis thaliana]	AT5G20740.1 | Symbols: | invertase/pectin METHYLesterase inhibitor familyprotein | chr5:7025867-7026484 REVERSE	2e-41
zhu1_Ghi#S42290934	34.2	27.13	-0.334107	21.34	-0.680436	9.03	-1.9212	8.5	-2.00846	66.05	0.949562	69.72	1.02758	55.7	0.703681	10.09	-1.76107	-	-	-	820	5e-89	gb|AAM63377.1| Putative UPF0183 protein [Arabidopsis thaliana]	AT3G51130.1 | Symbols: | unknown protein | chr3:18994219-18997180 FORWARD	6e-91
zhu1_Ghi#S33819716	30.16	31.33	0.0549083	27.47	-0.13478	36.7	0.283144	11.51	-1.38975	37.82	0.326513	21.17	-0.510615	18.57	-0.699663	24.95	-0.273597	-	-	-	879	1e-91	gb|AAM64307.1| nuclear matrix protein 1 [Arabidopsis thaliana]	AT5G17620.1 | Symbols: | FUNCTIONS IN: molecular_function unknown; INVOLVEDIN: biological_process unknown; LOCATED IN:cellular_component unknown; EXPRESSED IN: 23 plantstructures; EXPRESSED DURING: 13 growth stages; CONTAINSInterPro DOMAIN/s: Plant nuclear matrix 1(InterPro:IPR010604); Has 62 Blast hits to 62 proteinsin 32 species: Archae - 0; Bacteria - 19; Metazoa - 8;Fungi - 0; Plants - 31; Vi…	7e-94
zhu1_Ghi#S42319522	37.16	32.73	-0.183137	15.49	-1.26241	20.39	-0.865889	13.15	-1.49869	21.45	-0.792773	22.02	-0.754936	21.84	-0.766778	30.83	-0.269416	GO:0031224//intrinsic to membrane;GO:0043231//intracellular membrane-bounded organelle;GO:0012505//endomembrane system	GO:0005488//binding	GO:0006631//fatty acid metabolic process;GO:0043066//negative regulation of apoptosis;GO:0006950//response to stress;GO:0006984//ER-nucleus signaling pathway	1315	4e-91	gb|AAM65074.1| Bax inhibitor-1 like [Arabidopsis thaliana]	AT5G47120.1 | Symbols: ATBI-1, BI-1, ATBI1 | ATBI1 (BAX INHIBITOR 1) |chr5:19136071-19137585 FORWARD	6e-93
zhu1_Ghi#S42278034	10.23	15.11	0.562698	11.69	0.192469	3.49	-1.55151	9.32	-0.134404	25.97	1.34404	14.11	0.463912	15.29	0.579782	8.41	-0.282628	GO:0044444//cytoplasmic part	GO:0016741//transferase activity, transferring one-carbon groups	-	787	2e-73	gb|AAM65478.1| pheromone receptor, putative (AR401) [Arabidopsis thaliana]	AT1G66680.1 | Symbols: AR401 | AR401 | chr1:24866352-24868888 REVERSE	6e-75
zhu1_Ghi#S28671312	26.93	19.02	-0.501697	2.92	-3.20517	2.62	-3.36158	9.59	-1.48961	3.39	-2.98986	7.06	-1.93147	9.28	-1.53702	10.93	-1.30092	-	-	-	798	2e-62	gb|AAM65561.1| wound-responsive protein, putative [Arabidopsis thaliana]	AT1G19660.2 | Symbols: | wound-responsive family protein |chr1:6800361-6802240 REVERSE	1e-64
zhu1_Ghi#S33825986	29.08	16.22	-0.842253	10.81	-1.42766	5.82	-2.32094	27.68	-0.0711833	2.54	-3.51713	9.31	-1.64317	6.28	-2.21119	11.21	-1.37524	GO:0044424//intracellular part	-	GO:0044248//cellular catabolic process;GO:0006810//transport	957	e-109	gb|AAM66117.1| autophagocytosis protein-like [Arabidopsis thaliana]	AT5G61500.1 | Symbols: ATATG3, ATG3 | ATG3 | chr5:24734216-24736711 REVERSE	e-111
zhu1_Ghi#S29992336	104.21	71.33	-0.546913	38.58	-1.43357	55.92	-0.898057	18.09	-2.52623	253.47	1.28232	32.18	-1.69526	24.57	-2.08452	38.12	-1.45087	-	-	-	753	1e-47	gb|AAM78189.1| putative SAH7 protein [Gossypioides kirkii]	AT4G08685.1 | Symbols: SAH7 | SAH7 | chr4:5550563-5551259 FORWARD	2e-45
zhu1_Ghi#S42298415	8.35	10.07	0.270216	1.75	-2.25442	2.33	-1.84145	8.22	-0.0226378	5.36	-0.639543	16.65	0.995674	17.2	1.04256	20.18	1.27308	-	-	-	1159	e-126	gb|AAM98144.1| putative protein [Arabidopsis thaliana]	AT5G10750.1 | Symbols: | unknown protein | chr5:3399072-3399980 FORWARD	e-129
zhu1_Ghi#S42303157	161.83	51.19	-1.66055	41.8	-1.9529	4.66	-5.11801	6.3	-4.68298	16.94	-3.25597	73.11	-1.14634	64.44	-1.32845	18.5	-3.12888	GO:0000325//plant-type vacuole;GO:0005768//endosome;GO:0005798//Golgi-associated vesicle	GO:0005515//protein binding	GO:0008360//regulation of cell shape;GO:0016044//cellular membrane organization;GO:0009657//plastid organization;GO:0009630//gravitropism;GO:0015031//protein transport	1333	e-104	gb|AAN03474.1| syntaxin [Glycine max]	AT5G46860.1 | Symbols: VAM3, ATVAM3, SYP22, ATSYP22, SGR3 | VAM3; SNAP receptor| chr5:19012342-19013795 REVERSE	1e-94
zhu1_Ghi#S30010000	23.43	111.33	2.24841	106.68	2.18686	78.92	1.75203	67.41	1.52461	41.49	0.824407	23.43	0	33.31	0.507598	38.68	0.723231	-	GO:0017111//nucleoside-triphosphatase activity;GO:0032561//guanyl ribonucleotide binding;GO:0008135//translation factor activity, nucleic acid binding	-	797	2e-37	gb|AAN32916.1| translation initiation factor [Pisum sativum]	AT1G76810.1 | Symbols: | eukaryotic translation initiation factor 2 familyprotein / eIF-2 family protein | chr1:28831366-28836310REVERSE	2e-38
zhu1_Ghi#S42281328	1.08	1.68	0.63743	0.01	-6.75489	2.04	0.917538	1.92	0.830075	30.77	4.83242	16.37	3.92195	13.11	3.60156	29.15	4.75439	GO:0031410//cytoplasmic vesicle	-	-	810	5e-72	gb|AAN63500.1|AF317555_1 lysine ketoglutarate reductase trans-splicing related 1[Arabidopsis thaliana]	AT1G61240.4 | Symbols: | unknown protein | chr1:22582537-22585050 FORWARD	2e-75
zhu1_Ghi#S42358123	106.36	88.67	-0.262438	89.73	-0.245293	44.85	-1.24578	80.02	-0.410523	33.87	-1.65088	31.9	-1.73733	33.31	-1.67493	26.63	-1.99783	-	GO:0019787//small conjugating protein ligase activity	GO:0070646	947	2e-81	gb|AAN65067.1| Similar to CGI-126 protein [Arabidopsis thaliana]	AT1G27530.1 | Symbols: | FUNCTIONS IN: molecular_function unknown; INVOLVEDIN: biological_process unknown; LOCATED IN:cellular_component unknown; EXPRESSED IN: 23 plantstructures; EXPRESSED DURING: 15 growth stages; CONTAINSInterPro DOMAIN/s: Ubiquitin-conjugating enzyme/RWD-like(InterPro:IPR016135), Ubiquitin-foldmodifier-conjugating enzyme 1 (InterPro:IPR014806); Has183 Blast hits to 183 protei…	4e-84
zhu1_Ghi#S29995249	27.47	20.42	-0.427874	14.03	-0.969342	8.15	-1.75298	19.18	-0.518254	27.66	0.00994425	11.01	-1.31904	8.74	-1.65215	9.25	-1.57033	-	-	-	687	e-105	gb|AAN72051.1| cell cycle control crn (crooked neck) protein-like [Arabidopsisthaliana]	AT5G41770.1 | Symbols: | crooked neck protein, putative / cell cycle protein,putative | chr5:16718021-16720936 FORWARD	e-108
zhu1_Ghi#S42285959	23.43	6.99	-1.74499	8.48	-1.46622	1.46	-4.00432	5.48	-2.09611	5.65	-2.05203	10.16	-1.20546	12.56	-0.89952	7.01	-1.74087	-	-	-	1376	4e-91	gb|AAN77145.1| fiber protein Fb2 [Gossypium barbadense]	AT3G05700.1 | Symbols: | INVOLVED IN: response to water deprivation; CONTAINSInterPro DOMAIN/s: Drought induced 19(InterPro:IPR008598); BEST Arabidopsis thaliana proteinmatch is: drought-responsive family protein(TAIR:AT5G26990.1); Has 167 Blast hits to 167 proteinsin 27 species: Archae - 0; Bacteria - 0; Metazoa - 38;Fungi - 0; Plants - 128; Viruses - 0; Other Eukaryotes -1 (source: NCBI BLink).…	8e-67
zhu1_Ghi#S33808971	11.58	16.5	0.510831	14.61	0.335321	2.91	-1.99254	1.1	-3.39606	6.21	-0.89897	14.4	0.314434	15.56	0.426207	2.24	-2.37006	-	-	-	882	3e-51	gb|AAN77145.1| fiber protein Fb2 [Gossypium barbadense]	AT3G05700.1 | Symbols: | INVOLVED IN: response to water deprivation; CONTAINSInterPro DOMAIN/s: Drought induced 19(InterPro:IPR008598); BEST Arabidopsis thaliana proteinmatch is: drought-responsive family protein(TAIR:AT5G26990.1); Has 167 Blast hits to 167 proteinsin 27 species: Archae - 0; Bacteria - 0; Metazoa - 38;Fungi - 0; Plants - 128; Viruses - 0; Other Eukaryotes -1 (source: NCBI BLink).…	7e-40
zhu1_Ghi#S42324008	1.08	0.01	-6.75489	0.01	-6.75489	0.01	-6.75489	1.92	0.830075	0.56	-0.947533	23.71	4.45639	19.11	4.14522	35.32	5.03138	-	-	-	860	8e-12	gb|AAO12870.1| wound induced protein-like [Vitis vinifera]	AT4G10270.1 | Symbols: | wound-responsive family protein |chr4:6374805-6375077 FORWARD	9e-08
zhu1_Ghi#S33791097	68.4	104.62	0.61309	73.07	0.0952829	56.79	-0.268359	18.91	-1.85485	0.01	-12.7398	0.56	-6.93243	1.64	-5.38223	2.52	-4.7625	GO:0016020//membrane	-	-	830	2e-69	gb|AAO22792.1| putative cytochrome c oxidoreductase [Arabidopsis thaliana]	AT4G15920.1 | Symbols: | INVOLVED IN: biological_process unknown; LOCATED IN:endomembrane system, integral to membrane, membrane;EXPRESSED IN: 23 plant structures; EXPRESSED DURING: 13growth stages; CONTAINS InterPro DOMAIN/s: MtN3 andsaliva related transmembrane protein, conserved region(InterPro:IPR018169), RAG1-activating protein 1homologue (InterPro:IPR018179), MtN3 and saliva relatedtransmem…	3e-70
zhu1_Ghi#S42308390	29.08	20.42	-0.510044	21.92	-0.407779	11.94	-1.28422	7.67	-1.92273	23.71	-0.294532	55.61	0.935317	53.79	0.887311	29.99	0.0444543	-	-	-	1266	7e-38	gb|AAO24541.1| At4g33985 [Arabidopsis thaliana]	AT4G33985.1 | Symbols: | unknown protein | chr4:16288301-16288857 REVERSE	4e-40
zhu1_Ghi#S42283364	488.2	3807.64	2.96335	778.65	0.673503	165.42	-1.56134	500.68	0.0364165	125.89	-1.95531	219.6	-1.15259	320	-0.6094	299.35	-0.705639	-	-	-	992	1e-16	gb|AAO38853.1| dehydrin-like protein [Capsicum annuum]	AT1G20450.2 | Symbols: LTI29, LTI45, ERD10 | ERD10 (EARLY RESPONSIVE TODEHYDRATION 10); actin binding | chr1:7088235-7089107REVERSE	6e-12
zhu1_Ghi#S33812641	5.39	10.07	0.901707	14.61	1.4386	6.41	0.250039	5.21	-0.0490019	27.1	2.32994	5.08	-0.0854568	4.1	-0.394661	3.36	-0.681824	GO:0009526//plastid envelope;GO:0031224//intrinsic to membrane	GO:0005343//organic acid:sodium symporter activity	GO:0006820//anion transport;GO:0030001//metal ion transport	705	4e-81	gb|AAO41972.1| putative Na+ dependent ileal bile acid transporter [Arabidopsisthaliana]	AT2G26900.1 | Symbols: | bile acid:sodium symporter family protein |chr2:11475156-11477870 REVERSE	2e-83
zhu1_Ghi#S42350642	11.58	14.83	0.356883	23.97	1.04959	20.1	0.79556	43.03	1.89371	6.21	-0.89897	10.16	-0.188735	9.83	-0.236372	7.29	-0.667645	GO:0005746//mitochondrial respiratory chain;GO:0030964	-	-	596	3e-22	gb|AAP21180.1| At3g08610 [Arabidopsis thaliana]	AT3G08610.1 | Symbols: | unknown protein | chr3:2616435-2616768 REVERSE	5e-24
zhu1_Ghi#S33818708	7.27	6.99	-0.0566629	0.88	-3.04638	1.16	-2.64783	33.98	2.22466	66.61	3.19571	10.73	0.561623	9.01	0.309572	24.67	1.76273	-	-	-	865	3e-14	gb|AAP53315.2| retrotransposon protein, putative, unclassified [Oryza sativa(japonica cultivar-group)]	AT1G43730.1 | Symbols: | FUNCTIONS IN: molecular_function unknown; INVOLVEDIN: biological_process unknown; LOCATED IN:cellular_component unknown; CONTAINS InterPro DOMAIN/s:RNA-directed DNA polymerase (reverse transcriptase),related (InterPro:IPR015706); BEST Arabidopsis thalianaprotein match is: unknown protein (TAIR:AT4G04650.1);Has 562 Blast hits to 549 proteins in 16 species: Archae- 0; Bacte…	2e-06
zhu1_Ghi#S28669072	0.01	0.01	0	0.01	0	0.01	0	1.1	6.78136	30.77	11.5873	3.39	8.40514	1.64	7.35755	1.12	6.80735	-	-	-	847	7e-15	gb|AAP54617.2| retrotransposon protein, putative, unclassified [Oryza sativa(japonica cultivar-group)]gb|EAZ16681.1| hypothetical protein OsJ_32156 [Oryza sativa Japonica Group]	AT4G29090.1 | Symbols: | reverse transcriptase, putative / RNA-dependent DNApolymerase, putative | chr4:14333528-14335255 FORWARD	7e-11
zhu1_Ghi#S42278926	11.58	13.15	0.183428	53.49	2.20763	40.77	1.81587	3.01	-1.9438	0.01	-10.1774	0.01	-10.1774	0.01	-10.1774	0.01	-10.1774	-	GO:0046872//metal ion binding;GO:0003824//catalytic activity	GO:0006950//response to stress;GO:0008152//metabolic process	1279	7e-83	gb|AAP76387.1| class III peroxidase [Gossypium hirsutum]	AT5G05340.1 | Symbols: | peroxidase, putative | chr5:1579142-1580819 REVERSE	6e-81
zhu1_Ghi#S42283628	11.85	14.83	0.323632	12.86	0.118004	7.57	-0.646522	26.31	1.15072	15.81	0.41595	20.61	0.798457	18.84	0.668912	18.78	0.66431	GO:0043231//intracellular membrane-bounded organelle	GO:0046914//transition metal ion binding	-	955	1e-54	gb|AAP86780.1| Mal d 1-associated protein [Malus x domestica]	AT2G35900.1 | Symbols: | unknown protein | chr2:15070203-15071540 REVERSE	8e-46
zhu1_Ghi#S42297868	13.73	13.15	-0.0622688	7.6	-0.85326	9.61	-0.514723	0.01	-10.4231	0.01	-10.4231	14.4	0.0687372	23.75	0.790596	37.56	1.45187	-	-	GO:0006950//response to stress	650	9e-58	gb|AAQ07268.1| ripening induced protein [Ficus pumila var. awkeotsang]	AT1G24020.1 | Symbols: MLP423 | MLP423 (MLP-LIKE PROTEIN 423) |chr1:8500653-8501458 REVERSE	1e-12
zhu1_Ghi#S30012925	62.74	92.59	0.561471	67.81	0.112113	21.84	-1.52241	88.52	0.496618	10.73	-2.54774	112.62	0.844006	100.2	0.675425	29.43	-1.0921	-	-	-	701	3e-23	gb|AAQ18141.1| poly(A)-binding protein C-terminal interacting protein 6 [Cucumissativus]	AT2G41430.2 | Symbols: ERD15, LSR1, CID1 | ERD15 (EARLY RESPONSIVE TODEHYDRATION 15); protein binding |chr2:17269736-17270314 FORWARD	1e-10
zhu1_Ghi#S42316161	210.84	243.36	0.206943	206.65	-0.0289592	706.24	1.74401	329.4	0.643692	230.6	0.129244	173.88	-0.278057	200.41	-0.0731941	203.21	-0.0531772	GO:0043231//intracellular membrane-bounded organelle;GO:0016020//membrane	GO:0016628//oxidoreductase activity, acting on the CH-CH group of donors, NAD or NADP as acceptor;GO:0046872//metal ion binding;GO:0008168//METHYLtransferase activity	GO:0019932//second-messenger-mediated signaling;GO:0009640//photomorphogenesis;GO:0009593//detection of chemical stimulus;GO:0009057//macromolecule catabolic process	1373	2e-78	gb|AAQ63461.1| calmodulin 4 [Daucus carota]gb|AAQ63462.1| calmodulin 8 [Daucus carota]	AT3G43810.1 | Symbols: CAM7 | CAM7 (CALMODULIN 7); calcium ion binding |chr3:15664619-15666355 REVERSE	7e-81
zhu1_Ghi#S33823306	14	11.19	-0.323217	9.94	-0.494109	2.62	-2.41779	0.82	-4.09366	0.01	-10.4512	0.01	-10.4512	0.55	-4.66985	0.84	-4.05889	-	-	-	759	2e-64	gb|AAQ63884.1| putative serine carboxypeptidase [Medicago truncatula]	AT3G63470.1 | Symbols: scpl40 | scpl40 (serine carboxypeptidase-like 40);serine-type carboxypeptidase | chr3:23438561-23440862FORWARD	2e-46
zhu1_Ghi#S42307502	16.16	13.43	-0.266968	54.37	1.75038	79.8	2.30396	69.88	2.11245	0.01	-10.6582	0.85	-4.24882	0.82	-4.30066	1.4	-3.52893	GO:0043234//protein complex;GO:0009536//plastid	GO:0008168//METHYLtransferase activity	GO:0006546//glycine catabolic process	781	2e-74	gb|AAQ67414.2| mitochondrial glycine decarboxylase complex H-protein [Populustremuloides]	AT1G32470.1 | Symbols: | glycine cleavage system H protein, mitochondrial,putative | chr1:11739479-11740246 REVERSE	5e-75
zhu1_Ghi#S42359135	6.19	12.87	1.056	61.67	3.31656	153.77	4.63469	47.41	2.93718	1.69	-1.87292	4.8	-0.366905	6.55	0.0815555	9.25	0.579514	GO:0043234//protein complex;GO:0009536//plastid	GO:0005488//binding;GO:0008168//METHYLtransferase activity	GO:0006546//glycine catabolic process;GO:0043094//cellular metabolic compound salvage	727	1e-71	gb|AAQ67414.2| mitochondrial glycine decarboxylase complex H-protein [Populustremuloides]	AT1G32470.1 | Symbols: | glycine cleavage system H protein, mitochondrial,putative | chr1:11739479-11740246 REVERSE	9e-73
zhu1_Ghi#S42357416	22.08	16.22	-0.444966	77.16	1.80511	3.2	-2.7866	0.82	-4.75097	0.01	-11.1085	1.13	-4.28835	0.01	-11.1085	0.56	-5.30117	GO:0044444//cytoplasmic part;GO:0016020//membrane	GO:0005543//phospholipid binding;GO:0005504//fatty acid binding	GO:0009409//response to cold;GO:0009642//response to light intensity;GO:0006810//transport	954	1e-43	gb|AAQ84320.1| acyl-CoA-binding protein [Gossypium barbadense]	AT1G31812.1 | Symbols: ACBP6, ACBP | ACBP6 (acyl-CoA-binding protein 6);acyl-CoA binding / phosphatidylcholine binding |chr1:11411132-11412099 REVERSE	2e-35
zhu1_Ghi#S42286387	36.08	19.3	-0.902598	23.68	-0.60753	11.36	-1.66724	13.15	-1.45614	10.16	-1.8283	8.75	-2.04384	12.29	-1.55371	10.37	-1.79878	-	GO:0004871//signal transducer activity;GO:0004713//protein tyrosine kinase activity;GO:0032559//adenyl ribonucleotide binding	GO:0042742//defense response to bacterium;GO:0006468//protein amino acid phosphorylation	1234	e-134	gb|AAQ96340.1| protein kinase-like protein [Vitis aestivalis]	AT5G13160.1 | Symbols: PBS1 | PBS1 (avrPphB susceptible 1); kinase/ proteinserine/threonine kinase | chr5:4176854-4179682 FORWARD	e-124
zhu1_Ghi#S42311210	11.04	235.53	4.4151	110.19	3.31918	44.27	2.00359	16.99	0.621946	4.52	-1.28835	1.69	-2.70765	6.01	-0.877303	16.26	0.558587	-	GO:0005515//protein binding;GO:0008171//O-METHYLtransferase activity	-	648	2e-06	gb|AAR09602.1| flavonoid 4'-O-METHYLtransferase [Mentha x piperita]	AT4G35160.1 | Symbols: | O-METHYLtransferase family 2 protein |chr4:16730989-16732808 REVERSE	4e-06
zhu1_Ghi#S42320095	286.24	305.74	0.09508	225.06	-0.346916	285.7	-0.00272426	148.81	-0.943754	4.8	-5.89805	12.14	-4.55938	16.11	-4.1512	36.16	-2.98476	GO:0005618//cell wall;GO:0005746//mitochondrial respiratory chain;GO:0009986//cell surface;GO:0031225//anchored to membrane	GO:0015078//hydrogen ion transmembrane transporter activity	GO:0016049//cell growth;GO:0045333//cellular respiration;GO:0006970//response to osmotic stress;GO:0030198//extracellular matrix organization	950	2e-83	gb|AAR13304.1| phytochelatin synthetase-like protein [Phaseolus vulgaris]	AT3G02210.1 | Symbols: COBL1 | COBL1 (COBRA-LIKE PROTEIN 1 PRECURSOR) |chr3:409352-411478 REVERSE	3e-83
zhu1_Ghi#S28710578	30.16	3.92	-2.94371	6.43	-2.22975	105.14	1.8016	119.76	1.98944	5.65	-2.41631	3.95	-2.93271	7.1	-2.08675	46.53	0.625525	-	-	-	2328	0	gb|AAR21669.1| myc-like anthocyanin regulatory protein [Cornus florida]	AT5G41315.1 | Symbols: GL3, MYC6.2 | GL3 (GLABROUS 3); protein binding /transcription factor | chr5:16529457-16532866 FORWARD	e-160
zhu1_Ghi#S42294043	273.58	285.88	0.0634469	306.61	0.164442	83.58	-1.71073	29.32	-3.22201	180.64	-0.598845	184.6	-0.56756	187.58	-0.544457	38.68	-2.8223	GO:0043231//intracellular membrane-bounded organelle	GO:0032934//sterol binding	GO:0009566//fertilization;GO:0006629//lipid metabolic process	939	2e-45	gb|AAR25799.1| oxysterol-binding protein [Solanum tuberosum]	AT5G02100.1 | Symbols: UNE18, ORP3A | UNE18 (UNFERTILIZED EMBRYO SAC 18);oxysterol binding / sterol binding | chr5:413639-416016FORWARD	7e-47
zhu1_Ghi#S42318843	11.85	152.73	3.68802	238.8	4.33284	117.08	3.30454	331.87	4.80766	44.88	1.92119	51.94	2.13196	46.96	1.98655	35.6	1.58699	-	-	-	1265	1e-58	gb|AAR83118.1| secretory laccase [Gossypium arboreum]	AT5G09360.1 | Symbols: LAC14 | LAC14 (laccase 14); laccase |chr5:2906426-2908658 REVERSE	7e-43
zhu1_Ghi#S28674386	7.27	31.61	2.12035	11.4	0.649007	15.73	1.11349	6.85	-0.0858514	1.69	-2.10493	46.01	2.66192	22.66	1.64012	37.28	2.35837	-	-	-	836	7e-50	gb|AAR92477.1| putative WRKY transcription factor 30 [Vitis aestivalis]	AT2G46400.1 | Symbols: WRKY46, ATWRKY46 | WRKY46; transcription factor |chr2:19043676-19044754 REVERSE	1e-14
zhu1_Ghi#S42359955	1.08	5.87	2.44233	2.05	0.924593	0.58	-0.896907	0.82	-0.397335	1.41	0.384664	26.53	4.61852	22.39	4.37375	30.83	4.83523	-	-	-	1004	3e-63	gb|AAR92477.1| putative WRKY transcription factor 30 [Vitis aestivalis]	AT2G46400.1 | Symbols: WRKY46, ATWRKY46 | WRKY46; transcription factor |chr2:19043676-19044754 REVERSE	1e-37
zhu1_Ghi#S42324454	3.5	25.46	2.86281	11.98	1.7752	2.33	-0.587025	10.96	1.64682	1.41	-1.31166	23.43	2.74293	19.11	2.4489	15.98	2.19084	-	-	-	992	2e-49	gb|AAR98818.1| transcription factor WRKY1 [Gossypium arboreum]	AT1G80840.1 | Symbols: WRKY40, ATWRKY40 | WRKY40; transcription factor |chr1:30383834-30385356 FORWARD	4e-21
zhu1_Ghi#S28684325	4.58	3.36	-0.446886	3.22	-0.508287	2.91	-0.654328	4.66	0.0249824	13.27	1.53475	31.33	2.77413	31.13	2.76489	24.39	2.41287	-	-	-	952	e-110	gb|AAR99485.1| PHO1-like protein [Arabidopsis thaliana]	AT1G14040.1 | Symbols: | LOCATED IN: integral to membrane; EXPRESSED IN: 21plant structures; EXPRESSED DURING: 12 growth stages;CONTAINS InterPro DOMAIN/s: SPX, N-terminal(InterPro:IPR004331), EXS, C-terminal(InterPro:IPR004342); BEST Arabidopsis thaliana proteinmatch is: unknown protein (TAIR:AT2G03240.1); Has 732Blast hits to 696 proteins in 144 species: Archae - 0;Bacteria - 0; Metazoa - 238; …	e-112
zhu1_Ghi#S28644846	165.87	28.53	-2.5395	21.34	-2.95842	12.81	-3.69471	41.93	-1.984	3.39	-5.61262	5.08	-5.02908	5.19	-4.99817	26.07	-2.66959	GO:0016020//membrane;GO:0044444//cytoplasmic part;GO:0043231//intracellular membrane-bounded organelle	GO:0016667//oxidoreductase activity, acting on sulfur group of donors	GO:0019725//cellular homeostasis	704	2e-41	gb|AAS88427.1| thioredoxin [Glycine max]	AT5G39950.1 | Symbols: ATTRX2, ATH2, ATTRXH2, TRXH2 | ATTRX2 (THIOREDOXIN 2);oxidoreductase, acting on sulfur group of donors,disulfide as acceptor | chr5:15990885-15991881 REVERSE	3e-39
zhu1_Ghi#S33848818	52.78	63.5	0.266765	142.64	1.43432	11.65	-2.17966	7.4	-2.83439	6.49	-3.0237	4.23	-3.64126	5.19	-3.34618	2.52	-4.3885	GO:0031224//intrinsic to membrane;GO:0043231//intracellular membrane-bounded organelle;GO:0043234//protein complex	GO:0016759//cellulose synthase activity;GO:0046914//transition metal ion binding	GO:0040007//growth;GO:0045229//external encapsulating structure organization;GO:0009250//glucan biosynthetic process;GO:0030865//cortical cytoskeleton organization;GO:0009832//plant-type cell wall biogenesis	728	1e-60	gb|AAT09895.1| cellulose synthase [Populus tremula x Populus tremuloides]	AT5G64740.1 | Symbols: CESA6, IXR2, E112, PRC1 | CESA6 (CELLULOSE SYNTHASE 6);cellulose synthase/ transferase, transferring glycosylgroups | chr5:25881555-25886333 FORWARD	1e-61
zhu1_Ghi#S28710448	44.7	235.81	2.39928	231.2	2.37079	41.06	-0.122541	30.97	-0.529403	116.57	1.38285	148.75	1.73454	146.07	1.70831	49.05	0.133978	-	-	GO:0009314//response to radiation;GO:0009651//response to salt stress;GO:0023033;GO:0010468//regulation of gene expression;GO:0006350//transcription	1493	e-151	gb|AAT39542.1| transcription factor DRE-binding factor 2 [Gossypium hirsutum]gb|AAZ41376.1| dehydration responsive element-binding protein 2 [Gossypium hirsutum]	AT1G78080.1 | Symbols: RAP2.4 | RAP2.4 (related to AP2 4); DNA binding /transcription factor | chr1:29364790-29365794 FORWARD	8e-60
zhu1_Ghi#S42315562	6.73	15.66	1.21841	19.88	1.56264	27.96	2.05469	27.13	2.01121	2.54	-1.40578	3.67	-0.874826	8.74	0.377027	3.64	-0.886668	GO:0042579//microbody	-	-	1335	2e-88	gb|AAT40540.1| kelch repeat-containing F-box family protein, putative [Solanumdemissum]	AT2G02870.3 | Symbols: | kelch repeat-containing F-box family protein |chr2:838378-839781 FORWARD	1e-89
zhu1_Ghi#S42305121	283.82	193.29	-0.554209	366.53	0.368955	262.11	-0.114804	648.39	1.19189	193.35	-0.553761	454.16	0.678224	546.62	0.945562	406.42	0.517995	GO:0030312//external encapsulating structure;GO:0009532//plastid stroma;GO:0005576//extracellular region;GO:0016020//membrane	GO:0046914//transition metal ion binding;GO:0016861//intramolecular oxidoreductase activity, interconverting aldoses and ketoses	GO:0006007//glucose catabolic process;GO:0006631//fatty acid metabolic process;GO:0010038//response to metal ion;GO:0006970//response to osmotic stress	1382	5e-95	gb|AAT46998.1| triosephosphate isomerase [Glycine max]	AT3G55440.1 | Symbols: ATCTIMC, TPI | TPI (TRIOSEPHOSPHATE ISOMERASE);triose-phosphate isomerase | chr3:20553794-20556078FORWARD	2e-95
zhu1_Ghi#S28676794	18.58	11.19	-0.73154	4.97	-1.90243	12.81	-0.53648	40.56	1.12631	140.85	2.92234	54.76	1.55937	31.95	0.782065	98.94	2.4128	-	-	-	819	6e-06	gb|AAU89136.1| F-box domain containing protein [Oryza sativa Japonica Group]	AT3G26855.1 | Symbols: | FUNCTIONS IN: molecular_function unknown; INVOLVEDIN: biological_process unknown; LOCATED IN:cellular_component unknown; CONTAINS InterPro DOMAIN/s:RNA-directed DNA polymerase (reverse transcriptase),related (InterPro:IPR015706); BEST Arabidopsis thalianaprotein match is: reverse transcriptase-related(TAIR:AT2G02650.1); Has 97 Blast hits to 97 proteins in6 species: Archae…	1e-05
zhu1_Ghi#S28679455	38.24	16.5	-1.21262	19.58	-0.965702	27.38	-0.48196	50.15	0.391167	52.22	0.44952	21.73	-0.815394	26.48	-0.530179	37.84	-0.0151704	GO:0016020//membrane	-	-	897	2e-80	gb|AAV33647.1| putative protein [Avicennia marina]	AT1G16520.1 | Symbols: | unknown protein | chr1:5648904-5650998 FORWARD	2e-79
zhu1_Ghi#S28710434	13.73	20.14	0.552732	58.75	2.09726	35.24	1.35988	67.69	2.30161	20.32	0.565569	32.74	1.25372	55.15	2.00603	21.86	0.670962	-	-	-	916	6e-66	gb|AAV51937.1| AP2/EREBP transcription factor ERF-2 [Gossypium hirsutum]	AT3G16770.1 | Symbols: RAP2.3, ATEBP, ERF72 | ATEBP (ETHYLENE-RESPONSIVEELEMENT BINDING PROTEIN); DNA binding / protein binding/ transcription activator/ transcription factor |chr3:5705784-5706768 FORWARD	7e-36
zhu1_Ghi#S45785118	19.12	25.46	0.41315	4.38	-2.12608	6.7	-1.51285	10.41	-0.877112	113.47	2.56916	29.92	0.646028	25.39	0.409178	47.37	1.30889	GO:0043231//intracellular membrane-bounded organelle	GO:0030528//transcription regulator activity;GO:0003676//nucleic acid binding;GO:0001071	GO:0000160//two-component signal transduction system (phosphorelay);GO:0009725//response to hormone stimulus;GO:0010468//regulation of gene expression;GO:0006351//transcription, DNA-dependent	950	8e-58	gb|AAV51938.1| AP2/EREBP transcription factor ERF-1 [Gossypium hirsutum]	AT3G15210.1 | Symbols: ATERF-4, ERF4, RAP2.5, ATERF4 | ERF4 (ETHYLENERESPONSIVE ELEMENT BINDING FACTOR 4); DNA binding /protein binding / transcription factor/ transcriptionrepressor | chr3:5121472-5122140 FORWARD	3e-20
zhu1_Ghi#S42328627	2.15	6.43	1.58048	20.75	3.2707	13.98	2.70096	3.56	0.727541	5.08	1.24049	7.34	1.77144	6.01	1.48303	3.08	0.518594	GO:0016020//membrane;GO:0031410//cytoplasmic vesicle;GO:0043231//intracellular membrane-bounded organelle	GO:0016653//oxidoreductase activity, acting on NADH or NADPH, heme protein as acceptor	GO:0006091//generation of precursor metabolites and energy	1098	e-102	gb|AAV69019.1| NADH:cytochrome b5 reductase [Vernicia fordii]gb|AAV69021.1| NADH:cytochrome b5 reductase [Vernicia fordii]	AT5G17770.1 | Symbols: ATCBR, CBR1 | ATCBR (ARABIDOPSIS THALIANANADH:CYTOCHROME B5 REDUCTASE 1); cytochrome-b5 reductase| chr5:5864543-5866495 REVERSE	e-103
zhu1_Ghi#S42291166	10.77	9.79	-0.137637	6.14	-0.810708	15.14	0.491347	16.17	0.586301	1.41	-2.93325	5.08	-1.08412	4.64	-1.21482	8.41	-0.356841	-	-	-	1039	1e-88	gb|AAV85709.1| At4g16144 [Arabidopsis thaliana]	AT4G16144.1 | Symbols: | FUNCTIONS IN: molecular_function unknown; INVOLVEDIN: biological_process unknown; LOCATED IN:cellular_component unknown; CONTAINS InterPro DOMAIN/s:Mov34/MPN/PAD-1 (InterPro:IPR000555); BEST Arabidopsisthaliana protein match is: mov34 family protein(TAIR:AT1G48790.1); Has 622 Blast hits to 459 proteinsin 132 species: Archae - 0; Bacteria - 0; Metazoa - 326;Fungi - 156; Pl…	5e-91
zhu1_Ghi#S33804219	52.78	27.41	-0.945289	22.51	-1.22943	15.44	-1.77332	21.38	-1.30373	12.14	-2.12022	12.7	-2.05516	12.56	-2.07115	10.93	-2.2717	GO:0005770//late endosome;GO:0044431//Golgi apparatus part;GO:0005626//insoluble fraction;GO:0009536//plastid	GO:0016859//cis-trans isomerase activity	GO:0044267//cellular protein metabolic process;GO:0048513//organ development	833	1e-79	gb|AAW22880.1| putative cyclophilin [Solanum lycopersicum]	AT2G29960.1 | Symbols: CYP5, ATCYP5, CYP19-4 | CYP5 (CYCLOPHILIN 5);peptidyl-prolyl cis-trans isomerase |chr2:12769183-12770528 REVERSE	3e-79
zhu1_Ghi#S33841390	115.79	125.6	0.117326	116.62	0.0103046	101.35	-0.192165	140.58	0.279881	340.68	1.55691	288.76	1.31836	259.39	1.16361	202.09	0.803487	-	-	-	578	7e-15	gb|AAW26562.1| SJCHGC09076 protein [Schistosoma japonicum]	AT5G56670.1 | Symbols: | 40S ribosomal protein S30 (RPS30C) |chr5:22935413-22935981 REVERSE	2e-06
zhu1_Ghi#S42360358	711.16	242.24	-1.55374	392.83	-0.856269	320.36	-1.15048	112.36	-2.66205	0.01	-16.1179	0.01	-16.1179	0.01	-16.1179	2.24	-8.31053	-	GO:0043169//cation binding	-	518	3e-15	gb|AAW47577.1| metallothionein-like [Gossypium hirsutum]	AT3G15353.1 | Symbols: MT3 | MT3 (METALLOTHIONEIN 3); copper ion binding |chr3:5180825-5181325 REVERSE	1e-12
zhu1_Ghi#S33817057	9.96	14.83	0.574301	11.98	0.26641	19.51	0.969996	15.89	0.673901	242.46	4.60546	3.39	-1.55486	1.64	-2.60245	1.96	-2.34529	GO:0009532//plastid stroma	GO:0043169//cation binding;GO:0051536//iron-sulfur cluster binding	GO:0006091//generation of precursor metabolites and energy	736	7e-45	gb|AAW64931.1| chloroplast ferredoxin I [Nicotiana tabacum]	AT1G10960.1 | Symbols: ATFD1 | ATFD1 (FERREDOXIN 1); 2 iron, 2 sulfur clusterbinding / electron carrier/ iron-sulfur cluster binding| chr1:3664445-3664891 FORWARD	1e-44
zhu1_Ghi#S42328937	32.04	17.9	-0.839915	22.21	-0.528665	17.47	-0.874995	27.4	-0.225698	46.85	0.548175	42.06	0.392575	40.41	0.334838	64.19	1.00247	-	GO:0005515//protein binding	GO:0006952//defense response;GO:0040008//regulation of growth;GO:0009908//flower development	879	8e-63	gb|AAW83129.1| zinc finger protein [Nicotiana benthamiana]	AT5G37055.1 | Symbols: ATSWC6, SEF | SEF (SERRATED LEAVES AND EARLY FLOWERING)| chr5:14641634-14642387 REVERSE	5e-60
zhu1_Ghi#S42298856	11.85	17.06	0.525731	7.31	-0.696944	14.27	0.268098	21.1	0.832356	14.11	0.251831	15.52	0.389241	19.39	0.710426	29.71	1.32606	GO:0043231//intracellular membrane-bounded organelle	GO:0003677//DNA binding;GO:0001071;GO:0005515//protein binding	GO:0006351//transcription, DNA-dependent	1301	1e-36	gb|AAX20030.1| bZIP transcription factor protein [Capsicum annuum]	AT1G42990.1 | Symbols: ATBZIP60, BZIP60 | ATBZIP60 (BASIC REGION/LEUCINE ZIPPERMOTIF 60); DNA binding / transcription factor |chr1:16136062-16137459 REVERSE	3e-32
zhu1_Ghi#S28710403	12.66	20.42	0.689705	1.17	-3.4357	0.58	-4.44808	0.01	-10.3061	14.4	0.185791	297.51	4.55459	386.89	4.93357	398.86	4.97753	GO:0043231//intracellular membrane-bounded organelle	GO:0005488//binding;GO:0001071	GO:0010468//regulation of gene expression;GO:0010029//regulation of seed germination	1377	e-156	gb|AAX20386.1| putative CCCH-type zinc finger transcription factor [Gossypiumhirsutum]	AT1G03790.1 | Symbols: SOM | SOM (SOMNUS); nucleic acid binding / transcriptionfactor | chr1:954589-955770 FORWARD	3e-50
zhu1_Ghi#S28654738	9.69	13.71	0.50066	24.26	1.32401	5.53	-0.809217	0.01	-9.92035	0.01	-9.92035	0.01	-9.92035	0.01	-9.92035	0.01	-9.92035	GO:0043231//intracellular membrane-bounded organelle;GO:0031410//cytoplasmic vesicle	GO:0015020//glucuronosyltransferase activity	GO:0009832//plant-type cell wall biogenesis;GO:0010413//glucuronoxylan metabolic process	888	e-138	gb|AAX33320.1| secondary cell wall-related glycosyltransferase family 47 [Populustremula x Populus tremuloides]	AT1G27440.1 | Symbols: GUT2, IRX10, ATGUT1 | GUT2; catalytic/ glucuronoxylanglucuronosyltransferase | chr1:9529265-9531213 REVERSE	e-139
zhu1_Ghi#S42278329	51.43	19.3	-1.41401	14.61	-1.81565	21.26	-1.27447	4.66	-3.46421	17.22	-1.57853	5.36	-3.26231	9.56	-2.42753	7.57	-2.76424	GO:0009536//plastid	GO:0016831//carboxy-lyase activity;GO:0048037//cofactor binding	GO:0019321//pentose metabolic process;GO:0006139//nucleobase, nucleoside, nucleotide and nucleic acid metabolic process	852	e-117	gb|AAX37336.1| UDP-glucuronic acid decarboxylase 3 [Populus tomentosa]	AT3G46440.2 | Symbols: UXS5 | UXS5; UDP-glucuronate decarboxylase/ catalytic |chr3:17089268-17091611 REVERSE	e-118
zhu1_Ghi#S42316342	14.54	2.52	-2.52853	4.38	-1.73102	1.16	-3.64783	1.1	-3.72445	0.56	-4.69846	0.56	-4.69846	1.64	-3.14826	0.01	-10.5058	GO:0043231//intracellular membrane-bounded organelle	GO:0005515//protein binding	GO:0010468//regulation of gene expression;GO:0009755//hormone-mediated signaling pathway	870	2e-70	gb|AAX63768.1| auxin-responsive protein IAA [Populus tomentosa]	AT5G43700.1 | Symbols: ATAUX2-11, IAA4 | ATAUX2-11 (AUXIN INDUCIBLE 2-11); DNAbinding / transcription factor | chr5:17550465-17551206FORWARD	4e-63
zhu1_Ghi#S42279378	7.81	11.47	0.554471	2.34	-1.73881	1.46	-2.41935	12.61	0.691174	111.21	3.83182	6.77	-0.206167	10.38	0.410412	10.65	0.447459	-	-	-	863	4e-10	gb|AAX92970.1| retrotransposon protein, putative, unclassified [Oryza sativaJaponica Group]gb|AAX96036.1| retrotransposon protein, putative, unclassified [Oryza sativaJaponica Group]gb|ABA92841.1| retrotransposon protein, putative, unclassified [Oryza sativa(japonica cultivar-group)]	AT3G09510.1 | Symbols: | nucleic acid binding | chr3:2921804-2923258 FORWARD	2e-06
zhu1_Ghi#S42358507	9.96	135.67	3.76781	241.43	4.59932	129.89	3.705	38.91	1.96592	0.56	-4.15265	0.56	-4.15265	7.92	-0.330645	2.8	-1.83072	GO:0009579//thylakoid	-	-	785	4e-08	gb|AAY21210.1| ultraviolet-B-repressible protein [Gossypium hirsutum]	AT2G06520.1 | Symbols: PSBX | PSBX (photosystem II subunit X) |chr2:2587868-2588218 REVERSE	2e-10
zhu1_Ghi#S28710505	283.01	83.08	-1.76828	40.63	-2.80024	18.93	-3.90211	24.66	-3.52061	1.98	-7.15921	4.52	-5.96839	10.92	-4.69581	12.89	-4.45653	GO:0043231//intracellular membrane-bounded organelle	-	GO:0010468//regulation of gene expression;GO:0010476//gibberellin mediated signaling pathway	2041	0	gb|AAY28970.1| GIA/RGA-like gibberellin response modulator [Gossypium hirsutum]	AT2G01570.1 | Symbols: RGA1, RGA | RGA1 (REPRESSOR OF GA1-3 1); protein binding /transcription factor | chr2:255581-257344 REVERSE	0
zhu1_Ghi#S33806331	24.77	31.89	0.36451	25.43	0.0379376	8.15	-1.60372	35.08	0.502055	28.79	0.216974	73.39	1.56699	80.55	1.70129	39.52	0.673989	-	GO:0019787//small conjugating protein ligase activity	GO:0060255;GO:0019941//modification-dependent protein catabolic process;GO:0006464//protein modification process	697	1e-26	gb|AAY29571.1| immature spike ubiquitin-conjugating enzyme 2 [Triticum aestivum]	AT5G53300.2 | Symbols: UBC10 | UBC10 (ubiquitin-conjugating enzyme 10);ubiquitin-protein ligase | chr5:21632802-21633989REVERSE	2e-28
zhu1_Ghi#S42310610	18.31	26.29	0.521882	23.68	0.371037	9.03	-1.01983	12.61	-0.538064	8.75	-1.06528	14.68	-0.31878	21.84	0.254341	8.13	-1.1713	-	GO:0003676//nucleic acid binding	-	863	9e-45	gb|AAY33858.1| KH domain-containing protein [Betula platyphylla]	AT5G15270.1 | Symbols: | KH domain-containing protein | chr5:4958738-4960947FORWARD	6e-40
zhu1_Ghi#S42276963	190.92	168.95	-0.176372	240.55	0.333369	104.26	-0.872782	85.5	-1.15897	0.85	-7.81129	2.26	-6.4005	3	-5.99186	2.8	-6.0914	-	-	-	1320	4e-61	gb|AAY43793.1| E6-4 [Gossypium hirsutum]	AT2G33850.1 | Symbols: | unknown protein | chr2:14321221-14322024 REVERSE	3e-17
zhu1_Ghi#S33808851	92.63	71.33	-0.376971	15.49	-2.58014	11.07	-3.06482	24.12	-1.94125	7.06	-3.71374	0.01	-13.1773	1.91	-5.59983	0.01	-13.1773	-	-	-	704	2e-23	gb|AAY83346.1| non-specific lipid transfer protein precursor [Fragaria x ananassa]	AT2G38540.1 | Symbols: LP1, LTP1, ATLTP1 | LP1; calmodulin binding |chr2:16130418-16130893 FORWARD	8e-23
zhu1_Ghi#S42306550	0.01	246.44	14.5889	213.66	14.383	14.27	10.4788	26.31	11.3614	0.01	0	4.52	8.82018	9.56	9.90087	9.25	9.85331	-	-	-	1305	1e-12	gb|AAY85710.1| glycoamidase [Candida albicans]	AT3G22142.1 | Symbols: | structural constituent of cell wall |chr3:7803604-7808046 REVERSE	5e-07
zhu1_Ghi#S42356057	2.15	60.14	4.80592	21.92	3.34984	9.61	2.1602	78.65	5.19304	7.62	1.82545	93.43	5.44148	103.75	5.59263	17.66	3.03808	GO:0031224//intrinsic to membrane;GO:0009532//plastid stroma;GO:0009941//chloroplast envelope;GO:0042598//vesicular fraction	GO:0046872//metal ion binding;GO:0016705//oxidoreductase activity, acting on paired donors, with incorporation or reduction of molecular oxygen;GO:0016702//oxidoreductase activity, acting on single donors with incorporation of molecular oxygen, incorporation of two atoms of oxygen;GO:0004497//monooxygenase activity;GO:0008374//O-acyltransferase activity	GO:0051707//response to other organism;GO:0006633//fatty acid biosynthetic process;GO:0006996//organelle organization;GO:0009725//response to hormone stimulus;GO:0009414//response to water deprivation;GO:0006970//response to osmotic stress;GO:0003006//reproductive developmental process;GO:0046471//phosphatidylglycerol metabolic process	1008	1e-26	gb|AAY87906.1| caleosin B [Sesamum indicum]	AT2G33380.1 | Symbols: RD20 | RD20 (RESPONSIVE TO DESSICATION 20); calcium ionbinding | chr2:14144984-14146374 REVERSE	1e-27
zhu1_Ghi#S42292883	23.16	44.76	0.950575	28.64	0.306396	2.33	-3.31323	4.66	-2.31323	16.94	-0.451201	23.15	-0.00062306	27.58	0.251987	4.76	-2.2826	GO:0016591//DNA-directed RNA polymerase II, holoenzyme	GO:0043169//cation binding;GO:0003676//nucleic acid binding;GO:0034062//RNA polymerase activity;GO:0001882//nucleoside binding	GO:0003006//reproductive developmental process;GO:0010467//gene expression	1287	0	gb|AAY89346.1| RNA polymerase II second largest subunit [Nicotiana sylvestris]	AT4G21710.1 | Symbols: NRPB2, EMB1989, RPB2 | NRPB2; DNA binding / DNA-directedRNA polymerase | chr4:11535684-11542200 REVERSE	0
zhu1_Ghi#S42326878	24.77	18.18	-0.446242	9.06	-1.45101	8.45	-1.55157	14.8	-0.742997	28.51	0.202874	9.6	-1.36749	8.19	-1.59666	10.37	-1.25618	-	-	-	971	3e-59	gb|AAY97863.1| ACI13 [Solanum lycopersicum]	AT5G51840.1 | Symbols: | unknown protein | chr5:21072143-21074131 FORWARD	5e-51
zhu1_Ghi#S42275568	4.58	3.08	-0.572417	1.17	-1.96884	3.2	-0.517276	3.29	-0.47726	34.72	2.92235	14.11	1.6233	8.46	0.88531	10.93	1.25487	-	-	-	770	6e-20	gb|AAY97863.1| ACI13 [Solanum lycopersicum]	AT5G51840.1 | Symbols: | unknown protein | chr5:21072143-21074131 FORWARD	7e-09
zhu1_Ghi#S42327716	4.04	19.86	2.29744	11.11	1.45943	5.24	0.375212	10.14	1.32763	11.85	1.55246	114.04	4.81904	83.28	4.36554	72.32	4.16197	GO:0031224//intrinsic to membrane	-	-	647	9e-24	gb|AAZ05072.1| hypoxia-responsive family protein [Citrus sinensis]	AT3G05550.1 | Symbols: | hypoxia-responsive family protein |chr3:1612860-1613748 FORWARD	5e-24
zhu1_Ghi#S28668082	6.46	8.95	0.470354	12.28	0.926704	2.33	-1.4712	1.64	-1.97784	40.93	2.66355	42.9	2.73137	36.31	2.49076	7.57	0.228759	GO:0031090//organelle membrane;GO:0042579//microbody	-	GO:0006631//fatty acid metabolic process;GO:0006996//organelle organization	572	2e-23	gb|AAZ20121.1| putative shrunken seed protein [Brassica napus]	AT2G45690.1 | Symbols: SSE1, SSE, PEX16, ATPEX16 | SSE1 (SHRUNKEN SEED 1) |chr2:18823465-18825601 REVERSE	8e-24
zhu1_Ghi#S42362289	136.25	90.35	-0.59266	86.81	-0.650323	36.4	-1.90425	143.6	0.0757995	52.22	-1.38358	61.82	-1.14011	77	-0.823326	40.36	-1.75526	GO:0031371//ubiquitin conjugating enzyme complex	GO:0005488//binding;GO:0016881//acid-amino acid ligase activity	GO:0060255;GO:0006464//protein modification process;GO:0006281//DNA repair	888	2e-71	gb|AAZ20287.1| ubiquitin-conjugating enzyme 2 [Arachis hypogaea]	AT1G23260.1 | Symbols: MMZ1, UEV1A | MMZ1 (MMS ZWEI HOMOLOGUE 1); proteinbinding / ubiquitin-protein ligase |chr1:8257209-8258573 REVERSE	4e-64
zhu1_Ghi#S28710341	176.38	27.69	-2.67125	2.92	-5.91657	2.91	-5.92152	0.01	-14.1064	0.01	-14.1064	0.01	-14.1064	2.18	-6.33822	0.01	-14.1064	-	-	-	1395	5e-27	gb|AAZ32858.1| BURP domain-containing protein [Medicago sativa]	AT1G49320.1 | Symbols: | BURP domain-containing protein | chr1:18246441-18247817FORWARD	4e-20
zhu1_Ghi#S33825723	48.2	334.27	2.79391	134.74	1.48307	43.1	-0.161345	7.13	-2.75706	1.13	-5.41464	9.31	-2.37218	7.92	-2.60546	11.21	-2.10425	-	GO:0043169//cation binding;GO:0019842//vitamin binding;GO:0016641//oxidoreductase activity, acting on the CH-NH2 group of donors, oxygen as acceptor	GO:0006555//methionine metabolic process	860	e-134	gb|AAZ83344.1| ACC oxidase 3 [Gossypium hirsutum]	AT1G05010.1 | Symbols: EFE, ACO4, EAT1 | EFE (ETHYLENE-FORMING ENZYME);1-aminocyclopropane-1-carboxylate oxidase |chr1:1431419-1432695 REVERSE	e-118
zhu1_Ghi#S42301608	0.54	0.84	0.63743	0.58	0.103093	0.01	-5.75489	0.55	0.0264722	22.58	5.38594	33.31	5.94685	29.21	5.75736	17.66	5.03138	-	-	GO:0044238//primary metabolic process;GO:0009725//response to hormone stimulus;GO:0044237//cellular metabolic process	1008	5e-56	gb|AAZ83352.1| myb transcription factor MYB30 [Gossypium hirsutum]	AT3G28910.1 | Symbols: ATMYB30, MYB30 | MYB30 (MYB DOMAIN PROTEIN 30); DNAbinding / transcription factor | chr3:10911443-10912856FORWARD	2e-36
zhu1_Ghi#S42291536	6.46	4.48	-0.528035	5.55	-0.219046	4.37	-0.563901	10.96	0.762642	18.91	1.54954	19.48	1.59239	19.39	1.58571	22.98	1.83077	-	-	-	529	1e-06	gb|ABA94593.2| retrotransposon protein, putative, unclassified [Oryza sativa(japonica cultivar-group)]	AT4G29090.1 | Symbols: | reverse transcriptase, putative / RNA-dependent DNApolymerase, putative | chr4:14333528-14335255 FORWARD	1e-06
zhu1_Ghi#S42317841	18.31	15.11	-0.277128	19.88	0.118686	39.61	1.11323	13.15	-0.477569	0.85	-4.42903	1.13	-4.01824	0.01	-10.8384	5.05	-1.85828	-	-	-	813	2e-14	gb|ABA96191.1| retrotransposon protein, putative, Ty1-copia subclass [Oryza sativa(japonica cultivar-group)]	AT4G23160.1 | Symbols: | protein kinase family protein |chr4:12129485-12134086 FORWARD	1e-05
zhu1_Ghi#S42333111	9.42	3.36	-1.48727	5.55	-0.763239	0.01	-9.87958	1.64	-2.52203	55.32	2.554	18.91	1.00535	9.56	0.0212836	7.85	-0.263034	-	-	-	864	9e-08	gb|ABA96203.1| retrotransposon protein, putative, unclassified, expressed [Oryzasativa (japonica cultivar-group)]	AT3G09510.1 | Symbols: | nucleic acid binding | chr3:2921804-2923258 FORWARD	1e-06
zhu1_Ghi#S42304614	0.01	0.56	5.80735	2.34	7.87036	2.91	8.18488	1.37	7.09803	21.17	11.0478	13.83	10.4336	9.83	9.94105	38.68	11.9174	-	-	-	1165	9e-13	gb|ABA97040.1| retrotransposon protein, putative, unclassified [Oryza sativa(japonica cultivar-group)]	AT3G09510.1 | Symbols: | nucleic acid binding | chr3:2921804-2923258 FORWARD	1e-06
zhu1_Ghi#S42286054	109.86	18.18	-2.59524	14.61	-2.91064	890.59	3.0191	742.39	2.75651	172.18	0.648251	38.39	-1.51686	26.21	-2.06748	1153.4	3.39215	-	-	-	847	2e-10	gb|ABA97040.1| retrotransposon protein, putative, unclassified [Oryza sativa(japonica cultivar-group)]	AT3G09510.1 | Symbols: | nucleic acid binding | chr3:2921804-2923258 FORWARD	1e-06
zhu1_Ghi#S42315456	1.35	2.52	0.900464	1.17	-0.206451	1.46	0.113009	0.82	-0.719264	16.94	3.6494	33.59	4.637	33.31	4.62492	8.97	2.73215	-	-	-	1289	4e-55	gb|ABA97563.1| retrotransposon protein, putative, unclassified [Oryza sativa(japonica cultivar-group)]	AT1G43760.1 | Symbols: | FUNCTIONS IN: molecular_function unknown; INVOLVEDIN: biological_process unknown; LOCATED IN:cellular_component unknown; CONTAINS InterPro DOMAIN/s:RNA-directed DNA polymerase (reverse transcriptase),related (InterPro:IPR015706),Endonuclease/exonuclease/phosphatase(InterPro:IPR005135); BEST Arabidopsis thaliana proteinmatch is: unknown protein (TAIR:AT1G40390.1); Has 2614…	1e-07
zhu1_Ghi#S28664794	33.66	5.87	-2.5196	15.2	-1.14696	25.05	-0.426225	84.95	1.33558	341.25	3.34172	209.44	2.63743	94.47	1.48882	260.67	2.95312	-	-	-	824	6e-38	gb|ABA98491.1| retrotransposon protein, putative, unclassified [Oryza sativa(japonica cultivar-group)]	AT4G29090.1 | Symbols: | reverse transcriptase, putative / RNA-dependent DNApolymerase, putative | chr4:14333528-14335255 FORWARD	1e-24
zhu1_Ghi#S33820115	46.05	20.42	-1.17322	8.48	-2.44106	9.03	-2.3504	4.38	-3.3942	2.82	-4.02943	2.54	-4.1803	0.55	-6.38763	0.84	-5.77667	-	-	-	673	3e-52	gb|ABA98518.1| Yippee-like protein At4g27740, putative [Oryza sativa (japonicacultivar-group)]gb|EAY83125.1| hypothetical protein OsI_38341 [Oryza sativa Indica Group]gb|EAZ20496.1| hypothetical protein OsJ_36103 [Oryza sativa Japonica Group]dbj|BAH00442.1| unnamed protein product [Oryza sativa Japonica Group]	AT4G27745.1 | Symbols: | FUNCTIONS IN: molecular_function unknown; INVOLVEDIN: biological_process unknown; LOCATED IN:cellular_component unknown; CONTAINS InterPro DOMAIN/s:Yippee-like protein (InterPro:IPR004910); BESTArabidopsis thaliana protein match is: yippee familyprotein (TAIR:AT5G53940.1); Has 697 Blast hits to 697proteins in 149 species: Archae - 0; Bacteria - 0;Metazoa - 401; Fungi - 13…	2e-48
zhu1_Ghi#S42314575	26.39	8.39	-1.65325	2.92	-3.17595	6.41	-2.0416	23.84	-0.146607	71.69	1.44178	48.27	0.871135	19.66	-0.424728	42.32	0.681348	-	-	-	737	5e-11	gb|ABA98898.1| retrotransposon protein, putative, unclassified [Oryza sativa(japonica cultivar-group)]	AT3G25270.1 | Symbols: | nucleic acid binding | chr3:9203934-9204965 REVERSE	1e-06
zhu1_Ghi#S28668142	15.89	3.64	-2.12611	14.61	-0.121163	5.24	-1.60048	27.68	0.800725	134.92	3.08591	85.24	2.42341	30.03	0.918285	42.88	1.43219	-	-	-	698	6e-15	gb|ABA98898.1| retrotransposon protein, putative, unclassified [Oryza sativa(japonica cultivar-group)]	AT4G29090.1 | Symbols: | reverse transcriptase, putative / RNA-dependent DNApolymerase, putative | chr4:14333528-14335255 FORWARD	2e-09
zhu1_Ghi#S33810950	27.47	15.11	-0.862353	57.87	1.07496	6.12	-2.16625	58.1	1.08068	29.92	0.123253	378.24	3.78337	640.82	4.54399	228.44	3.05589	-	-	GO:0050896//response to stimulus	775	7e-56	gb|ABB13620.1| USP-like protein [Astragalus sinicus]	AT3G62550.1 | Symbols: | universal stress protein (USP) family protein |chr3:23136194-23137074 FORWARD	8e-38
zhu1_Ghi#S42287134	122.52	283.64	1.21104	261.01	1.09109	109.8	-0.158139	71.53	-0.776397	13.27	-3.20678	32.74	-1.90389	60.61	-1.01539	69.79	-0.811925	-	-	GO:0002252	1215	2e-69	gb|ABB36604.1| hairpin-induced 1-like protein NHL18B [Brassica napus]	AT3G11660.1 | Symbols: NHL1 | NHL1 | chr3:3679031-3679660 REVERSE	6e-70
zhu1_Ghi#S33830357	16.96	7.27	-1.22211	6.72	-1.3356	5.24	-1.6945	4.11	-2.04493	2.26	-2.90774	0.01	-10.7279	0.55	-4.94656	2.52	-2.75064	GO:0005618//cell wall;GO:0043231//intracellular membrane-bounded organelle;GO:0031410//cytoplasmic vesicle	GO:0004553//hydrolase activity, hydrolyzing O-glycosyl compounds	GO:0008152//metabolic process	806	2e-27	gb|ABB55373.1| polygalacturonase-like protein-like [Solanum tuberosum]	AT3G16850.1 | Symbols: | glycoside hydrolase family 28 protein /polygalacturonase (pectinase) family protein |chr3:5748692-5750981 FORWARD	2e-28
zhu1_Ghi#S42333544	39.31	43.92	0.159982	32.44	-0.277123	22.43	-0.809467	16.44	-1.25769	11.29	-1.79985	11.86	-1.72879	18.02	-1.1253	12.05	-1.70586	-	GO:0008135//translation factor activity, nucleic acid binding	GO:0006412//translation	987	2e-57	gb|ABB55392.1| putative translation initiation factor eIF-1A-like [Solanumtuberosum]	AT2G04520.1 | Symbols: | eukaryotic translation initiation factor 1A, putative/ eIF-1A, putative / eIF-4C, putative |chr2:1574802-1575239 REVERSE	1e-56
zhu1_Ghi#S42303930	19.12	19.86	0.0547831	18.71	-0.031273	13.98	-0.451718	3.56	-2.42513	10.16	-0.912182	9.31	-1.03823	9.28	-1.04289	10.65	-0.844229	-	GO:0008135//translation factor activity, nucleic acid binding	GO:0006412//translation	1314	2e-57	gb|ABB55392.1| putative translation initiation factor eIF-1A-like [Solanumtuberosum]	AT2G04520.1 | Symbols: | eukaryotic translation initiation factor 1A, putative/ eIF-1A, putative / eIF-4C, putative |chr2:1574802-1575239 REVERSE	1e-56
zhu1_Ghi#S42359423	52.78	139.86	1.40592	116.04	1.13656	94.94	0.847025	71.25	0.432899	70.56	0.418859	36.41	-0.535657	40.14	-0.394951	33.92	-0.637855	-	GO:0008135//translation factor activity, nucleic acid binding	GO:0006412//translation	970	3e-49	gb|ABB55392.1| putative translation initiation factor eIF-1A-like [Solanumtuberosum]	AT2G04520.1 | Symbols: | eukaryotic translation initiation factor 1A, putative/ eIF-1A, putative / eIF-4C, putative |chr2:1574802-1575239 REVERSE	8e-51
zhu1_Ghi#S42280801	3.77	6.15	0.706022	5.85	0.633872	0.01	-8.55842	3.01	-0.324801	5.08	0.430264	25.97	2.78421	24.85	2.72061	18.78	2.31656	GO:0015935//small ribosomal subunit;GO:0016020//membrane;GO:0031981//nuclear lumen	-	-	1322	4e-68	gb|ABB83615.1| CA-responsive protein [Brassica oleracea]	AT1G17665.1 | Symbols: | unknown protein | chr1:6072598-6074484 REVERSE	2e-74
zhu1_Ghi#S33802344	22.89	17.62	-0.377504	10.81	-1.08235	12.52	-0.870483	11.51	-0.99183	10.16	-1.17182	7.62	-1.58685	10.1	-1.18036	12.05	-0.925684	GO:0031224//intrinsic to membrane	-	-	899	9e-99	gb|ABB86268.1| Tic20-like protein [Solanum tuberosum]	AT1G04940.1 | Symbols: TIC20 | TIC20 (TRANSLOCON AT THE INNER ENVELOPE MEMBRANEOF CHLOROPLASTS 20) | chr1:1399588-1400616 FORWARD	1e-98
zhu1_Ghi#S42293065	53.59	39.44	-0.442304	32.74	-0.710909	94.65	0.820639	150.18	1.48666	59.84	0.159146	32.74	-0.710909	23.21	-1.20722	70.91	0.404025	GO:0005839//proteasome core complex;GO:0009536//plastid	GO:0004175//endopeptidase activity	GO:0019941//modification-dependent protein catabolic process	1038	e-101	gb|ABB86280.1| proteasome-like protein alpha subunit-like [Solanum tuberosum]	AT5G66140.1 | Symbols: PAD2 | PAD2 (PROTEASOME ALPHA SUBUNIT D 2);endopeptidase/ peptidase/ threonine-type endopeptidase |chr5:26437445-26438677 REVERSE	2e-99
zhu1_Ghi#S42305055	11.31	12.31	0.122232	5.85	-0.95109	9.32	-0.279197	7.95	-0.508572	14.96	0.403511	5.36	-1.07729	5.19	-1.12379	5.89	-0.941259	GO:0005839//proteasome core complex;GO:0009536//plastid	GO:0004175//endopeptidase activity	GO:0019941//modification-dependent protein catabolic process	1207	1e-70	gb|ABB86280.1| proteasome-like protein alpha subunit-like [Solanum tuberosum]	AT5G66140.1 | Symbols: PAD2 | PAD2 (PROTEASOME ALPHA SUBUNIT D 2); endopeptidase/peptidase/ threonine-type endopeptidase |chr5:26437445-26438677 REVERSE	8e-70
zhu1_Ghi#S42309256	88.86	53.99	-0.718842	114.58	0.366749	45.14	-0.977128	29.87	-1.57284	29.07	-1.612	66.33	-0.421873	77.27	-0.201626	22.7	-1.96884	GO:0043234//protein complex;GO:0043231//intracellular membrane-bounded organelle	GO:0032559//adenyl ribonucleotide binding	GO:0006546//glycine catabolic process	1331	4e-66	gb|ABC75361.1| 2-oxo acid dehydrogenase, lipoyl-binding site [Medicago truncatula]	AT2G35120.1 | Symbols: | glycine cleavage system H protein, mitochondrial,putative | chr2:14805913-14807274 REVERSE	2e-64
zhu1_Ghi#S42288786	5.92	10.63	0.844473	12.57	1.08632	14.27	1.26932	25.76	2.12146	48.55	3.0358	15.24	1.36419	20.2	1.77069	15.98	1.4326	GO:0005635//nuclear envelope;GO:0031981//nuclear lumen	GO:0005488//binding	GO:0051234//establishment of localization	805	3e-75	gb|ABD28395.1| Nucleoporin interacting component; Protein prenyltransferase[Medicago truncatula]	AT2G41620.1 | Symbols: | nucleoporin interacting component family protein |chr2:17350419-17354997 REVERSE	2e-71
zhu1_Ghi#S42294826	107.71	42.8	-1.33147	37.12	-1.53688	122.61	0.186924	124.14	0.204816	45.73	-1.23594	30.77	-1.80756	27.03	-1.99452	77.64	-0.47228	GO:0043231//intracellular membrane-bounded organelle	-	GO:0051234//establishment of localization	901	1e-70	gb|ABD28727.1| Longin-like [Medicago truncatula]	AT1G15370.1 | Symbols: | FUNCTIONS IN: molecular_function unknown; INVOLVEDIN: transport; EXPRESSED IN: 24 plant structures;EXPRESSED DURING: 15 growth stages; CONTAINS InterProDOMAIN/s: Longin-like (InterPro:IPR011012); Has 48 Blasthits to 48 proteins in 17 species: Archae - 0; Bacteria- 0; Metazoa - 0; Fungi - 4; Plants - 39; Viruses - 0;Other Eukaryotes - 5 (source: NCBI BLink). |chr1:5287135-…	2e-70
zhu1_Ghi#S33810702	10.77	19.86	0.882847	20.46	0.925788	15.73	0.5465	18.09	0.748174	33.31	1.62894	22.86	1.08581	17.2	0.67539	14.86	0.464416	GO:0055029//nuclear DNA-directed RNA polymerase complex;GO:0016591//DNA-directed RNA polymerase II, holoenzyme	GO:0003676//nucleic acid binding;GO:0046914//transition metal ion binding;GO:0034062//RNA polymerase activity	GO:0010468//regulation of gene expression	638	4e-59	gb|ABD32320.1| DNA-directed RNA polymerase, subunit C11/M/9 [Medicago truncatula]gb|ACJ85991.1| unknown [Medicago truncatula]	AT3G16980.1 | Symbols: NRPB9A, NRPD9A, NRPE9A | NRPB9A; DNA binding /DNA-directed RNA polymerase/ nucleic acid binding /transcription regulator/ zinc ion binding |chr3:5794526-5795699 FORWARD	5e-60
zhu1_Ghi#S33830383	12.93	2.8	-2.20722	2.05	-2.65703	0.01	-10.3365	0.01	-10.3365	0.01	-10.3365	0.01	-10.3365	0.01	-10.3365	0.01	-10.3365	-	-	-	711	8e-35	gb|ABD32352.1| Heat shock protein Hsp20 [Medicago truncatula]	AT2G29500.1 | Symbols: | 17.6 kDa class I small heat shock protein(HSP17.6B-CI) | chr2:12633279-12633740 REVERSE	2e-32
zhu1_Ghi#S33826385	7.27	15.11	1.05548	21.92	1.59222	6.7	-0.117794	12.06	0.730203	4.23	-0.781298	10.16	0.482873	12.56	0.788809	3.64	-0.998017	GO:0044464//cell part	GO:0005488//binding;GO:0070566//adenylyltransferase activity;GO:0016791//phosphatase activity;GO:0016301//kinase activity	GO:0006771	641	7e-66	gb|ABD32586.1| Riboflavin kinase / FAD synthetase [Medicago truncatula]	AT4G21470.1 | Symbols: ATFMN/FHY | ATFMN/FHY (riboflavin kinase/FMN hydrolase);FMN adenylyltransferase/ riboflavin kinase |chr4:11431284-11433197 FORWARD	3e-64
zhu1_Ghi#S42292644	37.43	26.01	-0.525129	25.43	-0.557664	43.98	0.232653	123.59	1.7233	32.74	-0.193141	8.19	-2.19226	10.1	-1.88984	30.83	-0.27986	GO:0043231//intracellular membrane-bounded organelle	GO:0004175//endopeptidase activity	GO:0019222//regulation of metabolic process;GO:0019538//protein metabolic process	827	e-105	gb|ABD32840.1| Peptidase C1A, papain; Somatotropin hormone; Peptidase C1,propeptide [Medicago truncatula]	AT1G02305.1 | Symbols: | cathepsin B-like cysteine protease, putative |chr1:455816-457974 FORWARD	e-100
zhu1_Ghi#S42293799	125.21	112.17	-0.158663	31.57	-1.98772	73.39	-0.770694	170.46	0.445083	81.01	-0.628178	51.94	-1.26943	45.32	-1.46613	107.35	-0.222028	GO:0043231//intracellular membrane-bounded organelle	GO:0004175//endopeptidase activity	GO:0019222//regulation of metabolic process;GO:0019538//protein metabolic process	1267	e-128	gb|ABD32840.1| Peptidase C1A, papain; Somatotropin hormone; Peptidase C1,propeptide [Medicago truncatula]	AT4G01610.1 | Symbols: | cathepsin B-like cysteine protease, putative |chr4:694857-696937 FORWARD	e-128
zhu1_Ghi#S42333946	11.31	8.95	-0.337639	4.97	-1.18628	6.99	-0.694235	5.48	-1.04535	3.1	-1.86726	1.69	-2.7425	4.64	-1.2854	2.8	-2.0141	-	-	-	1206	2e-35	gb|ABD32886.1| putative RING zinc finger protein-related [Medicago truncatula]	AT3G56590.2 | Symbols: | hydroxyproline-rich glycoprotein family protein |chr3:20965105-20967784 FORWARD	6e-35
zhu1_Ghi#S33807927	2.42	1.96	-0.304153	2.92	0.270961	0.01	-7.91886	0.01	-7.91886	2.82	0.220688	20.04	3.0498	22.94	3.24479	8.41	1.7971	-	GO:0042578//phosphoric ester hydrolase activity	GO:0010468//regulation of gene expression	640	3e-65	gb|ABD32973.1| Tubby; Cyclin-like F-box [Medicago truncatula]	AT1G53320.1 | Symbols: AtTLP7 | AtTLP7 (TUBBY LIKE PROTEIN 7); phosphoricdiester hydrolase/ transcription factor |chr1:19891237-19893429 REVERSE	2e-64
zhu1_Ghi#S42291866	68.4	33.29	-1.03891	37.41	-0.870572	53.3	-0.359861	59.47	-0.201834	28.79	-1.24843	18.35	-1.89822	19.66	-1.79873	38.96	-0.812003	GO:0030529//ribonucleoprotein complex	GO:0005198//structural molecule activity	GO:0010467//gene expression	1334	1e-26	gb|ABD33430.1| Translation protein SH3-like [Medicago truncatula]	AT4G36130.1 | Symbols: | 60S ribosomal protein L8 (RPL8C) |chr4:17097613-17098656 FORWARD	4e-28
zhu1_Ghi#S28710463	2.15	13.71	2.67282	0.58	-1.89021	0.01	-7.74819	0.01	-7.74819	0.01	-7.74819	27.38	3.67071	23.21	3.43234	11.49	2.41797	-	-	GO:0006350//transcription	1102	e-112	gb|ABD65473.1| DREB1-like transcription factor [Gossypium hirsutum]	AT5G51990.1 | Symbols: CBF4, DREB1D | CBF4 (C- REPEAT-BINDING FACTOR 4); DNAbinding / transcription activator/ transcription factor| chr5:21117113-21117787 REVERSE	4e-47
zhu1_Ghi#S33805189	155.37	70.77	-1.1345	50.86	-1.6111	27.08	-2.52041	19.18	-3.01803	101.33	-0.616647	7.06	-4.4599	8.19	-4.2457	1.96	-6.30871	GO:0044464//cell part	GO:0008092//cytoskeletal protein binding	-	705	5e-65	gb|ABD66507.1| actin depolymerizing factor 5 [Gossypium hirsutum]	AT2G16700.1 | Symbols: ADF5, ATADF5 | ADF5 (ACTIN DEPOLYMERIZING FACTOR 5);actin binding | chr2:7244717-7245467 FORWARD	8e-60
zhu1_Ghi#S42361351	71.63	18.46	-1.95616	1.17	-5.93598	0.87	-6.3634	0.01	-12.8063	0.01	-12.8063	0.01	-12.8063	1.37	-5.70832	0.84	-6.41403	GO:0044424//intracellular part	GO:0005092//GDP-dissociation inhibitor activity	-	963	1e-49	gb|ABD72661.1| pollen tube RhoGDI2 [Nicotiana tabacum]	AT3G07880.1 | Symbols: | Rho GDP-dissociation inhibitor family protein |chr3:2514175-2515544 FORWARD	2e-48
zhu1_Ghi#S33811175	10.23	25.46	1.31543	25.72	1.33008	2.33	-2.1344	1.92	-2.41363	15.81	0.628031	6.77	-0.595578	10.1	-0.0184509	2.52	-2.02131	GO:0016020//membrane	GO:0004673//protein histidine kinase activity;GO:0019901//protein kinase binding;GO:0016791//phosphatase activity;GO:0032559//adenyl ribonucleotide binding;GO:0004888//transmembrane receptor activity	GO:0009908//flower development;GO:0006351//transcription, DNA-dependent;GO:0009888//tissue development;GO:0009744//response to sucrose stimulus;GO:0040007//growth;GO:0010260//organ senescence;GO:0009755//hormone-mediated signaling pathway;GO:0006826//iron ion transport;GO:2000026//regulation of multicellular organismal development;GO:0006970//response to osmotic stress;GO:0006468//protein amino a…	699	8e-45	gb|ABD79028.1| histidine kinase SHK278 [Striga asiatica]	AT1G27320.1 | Symbols: AHK3 | AHK3 (ARABIDOPSIS HISTIDINE KINASE 3); cytokininreceptor/ osmosensor/ protein histidine kinase |chr1:9487780-9492027 FORWARD	2e-43
zhu1_Ghi#S28668309	6.73	2.52	-1.41718	23.09	1.77859	44.56	2.72707	5.48	-0.296431	32.46	2.26998	8.75	0.378677	10.65	0.662175	7.29	0.115312	GO:0043231//intracellular membrane-bounded organelle	GO:0019887//protein kinase regulator activity;GO:0005488//binding;GO:0016772//transferase activity, transferring phosphorus-containing groups	GO:0006261//DNA-dependent DNA replication;GO:0007049//cell cycle	719	8e-35	gb|ABE01245.1| cyclin-dependent kinases regulatory subunit [Camellia sinensis]	AT2G27960.1 | Symbols: CKS1, CKS1AT | CKS1 (CYCLIN-DEPENDENT KINASE-SUBUNIT 1);cyclin-dependent protein kinase/ protein binding |chr2:11910903-11911543 REVERSE	2e-36
zhu1_Ghi#S33817805	86.44	30.77	-1.49017	19.29	-2.16385	15.14	-2.51333	9.59	-3.1721	25.69	-1.75049	11.86	-2.8656	10.38	-3.05789	20.46	-2.07889	-	GO:0046914//transition metal ion binding	-	467	4e-20	gb|ABE86663.2| Zinc finger, RING-type [Medicago truncatula]	AT1G63900.1 | Symbols: | zinc finger (C3HC4-type RING finger) family protein |chr1:23717056-23719086 FORWARD	2e-20
zhu1_Ghi#S43062276	9.42	102.94	3.44993	71.03	2.91463	41.94	2.15453	40.56	2.10626	71.13	2.91666	42.34	2.16822	55.15	2.54956	47.37	2.33017	-	-	-	1430	e-133	gb|ABE86688.1| GroEL-like chaperone, ATPase [Medicago truncatula]	AT3G23990.1 | Symbols: HSP60, HSP60-3B | HSP60 (HEAT SHOCK PROTEIN 60); ATPbinding | chr3:8669013-8672278 FORWARD	e-134
zhu1_Ghi#S42292889	10.5	12.59	0.261889	5.26	-0.997255	7.28	-0.528379	7.4	-0.504792	9.88	-0.0878064	3.95	-1.41046	4.64	-1.17819	3.36	-1.64386	-	-	-	770	1e-08	gb|ABF06706.1| UP-9A [Nicotiana tabacum]	AT3G49570.1 | Symbols: LSU3 | LSU3 (RESPONSE TO LOW SULFUR 3) |chr3:18372659-18372952 REVERSE	8e-08
zhu1_Ghi#S42295860	21.81	22.66	0.0551581	24.26	0.15359	9.03	-1.27219	4.11	-2.40778	16.65	-0.389468	18.91	-0.20584	23.48	0.106443	9.25	-1.23746	-	GO:0004672//protein kinase activity;GO:0032559//adenyl ribonucleotide binding	GO:0006464//protein modification process	932	1e-12	gb|ABF55664.2| double MYC-tagged mitogen activated protein kinase kinase 4[synthetic construct]	AT1G51660.1 | Symbols: ATMKK4, MKK4, ATMEK4 | ATMKK4 (ARABIDOPSIS THALIANAMITOGEN-ACTIVATED PROTEIN KINASE KINASE 4); MAP kinasekinase/ kinase | chr1:19154575-19155675 FORWARD	7e-15
zhu1_Ghi#S42295852	5.92	1.12	-2.4021	0.01	-9.20945	109.8	4.21314	98.11	4.05073	23.43	1.98469	3.67	-0.689817	2.18	-1.44127	167.61	4.82337	GO:0005576//extracellular region;GO:0009536//plastid	GO:0004175//endopeptidase activity;GO:0005488//binding;GO:0016628//oxidoreductase activity, acting on the CH-CH group of donors, NAD or NADP as acceptor	GO:0019538//protein metabolic process;GO:0006950//response to stress	972	2e-96	gb|ABG33750.1| cysteine protease [Hevea brasiliensis]	AT1G47128.1 | Symbols: RD21, RD21A | RD21 (responsive to dehydration 21);cysteine-type endopeptidase/ cysteine-type peptidase |chr1:17283139-17285609 REVERSE	9e-97
zhu1_Ghi#S33826102	18.58	3.92	-2.24482	3.8	-2.28968	0.58	-5.00155	0.55	-5.07818	0.01	-10.8595	0.01	-10.8595	0.01	-10.8595	0.01	-10.8595	-	-	-	781	1e-46	gb|ABG57264.1| microtubule-associated protein [Populus tremula x Populustremuloides]	AT5G37478.1 | Symbols: | FUNCTIONS IN: molecular_function unknown; INVOLVEDIN: biological_process unknown; LOCATED IN:cellular_component unknown; CONTAINS InterPro DOMAIN/s:Targeting for Xklp2 (InterPro:IPR009675); BESTArabidopsis thaliana protein match is: unknown protein(TAIR:AT5G15510.1); Has 39 Blast hits to 39 proteins in8 species: Archae - 0; Bacteria - 0; Metazoa - 0; Fungi- 0; Plants - 39…	1e-39
zhu1_Ghi#S42363833	1.62	33.01	4.34884	37.71	4.54088	4.08	1.33258	6.3	1.95936	8.75	2.43329	2.54	0.648835	5.19	1.67974	3.08	0.926937	GO:0031224//intrinsic to membrane;GO:0009941//chloroplast envelope	-	-	950	2e-97	gb|ABG76924.1| putative RF1 [Prunus persica]	ATCG01130.1 | Symbols: YCF1.2 | hypothetical protein | chrC:123884-129244REVERSE	5e-97
zhu1_Ghi#S33808192	59.51	28.53	-1.06065	8.77	-2.76248	6.12	-3.28153	58.65	-0.021001	0.01	-12.5389	0.56	-6.73156	1.37	-5.44088	1.12	-5.73156	-	-	-	594	9e-35	gb|ABG91752.1| HyPRP2 [Gossypium hirsutum]	AT1G62510.1 | Symbols: | protease inhibitor/seed storage/lipid transferprotein (LTP) family protein | chr1:23136632-23137081REVERSE	3e-35
zhu1_Ghi#S28648523	79.97	78.04	-0.0352451	102.89	0.363572	15.44	-2.37279	1594.94	4.3179	1.13	-6.14506	5.08	-3.97656	9.01	-3.14986	3.92	-4.35053	GO:0044464//cell part	-	-	742	3e-26	gb|ABG91752.1| HyPRP2 [Gossypium hirsutum]	AT4G12510.1 | Symbols: | protease inhibitor/seed storage/lipid transferprotein (LTP) family protein | chr4:7417414-7417803REVERSE	2e-25
zhu1_Ghi#S33808874	61.39	128.95	1.07074	150.53	1.29398	28.54	-1.10502	185.8	1.59767	0.01	-12.5838	47.99	-0.35527	98.57	0.683145	49.61	-0.307373	GO:0031410//cytoplasmic vesicle	-	GO:0006810//transport	600	2e-34	gb|ABG91752.1| HyPRP2 [Gossypium hirsutum]	AT1G62510.1 | Symbols: | protease inhibitor/seed storage/lipid transferprotein (LTP) family protein | chr1:23136632-23137081REVERSE	4e-34
zhu1_Ghi#S42324280	9.69	33.57	1.7926	25.72	1.40832	23.01	1.24769	13.15	0.440494	9.31	-0.0577155	2.82	-1.7808	4.37	-1.14886	1.96	-2.30564	-	-	-	954	3e-86	gb|ABH02835.1| MYB transcription factor MYB75 [Glycine max]	AT5G05790.1 | Symbols: | myb family transcription factor |chr5:1740724-1741671 REVERSE	4e-75
zhu1_Ghi#S42328212	30.43	18.46	-0.721092	8.18	-1.89532	22.43	-0.440065	15.89	-0.937375	25.4	-0.260666	7.34	-2.05164	7.65	-1.99196	13.45	-1.17789	GO:0009534//chloroplast thylakoid	GO:0043169//cation binding	-	867	3e-54	gb|ABI23729.2| putative rubredoxin [Musa acuminata]	AT1G54500.1 | Symbols: | rubredoxin family protein | chr1:20357084-20357671REVERSE	5e-49
zhu1_Ghi#S42325303	14.27	24.06	0.753651	29.52	1.04871	30.87	1.11322	10.14	-0.492928	22.58	0.66206	23.15	0.698027	31.4	1.13778	42.04	1.55878	GO:0005838//proteasome regulatory particle;GO:0009526//plastid envelope	-	GO:0048827//phyllome development;GO:0009646//response to absence of light;GO:0006511//ubiquitin-dependent protein catabolic process;GO:0009725//response to hormone stimulus;GO:0009718//anthocyanin biosynthetic process;GO:0043623//cellular protein complex assembly;GO:0006950//response to stress;GO:0009793//embryo development ending in seed dormancy	1427	e-106	gb|ABI31652.1| 26S proteasome regulatory particle non-ATPase subunit 12 [Camelliasinensis]	AT1G64520.1 | Symbols: RPN12a | RPN12a (Regulatory Particle non-ATPase 12a);peptidase | chr1:23956459-23958120 FORWARD	1e-96
zhu1_Ghi#S42310170	10.23	15.11	0.562698	15.78	0.625291	4.08	-1.32617	7.95	-0.363779	0.85	-3.5892	1.41	-2.85904	3.28	-1.64104	1.68	-2.60627	GO:0043231//intracellular membrane-bounded organelle	GO:0003677//DNA binding;GO:0001071;GO:0005515//protein binding	GO:0006351//transcription, DNA-dependent	1222	7e-88	gb|ABI34680.1| bZIP transcription factor bZIP121 [Glycine max]	AT2G16770.1 | Symbols: | DNA binding / transcription factor |chr2:7279859-7280817 FORWARD	2e-82
zhu1_Ghi#S45785105	73.24	9.51	-2.94511	11.98	-2.612	142.41	0.959347	139.21	0.926559	5.08	-3.84973	0.01	-12.8384	1.09	-6.07023	3.08	-4.57163	GO:0031224//intrinsic to membrane;GO:0009522//photosystem I;GO:0009534//chloroplast thylakoid;GO:0009570//chloroplast stroma;GO:0005740//mitochondrial envelope	GO:0015078//hydrogen ion transmembrane transporter activity	GO:0022904//respiratory electron transport chain	948	9e-42	gb|ABI84258.1| photosystem I psaH protein [Arachis hypogaea]	AT1G52230.1 | Symbols: PSAH2, PSAH-2, PSI-H | PSAH2 (PHOTOSYSTEM I SUBUNIT H2)| chr1:19454902-19455508 FORWARD	5e-42
zhu1_Ghi#S45785974	178.26	80	-1.15591	66.64	-1.41952	56.5	-1.65766	29.6	-2.59031	118.83	-0.585084	89.48	-0.994346	121.23	-0.556236	73.72	-1.27386	-	GO:0019787//small conjugating protein ligase activity	GO:0070646;GO:0060255;GO:0019941//modification-dependent protein catabolic process	1027	1e-54	gb|ABI84264.1| ubiquitin-conjugating enzyme [Arachis hypogaea]	AT3G46460.1 | Symbols: UBC13 | UBC13 (ubiquitin-conjugating enzyme 13);ubiquitin-protein ligase | chr3:17096120-17097315REVERSE	2e-54
zhu1_Ghi#S33803686	0.54	3.36	2.63743	0.01	-5.75489	0.58	0.103093	59.47	6.78306	3.67	2.76475	7.9	3.87082	3.28	2.60266	24.67	5.51365	GO:0008287//protein serine/threonine phosphatase complex;GO:0044424//intracellular part	GO:0046872//metal ion binding;GO:0004722//protein serine/threonine phosphatase activity	GO:0006971//hypotonic response;GO:0006875//cellular metal ion homeostasis;GO:0009593//detection of chemical stimulus	951	5e-87	gb|ABJ09703.1| calcineurin B-like protein 4-1 [Populus euphratica]	AT5G24270.1 | Symbols: SOS3, CBL4 | SOS3 (SALT OVERLY SENSITIVE 3); calcium ionbinding / calcium-dependent protein serine/threoninephosphatase | chr5:8238781-8240179 REVERSE	2e-84
zhu1_Ghi#S42281961	21.27	57.34	1.43072	364.77	4.1001	256.29	3.59089	42.2	0.988423	16.37	-0.377766	5.65	-1.9125	12.56	-0.759984	13.45	-0.661214	GO:0016020//membrane	GO:0019842//vitamin binding;GO:0016421//CoA carboxylase activity;GO:0032559//adenyl ribonucleotide binding	GO:0006633//fatty acid biosynthetic process;GO:0009725//response to hormone stimulus;GO:0048507//meristem development;GO:0003006//reproductive developmental process	1323	8e-88	gb|ABJ90471.1| acetyl-CoA carboxylase [Jatropha curcas]	AT1G36160.1 | Symbols: ACC1, AT-ACC1, EMB22, GK, PAS3 | ACC1 (ACETYL-COENZYME ACARBOXYLASE 1); acetyl-CoA carboxylase |chr1:13534196-13543773 FORWARD	1e-78
zhu1_Ghi#S42325257	84.28	34.69	-1.28067	11.11	-2.92333	15.44	-2.44852	53.16	-0.664849	3.95	-4.41527	10.44	-3.01307	8.19	-3.36325	46.53	-0.857029	GO:0043231//intracellular membrane-bounded organelle	GO:0005515//protein binding;GO:0004674//protein serine/threonine kinase activity;GO:0000166//nucleotide binding	GO:0006464//protein modification process;GO:0009628//response to abiotic stimulus	1417	5e-85	gb|ABJ91223.1| CBL-interacting protein kinase 16 [Populus trichocarpa]	AT2G30360.1 | Symbols: CIPK11, PKS5, SIP4, SNRK3.22 | SIP4 (SOS3-INTERACTINGPROTEIN 4); kinase/ protein kinase |chr2:12937265-12938572 REVERSE	8e-77
zhu1_Ghi#S42316554	21.81	21.82	0.000661332	21.04	-0.0518551	11.36	-0.941027	23.84	0.128394	144.23	2.72531	12.98	-0.748699	14.74	-0.565253	15.42	-0.500187	-	GO:0004713//protein tyrosine kinase activity;GO:0032559//adenyl ribonucleotide binding	GO:0006464//protein modification process	367	1e-32	gb|ABK06450.1| flag-tagged protein kinase domain of putative mitogen-activatedprotein kinase kinase kinase [synthetic construct]	AT3G01490.1 | Symbols: | protein kinase, putative | chr3:191095-193258 REVERSE	6e-34
zhu1_Ghi#S33818953	148.37	8.39	-4.14438	5.55	-4.74057	2.04	-6.18449	1.64	-6.49936	0.01	-13.8569	1.13	-7.03673	0.82	-7.49936	0.56	-8.04956	-	GO:0046914//transition metal ion binding	-	801	1e-85	gb|ABK58464.1| LIM domain protein GLIM1a [Populus tremula x Populus alba]	AT1G10200.1 | Symbols: WLIM1 | WLIM1; transcription factor/ zinc ion binding |chr1:3346677-3347763 REVERSE	3e-81
zhu1_Ghi#S42308548	16.96	92.31	2.44435	78.63	2.21294	13.69	-0.309014	5.21	-1.70278	0.01	-10.7279	1.41	-3.58837	3.28	-2.37037	1.4	-3.59864	-	GO:0016740//transferase activity	-	1371	2e-74	gb|ABK81651.1| glutathione S-transferase [Vitis vinifera]	AT1G02930.1 | Symbols: ATGSTF6, GST1, ERD11, ATGSTF3, GSTF6 | ATGSTF6(GLUTATHIONE S-TRANSFERASE); copper ion binding /glutathione binding / glutathione transferase |chr1:661363-662191 REVERSE	7e-65
zhu1_Ghi#S42307274	22.08	24.62	0.157091	18.71	-0.238931	10.19	-1.11559	13.43	-0.717281	12.98	-0.76645	11.29	-0.967695	21.3	-0.0518867	14.86	-0.571306	GO:0043231//intracellular membrane-bounded organelle	GO:0001071	GO:0006351//transcription, DNA-dependent	869	2e-14	gb|ABL10371.1| GAGA-binding transcriptional activator [Medicago truncatula]gb|ABL10372.1| GAGA-binding transcriptional activator [Medicago truncatula]	AT5G42520.3 | Symbols: BPC6, BBR/BPC6, ATBPC6 | ATBPC6; DNA binding /transcription factor | chr5:17001618-17002466 FORWARD	6e-16
zhu1_Ghi#S42358531	89.94	347.98	1.95197	173.03	0.943987	155.23	0.787373	170.46	0.922398	133.51	0.569913	327.99	1.86662	221.71	1.30164	406.42	2.17594	GO:0044444//cytoplasmic part	GO:0015036//disulfide oxidoreductase activity;GO:0030234//enzyme regulator activity	GO:0051234//establishment of localization;GO:0018904;GO:0019725//cellular homeostasis;GO:0044093;GO:0006091//generation of precursor metabolites and energy	850	6e-44	gb|ABL67654.1| putative H-type thioredoxin [Citrus hybrid cultivar]	AT3G51030.1 | Symbols: ATTRX1, ATTRX H1 | ATTRX1; oxidoreductase, acting onsulfur group of donors, disulfide as acceptor |chr3:18951123-18951955 REVERSE	2e-45
zhu1_Ghi#S42309096	177.72	96.51	-0.880856	81.84	-1.11873	82.13	-1.11362	30.97	-2.52066	38.1	-2.22174	37.26	-2.25391	40.14	-2.14649	37.84	-2.23162	-	GO:0003676//nucleic acid binding;GO:0046914//transition metal ion binding	-	1295	3e-66	gb|ABL67658.1| putative multiple stress-responsive zinc-finger protein [Citrushybrid cultivar]	AT1G51200.2 | Symbols: | zinc finger (AN1-like) family protein |chr1:18985690-18986211 FORWARD	4e-43
zhu1_Ghi#S42281683	63.82	14.83	-2.10549	39.46	-0.693618	19.22	-1.7314	35.63	-0.840916	86.37	0.436522	29.92	-1.0929	45.6	-0.484975	10.93	-2.54572	GO:0005576//extracellular region;GO:0030312//external encapsulating structure	GO:0016798//hydrolase activity, acting on glycosyl bonds;GO:0016758//transferase activity, transferring hexosyl groups	GO:0044042//glucan metabolic process	1311	e-144	gb|ABL75361.1| xyloglucan endotransglycosylase precursor [Populus tremula xPopulus tremuloides]	AT4G03210.1 | Symbols: XTH9 | XTH9 (XYLOGLUCAN ENDOTRANSGLUCOSYLASE/HYDROLASE9); hydrolase, acting on glycosyl bonds /xyloglucan:xyloglucosyl transferase |chr4:1416019-1417197 FORWARD	e-126
zhu1_Ghi#S42336015	11.04	17.9	0.697219	28.94	1.39032	29.41	1.41357	38.37	1.79724	28.23	1.35449	15.81	0.518097	18.29	0.728315	11.77	0.0923741	GO:0044464//cell part	-	GO:0048193//Golgi vesicle transport	890	2e-66	gb|ABL97982.1| putative TRAPP subunit [Brassica rapa]	AT1G80500.1 | Symbols: | FUNCTIONS IN: molecular_function unknown; INVOLVEDIN: transport, ER to Golgi vesicle-mediated transport;LOCATED IN: intracellular; EXPRESSED IN: 24 plantstructures; EXPRESSED DURING: 15 growth stages; CONTAINSInterPro DOMAIN/s: Sedlin (InterPro:IPR006722),Longin-like (InterPro:IPR011012); BEST Arabidopsisthaliana protein match is: unknown protein(TAIR:AT2G20930.1); Has 43…	2e-69
zhu1_Ghi#S28691646	113.9	30.77	-1.88817	23.68	-2.26603	125.23	0.136812	142.5	0.323194	68.02	-0.743737	9.31	-3.61284	14.74	-2.94996	75.4	-0.595131	-	-	-	864	1e-18	gb|ABM05953.1| proline-rich protein [Gossypium hirsutum]	AT4G16380.1 | Symbols: | metal ion binding | chr4:9254638-9255955 FORWARD	7e-19
zhu1_Ghi#S42301819	0.01	0.01	0	0.01	0	0.01	0	21.65	11.0802	20.32	10.9887	49.96	12.2866	53.52	12.3859	70.63	12.7861	GO:0009536//plastid	GO:0046872//metal ion binding;GO:0016717//oxidoreductase activity, acting on paired donors, with oxidation of a pair of donors resulting in the reduction of molecular oxygen to two molecules of water	GO:0006631//fatty acid metabolic process	1344	e-139	gb|ABM45911.1| stearoyl-ACP desaturase [Glycine max]	AT1G43800.1 | Symbols: | acyl-(acyl-carrier-protein) desaturase, putative /stearoyl-ACP desaturase, putative |chr1:16577662-16579549 FORWARD	e-136
zhu1_Ghi#S29998413	39.04	5.31	-2.87817	35.07	-0.154716	5.82	-2.74586	47.68	0.288431	1.13	-5.11056	0.01	-11.9307	0.01	-11.9307	4.2	-3.21649	GO:0005576//extracellular region;GO:0030312//external encapsulating structure	GO:0016798//hydrolase activity, acting on glycosyl bonds;GO:0016758//transferase activity, transferring hexosyl groups	GO:0044042//glucan metabolic process	802	e-113	gb|ABM91075.1| xyloglucan endotransglycosylase/hydrolase precursor XTH-21 [Populustremula x Populus tremuloides]	AT3G23730.1 | Symbols: | xyloglucan:xyloglucosyl transferase, putative /xyloglucan endotransglycosylase, putative /endo-xyloglucan transferase, putative |chr3:8550222-8551248 FORWARD	e-106
zhu1_Ghi#S42302829	21.54	26.57	0.30278	28.35	0.39633	10.19	-1.07986	13.7	-0.652842	4.8	-2.16591	10.44	-1.0449	18.57	-0.214044	16.54	-0.381059	-	-	-	915	7e-12	gb|ABN05728.1| Octicosapeptide/Phox/Bem1p [Medicago truncatula]	AT5G64430.1 | Symbols: | octicosapeptide/Phox/Bem1p (PB1) domain-containingprotein | chr5:25762540-25764081 REVERSE	2e-12
zhu1_Ghi#S42362725	15.35	15.66	0.0288456	11.11	-0.46638	6.41	-1.25984	11.51	-0.415351	7.9	-0.958314	4.8	-1.67713	7.37	-1.0585	7.29	-1.07425	-	-	-	907	3e-45	gb|ABN05965.1| Cupin, RmlC-type [Medicago truncatula]	AT3G56820.1 | Symbols: | unknown protein | chr3:21040061-21041711 REVERSE	1e-46
zhu1_Ghi#S42310936	11.85	11.75	-0.0122263	12.57	0.0850976	9.61	-0.302279	3.29	-1.84873	0.01	-10.2107	0.01	-10.2107	0.01	-10.2107	0.01	-10.2107	-	-	-	852	6e-49	gb|ABN06032.1| Galactose-binding like [Medicago truncatula]	AT4G19840.1 | Symbols: ATPP2-A1, ATPP2A-1, PP2-A1 | ATPP2-A1; carbohydratebinding | chr4:10774336-10775701 FORWARD	3e-44
zhu1_Ghi#S42279912	7.81	15.38	0.977661	28.35	1.85995	45.72	2.54943	12.61	0.691174	38.67	2.30782	27.94	1.83894	36.59	2.22805	53.54	2.77722	-	GO:0005488//binding;GO:0003824//catalytic activity	-	721	3e-33	gb|ABN07918.1| Zinc finger, ZZ-type; Zinc finger, C2H2-type [Medicago truncatula]	AT3G02260.1 | Symbols: BIG, DOC1, TIR3, UMB1, ASA1, LPR1, CRM1 | BIG (BIG);binding / ubiquitin-protein ligase/ zinc ion binding |chr3:431152-448489 REVERSE	2e-30
zhu1_Ghi#S42281732	34.47	65.18	0.919088	38.58	0.162512	11.07	-1.63869	10.41	-1.72737	6.49	-2.40905	3.67	-3.23149	11.74	-1.55391	7.01	-2.29785	-	GO:0008092//cytoskeletal protein binding	GO:0006996//organelle organization	1373	5e-91	gb|ABN08091.1| Villin headpiece; Gelsolin region [Medicago truncatula]	AT4G30160.1 | Symbols: VLN4, ATVLN4 | VLN4 (ARABIDOPSIS THALIANA VILLIN 4); actinbinding | chr4:14754528-14759511 FORWARD	4e-87
zhu1_Ghi#S42334700	28.27	46.71	0.72446	50.86	0.84726	25.34	-0.157855	2.19	-3.69027	0.85	-5.05567	10.16	-1.47637	12.29	-1.20179	20.46	-0.466466	GO:0016020//membrane	-	-	1263	9e-46	gb|ABN08390.1| Harpin-induced 1 [Medicago truncatula]	AT1G17620.1 | Symbols: | FUNCTIONS IN: molecular_function unknown; INVOLVEDIN: biological_process unknown; LOCATED IN: plasmamembrane; EXPRESSED IN: 23 plant structures; EXPRESSEDDURING: 13 growth stages; CONTAINS InterPro DOMAIN/s:Harpin-induced 1 (InterPro:IPR010847); BEST Arabidopsisthaliana protein match is: unknown protein(TAIR:AT5G11890.1); Has 539 Blast hits to 538 proteinsin 22 species: A…	2e-45
zhu1_Ghi#S33814403	19.93	10.91	-0.869291	34.49	0.791236	45.14	1.17946	102.49	2.36247	15.24	-0.387079	9.6	-1.05384	9.56	-1.05986	5.61	-1.82887	GO:0009534//chloroplast thylakoid	-	-	864	3e-87	gb|ABN08644.1| Rhodanese-like [Medicago truncatula]	AT2G42220.1 | Symbols: | rhodanese-like domain-containing protein |chr2:17592105-17593305 FORWARD	1e-85
zhu1_Ghi#S33813403	6.73	22.94	1.76919	26.89	1.99839	11.07	0.717977	12.33	0.873494	3.39	-0.989321	0.85	-2.98507	0.82	-3.03691	0.84	-3.00215	-	GO:0004857//enzyme inhibitor activity	-	783	6e-36	gb|ABN09094.1| Pectinesterase inhibitor [Medicago truncatula]	AT3G17130.1 | Symbols: | invertase/pectin METHYLesterase inhibitor familyprotein | chr3:5844495-5845046 REVERSE	2e-33
zhu1_Ghi#S42307000	35.81	27.41	-0.38566	30.4	-0.236291	18.64	-0.941961	19.73	-0.859972	30.2	-0.245814	6.49	-2.46407	5.46	-2.71339	3.92	-3.19144	-	GO:0008135//translation factor activity, nucleic acid binding;GO:0042623//ATPase activity, coupled;GO:0032559//adenyl ribonucleotide binding	GO:0010467//gene expression	1276	e-117	gb|ABN09109.1| Helicase, C-terminal [Medicago truncatula]	AT3G13920.3 | Symbols: EIF4A1, RH4, TIF4A1 | EIF4A1 (EUKARYOTIC TRANSLATIONINITIATION FACTOR 4A1); ATP-dependent helicase/translation initiation factor | chr3:4592635-4594094REVERSE	e-118
zhu1_Ghi#S42276951	7.27	13.99	0.944369	7.89	0.11807	3.49	-1.05873	10.41	0.517943	30.2	2.05452	8.19	0.171908	5.73	-0.34342	5.61	-0.373955	GO:0043231//intracellular membrane-bounded organelle	-	GO:0010468//regulation of gene expression	1046	7e-88	gb|ABN09819.1| Not CCR4-Not complex component, N-terminal; tRNA-binding arm[Medicago truncatula]	AT5G18230.2 | Symbols: | transcription regulator NOT2/NOT3/NOT5 family protein |chr5:6021610-6027031 REVERSE	2e-77
zhu1_Ghi#S42290357	16.7	3.36	-2.31331	2.63	-2.66671	1.75	-3.25442	2.47	-2.75727	0.01	-10.7056	0.01	-10.7056	0.01	-10.7056	0.01	-10.7056	GO:0043231//intracellular membrane-bounded organelle;GO:0044459//plasma membrane part	GO:0004673//protein histidine kinase activity;GO:0005515//protein binding;GO:0004674//protein serine/threonine kinase activity;GO:0032559//adenyl ribonucleotide binding;GO:0009881//photoreceptor activity	GO:0006351//transcription, DNA-dependent;GO:0015992//proton transport;GO:0010360;GO:0009902//chloroplast relocation;GO:0010118//stomatal movement;GO:0006468//protein amino acid phosphorylation;GO:0023060;GO:0009606//tropism;GO:0009416//response to light stimulus	1303	e-104	gb|ABN42185.2| phototropin-1 [Solanum lycopersicum]	AT3G45780.2 | Symbols: PHOT1, NPH1, JK224, RPT1 | PHOT1 (PHOTOTROPIN 1); FMNbinding / blue light photoreceptor/ kinase/ proteinbinding / protein serine/threonine kinase |chr3:16818557-16823960 FORWARD	e-101
zhu1_Ghi#S33805169	13.19	71.33	2.43506	61.09	2.21149	7.86	-0.746843	3.01	-2.13161	1760.71	7.06057	59.84	2.18167	59.8	2.1807	4.48	-1.55787	GO:0043231//intracellular membrane-bounded organelle	GO:0046914//transition metal ion binding;GO:0032559//adenyl ribonucleotide binding	GO:0006950//response to stress;GO:0044267//cellular protein metabolic process	641	6e-35	gb|ABN46980.1| small molecular Heat shock protein 10 [Nelumbo nucifera]	AT1G14980.1 | Symbols: CPN10 | CPN10 (CHAPERONIN 10); chaperone binding |chr1:5165930-5166654 REVERSE	3e-34
zhu1_Ghi#S42361434	36.35	33.01	-0.139052	23.97	-0.600725	30	-0.276993	100.03	1.46041	22.02	-0.723141	25.69	-0.500748	41.23	0.181739	26.91	-0.433813	GO:0043231//intracellular membrane-bounded organelle	GO:0030528//transcription regulator activity;GO:0003676//nucleic acid binding;GO:0001071	GO:0006970//response to osmotic stress;GO:0009755//hormone-mediated signaling pathway;GO:0006351//transcription, DNA-dependent	990	3e-28	gb|ABN58425.1| abscisic acid responsive elements-binding protein 2 [Populustrichocarpa]gb|ABN58426.1| abscisic acid responsive elements-binding protein 2 [Populustrichocarpa]	AT4G34000.2 | Symbols: ABF3, DPBF5 | ABF3 (ABSCISIC ACID RESPONSIVEELEMENTS-BINDING FACTOR 3); DNA binding / proteinbinding / transcription activator/ transcription factor| chr4:16296008-16297971 FORWARD	2e-29
zhu1_Ghi#S33799879	46.85	37.76	-0.31119	20.46	-1.19524	2.62	-4.16041	0.01	-12.1938	9.31	-2.3312	1.69	-4.79295	2.18	-4.42565	1.68	-4.80152	GO:0031224//intrinsic to membrane;GO:0043231//intracellular membrane-bounded organelle	GO:0042562//hormone binding;GO:0005275//amine transmembrane transporter activity;GO:0080161;GO:0015291//secondary active transmembrane transporter activity	GO:0060918//auxin transport;GO:0010102//lateral root morphogenesis;GO:0051707//response to other organism;GO:0001738//morphogenesis of a polarized epithelium;GO:0009755//hormone-mediated signaling pathway;GO:0048764;GO:0009630//gravitropism;GO:0015837//amine transport	713	4e-70	gb|ABN81349.1| auxin influx transport protein [Casuarina glauca]gb|ABN81350.1| auxin influx transport protein [Casuarina glauca]	AT2G38120.1 | Symbols: AUX1, WAV5, PIR1, MAP1 | AUX1 (AUXIN RESISTANT 1); aminoacid transmembrane transporter/ auxin binding / auxininflux transmembrane transporter/ transporter |chr2:15973493-15976792 FORWARD	2e-70
zhu1_Ghi#S28710471	47.12	3.64	-3.69433	3.22	-3.87121	484.32	3.36155	449.16	3.25282	85.81	0.864806	3.39	-3.79698	4.64	-3.34414	242.17	2.36161	GO:0032991//macromolecular complex;GO:0015630//microtubule cytoskeleton	GO:0032561//guanyl ribonucleotide binding;GO:0017111//nucleoside-triphosphatase activity	GO:0043623//cellular protein complex assembly;GO:0007017//microtubule-based process	1589	0	gb|ABO47739.1| alpha-tubulin [Gossypium hirsutum]	AT1G50010.1 | Symbols: TUA2 | TUA2; structural constituent of cytoskeleton |chr1:18517737-18519729 FORWARD	0
zhu1_Ghi#S42358202	5.92	45.04	2.92754	41.8	2.81983	37.57	2.66591	10.96	0.888579	3.67	-0.689817	2.82	-1.0699	7.1	0.262222	4.2	-0.495208	GO:0009532//plastid stroma	GO:0016671//oxidoreductase activity, acting on sulfur group of donors, disulfide as acceptor	GO:0008152//metabolic process;GO:0006950//response to stress	1051	8e-58	gb|ABO64857.1| methionine-R-sulfoxide reductase B4 protein [Capsicum annuum]	AT1G53670.1 | Symbols: MSRB1, ATMSRB1 | MSRB1 (methionine sulfoxide reductase B1); peptide-methionine-(S)-S-oxide reductase |chr1:20036687-20038074 FORWARD	8e-55
zhu1_Ghi#S42313123	3.23	3.64	0.172404	5.85	0.856902	4.66	0.528796	1.1	-1.55403	7.34	1.18425	48.27	3.90152	40.14	3.63543	17.66	2.45088	-	GO:0005515//protein binding	GO:0044267//cellular protein metabolic process	708	4e-40	gb|ABO80934.1| Heat shock protein DnaJ, N-terminal [Medicago truncatula]	AT3G62190.1 | Symbols: | DNAJ heat shock N-terminal domain-containing protein| chr3:23021146-23022614 FORWARD	2e-33
zhu1_Ghi#S28644841	5161.47	1312.76	-1.97518	508.29	-3.34406	47.47	-6.76462	2.19	-11.2026	0.01	-18.9774	0.01	-18.9774	5.73	-9.81503	0.56	-13.1701	GO:0009534//chloroplast thylakoid	GO:0005488//binding	GO:0006810//transport	766	4e-31	gb|ABQ01426.1| bimodular protein [Medicago sativa subsp. falcata]	AT2G45180.1 | Symbols: | protease inhibitor/seed storage/lipid transferprotein (LTP) family protein | chr2:18626377-18626781FORWARD	1e-30
zhu1_Ghi#S42362493	64.36	139.58	1.11686	313.33	2.28345	122.61	0.92984	9.04	-2.83177	0.01	-12.6519	6.49	-3.30987	11.74	-2.45473	2.52	-4.67467	-	GO:0016628//oxidoreductase activity, acting on the CH-CH group of donors, NAD or NADP as acceptor;GO:0004175//endopeptidase activity	GO:0019538//protein metabolic process	884	7e-46	gb|ABQ10203.1| cysteine protease Cp5 [Actinidia deliciosa]	AT1G09850.1 | Symbols: XBCP3 | XBCP3 (xylem bark cysteine peptidase 3);cysteine-type endopeptidase/ cysteine-type peptidase |chr1:3201848-3203875 FORWARD	2e-19
zhu1_Ghi#S42288784	539.09	222.38	-1.2775	149.65	-1.84893	36.7	-3.87667	7.13	-6.24048	25.97	-4.37561	45.73	-3.55931	73.17	-2.8812	28.59	-4.23694	GO:0043231//intracellular membrane-bounded organelle	-	GO:0003006//reproductive developmental process	1356	1e-78	gb|ABQ11262.1| mago nashi-like protein 1 [Physalis pubescens]gb|ABQ11264.1| mago nashi-like protein 1 [Physalis pubescens]	AT1G02140.1 | Symbols: MEE63, MAGO, HAP1 | MAGO (MAGO NASHI); protein binding |chr1:403467-404401 REVERSE	4e-75
zhu1_Ghi#S42297782	4.58	5.31	0.213364	9.94	1.1179	3.2	-0.517276	1.1	-2.05784	24.56	2.42289	13.27	1.53475	11.74	1.35801	4.48	-0.0318489	GO:0005838//proteasome regulatory particle;GO:0043231//intracellular membrane-bounded organelle;GO:0044444//cytoplasmic part;GO:0016020//membrane	-	GO:0019941//modification-dependent protein catabolic process	922	3e-90	gb|ABR14734.1| 26S proteasome regulatory subunit [Gossypium hirsutum]	AT2G32730.1 | Symbols: | 26S proteasome regulatory subunit, putative |chr2:13880189-13885464 FORWARD	4e-82
zhu1_Ghi#S42334433	431.38	326.16	-0.403379	253.12	-0.769138	225.12	-0.938265	310.49	-0.474412	62.1	-2.79629	135.21	-1.67376	146.35	-1.55954	241.33	-0.837952	-	GO:0005488//binding	GO:0019941//modification-dependent protein catabolic process	1119	7e-68	gb|ABS17589.1| SKP1 component-like 1 [Humulus lupulus]	AT5G42190.1 | Symbols: ASK2, SKP1B | ASK2 (ARABIDOPSIS SKP1-LIKE 2); proteinbinding / ubiquitin-protein ligase |chr5:16854495-16855516 REVERSE	8e-64
zhu1_Ghi#S33804681	49.82	121.4	1.28497	112.24	1.17179	33.78	-0.560556	44.4	-0.166165	2.82	-4.14296	14.11	-1.82001	17.47	-1.51185	8.69	-2.5193	GO:0044464//cell part	GO:0005488//binding	GO:0034968//histone lysine METHYLation;GO:0010481;GO:0048764;GO:0035315//hair cell differentiation	734	2e-71	gb|ABS52645.1| GEM-like 1 [Vitis vinifera]	AT2G22475.1 | Symbols: GEM | GEM (GL2-EXPRESSION MODULATOR) |chr2:9541523-9544778 FORWARD	6e-66
zhu1_Ghi#S30018078	4.58	2.24	-1.03185	1.46	-1.64938	51.26	3.48441	63.58	3.79515	8.47	0.887014	0.56	-3.03185	1.91	-1.26177	17.38	1.92401	GO:0043231//intracellular membrane-bounded organelle	-	-	812	6e-45	gb|ABS72192.1| mitochondrial NADH-ubiquinone oxidoreductase [Corchorus olitorius]	AT3G03070.1 | Symbols: | NADH-ubiquinone oxidoreductase-related |chr3:696593-698069 REVERSE	8e-41
zhu1_Ghi#S42327460	84.55	50.07	-0.755858	44.43	-0.928271	23.88	-1.824	41.11	-1.04032	17.22	-2.29572	16.37	-2.36875	18.29	-2.20875	19.9	-2.08704	GO:0043231//intracellular membrane-bounded organelle;GO:0033176//proton-transporting V-type ATPase complex	GO:0015078//hydrogen ion transmembrane transporter activity;GO:0019829//cation-transporting ATPase activity	GO:0006754//ATP biosynthetic process	1182	2e-59	gb|ABS72193.1| vacuolar proton pump subunit F [Corchorus olitorius]	AT4G02620.1 | Symbols: | vacuolar ATPase subunit F family protein |chr4:1149419-1151132 REVERSE	6e-57
zhu1_Ghi#S29394282	34.47	37.48	0.12078	43.26	0.327692	36.7	0.0904388	13.15	-1.39028	5.08	-2.76244	10.16	-1.76244	9.28	-1.89314	17.66	-0.964856	GO:0005576//extracellular region;GO:0005618//cell wall	GO:0060089//molecular transducer activity	-	655	4e-35	gb|ABS72341.1| rapid alkalinization factor precursor [Litchi chinensis]	AT3G16570.1 | Symbols: RALFL23 | RALFL23 (ralf-like 23); signal transducer |chr3:5644748-5645164 FORWARD	5e-34
zhu1_Ghi#S42297677	30.7	40.28	0.391825	21.34	-0.524678	34.66	0.175033	18.36	-0.741673	65.48	1.09282	43.19	0.492459	34.95	0.187054	68.67	1.16144	-	-	-	1112	5e-75	gb|ABU93349.1| otubain-like cysteine protease [Populus trichocarpa]	AT1G28120.1 | Symbols: | FUNCTIONS IN: molecular_function unknown; INVOLVEDIN: biological_process unknown; LOCATED IN:cellular_component unknown; EXPRESSED IN: 23 plantstructures; EXPRESSED DURING: 13 growth stages; CONTAINSInterPro DOMAIN/s: Ubiquitin thioesterase Otubain(InterPro:IPR016615), Ovarian tumour, otubain(InterPro:IPR003323); Has 295 Blast hits to 295 proteinsin 98 species: Archae - 0…	2e-70
zhu1_Ghi#S42500931	23.97	8.95	-1.42127	34.2	0.512766	29.12	0.28078	0.01	-11.227	0.01	-11.227	0.01	-11.227	0.01	-11.227	0.01	-11.227	-	-	-	981	e-116	gb|ABV27476.1| fasciclin-like arabinogalactan protein 5 [Gossypium hirsutum]	AT5G60490.1 | Symbols: FLA12 | FLA12 | chr5:24325916-24326665 REVERSE	8e-57
zhu1_Ghi#S42338245	18.58	15.38	-0.272695	23.68	0.349919	13.11	-0.503083	0.55	-5.07818	25.97	0.483096	18.91	0.0253989	21.84	0.233222	4.76	-1.96472	GO:0044424//intracellular part;GO:0031224//intrinsic to membrane	GO:0033765	GO:0044238//primary metabolic process	595	3e-29	gb|ABV60089.1| trans-2-enoyl-CoA reductase [Gossypium hirsutum]	AT3G55360.1 | Symbols: CER10, ECR, ATTSC13, TSC13 | CER10;3-oxo-5-alpha-steroid 4-dehydrogenase/ fatty acidelongase/ trans-2-enoyl-CoA reductase (NADPH) |chr3:20521186-20522856 REVERSE	2e-27
zhu1_Ghi#S42301253	12.93	3.92	-1.7218	4.68	-1.46614	34.66	1.42255	43.57	1.75261	8.75	-0.563367	3.95	-1.7108	4.91	-1.39693	25.79	0.996089	GO:0009536//plastid	GO:0016491//oxidoreductase activity	GO:0044237//cellular metabolic process	886	1e-23	gb|ABV89629.1| lipoic acid synthase-like protein [Brassica rapa]	AT5G08410.1 | Symbols: FTRA2 | FTRA2 (ferredoxin/thioredoxin reductase subunitA (variable subunit) 2); catalytic/ ferredoxinreductase/ ferredoxin:thioredoxin reductase/ lipoatesynthase | chr5:2709974-2710528 REVERSE	9e-25
zhu1_Ghi#S42305003	13.46	10.91	-0.303027	14.03	0.0598366	2.91	-2.20959	0.01	-10.3945	9.88	-0.446095	5.36	-1.32837	6.83	-0.978721	0.84	-4.00215	GO:0042579//microbody	GO:0005488//binding;GO:0003824//catalytic activity	GO:0006259//DNA metabolic process;GO:0032446//protein modification by small protein conjugation;GO:0048878//chemical homeostasis;GO:0009887//organ morphogenesis;GO:0009755//hormone-mediated signaling pathway;GO:0006950//response to stress	1373	3e-40	gb|ABV89645.1| auxin resistant 1 [Brassica rapa]	AT1G05180.1 | Symbols: AXR1 | AXR1 (AUXIN RESISTANT 1); small proteinactivating enzyme | chr1:1498357-1501775 REVERSE	3e-42
zhu1_Ghi#S42310002	49.55	36.64	-0.435466	28.94	-0.77582	9.03	-2.45609	11.78	-2.07255	7.62	-2.70102	21.45	-1.20791	15.84	-1.64531	11.77	-2.07377	-	-	-	1269	e-114	gb|ABW06390.1| CBL3 [Gossypium hirsutum]gb|ABW06393.1| CBL3 [Gossypium hirsutum]	AT4G26570.1 | Symbols: ATCBL3, CBL3 | ATCBL3 (ARABIDOPSIS THALIANA CALCINEURINB-LIKE 3); calcium ion binding | chr4:13408608-13409998REVERSE	e-111
zhu1_Ghi#S33800041	39.31	85.04	1.11325	70.73	0.847426	29.71	-0.403948	3.01	-3.70706	147.62	1.90892	70.57	0.844159	74.27	0.917883	21.58	-0.865201	GO:0043231//intracellular membrane-bounded organelle;GO:0044444//cytoplasmic part;GO:0030529//ribonucleoprotein complex	GO:0016410//N-acyltransferase activity;GO:0016741//transferase activity, transferring one-carbon groups	GO:0006498//N-terminal protein lipidation;GO:0010016//shoot morphogenesis	641	4e-36	gb|ABX10791.1| putative N-myristoyl transferase [Glycine soja]gb|ABX10792.1| putative N-myristoyl transferase [Glycine max]	AT5G57020.1 | Symbols: NMT1, ATNMT1 | NMT1 (MYRISTOYL-COA:PROTEINN-MYRISTOYLTRANSFERASE); glycylpeptideN-tetradecanoyltransferase/ myristoyltransferase |chr5:23075451-23076755 FORWARD	2e-35
zhu1_Ghi#S33820288	2.42	7.83	1.69401	9.65	1.99552	2.91	0.266012	4.38	0.855924	29.92	3.62803	21.17	3.12894	16.66	2.78331	9.81	2.01925	GO:0044464//cell part	GO:0005488//binding;GO:0004527//exonuclease activity	GO:0034641//cellular nitrogen compound metabolic process	603	8e-27	gb|ABX52081.1| RRP6-like protein 3 [Arabidopsis thaliana]	AT2G32415.1 | Symbols: | 3'-5' exonuclease/ nucleic acid binding |chr2:13761307-13765421 REVERSE	5e-29
zhu1_Ghi#S42280798	2.15	2.8	0.38109	1.46	-0.558368	0.01	-7.74819	4.66	1.11599	0.56	-1.94084	47.7	4.47158	77	5.16245	58.3	4.76109	-	-	-	1336	2e-63	gb|ABY48134.1| bHLH transcription factor [Medicago truncatula]	AT5G65640.1 | Symbols: bHLH093 | bHLH093 (beta HLH protein 93); DNA binding /transcription factor | chr5:26237137-26238904 FORWARD	5e-34
zhu1_Ghi#S42357617	0.54	13.43	4.63636	150.53	8.12288	81.25	7.23326	16.99	4.97558	1.41	1.38466	1.69	1.64599	0.82	0.602665	0.01	-5.75489	GO:0009534//chloroplast thylakoid	-	GO:0006950//response to stress;GO:0009642//response to light intensity;GO:0009767//photosynthetic electron transport chain	804	6e-42	gb|ABY56089.1| proton gradient regulation 5 [Cucumis melo]gb|ABY56101.1| proton gradient regulation 5 [Cucumis sativus]	AT2G05620.1 | Symbols: PGR5 | PGR5 (proton gradient regulation 5); electroncarrier | chr2:2081204-2081687 REVERSE	3e-39
zhu1_Ghi#S42296043	129.79	106.86	-0.280457	105.22	-0.30277	108.92	-0.25291	83.58	-0.63495	79.03	-0.715707	261.66	1.01151	348.12	1.42341	202.93	0.644803	GO:0044424//intracellular part	GO:0008135//translation factor activity, nucleic acid binding	GO:0006412//translation	1403	2e-91	gb|ABY56090.1| eukaryotic initiation factor iso4E [Cucumis melo]	AT5G35620.1 | Symbols: LSP1, EIF(ISO)4E, LSP, EIF4E2 | LSP1 (LOSS OFSUSCEPTIBILITY TO POTYVIRUS 1); RNA 7-METHYLguanosinecap binding / RNA binding / translation initiationfactor | chr5:13824946-13826331 REVERSE	3e-75
zhu1_Ghi#S42356277	13.19	46.43	1.81561	30.98	1.23189	12.81	-0.0421741	20.28	0.620613	3.1	-2.0891	6.77	-0.962217	10.38	-0.345638	12.89	-0.0331923	-	GO:0003677//DNA binding	GO:0010467//gene expression	787	1e-51	gb|ABY84663.1| transcription factor [Glycine max]	AT3G01080.1 | Symbols: WRKY58, ATWRKY58 | WRKY58; transcription factor |chr3:25507-27449 FORWARD	9e-42
zhu1_Ghi#S42322892	94.52	47.55	-0.991174	62.55	-0.59561	43.1	-1.13293	41.38	-1.19169	15.52	-2.60649	14.68	-2.68677	18.84	-2.32682	10.65	-3.14977	-	-	-	1037	6e-24	gb|ABY84681.1| universal stress protein 1 [Gossypium arboreum]gb|ACA51838.1| universal stress protein 1 [Gossypium arboreum]	AT3G03270.2 | Symbols: | universal stress protein (USP) family protein / earlynodulin ENOD18 family protein | chr3:762136-763075REVERSE	1e-17
zhu1_Ghi#S42311715	26.39	3.92	-2.75107	5.55	-2.24943	4.66	-2.50159	2.47	-3.41741	5.65	-2.22367	10.16	-1.37709	11.74	-1.16856	11.21	-1.23521	-	-	-	653	4e-61	gb|ABY86655.1| beta-tubulin 4 [Gossypium hirsutum]	AT5G23860.1 | Symbols: TUB8 | TUB8; structural constituent of cytoskeleton |chr5:8042962-8044528 FORWARD	9e-63
zhu1_Ghi#S42301875	97.75	117.21	0.261927	67.52	-0.533782	61.16	-0.676508	36.72	-1.41253	95.97	-0.0265132	39.23	-1.31714	45.05	-1.11757	47.65	-1.03662	GO:0032991//macromolecular complex;GO:0044444//cytoplasmic part	GO:0031072//heat shock protein binding;GO:0032558//adenyl deoxyribonucleotide binding	GO:0010038//response to metal ion;GO:0042026//protein refolding;GO:0051259//protein oligomerization;GO:0032269//negative regulation of cellular protein metabolic process	1019	2e-23	gb|ABY87519.1| Hsp70-interacting protein 1 [Vitis labrusca]	AT4G22670.1 | Symbols: AtHip1 | AtHip1 (Arabidopsis thaliana Hsp70-interactingprotein 1); binding | chr4:11918236-11920671 FORWARD	6e-25
zhu1_Ghi#S42346217	59.78	43.36	-0.463298	38	-0.653663	62.32	0.0600323	58.1	-0.0411247	23.43	-1.35131	10.73	-2.47801	16.38	-1.86773	14.58	-2.03567	GO:0033176//proton-transporting V-type ATPase complex;GO:0043231//intracellular membrane-bounded organelle;GO:0031410//cytoplasmic vesicle	GO:0015077//monovalent inorganic cation transmembrane transporter activity	GO:0015988//energy coupled proton transport, against electrochemical gradient	663	3e-31	gb|ABZ88805.1| ATP synthase subunit H protein [Hevea brasiliensis]	AT5G55290.2 | Symbols: | ATP synthase subunit H family protein |chr5:22423037-22424086 REVERSE	5e-32
zhu1_Ghi#S30010084	75.94	44.76	-0.76265	28.64	-1.40683	66.69	-0.18739	54.53	-0.47781	44.03	-0.786373	22.3	-1.76782	16.38	-2.21292	35.6	-1.09298	GO:0033176//proton-transporting V-type ATPase complex;GO:0043231//intracellular membrane-bounded organelle;GO:0031410//cytoplasmic vesicle	GO:0015077//monovalent inorganic cation transmembrane transporter activity	GO:0015988//energy coupled proton transport, against electrochemical gradient	738	3e-31	gb|ABZ88805.1| ATP synthase subunit H protein [Hevea brasiliensis]	AT5G55290.2 | Symbols: | ATP synthase subunit H family protein |chr5:22423037-22424086 REVERSE	6e-32
zhu1_Ghi#S42294827	8.89	4.2	-1.08179	20.17	1.18196	133.68	3.91046	34.53	1.9576	19.48	1.13174	18.35	1.04552	12.01	0.433981	60.54	2.76763	-	GO:0016757//transferase activity, transferring glycosyl groups	GO:0005975//carbohydrate metabolic process;GO:0000302//response to reactive oxygen species;GO:0009642//response to light intensity	1290	e-141	gb|ACA04033.1| galactinol synthase 4 [Populus trichocarpa x Populus deltoides]	AT2G47180.1 | Symbols: AtGolS1 | AtGolS1 (Arabidopsis thaliana galactinolsynthase 1); transferase, transferring glycosyl groups /transferase, transferring hexosyl groups |chr2:19369049-19370372 REVERSE	e-139
zhu1_Ghi#S42283587	1139.84	247.28	-2.20461	130.07	-3.13147	29.71	-5.26174	77.28	-3.88259	21.17	-5.75067	42.9	-4.73171	83.82	-3.76539	63.63	-4.16298	GO:0031224//intrinsic to membrane	GO:0005372//water transmembrane transporter activity	GO:0006810//transport	1124	2e-33	gb|ACB42440.1| aquaporin PIP2;3 [Gossypium hirsutum]	AT2G16850.1 | Symbols: PIP3B, PIP2;8 | PIP2;8 (PLASMA MEMBRANE INTRINSICPROTEIN 2;8); water channel | chr2:7301647-7303180FORWARD	1e-33
zhu1_Ghi#S33824998	11.31	12.03	0.0890377	2.92	-1.95356	2.91	-1.95851	4.93	-1.19794	1.13	-3.3232	0.56	-4.33603	0.55	-4.36202	0.84	-3.75107	GO:0044464//cell part	GO:0019899//enzyme binding;GO:0019787//small conjugating protein ligase activity	GO:0060255;GO:0019941//modification-dependent protein catabolic process;GO:0006464//protein modification process	686	1e-78	gb|ACC38297.1| E2 ubiquitin-conjugating enzyme UBC10 [Brassica napus]	AT5G53300.2 | Symbols: UBC10 | UBC10 (ubiquitin-conjugating enzyme 10);ubiquitin-protein ligase | chr5:21632802-21633989REVERSE	1e-80
zhu1_Ghi#S30010798	29.35	8.95	-1.7134	21.34	-0.4598	32.04	0.126514	32.06	0.127414	21.73	-0.433672	7.34	-1.99951	6.83	-2.1034	10.09	-1.54043	-	-	-	621	5e-79	gb|ACC93640.1| extracellular Cu/Zn superoxide dismutase [Gossypium hirsutum]	AT5G18100.1 | Symbols: CSD3 | CSD3 (copper/zinc superoxide dismutase 3);superoxide dismutase | chr5:5987221-5988706 FORWARD	8e-55
zhu1_Ghi#S28698655	82.67	80.84	-0.0322946	34.2	-1.27337	5.82	-3.82827	36.17	-1.19257	101.89	0.301577	158.35	0.937681	152.9	0.887153	181.07	1.13111	GO:0005576//extracellular region;GO:0030312//external encapsulating structure	GO:0016798//hydrolase activity, acting on glycosyl bonds;GO:0016758//transferase activity, transferring hexosyl groups	GO:0044042//glucan metabolic process	953	e-124	gb|ACD03232.1| xyloglucan endotransglucosylase/hydrolase 8 [Malus x domestica]	AT4G25810.1 | Symbols: XTR6, XTH23 | XTR6 (XYLOGLUCAN ENDOTRANSGLYCOSYLASE 6);hydrolase, acting on glycosyl bonds / hydrolase,hydrolyzing O-glycosyl compounds /xyloglucan:xyloglucosyl transferase |chr4:13128694-13129715 FORWARD	e-120
zhu1_Ghi#S42312120	32.85	50.63	0.624099	68.98	1.07028	50.97	0.633755	47.68	0.537491	7.9	-2.05597	16.65	-0.980371	12.29	-1.41841	18.5	-0.828368	GO:0009532//plastid stroma	GO:0016849//phosphorus-oxygen lyase activity	GO:0006090//pyruvate metabolic process;GO:0006779//porphyrin biosynthetic process;GO:0016109	1467	4e-86	gb|ACD70400.1| putative chloroplast 2-C-METHYL-D-erythritol 2,4-cyclodiphosphatesynthase [Populus trichocarpa]	AT1G63970.1 | Symbols: ISPF, MECPS | ISPF; 2-C-METHYL-D-erythritol2,4-cyclodiphosphate synthase | chr1:23738923-23740336REVERSE	4e-85
zhu1_Ghi#S42296707	5.12	24.06	2.23242	30.4	2.56986	22.72	2.14975	12.33	1.26796	22.86	2.15861	21.17	2.04781	18.84	1.87958	11.49	1.16616	GO:0030529//ribonucleoprotein complex	GO:0016787//hydrolase activity;GO:0005198//structural molecule activity	GO:0045229//external encapsulating structure organization;GO:0010467//gene expression;GO:0044238//primary metabolic process	1409	e-103	gb|ACF06451.1| QM-like protein [Elaeis guineensis]	AT1G26910.1 | Symbols: | 60S ribosomal protein L10 (RPL10B) |chr1:9321709-9322813 FORWARD	9e-98
zhu1_Ghi#S42326262	24.77	40.56	0.711464	42.38	0.77479	5.82	-2.0895	3.29	-2.91243	24.56	-0.0122833	26.25	0.0837236	25.94	0.0665846	3.36	-2.88206	GO:0000313;GO:0043231//intracellular membrane-bounded organelle	GO:0005198//structural molecule activity	GO:0010467//gene expression	991	3e-46	gb|ACF06503.1| structural constituent of ribosome [Elaeis guineensis]	AT1G07830.1 | Symbols: | ribosomal protein L29 family protein |chr1:2422549-2423392 FORWARD	1e-45
zhu1_Ghi#S33843007	18.85	98.18	2.38086	58.46	1.63289	2.04	-3.20792	2.19	-3.10556	44.6	1.24248	88.07	2.22409	57.88	1.6185	4.48	-2.07299	GO:0031224//intrinsic to membrane	GO:0005215//transporter activity	GO:0006810//transport	899	2e-87	gb|ACF06527.1| secretory carrier membrane protein [Elaeis guineensis]	AT1G61250.1 | Symbols: SC3 | SC3 (SECRETORY CARRIER 3); transmembranetransporter | chr1:22586035-22588664 FORWARD	3e-86
zhu1_Ghi#S45785039	296.2	386.86	0.38524	233.54	-0.342902	28.54	-3.37551	22.47	-3.7205	38.95	-2.92688	41.78	-2.82569	42.59	-2.79799	8.13	-5.18717	GO:0044424//intracellular part	GO:0016776//phosphotransferase activity, phosphate group as acceptor;GO:0019201//nucleotide kinase activity;GO:0032559//adenyl ribonucleotide binding;GO:0019206//nucleoside kinase activity	GO:0009129	1164	1e-64	gb|ACF06543.1| uridylate kinase [Elaeis guineensis]	AT5G26667.1 | Symbols: PYR6 | PYR6; cytidylate kinase/ uridylate kinase |chr5:9276659-9277788 FORWARD	1e-64
zhu1_Ghi#S28641113	145.14	121.4	-0.257677	128.61	-0.174442	112.13	-0.372273	163.88	0.175195	582.86	2.0057	228.35	0.653802	190.31	0.390906	138.46	-0.0679759	-	-	-	658	1e-29	gb|ACG25088.1| histone H3 [Zea mays]	AT5G10980.1 | Symbols: | histone H3 | chr5:3472591-3473349 REVERSE	1e-31
zhu1_Ghi#S42296350	22.08	15.38	-0.521685	23.09	0.064528	14.27	-0.629755	14.8	-0.577143	0.56	-5.30117	2.82	-2.96897	3.55	-2.63685	5.05	-2.12838	GO:0031224//intrinsic to membrane	-	-	797	1e-78	gb|ACG43593.1| ASC1-like protein 1 [Zea mays]	AT1G13580.2 | Symbols: LAG13 | LAG13 (LAG1 LONGEVITY ASSURANCE HOMOLOG 3) |chr1:4645006-4646765 REVERSE	7e-76
zhu1_Ghi#S33808253	24.77	7.27	-1.76857	8.18	-1.59842	6.7	-1.88636	0.01	-11.2744	0.01	-11.2744	0.01	-11.2744	0.01	-11.2744	0.01	-11.2744	-	-	-	896	3e-86	gb|ACG69492.1| germin-like protein 16 [Glycine max]	AT3G62020.1 | Symbols: GLP10 | GLP10 (GERMIN-LIKE PROTEIN 10); manganese ionbinding / nutrient reservoir | chr3:22971443-22972192REVERSE	4e-87
zhu1_Ghi#S33783283	25.85	14.83	-0.801646	21.92	-0.237916	11.65	-1.14983	10.14	-1.35011	1.69	-3.93507	12.14	-1.0904	9.28	-1.47797	10.37	-1.31775	-	-	-	805	5e-87	gb|ACG76109.1| pathogenesis-induced protein [Arachis hypogaea]	AT1G01360.1 | Symbols: | unknown protein | chr1:142138-142914 FORWARD	1e-79
zhu1_Ghi#S46925869	1.35	18.18	3.75132	213.08	7.30229	260.07	7.5898	11.78	3.12531	0.56	-1.26946	1.98	0.552541	3.55	1.39486	2.8	1.05247	-	-	-	1524	0	gb|ACH56521.1| chalcone synthase [Gossypium hirsutum]	AT5G13930.1 | Symbols: CHS, TT4, ATCHS | TT4 (TRANSPARENT TESTA 4);naringenin-chalcone synthase | chr5:4488762-4490035FORWARD	0
zhu1_Ghi#S33806561	1.35	0.84	-0.684498	1.75	0.374396	1.46	0.113009	25.76	4.2541	0.85	-0.667425	0.56	-1.26946	0.55	-1.29546	0.56	-1.26946	GO:0043231//intracellular membrane-bounded organelle	GO:0003677//DNA binding;GO:0001071	GO:0010468//regulation of gene expression;GO:0006350//transcription	696	3e-39	gb|ACI05256.1| type I MADS box transcription factor [Petunia x hybrida]	AT5G48670.1 | Symbols: FEM111, AGL80 | AGL80 (AGAMOUS-LIKE 80); DNA binding /transcription factor | chr5:19738825-19739790 REVERSE	7e-37
zhu1_Ghi#S42305909	12.93	22.66	0.809426	19.58	0.598658	13.11	0.0199454	10.96	-0.238474	8.19	-0.658787	8.75	-0.563367	9.28	-0.478526	4.48	-1.52915	GO:0005777//peroxisome	GO:0005506//iron ion binding;GO:0004601//peroxidase activity	GO:0042743//hydrogen peroxide metabolic process;GO:0006950//response to stress	1215	e-102	gb|ACJ11733.1| catalase [Gossypium hirsutum]	AT4G35090.1 | Symbols: CAT2 | CAT2 (CATALASE 2); catalase |chr4:16700937-16703215 REVERSE	6e-95
zhu1_Ghi#S28710381	68.93	38.04	-0.857615	111.65	0.695779	135.42	0.974237	87.97	0.35188	17.22	-2.00105	5.08	-3.76223	4.37	-3.97943	5.89	-3.54879	GO:0005840//ribosome;GO:0000325//plant-type vacuole;GO:0009526//plastid envelope;GO:0042579//microbody;GO:0016020//membrane	GO:0005275//amine transmembrane transporter activity;GO:0004601//peroxidase activity;GO:0005506//iron ion binding	GO:0009267//cellular response to starvation;GO:0009416//response to light stimulus;GO:0019725//cellular homeostasis;GO:0042743//hydrogen peroxide metabolic process;GO:0015837//amine transport	1763	0	gb|ACJ11733.1| catalase [Gossypium hirsutum]	AT4G35090.1 | Symbols: CAT2 | CAT2 (CATALASE 2); catalase |chr4:16700937-16703215 REVERSE	0
zhu1_Ghi#S53243556	65.43	2.52	-4.69846	7.6	-3.10588	3.2	-4.35381	3.84	-4.09077	0.01	-12.6757	0.01	-12.6757	1.37	-5.5777	0.84	-6.28342	-	-	-	1280	0	gb|ACJ11761.1| class III peroxidase [Gossypium hirsutum]	AT1G05260.1 | Symbols: RCI3, RCI3A | RCI3 (RARE COLD INDUCIBLE GENE 3);peroxidase | chr1:1529827-1531271 FORWARD	e-123
zhu1_Ghi#S42357803	9.96	11.75	0.238443	104.35	3.38914	45.43	2.18943	2.19	-2.18521	0.01	-9.96	0.56	-4.15265	1.37	-2.86197	0.84	-3.56768	-	-	-	570	5e-16	gb|ACJ24185.1| CAPRICE [Gossypium hirsutum]gb|ACJ24187.1| CAPRICE [Gossypium hirsutum]gb|ACJ24189.1| CAPRICE [Gossypium hirsutum]gb|ACJ24191.1| CAPRICE [Gossypium hirsutum]	AT1G01380.1 | Symbols: ETC1 | ETC1 (ENHANCER OF TRY AND CPC 1); DNA binding /transcription factor | chr1:147267-147740 FORWARD	2e-09
zhu1_Ghi#S42276096	21.54	8.67	-1.31291	4.97	-2.1157	2.62	-3.03938	2.19	-3.29802	0.56	-5.26545	1.13	-4.25262	4.1	-2.39332	3.08	-2.80602	-	-	-	1272	3e-32	gb|ACK56108.1| ELF4-like protein [Beta vulgaris]	AT2G06255.1 | Symbols: ELF4-L3 | ELF4-L3 (ELF4-Like 3) | chr2:2459336-2459665FORWARD	2e-30
zhu1_Ghi#S42313168	37.16	8.95	-2.05379	14.32	-1.37572	12.81	-1.53648	5.75	-2.69212	4.8	-2.95264	2.54	-3.87085	2.46	-3.91702	4.2	-3.14529	GO:0032991//macromolecular complex;GO:0015630//microtubule cytoskeleton	GO:0032561//guanyl ribonucleotide binding;GO:0017111//nucleoside-triphosphatase activity	GO:0043623//cellular protein complex assembly;GO:0007017//microtubule-based process	1320	8e-66	gb|ACK76232.1| alpha-tubulin [Dimocarpus longan]	AT4G14960.2 | Symbols: TUA6 | TUA6; structural constituent of cytoskeleton |chr4:8548769-8550319 REVERSE	1e-67
zhu1_Ghi#S33784617	29.08	737.36	4.66427	522.61	4.16764	36.4	0.323911	5.75	-2.33839	0.56	-5.69846	42.34	0.541994	48.05	0.724509	10.65	-1.44917	-	-	-	793	4e-28	gb|ACL51761.1| putative phytocyanin [Pinus ponderosa]	AT5G20230.1 | Symbols: ATBCB, BCB | ATBCB (ARABIDOPSIS BLUE-COPPER-BINDINGPROTEIN); copper ion binding / electron carrier |chr5:6826626-6827408 FORWARD	4e-24
zhu1_Ghi#S42296332	0.54	9.23	4.0953	5.85	3.43741	4.37	3.0166	1.92	1.83007	0.01	-5.75489	101.62	7.55601	85.73	7.3107	157.24	8.18579	GO:0030312//external encapsulating structure	GO:0004553//hydrolase activity, hydrolyzing O-glycosyl compounds;GO:0030247//polysaccharide binding	GO:0009793//embryo development ending in seed dormancy;GO:0033554//cellular response to stress;GO:0006026	995	e-113	gb|ACM45716.1| class IV chitinase [Pyrus pyrifolia]	AT3G54420.1 | Symbols: ATEP3, ATCHITIV, CHIV | ATEP3; chitinase |chr3:20145935-20147034 FORWARD	e-111
zhu1_Ghi#S30011860	45.51	11.47	-1.98832	6.14	-2.88987	18.06	-1.33339	43.03	-0.0808407	0.01	-12.152	0.01	-12.152	0.01	-12.152	0.56	-6.34461	GO:0044464//cell part	GO:0005488//binding	GO:0010476//gibberellin mediated signaling pathway;GO:0034285;GO:0009746	721	2e-48	gb|ACM47319.1| Gasa4-like protein [Rosa x damascena]gb|ACM47320.1| Gasa4-like protein [Rosa x damascena]	AT5G15230.1 | Symbols: GASA4 | GASA4 (GAST1 PROTEIN HOMOLOG 4) |chr5:4945017-4946025 FORWARD	2e-38
zhu1_Ghi#S28635102	13.46	8.95	-0.588719	10.52	-0.355544	0.01	-10.3945	0.01	-10.3945	0.85	-3.98507	0.85	-3.98507	2.73	-2.30171	0.01	-10.3945	GO:0043231//intracellular membrane-bounded organelle;GO:0016020//membrane	GO:0004672//protein kinase activity;GO:0032559//adenyl ribonucleotide binding	GO:0006464//protein modification process	648	3e-63	gb|ACM89568.1| NAK-like ser/thr protein kinase [Glycine max]	AT4G02010.1 | Symbols: | protein kinase family protein | chr4:881457-885222FORWARD	2e-62
zhu1_Ghi#S50699701	347.1	154.69	-1.16597	146.44	-1.24504	120.28	-1.52895	95.09	-1.86799	3.39	-6.67792	6.21	-5.80461	14.2	-4.61139	17.94	-4.2741	GO:0032991//macromolecular complex;GO:0015630//microtubule cytoskeleton	GO:0032561//guanyl ribonucleotide binding;GO:0017111//nucleoside-triphosphatase activity	GO:0043623//cellular protein complex assembly;GO:0007017//microtubule-based process	1666	0	gb|ACM89775.1| beta-tubulin 3 [Gossypium hirsutum]	AT5G12250.1 | Symbols: TUB6 | TUB6 (BETA-6 TUBULIN); structural constituent ofcytoskeleton | chr5:3961317-3962971 REVERSE	0
zhu1_Ghi#S42297346	11.31	1.4	-3.0141	7.89	-0.519502	6.7	-0.755366	4.93	-1.19794	66.05	2.54596	17.5	0.629756	19.39	0.777714	11.49	0.0227799	GO:0043234//protein complex;GO:0044424//intracellular part	GO:0046872//metal ion binding;GO:0016836//hydro-lyase activity	GO:0006007//glucose catabolic process	956	e-129	gb|ACN50180.1| enolase [Annona cherimola]	AT2G36530.1 | Symbols: LOS2 | LOS2; copper ion binding / phosphopyruvatehydratase | chr2:15321081-15323786 REVERSE	e-122
zhu1_Ghi#S42363349	7484.5	9494.2	0.343141	15237.8	1.02568	7655.09	0.0325134	17810.7	1.25077	25.4	-8.20293	370.33	-4.33702	1778.02	-2.07363	883.76	-3.08218	-	-	-	1063	4e-28	gb|ACN54400.1| hybrid proline-rich protein [Gossypium hirsutum]	AT2G45180.1 | Symbols: | protease inhibitor/seed storage/lipid transferprotein (LTP) family protein | chr2:18626377-18626781FORWARD	6e-19
zhu1_Ghi#S33824816	19.66	12.31	-0.675433	17.24	-0.189504	6.41	-1.61687	32.34	0.718056	7.62	-1.3674	2.54	-2.95236	3.82	-2.36362	2.24	-3.13369	GO:0043231//intracellular membrane-bounded organelle	GO:0004702//receptor signaling protein serine/threonine kinase activity;GO:0032559//adenyl ribonucleotide binding	GO:0006464//protein modification process	577	3e-19	gb|ACN87288.1| with no lysine kinase [Glycine max]	AT5G58350.1 | Symbols: WNK4, ZIK2 | WNK4 (WITH NO K (=LYSINE) 4); kinase/protein kinase | chr5:23585505-23587681 FORWARD	3e-15
zhu1_Ghi#S33813999	13.73	31.61	1.20305	7.89	-0.799234	5.24	-1.38969	8.5	-0.691797	26.53	0.950293	70.57	2.36172	65.8	2.26076	17.94	0.385848	-	-	-	896	1e-19	gb|ACN94268.1| stress induced protein [Vitis vinifera]	AT5G62860.1 | Symbols: | F-box family protein-related | chr5:25232632-25234567FORWARD	9e-09
zhu1_Ghi#S42313667	10.5	0.01	-10.0362	1.46	-2.84635	5.24	-1.00275	19.18	0.869213	3.39	-1.63103	1.41	-2.89662	1.37	-2.93814	11.21	0.0943969	-	-	GO:0009791//post-embryonic development;GO:0003006//reproductive developmental process;GO:0006350//transcription	1261	2e-80	gb|ACO52508.1| transcription factor APETALA2 [Vitis vinifera]	AT4G36920.1 | Symbols: AP2, FLO2, FL1 | AP2 (APETALA 2); transcription factor |chr4:17400998-17403140 FORWARD	3e-29
zhu1_Ghi#S33842693	3.5	3.08	-0.184425	6.14	0.810884	17.47	2.31945	48.51	3.79286	144.8	5.37056	130.69	5.22265	141.43	5.33659	131.18	5.22805	GO:0043231//intracellular membrane-bounded organelle	GO:0005488//binding	GO:0023033;GO:0010468//regulation of gene expression;GO:0010260//organ senescence	843	2e-88	gb|ACO54858.1| zinc finger protein ZF3 [Cicer arietinum]	AT2G19810.1 | Symbols: | zinc finger (CCCH-type) family protein |chr2:8550419-8551498 FORWARD	5e-76
zhu1_Ghi#S42278963	23.7	6.15	-1.94623	22.8	-0.0558532	19.22	-0.302279	3.84	-2.62571	0.01	-11.2107	0.56	-5.40332	0.82	-4.85312	1.4	-4.08139	GO:0043231//intracellular membrane-bounded organelle	GO:0046872//metal ion binding	GO:0023033;GO:0010468//regulation of gene expression;GO:0010260//organ senescence	1335	2e-86	gb|ACO54858.1| zinc finger protein ZF3 [Cicer arietinum]	AT2G19810.1 | Symbols: | zinc finger (CCCH-type) family protein |chr2:8550419-8551498 FORWARD	1e-86
zhu1_Ghi#S42300673	41.2	7.55	-2.4481	7.6	-2.43857	12.81	-1.68537	101.94	1.307	218.47	2.40672	256.3	2.63712	289.97	2.81519	212.18	2.36457	GO:0043231//intracellular membrane-bounded organelle	GO:0046872//metal ion binding	GO:0023033;GO:0010468//regulation of gene expression;GO:0010260//organ senescence	1283	1e-90	gb|ACO54858.1| zinc finger protein ZF3 [Cicer arietinum]	AT2G19810.1 | Symbols: | zinc finger (CCCH-type) family protein |chr2:8550419-8551498 FORWARD	4e-83
zhu1_Ghi#S42291471	87.51	68.25	-0.358619	68.69	-0.349348	66.69	-0.391977	97.83	0.160829	44.6	-0.972404	21.45	-2.02847	23.21	-1.9147	31.95	-1.45363	GO:0043231//intracellular membrane-bounded organelle;GO:0000502//proteasome complex	GO:0004175//endopeptidase activity	GO:0019941//modification-dependent protein catabolic process;GO:0010038//response to metal ion	1336	e-135	gb|ACP43315.1| 20S proteasome beta subunit 5 [Citrus maxima]	AT3G26340.1 | Symbols: | 20S proteasome beta subunit E, putative |chr3:9650600-9652572 REVERSE	e-136
zhu1_Ghi#S42319179	22.35	18.18	-0.297923	24.26	0.118305	4.37	-2.35457	7.13	-1.6483	11.01	-1.02146	8.47	-1.39984	11.19	-0.998065	4.76	-2.23124	GO:0043234//protein complex	GO:0008135//translation factor activity, nucleic acid binding	GO:0006412//translation	1369	5e-94	gb|ACP43319.1| translation elongation factor [Citrus maxima]	AT1G57720.2 | Symbols: | elongation factor 1B-gamma, putative / eEF-1B gamma,putative | chr1:21377873-21380114 FORWARD	5e-87
zhu1_Ghi#S42278207	110.67	63.22	-0.807811	80.38	-0.461356	41.36	-1.41996	32.61	-1.76288	16.09	-2.78203	20.61	-2.42485	16.93	-2.70861	15.98	-2.79192	GO:0031410//cytoplasmic vesicle;GO:0043231//intracellular membrane-bounded organelle	GO:0016892;GO:0003676//nucleic acid binding	GO:0032502//developmental process	1035	e-104	gb|ACR19180.1| S-like RNase [Citrus maxima]	AT2G39780.1 | Symbols: RNS2 | RNS2 (RIBONUCLEASE 2); RNA binding /endoribonuclease/ ribonuclease T2 |chr2:16591256-16593515 FORWARD	e-100
zhu1_Ghi#S42302071	9.16	0.01	-9.8392	2.63	-1.80028	14.27	0.639566	24.12	1.39681	17.22	0.910666	4.8	-0.932313	3	-1.61039	23.26	1.34443	GO:0009536//plastid	GO:0008135//translation factor activity, nucleic acid binding	GO:0006412//translation	925	3e-27	gb|ACR24470.1| initiation factor IF1 [Davilla elliptica]gb|ACR24476.1| initiation factor IF1 [Davilla kunthii]gb|ACR24485.1| initiation factor IF1 [Davilla cf. kunthii Zartman s.n.]	AT4G11175.1 | Symbols: | translation initiation factor IF-1, chloroplast,putative | chr4:6818162-6818806 FORWARD	2e-27
zhu1_Ghi#S52436379	46.32	38.32	-0.273538	21.34	-1.11808	0.87	-5.73448	0.55	-6.39606	0.01	-12.1774	4.23	-3.45291	3.28	-3.81987	0.84	-5.7851	-	-	-	1748	0	gb|ACR58456.1| GAI/RGA-like protein [Gossypium hirsutum]gb|ACV52016.1| GAI/RGA-like 4-b [Gossypium hirsutum]gb|ADH10266.1| GAI4b [Gossypium hirsutum]	AT1G14920.1 | Symbols: GAI, RGA2 | GAI (GIBBERELLIC ACID INSENSITIVE);transcription factor | chr1:5149414-5151015 FORWARD	e-118
zhu1_Ghi#S28710574	7.81	24.9	1.67275	74.83	3.26022	41.65	2.41492	8.22	0.0738158	0.01	-9.60918	1.13	-2.789	1.64	-2.25163	1.4	-2.4799	-	-	-	1133	2e-76	gb|ACR83705.1| MYB transcription factor R2R3-like protein [Populus tremuloides]	AT5G35550.1 | Symbols: TT2, ATMYB123, MYB123, ATTT2 | TT2 (TRANSPARENT TESTA2); DNA binding / transcription factor |chr5:13726807-13727729 FORWARD	7e-52
zhu1_Ghi#S28658093	5.65	32.17	2.50939	18.41	1.70417	28.25	2.32193	38.37	2.76366	2.26	-1.32193	7.9	0.483602	6.83	0.273635	14.01	1.31013	-	-	-	550	7e-37	gb|ACT63839.1| cydophilin [Gossypium hirsutum]	AT4G38740.1 | Symbols: ROC1 | ROC1 (ROTAMASE CYP 1); peptidyl-prolyl cis-transisomerase | chr4:18083620-18084138 REVERSE	1e-34
zhu1_Ghi#S42299447	45.24	2.24	-4.33603	0.01	-12.1434	0.01	-12.1434	0.01	-12.1434	0.01	-12.1434	0.01	-12.1434	0.01	-12.1434	0.01	-12.1434	GO:0031410//cytoplasmic vesicle	-	-	457	8e-09	gb|ACV50425.1| cold induced plasma membrane protein [Jatropha curcas]	AT2G38905.1 | Symbols: | hydrophobic protein, putative / low temperature andsalt responsive protein, putative |chr2:16244218-16244472 REVERSE	4e-08
zhu1_Ghi#S42363229	23.16	3.08	-2.91063	3.22	-2.8465	354.43	3.93579	179.5	2.95428	58.99	1.34884	7.06	-1.7139	3.82	-2.59999	112.12	2.27534	GO:0005746//mitochondrial respiratory chain	-	-	676	1e-18	gb|ACV50432.1| mitochondrial ATP synthase 6kDa subunit [Jatropha curcas]	AT5G59613.1 | Symbols: | unknown protein | chr5:24016162-24016500 REVERSE	2e-18
zhu1_Ghi#S42300942	57.62	34.97	-0.720452	53.2	-0.115143	186.1	1.69144	135.65	1.23525	68.31	0.245527	29.07	-0.987039	30.85	-0.901299	59.98	0.0579119	GO:0005746//mitochondrial respiratory chain	-	-	704	3e-19	gb|ACV50432.1| mitochondrial ATP synthase 6kDa subunit [Jatropha curcas]	AT5G59613.1 | Symbols: | unknown protein | chr5:24016162-24016500 REVERSE	7e-19
zhu1_Ghi#S33795710	8.08	23.22	1.52294	15.49	0.93891	10.48	0.375212	18.09	1.16277	3.39	-1.25307	120.81	3.90224	91.47	3.50087	42.32	2.38891	-	-	-	638	4e-09	gb|ACV50436.1| Avr9/Cf-9 rapidly elicited protein [Jatropha curcas]	AT1G32928.1 | Symbols: | unknown protein | chr1:11931332-11931586 FORWARD	2e-06
zhu1_Ghi#S53129557	1.35	21.26	3.97711	12.57	3.21895	17.47	3.69385	37	4.77649	0.01	-7.07682	0.01	-7.07682	0.01	-7.07682	0.01	-7.07682	-	-	-	1098	0	gb|ACV65500.1| deoxyhemigossypol-6-O-METHYLtransferase [Gossypium hirsutum]	AT4G35160.1 | Symbols: | O-METHYLtransferase family 2 protein |chr4:16730989-16732808 REVERSE	1e-46
zhu1_Ghi#S33811683	1.62	0.01	-7.33985	0.01	-7.33985	0.01	-7.33985	1.64	0.017702	10.16	2.64883	5.65	1.80226	5.46	1.75291	21.02	3.6977	-	-	-	587	1e-24	gb|ACV71017.1| UPA17 [Capsicum annuum]	AT4G37740.1 | Symbols: AtGRF2 | AtGRF2 (GROWTHREGULATING FACTOR 2);transcription activator | chr4:17725533-17727609 REVERSE	9e-08
zhu1_Ghi#S33806213	67.86	20.42	-1.73258	14.61	-2.21561	15.14	-2.1642	34.53	-0.974711	11.85	-2.51767	10.16	-2.73966	12.29	-2.46508	12.89	-2.39631	GO:0043231//intracellular membrane-bounded organelle;GO:0044444//cytoplasmic part;GO:0016020//membrane	GO:0032561//guanyl ribonucleotide binding;GO:0003824//catalytic activity	GO:0035556//intracellular signal transduction;GO:0006810//transport	885	3e-99	gb|ACV82919.1| RabA2 [Phaseolus vulgaris]	AT3G46830.1 | Symbols: ATRAB11A, ATRABA2C, ATRAB-A2C, RAB-A2C | ATRABA2C(ARABIDOPSIS RAB GTPASE HOMOLOG A2C); GTP binding |chr3:17246699-17248362 REVERSE	1e-95
zhu1_Ghi#S42360028	15.08	23.5	0.640024	2.63	-2.5195	0.01	-10.5584	7.13	-1.08066	0.01	-10.5584	108.11	2.84179	150.44	3.31848	40.64	1.43026	-	-	-	1004	2e-63	gb|ACV92007.1| WRKY transcription factor 5 [(Populus tomentosa x P. bolleana) x P.tomentosa]	AT1G80840.1 | Symbols: WRKY40, ATWRKY40 | WRKY40; transcription factor |chr1:30383834-30385356 FORWARD	4e-55
zhu1_Ghi#S28671572	0.01	3.92	8.61471	6.14	9.26209	4.08	8.67243	12.33	10.268	0.01	0	75.08	12.8742	78.91	12.946	42.04	12.0375	-	-	GO:0006350//transcription	872	5e-47	gb|ACV92018.1| WRKY transcription factor 16 [(Populus tomentosa x P. bolleana) xP. tomentosa]	AT5G64810.1 | Symbols: WRKY51, ATWRKY51 | WRKY51; transcription factor |chr5:25908415-25909687 FORWARD	1e-28
zhu1_Ghi#S42281897	16.96	14.27	-0.249151	21.04	0.310999	2.62	-2.6945	0.55	-4.94656	18.63	0.135492	11.86	-0.516032	15.02	-0.175251	1.96	-3.11321	GO:0043231//intracellular membrane-bounded organelle	GO:0003677//DNA binding;GO:0001071	GO:0010468//regulation of gene expression	1244	6e-07	gb|ACV92032.1| WRKY transcription factor 30 [(Populus tomentosa x P. bolleana) xP. tomentosa]	AT4G30935.1 | Symbols: WRKY32, ATWRKY32 | WRKY32; transcription factor |chr4:15051916-15053908 REVERSE	3e-06
zhu1_Ghi#S33844061	5.12	2.24	-1.19265	0.58	-3.14202	4.95	-0.0487153	5.21	0.0251396	5.93	0.211888	2.26	-1.17982	0.01	-9	24.67	2.26854	GO:0043231//intracellular membrane-bounded organelle	GO:0008194//UDP-glycosyltransferase activity	GO:0010413//glucuronoxylan metabolic process;GO:0048827//phyllome development;GO:0003002//regionalization;GO:0000003//reproduction;GO:0042545//cell wall modification	825	e-113	gb|ACW83060.1| glycosyltransferase family GT8 protein [Populus deltoides]	AT1G19300.1 | Symbols: GATL1, PARVUS, GLZ1 | PARVUS (PARVUS); polygalacturonate4-alpha-galacturonosyltransferase/ transferase,transferring glycosyl groups / transferase, transferringhexosyl groups | chr1:6671451-6672506 REVERSE	e-107
zhu1_Ghi#S42288887	11.58	17.34	0.582469	13.45	0.215971	4.66	-1.31323	2.19	-2.40263	3.67	-1.65778	5.93	-0.965531	7.1	-0.705744	11.49	-0.0112565	-	-	-	764	2e-50	gb|ACY08857.1| xyloglucan galactosyltransferase [Eucalyptus grandis]	AT2G20370.1 | Symbols: KAM1, MUR3 | MUR3 (MURUS 3); catalytic/ transferase,transferring glycosyl groups | chr2:8792355-8794214FORWARD	2e-45
zhu1_Ghi#S30007254	0.01	2.52	7.97728	27.18	11.4083	15.44	10.5925	5.48	9.09803	0.01	0	0.01	0	0.01	0	0.01	0	-	GO:0016798//hydrolase activity, acting on glycosyl bonds;GO:0043167//ion binding	GO:0044238//primary metabolic process	787	4e-91	gb|ACY91851.1| beta-1,3-glucanase form RRII Gln 2 [Hevea brasiliensis]	AT4G16260.1 | Symbols: | catalytic/ cation binding / hydrolase, hydrolyzingO-glycosyl compounds | chr4:9200180-9201441 REVERSE	4e-79
zhu1_Ghi#S42305575	115.52	92.31	-0.323584	88.56	-0.383416	39.9	-1.53368	23.57	-2.29312	35.85	-1.6881	22.3	-2.37303	18.57	-2.6371	14.58	-2.98608	-	-	-	924	9e-33	gb|ACZ04445.1| bHLH1 transcription factor [Hevea brasiliensis]	AT1G29950.2 | Symbols: | transcription factor/ transcription regulator |chr1:10493461-10494216 FORWARD	3e-15
zhu1_Ghi#S42330743	10.23	3.92	-1.38388	4.38	-1.2238	2.04	-2.32617	3.56	-1.52286	1.98	-2.36923	10.44	0.0293156	10.1	-0.0184509	7.01	-0.54532	GO:0044444//cytoplasmic part;GO:0043231//intracellular membrane-bounded organelle	-	GO:0051234//establishment of localization;GO:0006091//generation of precursor metabolites and energy;GO:0019725//cellular homeostasis	1058	4e-51	gb|ACZ37072.1| thioredoxin h8 [Medicago truncatula]	AT3G08710.2 | Symbols: ATH9 | ATH9 (thioredoxin H-type 9) |chr3:2645590-2646304 FORWARD	4e-52
zhu1_Ghi#S42303708	13.19	18.18	0.462908	10.52	-0.32631	7.57	-0.801079	22.75	0.786422	0.56	-4.55787	6.77	-0.962217	6.55	-1.00988	7.01	-0.911958	-	-	-	1163	7e-61	gb|ACZ64259.1| RPM1 interacting protein 4 transcript 2b [Lactuca tatarica]	AT3G25070.1 | Symbols: RIN4 | RIN4 (RPM1 INTERACTING PROTEIN 4); proteinbinding | chr3:9132458-9133747 FORWARD	1e-33
zhu1_Ghi#S33812221	68.13	12.59	-2.43601	59.04	-0.206597	27.08	-1.33106	7.67	-3.15099	8.19	-3.05635	2.82	-4.59452	4.1	-4.05459	4.76	-3.83926	GO:0044464//cell part	GO:0046914//transition metal ion binding	-	292	3e-14	gb|ACZ67165.1| GATA-4/5/6 transcription factor [Populus nigra]	AT2G24790.1 | Symbols: COL3, ATCOL3 | COL3 (CONSTANS-LIKE 3); protein binding /transcription factor/ zinc ion binding |chr2:10566959-10567946 FORWARD	3e-13
zhu1_Ghi#S30003775	59.24	51.19	-0.21071	112.53	0.925666	143.87	1.28012	15.07	-1.97489	64.35	0.119369	69.15	0.223158	74.81	0.336659	28.59	-1.05106	GO:0005746//mitochondrial respiratory chain	GO:0015078//hydrogen ion transmembrane transporter activity;GO:0003824//catalytic activity	GO:0051234//establishment of localization;GO:0006091//generation of precursor metabolites and energy	576	1e-29	gb|ADB02905.1| cytochrome b-c1 complex subunit 8 [Jatropha curcas]	AT3G10860.1 | Symbols: | ubiquinol-cytochrome C reductase complexubiquinone-binding protein, putative /ubiquinol-cytochrome C reductase complex 8.2 kDaprotein, putative | chr3:3399815-3400514 FORWARD	4e-30
zhu1_Ghi#S30015396	70.28	114.41	0.703027	138.84	0.982237	220.46	1.64933	68.51	-0.0367996	51.37	-0.452188	50.53	-0.475974	66.07	-0.0891188	70.63	0.00716691	GO:0005746//mitochondrial respiratory chain	GO:0015078//hydrogen ion transmembrane transporter activity;GO:0003824//catalytic activity	GO:0051234//establishment of localization;GO:0006091//generation of precursor metabolites and energy	489	1e-25	gb|ADB02905.1| cytochrome b-c1 complex subunit 8 [Jatropha curcas]	AT3G10860.1 | Symbols: | ubiquinol-cytochrome C reductase complexubiquinone-binding protein, putative /ubiquinol-cytochrome C reductase complex 8.2 kDaprotein, putative | chr3:3399815-3400514 FORWARD	6e-26
zhu1_Ghi#S42304641	6.19	5.59	-0.147091	11.69	0.917264	8.74	0.497694	12.33	0.994161	35.85	2.53396	8.75	0.499344	6.55	0.0815555	1.68	-1.88148	GO:0042579//microbody	GO:0016765//transferase activity, transferring alkyl or aryl (other than METHYL) groups	GO:0009404//toxin metabolic process	1287	2e-97	gb|ADB11337.1| theta class glutathione transferase GSTT1 [Populus trichocarpa]	AT5G41210.1 | Symbols: ATGSTT1, GST10, GSTU12 | ATGSTT1 (GLUTATHIONES-TRANSFERASE THETA 1); glutathione transferase |chr5:16492550-16493884 REVERSE	3e-88
zhu1_Ghi#S33816841	16.96	25.73	0.601315	30.4	0.841935	12.52	-0.437902	4.66	-1.86373	54.19	1.67589	44.6	1.39491	42.05	1.30997	10.93	-0.633843	GO:0043231//intracellular membrane-bounded organelle	GO:0003677//DNA binding	-	680	9e-35	gb|ADB23456.1| nuclear factor Y subunit C [Phaseolus vulgaris]	AT1G08970.2 | Symbols: HAP5C, NF-YC9 | NF-YC9 (NUCLEAR FACTOR Y, SUBUNIT C9);DNA binding / transcription factor |chr1:2883144-2883839 FORWARD	9e-18
zhu1_Ghi#S42360840	151.06	31.05	-2.28246	33.61	-2.16816	362.3	1.26206	244.17	0.692764	20.6	-2.87441	5.36	-4.81674	4.37	-5.11134	44.57	-1.76098	GO:0043234//protein complex;GO:0005774//vacuolar membrane	GO:0015078//hydrogen ion transmembrane transporter activity	GO:0015988//energy coupled proton transport, against electrochemical gradient	786	3e-33	gb|ADB85087.1| vacuolar ATP synthase subunit G1 [Jatropha curcas]	AT3G01390.2 | Symbols: VMA10, AVMA10 | VMA10 (VACUOLAR MEMBRANE ATPASE 10);hydrogen ion transporting ATP synthase, rotationalmechanism | chr3:150265-150922 REVERSE	2e-32
zhu1_Ghi#S33825780	0.01	1.68	7.39232	5.85	9.19229	6.12	9.25739	3.29	8.36194	5.93	9.21189	20.32	10.9887	22.66	11.1459	34.2	11.7398	GO:0044464//cell part	GO:0008092//cytoskeletal protein binding	-	666	5e-67	gb|ADB85088.1| actin-depolymerizing factor 6 [Jatropha curcas]	AT2G31200.1 | Symbols: ADF6, ATADF6 | ADF6 (ACTIN DEPOLYMERIZING FACTOR 6);actin binding | chr2:13294171-13294948 FORWARD	3e-63
zhu1_Ghi#S42338184	4.04	6.43	0.670463	26.89	2.73464	0.58	-2.80023	0.82	-2.30066	0.01	-8.65821	0.01	-8.65821	0.55	-2.87685	0.01	-8.65821	-	GO:0005504//fatty acid binding	GO:0051234//establishment of localization	746	4e-29	gb|ADB85092.1| acyl-CoA-binding protein [Jatropha curcas]	AT1G31812.1 | Symbols: ACBP6, ACBP | ACBP6 (acyl-CoA-binding protein 6);acyl-CoA binding / phosphatidylcholine binding |chr1:11411132-11412099 REVERSE	2e-26
zhu1_Ghi#S42291303	318.82	156.65	-1.0252	55.24	-2.52896	21.84	-3.8677	53.44	-2.57675	0.85	-8.55106	55.61	-2.51933	71.26	-2.16158	34.2	-3.22067	-	-	-	1301	9e-52	gb|ADB85103.1| glutathione S-transferase omega [Jatropha curcas]	AT5G02780.1 | Symbols: | In2-1 protein, putative | chr5:630957-632485 FORWARD	5e-50
zhu1_Ghi#S42294041	96.94	143.22	0.563069	99.38	0.0358635	70.48	-0.459878	85.23	-0.185731	3.1	-4.96675	25.97	-1.90025	46.14	-1.07107	39.24	-1.30477	GO:0016020//membrane	-	GO:0006950//response to stress	1217	6e-68	gb|ADB93063.1| universal stress protein [Jatropha curcas]	AT3G17020.1 | Symbols: | universal stress protein (USP) family protein |chr3:5802728-5804063 REVERSE	7e-59
zhu1_Ghi#S42361213	84.55	34.13	-1.30876	21.34	-1.98624	51.55	-0.713832	21.38	-1.98354	48.55	-0.800333	27.94	-1.59747	22.94	-1.88194	49.05	-0.785552	GO:0031461//cullin-RING ubiquitin ligase complex	GO:0046914//transition metal ion binding	GO:0032446//protein modification by small protein conjugation	847	2e-58	gb|ADB93074.1| putative ring-box Roc1/Rbx1/Hrt1 protein [Jatropha curcas]	AT5G20570.1 | Symbols: ROC1, RBX1, HRT1, ATRBX1 | RBX1 (RING-BOX 1); proteinbinding | chr5:6956905-6958221 REVERSE	6e-60
zhu1_Ghi#S33824829	92.36	17.34	-2.41316	8.77	-3.39662	64.07	-0.527619	58.65	-0.655137	66.61	-0.471529	18.91	-2.28812	13.65	-2.75837	86.05	-0.102093	GO:0031224//intrinsic to membrane;GO:0031410//cytoplasmic vesicle	-	-	700	2e-54	gb|ADB93075.1| transmembrane protein 50a, putative [Jatropha curcas]	AT1G36980.1 | Symbols: | unknown protein | chr1:14025084-14026727 FORWARD	2e-53
zhu1_Ghi#S42299704	3.5	1.96	-0.836501	0.58	-2.59323	113.29	5.01652	177.58	5.66497	16.65	2.2501	1.13	-1.63103	1.09	-1.68303	63.91	4.19061	-	-	-	855	3e-47	gb|ADC94862.1| MYB transcription factor 1 [Vitis pseudoreticulata]	AT1G19000.2 | Symbols: | myb family transcription factor |chr1:6561335-6562684 REVERSE	7e-43
zhu1_Ghi#S42307442	28	29.09	0.0550965	21.92	-0.353179	10.19	-1.45827	8.5	-1.71989	37.26	0.412201	33.59	0.262605	42.87	0.614542	23.82	-0.233253	-	GO:0003676//nucleic acid binding	-	498	4e-27	gb|ADD09583.1| transcription initiation factor [Trifolium repens]	AT5G43130.1 | Symbols: TAF4, TAF4B | TAF4 (TBP-ASSOCIATED FACTOR 4);transcription initiation factor | chr5:17315608-17321144REVERSE	7e-16
zhu1_Ghi#S42298672	2.96	3.92	0.405256	8.18	1.4665	2.62	-0.17603	1.92	-0.624491	85.81	4.85748	18.06	2.60913	30.03	3.34274	5.89	0.99267	-	-	-	1041	4e-77	gb|ADD09595.1| bZIP transcription factor [Trifolium repens]	AT4G39790.1 | Symbols: | unknown protein | chr4:18462316-18464584 REVERSE	7e-58
zhu1_Ghi#S42294330	1.08	31.33	4.85844	15.78	3.86899	0.01	-6.75489	0.01	-6.75489	0.01	-6.75489	0.56	-0.947533	0.01	-6.75489	0.01	-6.75489	GO:0031224//intrinsic to membrane;GO:0009534//chloroplast thylakoid	GO:0043169//cation binding;GO:0003824//catalytic activity	GO:0051234//establishment of localization;GO:0022900//electron transport chain	1148	2e-16	gb|ADD31098.1| cytochrome b6 protein [Staphylea colchica]	ATCG00720.1 | Symbols: PETB | Encodes the cytochrome b(6) subunit of thecytochrome b6f complex. | chrC:74841-76292 FORWARD	1e-18
zhu1_Ghi#S33812291	30.16	356.37	3.56267	150.24	2.31656	7.57	-1.99427	9.04	-1.73824	10.73	-1.49099	143.96	2.25496	121.5	2.01025	44.29	0.554345	-	GO:0061135	-	672	5e-79	gb|ADD51186.1| tumor-related protein [Vitis berlandieri x Vitis riparia]	AT1G17860.1 | Symbols: | trypsin and protease inhibitor family protein /Kunitz family protein | chr1:6149343-6149933 FORWARD	2e-64
zhu1_Ghi#S42317504	8.08	27.41	1.76228	85.06	3.39605	64.07	2.98722	36.45	2.17349	8.19	0.0195082	1.41	-2.51866	2.73	-1.56545	2.52	-1.68093	GO:0043234//protein complex;GO:0009528//plastid inner membrane	GO:0051003	GO:0006779//porphyrin biosynthetic process	1260	e-167	gb|ADE05291.1| magnesium chelatase H subunit [Vitis vinifera]	AT5G13630.1 | Symbols: GUN5, CCH, CHLH, CCH1 | GUN5 (GENOMES UNCOUPLED 5);magnesium chelatase | chr5:4387567-4392082 REVERSE	e-164
zhu1_Ghi#S42284925	16.7	8.95	-0.899889	12.86	-0.376957	3.79	-2.13958	3.84	-2.12067	3.95	-2.07992	4.8	-1.79874	4.37	-1.93414	2.8	-2.57635	GO:0031981//nuclear lumen;GO:0009532//plastid stroma;GO:0009526//plastid envelope	GO:0030554//adenyl nucleotide binding;GO:0016668//oxidoreductase activity, acting on sulfur group of donors, NAD or NADP as acceptor	GO:0006085//acetyl-CoA biosynthetic process;GO:0019725//cellular homeostasis	1297	e-134	gb|ADE34463.1| plastid lipoamide dehydrogenase [Trifolium repens]	AT4G16155.1 | Symbols: | dihydrolipoyl dehydrogenase | chr4:9153570-9157322REVERSE	e-135
zhu1_Ghi#S42315229	14.81	3.36	-2.14004	1.75	-3.08114	23.88	0.689231	22.75	0.619295	14.96	0.0145385	2.82	-2.3928	1.37	-3.43432	26.63	0.846481	-	-	-	619	8e-21	gb|ADE96995.1| CIP73 protein [Lotus japonicus]	AT5G25270.1 | Symbols: | FUNCTIONS IN: molecular_function unknown; INVOLVEDIN: protein modification process; LOCATED IN:cellular_component unknown; EXPRESSED IN: 23 plantstructures; EXPRESSED DURING: 15 growth stages; CONTAINSInterPro DOMAIN/s: Ubiquitin (InterPro:IPR000626); BESTArabidopsis thaliana protein match is: ubiquitin familyprotein (TAIR:AT5G42220.1); Has 1533 Blast hits to 627proteins …	3e-06
zhu1_Ghi#S42283028	29.08	6.71	-2.11564	1.46	-4.31599	35.53	0.28901	102.49	1.81738	4.8	-2.59892	2.26	-3.68563	3.28	-3.14826	63.07	1.11693	GO:0016020//membrane	-	GO:0050896//response to stimulus	1199	1e-67	gb|ADF28553.1| USP transcription factor [Vitis pseudoreticulata]	AT5G14680.1 | Symbols: | universal stress protein (USP) family protein |chr5:4731620-4733025 REVERSE	8e-68
zhu1_Ghi#S42278437	23.97	27.69	0.208135	48.81	1.02595	16.31	-0.555473	21.1	-0.183987	18.35	-0.38545	22.86	-0.0684045	26.48	0.143673	12.61	-0.926662	GO:0019866//organelle inner membrane;GO:0009534//chloroplast thylakoid	GO:0016776//phosphotransferase activity, phosphate group as acceptor;GO:0046914//transition metal ion binding;GO:0032559//adenyl ribonucleotide binding	GO:0009209//pyrimidine ribonucleoside triphosphate biosynthetic process;GO:0009206;GO:0006950//response to stress	1262	5e-96	gb|ADF45668.1| nucleoside diphosphate kinase 1 [Solanum tuberosum]	AT4G11010.1 | Symbols: NDPK3 | NDPK3 (NUCLEOSIDE DIPHOSPHATE KINASE 3); ATPbinding / nucleoside diphosphate kinase |chr4:6732780-6734298 REVERSE	3e-95
zhu1_Ghi#S42324942	53.59	28.25	-0.923713	19.88	-1.43065	12.81	-2.06469	30.14	-0.830284	1.41	-5.2482	9.88	-2.43938	15.56	-1.78412	26.07	-1.03957	-	GO:0008415//acyltransferase activity	-	1441	3e-80	gb|ADF57328.1| 1,2-diacyl-sn-glycerol:acyl-CoA acyltransferase 2 [Euonymus alatus]	AT3G51520.1 | Symbols: | diacylglycerol acyltransferase family |chr3:19110739-19112518 FORWARD	1e-78
zhu1_Ghi#S42291708	23.43	7.27	-1.68833	9.06	-1.37077	6.7	-1.80612	3.84	-2.60918	9.6	-1.28725	1.41	-4.05459	1.91	-3.61671	2.24	-3.38679	GO:0009503	-	GO:0009687//abscisic acid metabolic process;GO:0009416//response to light stimulus;GO:0016116//carotenoid metabolic process;GO:0090322//regulation of superoxide metabolic process	1339	2e-66	gb|ADH82117.1| neoxanthin synthase [Citrus sinensis]	AT1G67080.1 | Symbols: ABA4 | ABA4 (abscisic acid (ABA)-deficient 4);intramolecular oxidoreductase | chr1:25045405-25046681REVERSE	7e-62
zhu1_Ghi#S33796131	20.2	20.98	0.0546594	10.23	-0.981549	16.02	-0.334481	25.21	0.319641	13.83	-0.546554	7.9	-1.35443	5.46	-1.88738	6.45	-1.64698	GO:0031090//organelle membrane;GO:0043231//intracellular membrane-bounded organelle;GO:0031224//intrinsic to membrane;GO:0031410//cytoplasmic vesicle	GO:0005048//signal sequence binding;GO:0004871//signal transducer activity	GO:0035437//maintenance of protein localization in endoplasmic reticulum;GO:0006810//transport	936	3e-98	gb|ADI60301.1| ER luminal protein receptor 2b [Nicotiana benthamiana]	AT3G25040.1 | Symbols: | ER lumen protein retaining receptor, putative / HDELreceptor, putative | chr3:9124479-9126051 FORWARD	3e-99
zhu1_Ghi#S42309452	33.12	59.86	0.85389	36.83	0.153179	38.73	0.225749	35.35	0.0940075	38.1	0.202088	162.3	2.29289	163	2.2991	143.79	2.11819	-	GO:0005488//binding	-	1272	8e-50	gb|ADK25058.1| AN1-like transcription factor [Glycine max]	AT3G12630.1 | Symbols: | zinc finger (AN1-like) family protein |chr3:4012707-4013189 FORWARD	8e-50
zhu1_Ghi#S42335095	26.93	32.17	0.256502	28.64	0.0888173	8.15	-1.72434	6.58	-2.03305	10.73	-1.32756	44.6	0.727829	54.06	1.00535	22.14	-0.282559	-	GO:0046872//metal ion binding	-	1156	5e-31	gb|ADK25058.1| AN1-like transcription factor [Glycine max]	AT3G12630.1 | Symbols: | zinc finger (AN1-like) family protein |chr3:4012707-4013189 FORWARD	3e-31
zhu1_Ghi#S33821509	11.04	4.2	-1.39428	10.81	-0.0303736	9.32	-0.244338	25.76	1.22239	22.3	1.0143	62.38	2.49834	40.41	1.87197	86.89	2.97645	-	-	-	817	5e-16	gb|ADK92871.1| retrotransposon protein [Hypericum perforatum]	AT4G29090.1 | Symbols: | reverse transcriptase, putative / RNA-dependent DNApolymerase, putative | chr4:14333528-14335255 FORWARD	5e-17
zhu1_Ghi#S28670963	6.19	3.08	-1.00701	16.37	1.40304	0.87	-2.83085	0.55	-3.49244	5.36	-0.207706	21.17	1.77401	16.11	1.37995	3.92	-0.659086	-	-	-	810	1e-15	gb|ADK92871.1| retrotransposon protein [Hypericum perforatum]	AT4G29090.1 | Symbols: | reverse transcriptase, putative / RNA-dependent DNApolymerase, putative | chr4:14333528-14335255 FORWARD	1e-08
zhu1_Ghi#S42308356	255.27	184.34	-0.469655	262.47	0.0401285	197.17	-0.372584	254.59	-0.00384825	450.48	0.819439	574.13	1.16935	454.88	0.833462	352.61	0.466049	GO:0005618//cell wall;GO:0016020//membrane;GO:0009536//plastid	GO:0051219//phosphoprotein binding	GO:0006952//defense response;GO:0043401//steroid hormone mediated signaling pathway;GO:0010038//response to metal ion	1337	2e-70	gb|ADK93079.1| 14-3-3f protein [Gossypium hirsutum]	AT5G10450.2 | Symbols: GRF6, AFT1, 14-3-3lambda | GRF6 (G-box regulating factor6); protein binding / protein phosphorylated amino acidbinding | chr5:3284452-3286261 REVERSE	1e-59
zhu1_Ghi#S42311905	12.12	22.66	0.902758	27.77	1.19614	10.78	-0.169033	6.3	-0.943966	7.06	-0.77965	6.21	-0.964725	8.19	-0.565454	2.24	-2.43582	-	GO:0005515//protein binding	-	1336	e-105	gb|ADK93080.1| 14-3-3g protein [Gossypium hirsutum]	AT5G38480.1 | Symbols: GRF3, RCI1 | GRF3 (GENERAL REGULATORY FACTOR 3); ATPbinding / protein binding / protein phosphorylated aminoacid binding | chr5:15410277-15411285 FORWARD	2e-95
zhu1_Ghi#S42294294	250.16	167.84	-0.575765	130.65	-0.937144	38.73	-2.69133	31.24	-3.00138	75.36	-1.73098	113.19	-1.1441	126.69	-0.981548	39.52	-2.6622	GO:0005856//cytoskeleton	GO:0008092//cytoskeletal protein binding	GO:0007010//cytoskeleton organization	785	1e-57	gb|ADL18409.1| profilin [Gossypium hirsutum]	AT5G56600.1 | Symbols: PFN3, PRF3 | PRF3 (PROFILIN 3); actin binding |chr5:22909882-22910821 REVERSE	3e-50
zhu1_Ghi#S42331539	282.74	110.21	-1.35922	148.77	-0.926392	159.89	-0.822396	114.28	-1.3069	82.98	-1.76864	30.2	-3.22686	28.94	-3.28834	39.52	-2.83882	GO:0005856//cytoskeleton	GO:0008092//cytoskeletal protein binding	GO:0007010//cytoskeleton organization	920	7e-54	gb|ADL18409.1| profilin [Gossypium hirsutum]	AT4G29340.1 | Symbols: PRF4 | PRF4 (PROFILIN 4); actin binding |chr4:14447718-14448467 FORWARD	1e-45
zhu1_Ghi#S42325122	26.66	50.35	0.917315	56.7	1.08867	1.16	-4.52248	1.1	-4.5991	8.75	-1.60732	6.77	-1.97745	9.56	-1.47959	1.4	-4.25118	GO:0043231//intracellular membrane-bounded organelle	GO:0003676//nucleic acid binding	GO:0009725//response to hormone stimulus;GO:0010468//regulation of gene expression;GO:0009791//post-embryonic development;GO:0006351//transcription, DNA-dependent	1496	6e-35	gb|ADL36576.1| ARF domain class transcription factor [Malus x domestica]	AT1G30330.2 | Symbols: ARF6 | ARF6 (AUXIN RESPONSE FACTOR 6); transcriptionfactor | chr1:10686125-10690036 REVERSE	8e-25
zhu1_Ghi#S30017837	14.54	14.55	0.000991884	18.71	0.363782	6.41	-1.18163	8.5	-0.774493	0.01	-10.5058	8.19	-0.828092	9.83	-0.564764	6.45	-1.17266	-	-	GO:0010467//gene expression;GO:0009987//cellular process	521	2e-11	gb|ADL36576.1| ARF domain class transcription factor [Malus x domestica]	AT1G30330.2 | Symbols: ARF6 | ARF6 (AUXIN RESPONSE FACTOR 6); transcriptionfactor | chr1:10686125-10690036 REVERSE	1e-06
zhu1_Ghi#S42301276	26.93	14.27	-0.916229	13.45	-1.00161	13.11	-1.03855	18.09	-0.574022	35.85	0.412759	13.27	-1.02105	15.84	-0.765642	8.13	-1.72789	-	-	-	935	2e-42	gb|ADL36596.1| BHLH domain class transcription factor [Malus x domestica]	AT1G69010.1 | Symbols: BIM2 | BIM2 (BES1-interacting Myc-like protein 2); DNAbinding / transcription factor | chr1:25941804-25943599FORWARD	4e-30
zhu1_Ghi#S42306028	52.51	30.77	-0.771068	20.75	-1.33948	70.77	0.430546	49.88	-0.0741307	4.8	-3.45149	11.86	-2.14649	13.65	-1.94369	24.95	-1.07355	GO:0043231//intracellular membrane-bounded organelle	GO:0003677//DNA binding;GO:0001071;GO:0005515//protein binding	GO:0006351//transcription, DNA-dependent	1361	5e-34	gb|ADL36602.1| BZIP domain class transcription factor [Malus x domestica]	AT1G75390.1 | Symbols: AtbZIP44 | AtbZIP44 (Arabidopsis thaliana basicleucine-zipper 44); DNA binding / proteinheterodimerization/ transcription factor |chr1:28292224-28292745 FORWARD	1e-26
zhu1_Ghi#S42315410	5.39	23.22	2.10701	3.22	-0.743225	2.91	-0.889266	11.24	1.06028	3.1	-0.798017	14.96	1.47275	21.3	1.9825	44.57	3.04772	-	-	-	1011	8e-44	gb|ADL36637.1| C2H2L domain class transcription factor [Malus x domestica]	AT1G27730.1 | Symbols: STZ, ZAT10 | STZ (salt tolerance zinc finger); nucleicacid binding / transcription factor/ transcriptionrepressor/ zinc ion binding | chr1:9648302-9648985REVERSE	2e-38
zhu1_Ghi#S42317443	8.89	7.27	-0.290228	4.68	-0.925675	6.99	-0.346891	7.13	-0.318281	9.88	0.152328	17.5	0.9771	16.11	0.857701	21.3	1.2606	GO:0044464//cell part	GO:0046872//metal ion binding	-	1179	2e-67	gb|ADL36648.1| C2H2L domain class transcription factor [Malus x domestica]	AT5G66730.1 | Symbols: | zinc finger (C2H2 type) family protein |chr5:26641914-26643883 REVERSE	3e-33
zhu1_Ghi#S42331229	21.54	10.63	-1.01888	52.9	1.29625	15.14	-0.508653	6.03	-1.83679	124.76	2.53407	105	2.2853	149.62	2.79621	82.13	1.93089	GO:0000785//chromatin;GO:0016020//membrane;GO:0009536//plastid;GO:0031981//nuclear lumen	GO:0003676//nucleic acid binding	GO:0006950//response to stress;GO:0034728	822	3e-37	gb|ADL36649.1| C3HL domain class transcription factor [Malus x domestica]gb|ADL36654.1| C3HL domain class transcription factor [Malus x domestica]	AT5G59970.1 | Symbols: | histone H4 | chr5:24146352-24146663 REVERSE	2e-39
zhu1_Ghi#S33801717	5.92	0.01	-9.20945	21.34	1.84989	25.63	2.11416	4.66	-0.345267	45.44	2.94029	6.77	0.193559	8.46	0.51506	3.36	-0.817136	GO:0000785//chromatin;GO:0016020//membrane;GO:0009536//plastid;GO:0031981//nuclear lumen	GO:0003676//nucleic acid binding	GO:0006950//response to stress;GO:0034728	790	4e-38	gb|ADL36649.1| C3HL domain class transcription factor [Malus x domestica]gb|ADL36654.1| C3HL domain class transcription factor [Malus x domestica]	AT5G59970.1 | Symbols: | histone H4 | chr5:24146352-24146663 REVERSE	2e-40
zhu1_Ghi#S42293299	10.5	8.95	-0.23043	18.41	0.8101	18.64	0.828013	2.74	-1.93814	89.48	3.09118	14.11	0.426329	23.48	1.16104	12.61	0.264179	-	-	-	526	2e-34	gb|ADL36649.1| C3HL domain class transcription factor [Malus x domestica]gb|ADL36654.1| C3HL domain class transcription factor [Malus x domestica]	AT5G59970.1 | Symbols: | histone H4 | chr5:24146352-24146663 REVERSE	1e-36
zhu1_Ghi#S42320402	3.23	1.68	-0.943073	19.58	2.59977	5.82	0.849485	0.01	-8.33539	128.71	5.31645	47.7	3.88438	48.33	3.90331	9.81	1.60272	GO:0000785//chromatin;GO:0016020//membrane;GO:0009536//plastid;GO:0031981//nuclear lumen	GO:0003676//nucleic acid binding	GO:0006950//response to stress;GO:0034728	513	1e-32	gb|ADL36649.1| C3HL domain class transcription factor [Malus x domestica]gb|ADL36654.1| C3HL domain class transcription factor [Malus x domestica]	AT5G59970.1 | Symbols: | histone H4 | chr5:24146352-24146663 REVERSE	9e-35
zhu1_Ghi#S42301654	9.16	1.12	-3.03185	23.09	1.33385	27.67	1.5949	3.29	-1.47726	79.88	3.12441	14.4	0.652649	18.29	0.997636	13.45	0.554187	GO:0000785//chromatin;GO:0016020//membrane;GO:0009536//plastid;GO:0031981//nuclear lumen	GO:0003676//nucleic acid binding	GO:0006950//response to stress;GO:0034728	523	9e-36	gb|ADL36649.1| C3HL domain class transcription factor [Malus x domestica]gb|ADL36654.1| C3HL domain class transcription factor [Malus x domestica]	AT5G59970.1 | Symbols: | histone H4 | chr5:24146352-24146663 REVERSE	7e-38
zhu1_Ghi#S28671367	2.96	11.75	1.98899	4.97	0.747649	0.87	-1.76651	3.84	0.375509	21.45	2.85731	23.43	2.98469	24.3	3.03729	12.89	2.12258	GO:0016604//nuclear body;GO:0031410//cytoplasmic vesicle	GO:0003676//nucleic acid binding;GO:0046914//transition metal ion binding	GO:0009813//flavonoid biosynthetic process;GO:0010468//regulation of gene expression;GO:0009640//photomorphogenesis;GO:0009657//plastid organization;GO:0006779//porphyrin biosynthetic process	866	8e-15	gb|ADL36666.1| COL domain class transcription factor [Malus x domestica]	AT1G78600.1 | Symbols: LZF1, STH3 | LZF1 (LIGHT-REGULATED ZINC FINGER PROTEIN1); transcription factor/ zinc ion binding |chr1:29567370-29568662 FORWARD	1e-07
zhu1_Ghi#S42320529	17.77	9.23	-0.945041	2.05	-3.11575	3.2	-2.4733	10.14	-0.809386	20.32	0.193457	14.4	-0.303375	27.58	0.634179	19.62	0.142881	GO:0044464//cell part	GO:0046914//transition metal ion binding;GO:0001071	GO:0010468//regulation of gene expression;GO:0006950//response to stress	982	4e-28	gb|ADL36671.1| COL domain class transcription factor [Malus x domestica]	AT5G54470.1 | Symbols: | zinc finger (B-box type) family protein |chr5:22114584-22115315 REVERSE	9e-29
zhu1_Ghi#S42360760	19.39	9.51	-1.0278	26.89	0.471757	26.5	0.45068	11.78	-0.718973	10.44	-0.893191	10.16	-0.932412	10.65	-0.864459	10.09	-0.942387	GO:0044464//cell part	GO:0046914//transition metal ion binding;GO:0001071	GO:0010468//regulation of gene expression	987	4e-63	gb|ADL36674.1| COL domain class transcription factor [Malus x domestica]	AT4G38960.1 | Symbols: | zinc finger (B-box type) family protein |chr4:18161576-18163045 FORWARD	1e-58
zhu1_Ghi#S42282646	10.77	6.99	-0.623654	2.34	-2.20244	3.49	-1.62572	6.03	-0.836788	40.08	1.89586	33.31	1.62894	38.77	1.84792	19.34	0.84457	-	GO:0005488//binding	-	1277	3e-66	gb|ADL36694.1| GATA domain class transcription factor [Malus x domestica]	AT5G66320.2 | Symbols: | zinc finger (GATA type) family protein |chr5:26496208-26497309 REVERSE	2e-65
zhu1_Ghi#S28708112	11.04	2.52	-2.13124	0.88	-3.64909	9.9	-0.15724	12.33	0.159433	2.54	-2.11984	0.85	-3.69913	0.55	-4.32716	8.41	-0.392562	GO:0043231//intracellular membrane-bounded organelle	GO:0046872//metal ion binding	GO:0048511//rhythmic process	920	2e-71	gb|ADL36696.1| GATA domain class transcription factor [Malus x domestica]	AT4G24470.2 | Symbols: ZIM | TIFY1; transcription factor |chr4:12645785-12647734 FORWARD	1e-58
zhu1_Ghi#S42288564	10.23	4.2	-1.28434	1.46	-2.80877	0.87	-3.55565	6.85	-0.57863	4.8	-1.0917	6.77	-0.595578	9.01	-0.183207	9.81	-0.0604811	-	GO:0005488//binding	-	1339	1e-33	gb|ADL36697.1| GATA domain class transcription factor [Malus x domestica]	AT5G66320.2 | Symbols: | zinc finger (GATA type) family protein |chr5:26496208-26497309 REVERSE	6e-16
zhu1_Ghi#S42310534	11.58	6.43	-0.848745	5.55	-1.06108	6.99	-0.728271	29.05	1.3269	3.67	-1.65778	8.75	-0.40428	12.83	0.147886	7.85	-0.560871	-	GO:0046872//metal ion binding	-	995	2e-48	gb|ADL36697.1| GATA domain class transcription factor [Malus x domestica]	AT5G66320.2 | Symbols: | zinc finger (GATA type) family protein |chr5:26496208-26497309 REVERSE	5e-38
zhu1_Ghi#S33792938	46.58	26.01	-0.840644	33.91	-0.458	14.27	-1.70673	3.84	-3.60053	2.26	-4.36532	1.98	-4.55614	3.82	-3.60807	3.08	-3.91871	-	GO:0003677//DNA binding	GO:0010468//regulation of gene expression;GO:0006350//transcription	770	3e-68	gb|ADL36709.1| HD domain class transcription factor [Malus x domestica]	AT3G01470.1 | Symbols: ATHB-1, ATHB1, HD-ZIP-1, HAT5 | ATHB-1 (ARABIDOPSISTHALIANA HOMEOBOX 1); DNA binding / proteinhomodimerization/ sequence-specific DNA binding /transcription activator/ transcription factor |chr3:182648-184034 REVERSE	3e-32
zhu1_Ghi#S33831639	13.46	5.59	-1.26776	5.26	-1.35554	2.33	-2.53028	3.01	-2.16084	0.01	-10.3945	0.01	-10.3945	0.55	-4.6131	0.56	-4.58711	-	-	-	544	4e-52	gb|ADL36709.1| HD domain class transcription factor [Malus x domestica]	AT3G01470.1 | Symbols: ATHB-1, ATHB1, HD-ZIP-1, HAT5 | ATHB-1 (ARABIDOPSISTHALIANA HOMEOBOX 1); DNA binding / proteinhomodimerization/ sequence-specific DNA binding /transcription activator/ transcription factor |chr3:182648-184034 REVERSE	4e-21
zhu1_Ghi#S42333301	16.7	17.62	0.0773658	14.91	-0.163568	9.9	-0.754348	3.01	-2.47201	37.54	1.16858	11.01	-0.601034	14.2	-0.233957	6.73	-1.31117	GO:0043231//intracellular membrane-bounded organelle	GO:0003676//nucleic acid binding	GO:0010468//regulation of gene expression	1002	e-106	gb|ADL36756.1| MYB domain class transcription factor [Malus x domestica]	AT4G38620.1 | Symbols: ATMYB4, MYB4 | MYB4; DNA binding / transcription factor| chr4:18053866-18054876 FORWARD	7e-88
zhu1_Ghi#S42325381	18.85	12.59	-0.582286	23.97	0.346665	9.03	-1.06177	10.96	-0.782317	0.01	-10.8803	1.13	-4.06017	0.01	-10.8803	0.56	-5.07299	GO:0043231//intracellular membrane-bounded organelle	GO:0003676//nucleic acid binding	GO:0010468//regulation of gene expression	1448	2e-76	gb|ADL36756.1| MYB domain class transcription factor [Malus x domestica]	AT4G38620.1 | Symbols: ATMYB4, MYB4 | MYB4; DNA binding / transcription factor| chr4:18053866-18054876 FORWARD	5e-69
zhu1_Ghi#S28691949	11.31	8.67	-0.383495	10.52	-0.104464	1.16	-3.2854	4.38	-1.3686	5.93	-0.931495	1.98	-2.51403	3.82	-1.56595	4.76	-1.24857	-	GO:0003676//nucleic acid binding	GO:0010468//regulation of gene expression	949	e-102	gb|ADL36784.1| MYBR domain class transcription factor [Malus x domestica]	AT1G07540.1 | Symbols: TRFL2 | TRFL2 (TRF-LIKE 2); DNA binding |chr1:2318433-2321048 REVERSE	2e-81
zhu1_Ghi#S42296687	20.2	5.04	-2.00286	13.74	-0.555973	10.78	-0.905998	16.99	-0.249669	4.52	-2.15996	13.83	-0.546554	12.29	-0.71687	15.14	-0.41599	GO:0043231//intracellular membrane-bounded organelle	GO:0003676//nucleic acid binding	GO:0010468//regulation of gene expression;GO:0009566//fertilization	1369	e-109	gb|ADL36787.1| MYBR domain class transcription factor [Malus x domestica]	AT4G13640.1 | Symbols: UNE16 | UNE16 (unfertilized embryo sac 16); transcriptionfactor | chr4:7936864-7938497 REVERSE	3e-95
zhu1_Ghi#S33829038	0.01	1.4	7.12928	1.46	7.18982	0.01	0	0.01	0	0.01	0	30.2	11.5603	13.92	10.4429	5.61	9.13186	-	GO:0030528//transcription regulator activity;GO:0005488//binding	GO:0010087//phloem or xylem histogenesis	745	2e-37	gb|ADL36809.1| NAC domain class transcription factor [Malus x domestica]	AT5G13180.1 | Symbols: ANAC083 | ANAC083 (ARABIDOPSIS NAC DOMAIN CONTAININGPROTEIN 83); transcription factor | chr5:4196643-4197577FORWARD	5e-31
zhu1_Ghi#S28666740	38.24	17.34	-1.14098	14.03	-1.44657	5.82	-2.71599	9.04	-2.08069	0.56	-6.09351	1.13	-5.08069	4.64	-3.04289	3.36	-3.50855	-	-	-	861	3e-31	gb|ADL36830.1| TCP domain class transcription factor [Malus x domestica]	AT1G58100.2 | Symbols: | TCP family transcription factor, putative |chr1:21512680-21513885 REVERSE	8e-07
zhu1_Ghi#S42336471	8.35	6.99	-0.256484	5.55	-0.589288	6.41	-0.381452	6.85	-0.285672	9.03	0.11295	27.38	1.71327	21.3	1.35101	60.54	2.85804	-	GO:0003824//catalytic activity	-	851	2e-89	gb|ADL36843.1| TLP domain class transcription factor [Malus x domestica]gb|ADL36847.1| TLP domain class transcription factor [Malus x domestica]	AT2G18280.2 | Symbols: AtTLP2 | AtTLP2 (TUBBY LIKE PROTEIN 2); phosphoricdiester hydrolase/ transcription factor |chr2:7946754-7948176 FORWARD	1e-65
zhu1_Ghi#S42300985	35.54	172.31	2.27749	154.33	2.1185	63.78	0.84366	94.27	1.40736	30.77	-0.207919	136.62	1.94265	120.96	1.76701	93.62	1.39737	-	GO:0003677//DNA binding;GO:0005515//protein binding	GO:0010468//regulation of gene expression;GO:0006350//transcription;GO:0009743//response to carbohydrate stimulus	770	2e-61	gb|ADL60501.1| WRKY disease resistance protein [Malus x domestica]	AT2G23320.1 | Symbols: WRKY15 | WRKY15; calmodulin binding / transcriptionfactor | chr2:9924998-9926154 FORWARD	2e-44
zhu1_Ghi#S42302323	16.7	59.02	1.82136	64.3	1.94497	13.11	-0.34918	22.47	0.428152	6.49	-1.36356	13.27	-0.33168	10.65	-0.648995	8.97	-0.896668	GO:0043231//intracellular membrane-bounded organelle	GO:0003824//catalytic activity	-	1289	2e-60	gb|ADL62861.1| esterase/lipase superfamily protein [Prunus armeniaca]	AT2G36290.1 | Symbols: | hydrolase, alpha/beta fold family protein |chr2:15208867-15210768 REVERSE	6e-56
zhu1_Ghi#S42335605	206.53	40.28	-2.35822	45.01	-2.19803	3.79	-5.76801	1.64	-6.97651	22.3	-3.21124	240.21	0.217945	254.2	0.299613	60.54	-1.77039	GO:0043231//intracellular membrane-bounded organelle	GO:0030528//transcription regulator activity;GO:0042802//identical protein binding;GO:0003677//DNA binding	GO:0009725//response to hormone stimulus;GO:0023033;GO:0010468//regulation of gene expression;GO:0000902//cell morphogenesis;GO:0048513//organ development;GO:0006350//transcription;GO:0009639//response to red or far red light	1332	7e-93	gb|ADN88093.1| homeodomain-leucine zipper protein HD2 [Gossypium hirsutum]	AT4G16780.1 | Symbols: ATHB-2, HAT4, ATHB2 | ATHB-2 (ARABIDOPSIS THALIANAHOMEOBOX PROTEIN 2); DNA binding / proteinhomodimerization/ sequence-specific DNA binding /transcription factor | chr4:9449291-9450604 FORWARD	1e-68
zhu1_Ghi#S42289919	69.74	2.8	-4.63849	5.55	-3.65143	3.2	-4.44584	3.56	-4.29204	2.82	-4.62822	3.95	-4.14206	10.65	-2.71113	11.49	-2.60161	GO:0043231//intracellular membrane-bounded organelle	GO:0030528//transcription regulator activity;GO:0042802//identical protein binding;GO:0003677//DNA binding	GO:0010468//regulation of gene expression;GO:0000902//cell morphogenesis;GO:0009755//hormone-mediated signaling pathway;GO:0048513//organ development;GO:0006350//transcription;GO:0009639//response to red or far red light	1236	7e-99	gb|ADN88093.1| homeodomain-leucine zipper protein HD2 [Gossypium hirsutum]	AT4G16780.1 | Symbols: ATHB-2, HAT4, ATHB2 | ATHB-2 (ARABIDOPSIS THALIANAHOMEOBOX PROTEIN 2); DNA binding / proteinhomodimerization/ sequence-specific DNA binding /transcription factor | chr4:9449291-9450604 FORWARD	1e-74
zhu1_Ghi#S33836457	144.6	58.74	-1.29965	12.86	-3.49111	4.08	-5.14735	58.37	-1.30877	21.73	-2.73431	53.63	-1.43096	40.68	-1.82968	24.39	-2.56771	GO:0043231//intracellular membrane-bounded organelle	GO:0003677//DNA binding;GO:0001071	GO:0010468//regulation of gene expression;GO:0009725//response to hormone stimulus;GO:0006351//transcription, DNA-dependent	749	2e-90	gb|ADN88095.1| homeodomain-leucine zipper protein HD4 [Gossypium hirsutum]	AT4G37790.1 | Symbols: HAT22 | HAT22; transcription factor |chr4:17768241-17769272 FORWARD	9e-62
zhu1_Ghi#S42310329	200.61	153.85	-0.382869	78.92	-1.34593	91.45	-1.13334	134.83	-0.573252	283.38	0.498344	127.02	-0.659338	124.78	-0.685007	180.23	-0.154554	GO:0031410//cytoplasmic vesicle	GO:0015405//P-P-bond-hydrolysis-driven transmembrane transporter activity;GO:0016628//oxidoreductase activity, acting on the CH-CH group of donors, NAD or NADP as acceptor;GO:0016462//pyrophosphatase activity	GO:0006818//hydrogen transport;GO:0008152//metabolic process	1393	6e-77	gb|ADN96173.1| pyrophosphate-energized vacuolar membrane proton pump [Gossypiumhirsutum]	AT1G15690.1 | Symbols: AVP1, ATAVP3, AVP-3 | AVP1; ATPase/ hydrogen-translocatingpyrophosphatase | chr1:5399115-5402185 FORWARD	3e-74
zhu1_Ghi#S33822954	110.4	7.83	-3.81758	45.01	-1.29442	9.03	-3.61187	20.83	-2.40601	0.01	-13.4305	0.01	-13.4305	0.01	-13.4305	0.01	-13.4305	GO:0005576//extracellular region;GO:0030312//external encapsulating structure	GO:0016798//hydrolase activity, acting on glycosyl bonds;GO:0016758//transferase activity, transferring hexosyl groups	GO:0044042//glucan metabolic process	814	e-125	gb|ADO24299.1| xyloglucan endotransglucosylase/hydrolase [Gossypium hirsutum]	AT5G65730.1 | Symbols: | xyloglucan:xyloglucosyl transferase, putative /xyloglucan endotransglycosylase, putative /endo-xyloglucan transferase, putative |chr5:26299080-26300290 FORWARD	e-108
zhu1_Ghi#S42336922	10.77	15.94	0.565633	16.95	0.654267	25.63	1.25082	21.38	0.989244	49.68	2.20565	32.74	1.60404	27.03	1.32754	40.08	1.89586	-	-	-	904	1e-32	gb|EEE25127.1| histone H3, putative [Toxoplasma gondii GT1]	AT4G40030.2 | Symbols: | histone H3.2 | chr4:18555840-18556827 REVERSE	2e-34
zhu1_Ghi#S33822837	105.29	73.29	-0.52268	86.81	-0.278435	47.76	-1.14049	79.2	-0.410796	168.79	0.680861	110.08	0.064184	90.65	-0.215989	103.15	-0.0296246	-	-	-	816	7e-08	gi|10140689|gb|AAG13524.1|AC068924_29/7.06355e-09/putative non-LTR retroelement reverse transcriptase [Oryza sativa Japonica Group]	AT4G29090.1 | Symbols: | reverse transcriptase, putative / RNA-dependent DNApolymerase, putative | chr4:14333528-14335255 FORWARD	5e-06
zhu1_Ghi#S37590130	25.85	8.67	-1.57606	6.14	-2.07385	5.82	-2.15107	21.1	-0.292921	12.42	-1.0575	2.54	-3.34726	3.55	-2.86427	10.93	-1.24187	GO:0000152//nuclear ubiquitin ligase complex;GO:0031461//cullin-RING ubiquitin ligase complex	GO:0043178//alcohol binding;GO:0042562//hormone binding;GO:0019787//small conjugating protein ligase activity	GO:0040007//growth;GO:0009755//hormone-mediated signaling pathway;GO:0045013//negative regulation of transcription by carbon catabolites;GO:0009555//pollen development;GO:0009607//response to biotic stimulus;GO:0019941//modification-dependent protein catabolic process;GO:0048437//floral organ development;GO:0010102//lateral root morphogenesis;GO:0009267//cellular response to starvation	2424	0	gi|109729860|gb|ABG46343.1|/0/transport inhibitor response 1 [Gossypium hirsutum]	AT3G62980.1 | Symbols: TIR1 | TIR1 (TRANSPORT INHIBITOR RESPONSE 1); auxinbinding / protein binding / ubiquitin-protein ligase |chr3:23273479-23276181 REVERSE	0
zhu1_Ghi#S33811942	33.12	21.26	-0.639561	21.63	-0.614669	9.03	-1.8749	9.04	-1.87331	23.71	-0.482207	16.37	-1.01665	27.58	-0.26408	8.97	-1.88452	GO:0031461//cullin-RING ubiquitin ligase complex	GO:0042562//hormone binding;GO:0043178//alcohol binding;GO:0019787//small conjugating protein ligase activity	GO:0010102//lateral root morphogenesis;GO:0048437//floral organ development;GO:0009267//cellular response to starvation;GO:0019941//modification-dependent protein catabolic process;GO:0009755//hormone-mediated signaling pathway;GO:0009555//pollen development;GO:0009607//response to biotic stimulus	604	5e-26	gi|109729860|gb|ABG46343.1|/5.03197e-27/transport inhibitor response 1 [Gossypium hirsutum]	AT3G62980.1 | Symbols: TIR1 | TIR1 (TRANSPORT INHIBITOR RESPONSE 1); auxinbinding / protein binding / ubiquitin-protein ligase |chr3:23273479-23276181 REVERSE	1e-24
zhu1_Ghi#S28638524	7	6.43	-0.122536	14.91	1.09085	3.2	-1.12928	0.55	-3.66985	35.28	2.33342	12.7	0.859402	6.83	-0.0354693	2.24	-1.64386	-	-	-	634	6e-08	gi|110289448|gb|AAP54692.2|/6.79957e-09/retrotransposon protein, putative, unclassified [Oryza sativa (japonica cultivar-group)]	AT3G25270.1 | Symbols: | nucleic acid binding | chr3:9203934-9204965 REVERSE	4e-06
zhu1_Ghi#S42299064	92.9	2.24	-5.37411	0.58	-7.32348	17.18	-2.43495	115.92	0.319379	32.46	-1.51702	10.73	-3.11403	22.94	-2.01781	142.11	0.613258	-	GO:0005488//binding	GO:0010476//gibberellin mediated signaling pathway;GO:0034285;GO:0009746	1365	6e-54	gi|110648737|emb|CAJ77893.1|/5.5162e-55/GASA [Fagus sylvatica]	AT5G15230.1 | Symbols: GASA4 | GASA4 (GAST1 PROTEIN HOMOLOG 4) |chr5:4945017-4946025 FORWARD	1e-40
zhu1_Ghi#S43062257	10.23	11.75	0.199855	2.92	-1.80877	4.08	-1.32617	1.92	-2.41363	3.1	-1.72247	2.82	-1.85904	3.82	-1.42116	1.68	-2.60627	GO:0031224//intrinsic to membrane;GO:0009527//plastid outer membrane	GO:0004396//hexokinase activity;GO:0046914//transition metal ion binding;GO:0032559//adenyl ribonucleotide binding	GO:0006007//glucose catabolic process;GO:0008219//cell death;GO:0009757//hexose mediated signaling	1418	e-164	gi|11066213|gb|AAG28503.1|AF196966_1/3.52774e-169/hexokinase [Citrus sinensis]	AT4G29130.1 | Symbols: ATHXK1, GIN2, HXK1 | HXK1 (HEXOKINASE 1); ATP binding /fructokinase/ glucokinase/ hexokinase |chr4:14352338-14354865 REVERSE	e-152
zhu1_Ghi#S34233260	7.27	130.91	4.17048	140.3	4.27042	15.44	1.08665	9.59	0.399575	60.97	3.06807	418.03	5.84551	536.79	6.20626	63.07	3.11693	-	GO:0005488//binding;GO:0004871//signal transducer activity;GO:0003824//catalytic activity	GO:0009312//oligosaccharide biosynthetic process;GO:0003006//reproductive developmental process;GO:0009740//gibberellic acid mediated signaling pathway	1233	0	gi|110747150|gb|ABG89394.1|/0/gibberellic acid receptor [Gossypium hirsutum]	AT3G63010.1 | Symbols: ATGID1B, GID1B | GID1B (GA INSENSITIVE DWARF1B); hydrolase| chr3:23289717-23290998 FORWARD	e-161
zhu1_Ghi#S42292126	7.81	14.55	0.897625	23.09	1.56387	25.63	1.71444	29.6	1.9222	78.75	3.33389	22.86	1.54943	33.58	2.10421	19.34	1.30819	-	-	GO:0009719	1210	3e-51	gi|110816007|gb|ABG91751.1|/2.84961e-52/HyPRP1 [Gossypium hirsutum]	AT1G28290.2 | Symbols: AGP31 | AGP31 (arabinogalactan-protein 31) |chr1:9889331-9890843 REVERSE	2e-25
zhu1_Ghi#S42358818	322.86	85.6	-1.91523	213.66	-0.595592	111.25	-1.5371	159.22	-1.01989	169.92	-0.926053	378.24	0.228393	512.76	0.667375	694.84	1.10577	-	GO:0005488//binding	GO:0006810//transport	959	5e-31	gi|110816009|gb|ABG91752.1|/5.2421e-32/HyPRP2 [Gossypium hirsutum]	AT1G62510.1 | Symbols: | protease inhibitor/seed storage/lipid transferprotein (LTP) family protein | chr1:23136632-23137081REVERSE	3e-26
zhu1_Ghi#S42302461	13.73	9.79	-0.487951	6.72	-1.0308	10.19	-0.430178	25.49	0.8926	1.41	-3.28356	2.54	-2.43443	6.83	-1.00737	3.64	-1.91532	GO:0009536//plastid;GO:0033176//proton-transporting V-type ATPase complex;GO:0031090//organelle membrane;GO:0005773//vacuole	GO:0019829//cation-transporting ATPase activity	GO:0000902//cell morphogenesis;GO:0006754//ATP biosynthetic process;GO:0009699//phenylpropanoid biosynthetic process;GO:0006109//regulation of carbohydrate metabolic process	1296	e-162	gi|111154399|gb|ABH07428.1|/3.36698e-163/vacuolar H+-ATPase subunit C [Gossypium hirsutum]	AT1G12840.1 | Symbols: DET3, ATVHA-C | DET3 (DE-ETIOLATED 3);proton-transporting ATPase, rotational mechanism |chr1:4375584-4378220 FORWARD	e-154
zhu1_Ghi#S30001431	12.39	13.71	0.146052	28.94	1.22389	5.82	-1.09009	1.64	-2.91741	3.67	-1.75532	6.49	-0.932886	8.74	-0.503471	7.29	-0.765185	GO:0031224//intrinsic to membrane;GO:0009526//plastid envelope;GO:0031090//organelle membrane;GO:0005740//mitochondrial envelope	GO:0016616//oxidoreductase activity, acting on the CH-OH group of donors, NAD or NADP as acceptor;GO:0000166//nucleotide binding;GO:0048037//cofactor binding	GO:0006732//coenzyme metabolic process;GO:0006720//isoprenoid metabolic process	573	1e-71	gi|11132836|sp|O64966.1|HMDH1_GOSHI/1.5659e-72/RecName: Full=3-hydroxy-3-METHYLglutaryl-coenzyme A reductase 1; Short=HMG-CoA reductase 1	AT1G76490.1 | Symbols: HMG1, HMGR1 | HMG1 (HYDROXY METHYLGLUTARYL COA REDUCTASE1); hydroxyMETHYLglutaryl-CoA reductase |chr1:28695801-28698206 FORWARD	2e-65
zhu1_Ghi#S42312283	100.71	10.07	-3.32207	13.15	-2.93707	25.92	-1.95807	15.89	-2.66402	84.39	-0.255063	93.71	-0.103932	56.25	-0.840282	116.88	0.214821	GO:0031224//intrinsic to membrane;GO:0009526//plastid envelope;GO:0031090//organelle membrane;GO:0005740//mitochondrial envelope	GO:0016616//oxidoreductase activity, acting on the CH-OH group of donors, NAD or NADP as acceptor;GO:0000166//nucleotide binding;GO:0048037//cofactor binding	GO:0006732//coenzyme metabolic process;GO:0006720//isoprenoid metabolic process	874	5e-99	gi|11132838|sp|O64967.1|HMDH2_GOSHI/6.21176e-106/RecName: Full=3-hydroxy-3-METHYLglutaryl-coenzyme A reductase 2; Short=HMG-CoA reductase 2	AT1G76490.1 | Symbols: HMG1, HMGR1 | HMG1 (HYDROXY METHYLGLUTARYL COA REDUCTASE1); hydroxyMETHYLglutaryl-CoA reductase |chr1:28695801-28698206 FORWARD	4e-95
zhu1_Ghi#S42357674	144.33	61.26	-1.23635	55.53	-1.37803	128.43	-0.168389	253.22	0.81102	280.28	0.957498	148.75	0.0435185	115.49	-0.321603	235.17	0.704333	GO:0031981//nuclear lumen	GO:0003712//transcription cofactor activity;GO:0003677//DNA binding	GO:0009725//response to hormone stimulus;GO:0010467//gene expression;GO:0010557//positive regulation of macromolecule biosynthetic process	1013	2e-27	gi|112819971|gb|ABI23959.1|/2.22934e-28/WRKY transcription factor 2 [Gossypium hirsutum]	AT2G42680.1 | Symbols: MBF1A, ATMBF1A | MBF1A (MULTIPROTEIN BRIDGING FACTOR1A); DNA binding / transcription coactivator |chr2:17774972-17776116 FORWARD	4e-19
zhu1_Ghi#S34535654	4.31	23.22	2.42961	9.35	1.11728	0.58	-2.89356	1.92	-1.16658	0.85	-2.34215	36.98	3.10099	37.95	3.13834	12.89	1.58049	-	-	-	942	e-163	gi|112819971|gb|ABI23959.1|/4.30328e-164/WRKY transcription factor 2 [Gossypium hirsutum]	AT1G80840.1 | Symbols: WRKY40, ATWRKY40 | WRKY40; transcription factor |chr1:30383834-30385356 FORWARD	1e-63
zhu1_Ghi#S28710382	0.01	0.01	0	0.01	0	0.01	0	11.78	10.2021	5.65	9.14211	6.49	9.34207	16.38	10.6777	21.58	11.0755	GO:0005777//peroxisome	GO:0005488//binding;GO:0016833//oxo-acid-lyase activity	GO:0009060//aerobic respiration;GO:0043436;GO:0044262//cellular carbohydrate metabolic process	1872	0	gi|113029|sp|P17069.1|ACEA_GOSHI/0/RecName: Full=Isocitrate lyase; Short=ICL; Short=Isocitratase; Short=Isocitrase	AT3G21720.1 | Symbols: ICL | ICL (ISOCITRATE LYASE); catalytic/ isocitrate lyase| chr3:7652789-7655873 REVERSE	0
zhu1_Ghi#S28706863	32.85	17.34	-0.921789	13.74	-1.25751	12.52	-1.39166	12.33	-1.41372	15.81	-1.05506	6.49	-2.3396	6.83	-2.26594	6.73	-2.28721	-	-	-	925		gi|113205448|gb|ABI34400.1|/8.06652e-75/Putative mandelonitrile lyase, related [Solanum demissum]	AT1G14180.1 | Symbols: | protein binding / zinc ion binding |chr1:4847828-4848970 FORWARD	1e-50
zhu1_Ghi#S42342390	222.96	17.62	-3.6615	25.14	-3.14873	299.39	0.425241	91.26	-1.28873	60.97	-1.87061	16.37	-3.76766	8.46	-4.71998	96.7	-1.2052	GO:0043231//intracellular membrane-bounded organelle	GO:0005515//protein binding	GO:0010468//regulation of gene expression;GO:0009755//hormone-mediated signaling pathway	768	5e-30	gi|113700413|gb|ABI36495.1|/5.24129e-31/AUX/IAA27 A [Malus x domestica]	AT3G04730.1 | Symbols: IAA16 | IAA16; transcription factor |chr3:1288993-1290415 REVERSE	3e-27
zhu1_Ghi#S33818697	2.42	11.47	2.24479	7.6	1.65099	15.44	2.67359	49.6	4.35726	0.85	-1.50947	2.82	0.220688	3.55	0.552812	13.45	2.47453	GO:0044464//cell part	-	GO:0007047//cellular cell wall organization	852	e-101	gi|115334948|gb|ABI94060.1|/3.04101e-102/ripening-related expansin [Cucumis melo]	AT2G39700.1 | Symbols: ATEXPA4, ATEXP4, ATHEXP ALPHA 1.6 | ATEXPA4 (ARABIDOPSISTHALIANA EXPANSIN A4) | chr2:16544246-16545434 REVERSE	e-100
zhu1_Ghi#S42353718	7.81	1.4	-2.4799	15.78	1.0147	11.07	0.503261	35.35	2.17832	385.56	5.62549	10.73	0.458256	7.65	-0.0298628	3.36	-1.21686	-	GO:0046914//transition metal ion binding	-	912	2e-77	gi|115393868|gb|ABI96983.1|/1.52864e-78/phytocyanin-like arabinogalactan-protein [Gossypium hirsutum]	AT2G25060.1 | Symbols: | plastocyanin-like domain-containing protein |chr2:10662308-10662930 FORWARD	8e-45
zhu1_Ghi#S43062245	38.51	20.98	-0.876218	12.86	-1.58234	35.53	-0.116195	59.74	0.633464	51.09	0.407808	20.89	-0.882421	9.83	-1.96997	43.17	0.164796	GO:0031410//cytoplasmic vesicle	GO:0017111//nucleoside-triphosphatase activity;GO:0032561//guanyl ribonucleotide binding;GO:0001883//purine nucleoside binding	-	1301	e-164	gi|115463395|ref|NP_001055297.1|/3.60899e-165/Os05g0357600 [Oryza sativa Japonica Group]	AT1G72660.3 | Symbols: | developmentally regulated GTP-binding protein, putative| chr1:27354161-27356543 FORWARD	e-160
zhu1_Ghi#S28696203	0.01	0.56	5.80735	1.17	6.87036	1.16	6.85798	7.4	9.53138	1.69	7.40088	7.62	9.57365	13.11	10.3565	33.64	11.716	GO:0009536//plastid	-	GO:0000302//response to reactive oxygen species;GO:0009642//response to light intensity	910	2e-78	gi|115490848|gb|ABI97958.1|/2.25777e-79/alpha-crystalline Heat shock protein [Gossypium arboreum]	AT4G27670.1 | Symbols: HSP21 | HSP21 (HEAT SHOCK PROTEIN 21) |chr4:13819048-13819895 REVERSE	9e-65
zhu1_Ghi#S42304086	215.42	210.35	-0.0343604	186.77	-0.205889	124.36	-0.79263	104.14	-1.04863	38.67	-2.47787	51.37	-2.06815	72.35	-1.57409	50.45	-2.09423	-	GO:0008135//translation factor activity, nucleic acid binding;GO:0042623//ATPase activity, coupled;GO:0032559//adenyl ribonucleotide binding	GO:0010467//gene expression	1330	e-151	gi|1170506|sp|P41379.1|IF4A2_NICPL/9.48885e-153/RecName: Full=Eukaryotic initiation factor 4A-2; Short=eIF-4A-2; AltName: Full=ATP-dependent RNA helicase eIF4A-2	AT3G13920.3 | Symbols: EIF4A1, RH4, TIF4A1 | EIF4A1 (EUKARYOTIC TRANSLATIONINITIATION FACTOR 4A1); ATP-dependent helicase/translation initiation factor | chr3:4592635-4594094REVERSE	e-151
zhu1_Ghi#S33810168	27.2	135.39	2.31544	55.83	1.03743	46.31	0.767717	23.84	-0.190222	51.37	0.917319	2065.62	6.24682	2109.76	6.27733	2319.98	6.41436	-	-	GO:0009414//response to water deprivation	851	1e-19	gi|1170745|sp|P46518.1|LEA14_GOSHI/2.05812e-24/RecName: Full=Late embryogenesis abundant protein Lea14-A	AT1G01470.1 | Symbols: LEA14, LSR3 | LEA14 (LATE EMBRYOGENESIS ABUNDANT 14) |chr1:172295-172826 REVERSE	4e-17
zhu1_Ghi#S30007557	263.08	20.98	-3.64841	28.64	-3.1994	133.09	-0.983099	414.08	0.654408	60.12	-2.12958	224.4	-0.229429	207.51	-0.342321	225.92	-0.21969	-	-	GO:0009628//response to abiotic stimulus;GO:0006979//response to oxidative stress	867	5e-37	gi|1170747|sp|P46521.1|LEA5A_GOSHI/2.07713e-45/RecName: Full=Late embryogenesis abundant protein Lea5-A	AT4G02380.1 | Symbols: SAG21, AtLEA5 | SAG21 (SENESCENCE-ASSOCIATED GENE 21) |chr4:1046414-1046807 REVERSE	8e-12
zhu1_Ghi#S42296112	3357.32	302.94	-3.47021	428.79	-2.96897	453.16	-2.88922	1548.08	-1.11683	845.64	-1.98919	2919.19	-0.201742	2895.83	-0.213333	1783.5	-0.912599	-	-	GO:0009628//response to abiotic stimulus;GO:0006979//response to oxidative stress	920	6e-37	gi|1170747|sp|P46521.1|LEA5A_GOSHI/2.26464e-45/RecName: Full=Late embryogenesis abundant protein Lea5-A	AT4G02380.1 | Symbols: SAG21, AtLEA5 | SAG21 (SENESCENCE-ASSOCIATED GENE 21) |chr4:1046414-1046807 REVERSE	9e-12
zhu1_Ghi#S42291524	1.08	3.92	1.85982	8.48	2.97303	12.52	3.53513	17.81	4.04358	12.42	3.52356	9.6	3.152	12.29	3.50838	20.18	4.22382	GO:0043231//intracellular membrane-bounded organelle;GO:0030964	GO:0046914//transition metal ion binding;GO:0051536//iron-sulfur cluster binding;GO:0048037//cofactor binding;GO:0050136//NADH dehydrogenase (quinone) activity	GO:0006091//generation of precursor metabolites and energy	1304	3e-85	gi|1171866|sp|P42027.1|NDUS7_BRAOL/2.56623e-86/RecName: Full=NADH-ubiquinone oxidoreductase 20 kDa subunit, mitochondrial; AltName: Full=Complex I-20kD; Short=CI-20kD; Flags: Precursor	AT5G11770.1 | Symbols: | NADH-ubiquinone oxidoreductase 20 kDa subunit,mitochondrial | chr5:3791148-3792929 REVERSE	2e-87
zhu1_Ghi#S42303886	4.31	6.43	0.577131	20.46	2.24705	2.04	-1.07912	0.82	-2.39399	8.47	0.974674	22.86	2.40707	13.11	1.60491	3.08	-0.484758	GO:0043231//intracellular membrane-bounded organelle;GO:0031224//intrinsic to membrane	GO:0015291//secondary active transmembrane transporter activity;GO:0015103//inorganic anion transmembrane transporter activity	GO:0015698//inorganic anion transport	810	9e-65	gi|117557150|gb|ABK35752.1|/9.44066e-66/sulfate transporter [Populus tremula x Populus alba]	AT3G12520.1 | Symbols: SULTR4;2 | SULTR4;2; sulfate transmembrane transporter |chr3:3967976-3971891 REVERSE	1e-53
zhu1_Ghi#S42288598	206	404.2	0.972425	485.78	1.23766	108.63	-0.923222	177.31	-0.21637	301.17	0.547934	453.6	1.13878	560	1.44278	246.1	0.2566	GO:0030529//ribonucleoprotein complex	GO:0005198//structural molecule activity	GO:0010467//gene expression	1306	3e-69	gi|117607067|gb|ABK42077.1|/2.57816e-70/ubiquitin extension protein [Capsicum annuum]	AT2G47110.1 | Symbols: UBQ6 | UBQ6; protein binding | chr2:19344701-19345174FORWARD	3e-67
zhu1_Ghi#S42357483	51.16	62.38	0.286067	286.73	2.4866	372.49	2.86411	142.23	1.47514	3.1	-4.04468	13.83	-1.88722	27.3	-0.906115	15.14	-1.75665	-	-	-	886	6e-09	gi|117650693|gb|ABK54296.1|/6.53648e-10/glycine-rich protein [Gossypium hirsutum]	AT4G27410.2 | Symbols: RD26, ANAC072 | RD26 (RESPONSIVE TO DESICCATION 26);transcription activator/ transcription factor |chr4:13707928-13709013 REVERSE	6e-07
zhu1_Ghi#S42299558	7	18.74	1.42069	38.87	2.47323	5.53	-0.340075	0.01	-9.45121	0.01	-9.45121	0.01	-9.45121	0.55	-3.66985	0.01	-9.45121	GO:0031224//intrinsic to membrane	-	GO:0006810//transport	1292	e-138	gi|118132686|gb|ABK60194.1|/1.43737e-139/PIP1 protein [Gossypium hirsutum]	AT4G00430.1 | Symbols: TMP-C, PIP1;4, PIP1E | PIP1;4 (PLASMA MEMBRANE INTRINSICPROTEIN 1;4); water channel | chr4:186143-187531 REVERSE	e-120
zhu1_Ghi#S42287745	1877.66	953.59	-0.977495	187.36	-3.32505	69.9	-4.7475	172.92	-3.44076	62.1	-4.9182	428.2	-2.13258	519.32	-1.85424	177.71	-3.40134	-	GO:0003824//catalytic activity	GO:0009755//hormone-mediated signaling pathway	1209	8e-22	gi|119367470|gb|ABL67651.1|/6.16954e-23/putative auxin-repressed/dormancy-associated protein [Citrus hybrid cultivar]	AT1G28330.4 | Symbols: | DYL1 (DORMANCY-ASSOCIATED PROTEIN-LIKE 1) |chr1:9934134-9935216 REVERSE	2e-19
zhu1_Ghi#S42275992	12.66	8.11	-0.642504	5.26	-1.26714	6.12	-1.04867	4.38	-1.53127	1.41	-3.16651	6.21	-1.02761	4.64	-1.44808	7.29	-0.796287	GO:0044444//cytoplasmic part	GO:0016667//oxidoreductase activity, acting on sulfur group of donors;GO:0030234//enzyme regulator activity	GO:0009987//cellular process;GO:0008152//metabolic process;GO:0044093	698	5e-37	gi|119367477|gb|ABL67654.1|/4.92792e-38/putative H-type thioredoxin [Citrus hybrid cultivar]	AT3G51030.1 | Symbols: ATTRX1, ATTRX H1 | ATTRX1; oxidoreductase, acting onsulfur group of donors, disulfide as acceptor |chr3:18951123-18951955 REVERSE	2e-37
zhu1_Ghi#S30018899	114.71	121.96	0.0884169	118.96	0.0524854	64.36	-0.833755	67.96	-0.755233	221.85	0.951593	87.78	-0.386027	100.75	-0.187211	37.56	-1.61072	GO:0044444//cytoplasmic part	GO:0015036//disulfide oxidoreductase activity;GO:0030234//enzyme regulator activity	GO:0051234//establishment of localization;GO:0018904;GO:0019725//cellular homeostasis;GO:0044093;GO:0006091//generation of precursor metabolites and energy	791	7e-52	gi|119367477|gb|ABL67654.1|/6.73688e-53/putative H-type thioredoxin [Citrus hybrid cultivar]	AT3G51030.1 | Symbols: ATTRX1, ATTRX H1 | ATTRX1; oxidoreductase, acting onsulfur group of donors, disulfide as acceptor |chr3:18951123-18951955 REVERSE	2e-50
zhu1_Ghi#S33785628	19.66	15.94	-0.302612	27.18	0.467282	13.4	-0.55303	8.77	-1.16461	1.13	-4.12087	6.49	-1.59897	12.29	-0.677778	5.33	-1.88306	-	GO:0015036//disulfide oxidoreductase activity	GO:0019725//cellular homeostasis	637	2e-45	gi|119367492|gb|ABL67659.1|/2.41568e-46/putative glutaredoxin-like protein [Citrus hybrid cultivar]	AT4G33040.1 | Symbols: | glutaredoxin family protein | chr4:15940779-15941213REVERSE	9e-44
zhu1_Ghi#S42307592	6.46	66.02	3.3533	70.15	3.44084	2.62	-1.30197	1.92	-1.75043	1.69	-1.93451	3.67	-0.815754	5.73	-0.172999	1.12	-2.52804	GO:0009536//plastid	GO:0003676//nucleic acid binding	GO:0006399//tRNA metabolic process;GO:0006396//RNA processing	1292	e-137	gi|119368480|ref|YP_913168.1|/2.85158e-138/maturase [Gossypium barbadense]	ATCG00040.1 | Symbols: MATK | Encodes a maturase located in the trnK intron inthe chloroplast genome. | chrC:2056-3636 REVERSE	3e-93
zhu1_Ghi#S28644503	22.08	257.07	3.54135	136.79	2.63115	85.91	1.96009	87.69	1.98967	36.69	0.732647	53.35	1.27275	73.72	1.73932	49.61	1.16789	-	GO:0016757//transferase activity, transferring glycosyl groups	-	780	4e-52	gi|119640513|gb|ABL85473.1|/4.58415e-53/gylcosyltransferase UGT71A13 [Maclura pomifera]	AT3G21760.1 | Symbols: | UDP-glucoronosyl/UDP-glucosyl transferase familyprotein | chr3:7667099-7668556 FORWARD	7e-47
zhu1_Ghi#S42301118	9.69	1.4	-2.79107	1.75	-2.46914	1.16	-3.06237	0.01	-9.92035	205.76	4.40832	67.74	2.80544	72.08	2.89503	236.85	4.61133	GO:0031410//cytoplasmic vesicle	-	-	1433	7e-35	gi|119657099|gb|ABL86674.1|/6.5855e-36/PDF [Gossypium barbadense]	AT2G42840.1 | Symbols: PDF1 | PDF1 (PROTODERMAL FACTOR 1) |chr2:17826327-17827426 REVERSE	3e-24
zhu1_Ghi#S42293622	0.01	1.68	7.39232	40.92	11.9986	6.7	9.38802	0.82	6.35755	0.01	0	0.01	0	0.55	5.78136	0.01	0	-	GO:0048037//cofactor binding;GO:0016616//oxidoreductase activity, acting on the CH-OH group of donors, NAD or NADP as acceptor	GO:0009813//flavonoid biosynthetic process	1411	e-124	gi|121755805|gb|ABM64800.1|/1.39533e-125/dihydroflavonol 4-reductase [Gossypium hirsutum]	AT5G42800.1 | Symbols: DFR, TT3, M318 | DFR (DIHYDROFLAVONOL 4-REDUCTASE);dihydrokaempferol 4-reductase | chr5:17164296-17165864REVERSE	e-102
zhu1_Ghi#S28710681	36.35	34.97	-0.0558376	203.43	2.48451	194.54	2.42004	808.71	4.4756	409.27	3.49303	3031.81	6.38208	2449.14	6.07418	2952.6	6.34389	-	GO:0016616//oxidoreductase activity, acting on the CH-OH group of donors, NAD or NADP as acceptor;GO:0046914//transition metal ion binding	GO:0008152//metabolic process	1508	0	gi|1220196|gb|AAA91811.1|/0/alcohol dehydrogenase 2a [Gossypium hirsutum]	AT1G77120.1 | Symbols: ADH1, ADH, ATADH, ATADH1 | ADH1 (ALCOHOL DEHYDROGENASE 1);alcohol dehydrogenase | chr1:28975509-28977216 FORWARD	0
zhu1_Ghi#S28680979	1.08	21.26	4.29904	2.63	1.28403	1.16	0.103093	0.55	-0.973528	0.01	-6.75489	6.21	2.52356	4.37	2.0166	3.92	1.85982	GO:0019866//organelle inner membrane;GO:0043231//intracellular membrane-bounded organelle;GO:0031224//intrinsic to membrane	GO:0043169//cation binding;GO:0003824//catalytic activity	GO:0009060//aerobic respiration;GO:0051234//establishment of localization;GO:0032501//multicellular organismal process	956	e-109	gi|122058944|gb|ABM66368.1|/2.78139e-110/mitochondrial alternative oxidase 2a [Vigna unguiculata]	AT5G64210.1 | Symbols: AOX2 | AOX2; alternative oxidase |chr5:25683965-25685664 REVERSE	e-100
zhu1_Ghi#S33811802	23.16	23.78	0.0381135	11.11	-1.05978	16.6	-0.480452	25.21	0.122361	7.34	-1.65778	75.36	1.70216	42.32	0.869704	67.83	1.55029	-	GO:0004702//receptor signaling protein serine/threonine kinase activity;GO:0032559//adenyl ribonucleotide binding	GO:0006464//protein modification process	641	2e-44	gi|122894104|gb|ABM67698.1|/2.69867e-45/mitogen-activated protein kinase [Citrus sinensis]	AT3G45640.1 | Symbols: ATMPK3, MPK3 | ATMPK3 (ARABIDOPSIS THALIANAMITOGEN-ACTIVATED PROTEIN KINASE 3); MAP kinase/ kinase/protein binding / protein kinase |chr3:16756918-16758476 FORWARD	7e-39
zhu1_Ghi#S30011208	0.54	3.08	2.5119	2.92	2.43494	5.53	3.35625	8.77	4.02155	20.32	5.2338	19.19	5.15125	28.67	5.73044	20.74	5.26331	GO:0044424//intracellular part	-	GO:0050896//response to stimulus	768	6e-44	gi|123580|sp|P05477.1|HSP21_SOYBN/1.67826e-45/RecName: Full=17.9 kDa class II Heat shock protein	AT5G12020.1 | Symbols: HSP17.6II | HSP17.6II (17.6 KDA CLASS II HEAT SHOCKPROTEIN) | chr5:3882409-3882876 REVERSE	3e-31
zhu1_Ghi#S42309288	6.73	13.99	1.05572	12.28	0.867632	1.16	-2.53648	0.55	-3.6131	21.45	1.6723	48.27	2.84245	58.16	3.11135	7.57	0.169687	-	GO:0005506//iron ion binding;GO:0022892	GO:0009725//response to hormone stimulus;GO:0006950//response to stress;GO:0015669//gas transport	1196	7e-80	gi|124028605|gb|ABM89110.1|/6.44167e-81/truncated hemoglobin [Populus tremula x Populus tremuloides]	AT4G32690.1 | Symbols: GLB3 | GLB3; oxygen transporter | chr4:15765486-15766862FORWARD	2e-72
zhu1_Ghi#S42358471	48.74	38.6	-0.336505	23.09	-1.07784	33.2	-0.553923	9.32	-2.3867	9.88	-2.30252	7.34	-2.73125	4.64	-3.39291	8.41	-2.53493	GO:0043231//intracellular membrane-bounded organelle;GO:0044444//cytoplasmic part	GO:0005504//fatty acid binding	GO:0009725//response to hormone stimulus;GO:0009314//response to radiation;GO:0006810//transport	777	5e-22	gi|124360024|gb|ABN08040.1|/5.36934e-23/Acyl-coA-binding protein, ACBP; Serine/threonine protein phosphatase, BSU1 [Medicago truncatula]	AT3G05420.2 | Symbols: ACBP4 | ACBP4 (ACYL-COA BINDING PROTEIN 4); acyl-CoAbinding | chr3:1561880-1567047 FORWARD	9e-23
zhu1_Ghi#S42309620	8.89	4.2	-1.08179	1.46	-2.60622	36.11	2.02214	32.61	1.87506	40.08	2.17263	5.65	-0.653933	3.28	-1.43849	53.26	2.5828	-	GO:0046872//metal ion binding	-	659	3e-24	gi|124360609|gb|ABN08608.1|/3.24902e-25/Zinc finger, RING-type [Medicago truncatula]	AT3G43220.2 | Symbols: | phosphoinositide phosphatase family protein |chr3:15197453-15202653 REVERSE	2e-22
zhu1_Ghi#S42286002	131.94	168.12	0.349609	128.61	-0.0368792	75.72	-0.801136	67.69	-0.962867	19.76	-2.73923	26.53	-2.31419	27.85	-2.24413	32.51	-2.02093	GO:0033176//proton-transporting V-type ATPase complex;GO:0031090//organelle membrane;GO:0005773//vacuole	GO:0015077//monovalent inorganic cation transmembrane transporter activity;GO:0019829//cation-transporting ATPase activity	GO:0006818//hydrogen transport;GO:0006754//ATP biosynthetic process	1354	e-156	gi|124360985|gb|ABN08957.1|/4.96398e-157/H+-transporting two-sector ATPase, C (AC39) subunit [Medicago truncatula]	AT3G28710.1 | Symbols: | H+-transporting two-sector ATPase, putative |chr3:10773144-10775594 REVERSE	e-156
zhu1_Ghi#S28710524	24.23	186.3	2.94276	31.57	0.38176	16.89	-0.520625	74.27	1.61599	0.56	-5.43522	37.54	0.631634	62.8	1.37397	61.38	1.34097	-	GO:0046914//transition metal ion binding;GO:0016702//oxidoreductase activity, acting on single donors with incorporation of molecular oxygen, incorporation of two atoms of oxygen	GO:0006633//fatty acid biosynthetic process	2835	0	gi|124365601|gb|AAK50778.4|AF361893_1/0/bacterial-induced lipoxygenase [Gossypium hirsutum]	AT1G55020.1 | Symbols: LOX1 | LOX1; lipoxygenase | chr1:20525798-20530143 FORWARD	0
zhu1_Ghi#S42318529	67.32	239.73	1.8323	314.21	2.22262	137.17	1.02686	142.5	1.08185	38.1	-0.821244	48.83	-0.463267	53.79	-0.323697	27.75	-1.27855	GO:0016020//membrane	GO:0003824//catalytic activity;GO:0000166//nucleotide binding	GO:0006350//transcription	915	e-105	gi|124488472|gb|ABN12320.1|/2.97201e-106/benzoquinone reductase [Gossypium hirsutum]	AT4G27270.1 | Symbols: | quinone reductase family protein |chr4:13661458-13663243 REVERSE	1e-92
zhu1_Ghi#S42294218	12.39	8.11	-0.611402	8.77	-0.498527	9.61	-0.366568	0.01	-10.275	0.01	-10.275	0.01	-10.275	1.09	-3.50678	0.01	-10.275	-	-	-	1290	e-128	gi|124488476|gb|ABN12322.1|/3.23692e-150/phenylcoumaran benzylic ether reductase-like protein [Gossypium hirsutum]	AT4G39230.1 | Symbols: | isoflavone reductase, putative |chr4:18266024-18267604 REVERSE	e-110
zhu1_Ghi#S42319065	38.51	30.49	-0.336897	9.35	-2.04219	13.98	-1.46187	0.01	-11.911	0.01	-11.911	0.01	-11.911	0.01	-11.911	0.84	-5.5187	-	-	-	1254	e-141	gi|124488476|gb|ABN12322.1|/3.30691e-168/phenylcoumaran benzylic ether reductase-like protein [Gossypium hirsutum]	AT1G75280.1 | Symbols: | isoflavone reductase, putative |chr1:28252030-28253355 FORWARD	e-125
zhu1_Ghi#S42313493	2.42	45.04	4.21813	90.61	5.22659	224.83	6.53768	17.81	2.87961	0.56	-2.11151	0.01	-7.91886	1.37	-0.820831	0.01	-7.91886	-	GO:0016616//oxidoreductase activity, acting on the CH-OH group of donors, NAD or NADP as acceptor;GO:0043169//cation binding	GO:0006721//terpenoid metabolic process	1345	2e-49	gi|124558720|gb|ABN13969.1|/1.5142e-50/1-deoxy-D-xylulose 5-phosphate reductoisomerase [Gossypium barbadense]	AT5G62790.1 | Symbols: DXR, PDE129 | DXR (1-DEOXY-D-XYLULOSE 5-PHOSPHATEREDUCTOISOMERASE); 1-deoxy-D-xylulose-5-phosphatereductoisomerase | chr5:25214358-25217292 REVERSE	6e-44
zhu1_Ghi#S42316218	140.56	118.88	-0.24168	127.44	-0.141368	44.85	-1.64801	81.39	-0.788263	8.47	-4.05268	7.9	-4.15319	13.65	-3.36421	7.01	-4.32563	GO:0009536//plastid	GO:0016903//oxidoreductase activity, acting on the aldehyde or oxo group of donors;GO:0016744	GO:0006772//thiamin metabolic process;GO:0006721//terpenoid metabolic process	911	e-134	gi|124558735|gb|ABN13970.1|/3.95795e-135/1-deoxy-D-xylulose 5-phosphate synthase [Gossypium barbadense]	AT4G15560.1 | Symbols: CLA1, DEF, CLA, DXS, DXPS2 | CLA1 (CLOROPLASTOS ALTERADOS1); 1-deoxy-D-xylulose-5-phosphate synthase |chr4:8884218-8887254 FORWARD	e-116
zhu1_Ghi#S37231141	12.66	26.85	1.08464	11.11	-0.188419	76.3	2.59141	43.03	1.76507	20.32	0.682623	54.48	2.10545	41.5	1.71283	120.81	3.25439	-	GO:0035251//UDP-glucosyltransferase activity	-	1599	0	gi|125950374|gb|ABN58740.1|/0/UGT protein [Gossypium hirsutum]	AT3G11340.1 | Symbols: | UDP-glucoronosyl/UDP-glucosyl transferase familyprotein | chr3:3556728-3558149 FORWARD	4e-99
zhu1_Ghi#S28710523	0.01	0.84	6.39232	0.01	0	0.01	0	0.55	5.78136	2.54	7.98868	1086.72	16.7296	1224.3	16.9016	2652.13	18.0168	GO:0043231//intracellular membrane-bounded organelle	-	-	1195	1e-14	gi|126080|sp|P13939.1|LEAD7_GOSHI/1.44316e-48/RecName: Full=Late embryogenesis abundant protein D-7; Short=LEA D-7	AT3G15670.1 | Symbols: | late embryogenesis abundant protein, putative / LEAprotein, putative | chr3:5310141-5310901 REVERSE	4e-14
zhu1_Ghi#S28710600	129.52	32.73	-1.98449	516.47	1.99551	605.77	2.2256	379	1.54902	1.41	-6.52134	2.54	-5.6722	4.1	-4.98141	12.05	-3.42607	GO:0030312//external encapsulating structure;GO:0009526//plastid envelope;GO:0009534//chloroplast thylakoid;GO:0009570//chloroplast stroma;GO:0005576//extracellular region	GO:0008047//enzyme activator activity;GO:0001071;GO:0032559//adenyl ribonucleotide binding	GO:0009314//response to radiation;GO:0006952//defense response	1462	0	gi|12620883|gb|AAG61121.1|AF329935_1/0/ribulose-1,5-bisphosphate carboxylase/oxygenase activase 2 [Gossypium hirsutum]	AT2G39730.1 | Symbols: RCA | RCA (RUBISCO ACTIVASE); ADP binding / ATP binding /enzyme regulator/ ribulose-1,5-bisphosphatecarboxylase/oxygenase activator | chr2:16570951-16573345REVERSE	0
zhu1_Ghi#S28710444	2.15	5.31	1.30438	2.05	-0.0687128	1.75	-0.296982	26.58	3.62793	19.19	3.15795	12.98	2.59388	46.14	4.42361	38.4	4.1587	GO:0005777//peroxisome	GO:0016747//transferase activity, transferring acyl groups other than amino-acyl groups;GO:0046912//transferase activity, transferring acyl groups, acyl groups converted into alkyl on transfer	GO:0009060//aerobic respiration;GO:0044262//cellular carbohydrate metabolic process	2010	0	gi|126770|sp|P17432.1|MASY_GOSHI/0/RecName: Full=Malate synthase, glyoxysomal	AT5G03860.1 | Symbols: MLS | MLS (MALATE SYNTHASE); malate synthase |chr5:1032276-1034527 REVERSE	0
zhu1_Ghi#S37452893	16.16	9.79	-0.723046	17.83	0.14188	10.48	-0.624788	5.48	-1.56018	1.41	-3.51866	0.01	-10.6582	0.01	-10.6582	1.96	-3.0435	GO:0015630//microtubule cytoskeleton	GO:0003774//motor activity;GO:0032559//adenyl ribonucleotide binding	GO:0007017//microtubule-based process	3447	0	gi|127519339|gb|ABO28522.1|/0/kinesin-related protein [Gossypium hirsutum]	AT2G47500.1 | Symbols: | ATP binding / microtubule motor |chr2:19493247-19497882 FORWARD	0
zhu1_Ghi#S42285320	42.01	6.99	-2.58737	8.48	-2.3086	83.58	0.992425	55.63	0.40513	20.32	-1.04783	4.8	-3.12963	2.18	-4.26833	55.78	0.409015	-	-	-	945	6e-77	gi|129594025|gb|ABO31123.1|/6.15989e-78/putative ureidoglycolate hydrolase [Phaseolus vulgaris]	AT2G35820.1 | Symbols: | unknown protein | chr2:15050933-15052004 FORWARD	2e-66
zhu1_Ghi#S33840733	0.01	0.01	0	0.01	0	4.08	8.67243	32.89	11.6834	2.26	7.82018	24.84	11.2784	24.85	11.279	24.11	11.2354	-	GO:0016616//oxidoreductase activity, acting on the CH-OH group of donors, NAD or NADP as acceptor;GO:0046914//transition metal ion binding	GO:0008152//metabolic process	548	3e-58	gi|1297359|gb|AAA98984.1|/3.0302e-59/alcohol dehydrogenase 2d [Gossypium hirsutum]	AT1G77120.1 | Symbols: ADH1, ADH, ATADH, ATADH1 | ADH1 (ALCOHOL DEHYDROGENASE1); alcohol dehydrogenase | chr1:28975509-28977216FORWARD	3e-53
zhu1_Ghi#S28710678	1.88	3.36	0.837729	0.88	-1.09516	0.58	-1.69661	21.1	3.48844	24.84	3.72386	51.37	4.77212	31.95	4.08701	31.39	4.0615	-	GO:0016616//oxidoreductase activity, acting on the CH-OH group of donors, NAD or NADP as acceptor;GO:0046914//transition metal ion binding	GO:0008152//metabolic process	714	1e-90	gi|1297361|gb|AAA98985.1|/1.37232e-91/alcohol dehydrogenase 1 [Gossypium hirsutum]	AT1G77120.1 | Symbols: ADH1, ADH, ATADH, ATADH1 | ADH1 (ALCOHOL DEHYDROGENASE1); alcohol dehydrogenase | chr1:28975509-28977216FORWARD	1e-72
zhu1_Ghi#S28710676	0.01	0.01	0	9.35	9.86882	0.58	5.85798	15.62	10.6092	11.01	10.1046	71.13	12.7962	75.09	12.8744	39.52	11.9484	-	GO:0016616//oxidoreductase activity, acting on the CH-OH group of donors, NAD or NADP as acceptor;GO:0046914//transition metal ion binding	GO:0008152//metabolic process	745	1e-85	gi|1297365|gb|AAA98987.1|/1.43997e-86/alcohol dehydrogenase 2b [Gossypium hirsutum]	AT1G77120.1 | Symbols: ADH1, ADH, ATADH, ATADH1 | ADH1 (ALCOHOL DEHYDROGENASE1); alcohol dehydrogenase | chr1:28975509-28977216FORWARD	1e-72
zhu1_Ghi#S42297631	243.16	50.63	-2.26384	72.49	-1.74605	61.74	-1.97763	127.7	-0.929147	154.11	-0.657945	20.04	-3.60095	38.23	-2.66913	36.44	-2.73831	-	-	-	1321	5e-78	gi|13346192|gb|AAK19618.1|AF336285_1/2.14491e-80/GHMYB38 [Gossypium hirsutum]	AT1G22640.1 | Symbols: ATMYB3, MYB3 | MYB3 (MYB DOMAIN PROTEIN 3); DNA binding/ transcription factor | chr1:8006289-8007219 FORWARD	1e-43
zhu1_Ghi#S42292211	22.89	6.71	-1.77033	7.31	-1.64677	40.77	0.83279	63.85	1.47997	25.69	0.166489	4.8	-2.25361	3.82	-2.58307	30.83	0.429617	GO:0005618//cell wall;GO:0000323//lytic vacuole;GO:0000322//storage vacuole;GO:0009536//plastid;GO:0044446//intracellular organelle part;GO:0005783//endoplasmic reticulum	GO:0005488//binding;GO:0016853//isomerase activity;GO:0016757//transferase activity, transferring glycosyl groups	GO:0012501//programmed cell death;GO:0010038//response to metal ion;GO:0033554//cellular response to stress;GO:0006970//response to osmotic stress;GO:0009791//post-embryonic development;GO:0065007//biological regulation	1382	e-118	gi|133902301|gb|ABO41832.1|/1.71394e-120/putative protein disulfide isomerase [Gossypium raimondii]	AT1G21750.1 | Symbols: ATPDIL1-1, ATPDI5, PDI5 | ATPDIL1-1 (PDI-LIKE 1-1);protein disulfide isomerase | chr1:7645767-7648514FORWARD	3e-91
zhu1_Ghi#S33810108	1.35	22.1	4.03302	190.86	7.14341	39.61	4.87483	0.55	-1.29546	0.01	-7.07682	2.82	1.06274	6.55	2.27854	0.01	-7.07682	-	GO:0005488//binding	-	696	3e-51	gi|133902320|gb|ABO41848.1|/3.48468e-52/putative calcium-binding protein [Gossypium hirsutum]	AT1G21550.1 | Symbols: | calcium-binding protein, putative |chr1:7553317-7553784 REVERSE	7e-26
zhu1_Ghi#S28656877	0.01	1.4	7.12928	2.34	7.87036	12.81	10.3231	25.49	11.3157	47.98	12.2282	7.9	9.62571	9.56	9.90087	35.6	11.7977	GO:0044432//endoplasmic reticulum part;GO:0016020//membrane;GO:0009536//plastid	GO:0016862//intramolecular oxidoreductase activity, interconverting keto- and enol-groups;GO:0004576//oligosaccharyl transferase activity	GO:0033554//cellular response to stress;GO:0006970//response to osmotic stress;GO:0019725//cellular homeostasis;GO:0010038//response to metal ion	550	9e-33	gi|133902323|gb|ABO41851.1|/9.96023e-34/putative protein disulfide isomerase [Gossypium hirsutum]	AT1G77510.1 | Symbols: ATPDIL1-2, PDI6, ATPDI6 | ATPDIL1-2 (PDI-LIKE 1-2);protein disulfide isomerase | chr1:29126742-29129433FORWARD	2e-21
zhu1_Ghi#S40597819	50.35	20.42	-1.30201	16.08	-1.64672	7.28	-2.78998	10.69	-2.23573	322.62	2.67977	89.2	0.825052	91.74	0.865559	50.45	0.00286249	GO:0043231//intracellular membrane-bounded organelle	-	-	1639	e-154	gi|133907524|gb|ABO42262.1|/3.49483e-155/AT-hook DNA-binding protein [Gossypium hirsutum]	AT2G45850.2 | Symbols: | DNA-binding family protein | chr2:18871901-18873457REVERSE	1e-63
zhu1_Ghi#S41643091	156.18	163.92	0.0697822	213.08	0.448185	185.52	0.248365	84.68	-0.883117	118.27	-0.401126	60.97	-1.35704	70.72	-1.14302	52.98	-1.55969	GO:0043234//protein complex;GO:0044444//cytoplasmic part;GO:0030312//external encapsulating structure;GO:0015630//microtubule cytoskeleton	GO:0032561//guanyl ribonucleotide binding;GO:0017111//nucleoside-triphosphatase activity	GO:0043623//cellular protein complex assembly;GO:0007017//microtubule-based process;GO:0010038//response to metal ion	1673	0	gi|134035494|gb|ABO47735.1|/0/alpha-tubulin [Gossypium hirsutum]	AT5G19780.1 | Symbols: TUA5 | TUA5; structural constituent of cytoskeleton |chr5:6687212-6688926 FORWARD	0
zhu1_Ghi#S41643082	27.74	5.31	-2.38518	6.14	-2.17566	4.95	-2.48647	2.19	-3.66297	0.56	-5.6304	0.85	-5.02836	0.82	-5.0802	1.96	-3.82304	GO:0032991//macromolecular complex;GO:0015630//microtubule cytoskeleton	GO:0032561//guanyl ribonucleotide binding;GO:0017111//nucleoside-triphosphatase activity	GO:0043623//cellular protein complex assembly;GO:0007017//microtubule-based process	1529	0	gi|134035498|gb|ABO47737.1|/0/alpha-tubulin [Gossypium hirsutum]	AT1G50010.1 | Symbols: TUA2 | TUA2; structural constituent of cytoskeleton |chr1:18517737-18519729 FORWARD	0
zhu1_Ghi#S41643076	409.84	151.05	-1.44003	294.33	-0.477626	391.13	-0.0674126	372.97	-0.136001	91.17	-2.16843	40.08	-3.35411	91.19	-2.16811	72.32	-2.50259	GO:0043234//protein complex;GO:0044444//cytoplasmic part;GO:0030312//external encapsulating structure;GO:0015630//microtubule cytoskeleton	GO:0032561//guanyl ribonucleotide binding;GO:0017111//nucleoside-triphosphatase activity	GO:0043623//cellular protein complex assembly;GO:0007017//microtubule-based process;GO:0010038//response to metal ion	1699	0	gi|134035500|gb|ABO47738.1|/0/alpha-tubulin [Gossypium hirsutum]	AT5G19780.1 | Symbols: TUA5 | TUA5; structural constituent of cytoskeleton |chr5:6687212-6688926 FORWARD	0
zhu1_Ghi#S41643064	43.08	8.67	-2.31291	151.11	1.81051	240.85	2.48304	91.26	1.08296	963.34	4.48295	124.48	1.53082	131.88	1.61414	42.88	-0.00671334	GO:0032991//macromolecular complex;GO:0015630//microtubule cytoskeleton	GO:0032561//guanyl ribonucleotide binding;GO:0017111//nucleoside-triphosphatase activity	GO:0043623//cellular protein complex assembly;GO:0007017//microtubule-based process	1634	0	gi|134035508|gb|ABO47742.1|/0/alpha-tubulin [Gossypium hirsutum]	AT4G14960.2 | Symbols: TUA6 | TUA6; structural constituent of cytoskeleton |chr4:8548769-8550319 REVERSE	0
zhu1_Ghi#S41643061	55.74	6.71	-3.05433	13.15	-2.08365	0.58	-6.58652	0.01	-12.4445	0.01	-12.4445	2.54	-4.45581	10.38	-2.42491	3.92	-3.82979	GO:0043231//intracellular membrane-bounded organelle	GO:0003677//DNA binding;GO:0001071	GO:0010468//regulation of gene expression;GO:0006351//transcription, DNA-dependent	1059	e-151	gi|134035510|gb|ABO47743.1|/1.54812e-152/homeobox protein [Gossypium hirsutum]	AT5G15150.1 | Symbols: ATHB-3, HAT7, ATHB3 | ATHB-3 (ARABIDOPSIS THALIANAHOMEOBOX 3); DNA binding / sequence-specific DNA binding/ transcription factor | chr5:4913951-4915609 REVERSE	2e-73
zhu1_Ghi#S41643058	886.45	77.2	-3.52137	50.57	-4.13169	17.47	-5.66509	4.66	-7.57157	1.69	-9.03487	12.7	-6.12514	40.68	-4.44565	22.98	-5.26959	GO:0005576//extracellular region;GO:0030312//external encapsulating structure;GO:0009536//plastid	GO:0005488//binding;GO:0016628//oxidoreductase activity, acting on the CH-CH group of donors, NAD or NADP as acceptor;GO:0016772//transferase activity, transferring phosphorus-containing groups	GO:0006950//response to stress;GO:0042221//response to chemical stimulus;GO:0023060;GO:0008152//metabolic process;GO:0009411//response to UV	1413	0	gi|134035512|gb|ABO47744.1|/0/polygalacturonase-inhibiting protein [Gossypium hirsutum]	AT3G20820.1 | Symbols: | leucine-rich repeat family protein |chr3:7280930-7282027 FORWARD	e-127
zhu1_Ghi#S33814104	57.09	56.5	-0.0149872	90.9	0.671042	177.94	1.64008	94.55	0.727839	14.11	-2.01652	14.96	-1.93213	24.03	-1.2484	22.42	-1.34845	GO:0009536//plastid	GO:0005515//protein binding	GO:0044267//cellular protein metabolic process	625	2e-48	gi|13430174|gb|AAK25754.1|AF334834_1/2.23709e-49/putative chaperon P13.9 [Castanea sativa]	AT3G47650.1 | Symbols: | bundle-sheath defective protein 2 family / bsd2family | chr3:17569576-17570262 FORWARD	2e-34
zhu1_Ghi#S42313471	177.99	379.31	1.09158	620.23	1.80101	221.34	0.314468	83.31	-1.09523	7.06	-4.65598	11.86	-3.90762	23.48	-2.92229	5.33	-5.06152	GO:0009521;GO:0031224//intrinsic to membrane;GO:0009534//chloroplast thylakoid	GO:0046906//tetrapyrrole binding;GO:0043169//cation binding	GO:0006464//protein modification process;GO:0006091//generation of precursor metabolites and energy	1249	e-144	gi|1345698|sp|P27518.2|CB21_GOSHI/2.22086e-148/RecName: Full=Chlorophyll a-b binding protein 151, chloroplastic; AltName: Full=LHCII type II CAB-151; Short=LHCP; Flags: Precursor	AT2G05100.1 | Symbols: LHCB2.1, LHCB2 | LHCB2.1; chlorophyll binding |chr2:1823449-1824331 REVERSE	e-140
zhu1_Ghi#S42327470	134.37	94.27	-0.51134	399.85	1.57325	76.89	-0.805343	115.1	-0.223323	0.01	-13.7139	1.41	-6.57437	8.74	-3.94243	4.2	-4.99968	GO:0005840//ribosome;GO:0030312//external encapsulating structure;GO:0009532//plastid stroma;GO:0009526//plastid envelope;GO:0009534//chloroplast thylakoid;GO:0005576//extracellular region;GO:0044436	GO:0046914//transition metal ion binding;GO:0016491//oxidoreductase activity;GO:0016831//carboxy-lyase activity	GO:0015977//carbon fixation;GO:0043094//cellular metabolic compound salvage;GO:0009639//response to red or far red light;GO:0006950//response to stress	1262	6e-77	gi|1352821|sp|P31333.2|RBS_GOSHI/1.09736e-94/RecName: Full=Ribulose bisphosphate carboxylase small chain, chloroplastic; Short=RuBisCO small subunit; Flags: Precursor	AT5G38430.1 | Symbols: | ribulose bisphosphate carboxylase small chain 1B /RuBisCO small subunit 1B (RBCS-1B) (ATS1B) |chr5:15384350-15385155 REVERSE	8e-79
zhu1_Ghi#S42286416	28.81	82.52	1.51817	77.46	1.42688	64.65	1.16608	74.54	1.37145	109.52	1.92655	81.01	1.49153	80.82	1.48814	58.58	1.02384	-	GO:0003676//nucleic acid binding;GO:0003712//transcription cofactor activity	GO:0006351//transcription, DNA-dependent	950	2e-43	gi|13699910|dbj|BAB41214.1|/9.0708e-45/putative transcriptional coactivator [Brassica rapa]	AT4G10920.2 | Symbols: KELP | KELP; DNA binding / transcription coactivator/transcription regulator | chr4:6697894-6699103 REVERSE	1e-45
zhu1_Ghi#S28710693	0.01	0.01	0	0.01	0	0.01	0	0.01	0	0.01	0	104.44	13.3504	108.12	13.4003	108.19	13.4013	-	-	-	1965	0	gi|137580|sp|P09801.1|VCLB_GOSHI/0/RecName: Full=Vicilin C72; AltName: Full=Alpha-globulin B; Flags: Precursor	AT3G22640.1 | Symbols: PAP85 | PAP85; nutrient reservoir | chr3:8011902-8013883REVERSE	4e-58
zhu1_Ghi#S28642433	18.85	68.53	1.86217	78.33	2.055	40.19	1.09227	36.17	0.940229	18.63	-0.0169368	16.37	-0.20351	20.48	0.119651	17.66	-0.0940792	GO:0031980//mitochondrial lumen;GO:0030312//external encapsulating structure;GO:0005746//mitochondrial respiratory chain;GO:0031981//nuclear lumen;GO:0009536//plastid	GO:0004175//endopeptidase activity;GO:0046914//transition metal ion binding	GO:0019538//protein metabolic process	1490	e-176	gi|13959067|gb|AAK51086.1|AF363285_1/2.60908e-177/mitochondrial processing peptidase [Avicennia marina]	AT3G02090.2 | Symbols: MPPBETA | mitochondrial processing peptidase beta subunit,putative | chr3:365624-368534 FORWARD	3e-95
zhu1_Ghi#S42328006	44.43	26.85	-0.726612	22.8	-0.9625	10.19	-2.12438	20.55	-1.1124	15.52	-1.51741	11.86	-1.90543	22.94	-0.953669	10.37	-2.09912	-	GO:0005506//iron ion binding;GO:0016705//oxidoreductase activity, acting on paired donors, with incorporation or reduction of molecular oxygen	GO:0006631//fatty acid metabolic process	1029	2e-88	gi|144583293|gb|ABP01349.1|/2.31726e-89/D8-sphingolipid desaturase [Jatropha curcas]	AT2G46210.1 | Symbols: | delta-8 sphingolipid desaturase, putative |chr2:18977542-18978891 FORWARD	9e-77
zhu1_Ghi#S38766759	36.62	13.99	-1.38824	8.48	-2.1105	18.06	-1.01983	23.29	-0.652921	16.37	-1.16158	14.96	-1.29152	21.57	-0.763606	70.63	0.947649	-	GO:0004674//protein serine/threonine kinase activity;GO:0032559//adenyl ribonucleotide binding	GO:0006952//defense response;GO:0006464//protein modification process;GO:0023060	1864	0	gi|145105398|gb|ABP35583.1|/0/CBL-interacting protein kinase [Gossypium hirsutum]	AT5G10930.1 | Symbols: CIPK5, SnRK3.24 | CIPK5 (CBL-INTERACTING PROTEIN KINASE5); ATP binding / kinase/ protein kinase/ proteinserine/threonine kinase | chr5:3445569-3446906 REVERSE	e-164
zhu1_Ghi#S42318856	29.35	5.59	-2.39244	7.01	-2.06587	1.46	-4.32932	3.84	-2.93418	0.01	-11.5191	0.01	-11.5191	0.01	-11.5191	0.56	-5.71179	GO:0044464//cell part	GO:0016837	-	1403	e-110	gi|14531296|gb|AAK66161.1|/1.93907e-111/pectate lyase [Fragaria x ananassa]	AT4G13710.1 | Symbols: | pectate lyase family protein | chr4:7962550-7966012FORWARD	e-107
zhu1_Ghi#S42304425	648.95	659.32	0.0228715	593.64	-0.128519	128.14	-2.34039	42.48	-3.93325	1731.64	1.41596	911.72	0.490483	1044.91	0.687199	239.93	-1.43549	GO:0000785//chromatin;GO:0043231//intracellular membrane-bounded organelle	GO:0003676//nucleic acid binding	GO:0034728	1339	1e-69	gi|145334271|ref|NP_001078516.1|/1.18973e-70/histone H3.2 [Arabidopsis thaliana]	AT4G40030.2 | Symbols: | histone H3.2 | chr4:18555840-18556827 REVERSE	6e-72
zhu1_Ghi#S42335601	217.57	162.24	-0.42335	140.01	-0.63595	76.01	-1.51722	212.93	-0.0311004	239.64	0.139389	137.18	-0.665409	170.1	-0.355097	105.67	-1.04191	GO:0000785//chromatin;GO:0043231//intracellular membrane-bounded organelle	GO:0003676//nucleic acid binding	GO:0034728	1300	2e-69	gi|145334271|ref|NP_001078516.1|/1.50658e-70/histone H3.2 [Arabidopsis thaliana]	AT4G40030.2 | Symbols: | histone H3.2 | chr4:18555840-18556827 REVERSE	7e-72
zhu1_Ghi#S33806516	12.93	0.01	-10.3365	19	0.555277	97.56	2.91557	20.55	0.668416	73.67	2.51035	6.77	-0.933495	9.83	-0.395459	10.37	-0.318306	GO:0000785//chromatin;GO:0009536//plastid;GO:0031981//nuclear lumen	GO:0003676//nucleic acid binding	GO:0034728	640	2e-58	gi|145334271|ref|NP_001078516.1|/2.51418e-59/histone H3.2 [Arabidopsis thaliana]	AT4G40030.2 | Symbols: | histone H3.2 | chr4:18555840-18556827 REVERSE	1e-60
zhu1_Ghi#S42294005	22.62	0.84	-4.75107	75.99	1.74821	16.89	-0.42143	3.56	-2.66765	55.6	1.29749	20.89	-0.114786	25.67	0.182484	5.05	-2.16324	GO:0000785//chromatin;GO:0009536//plastid;GO:0031981//nuclear lumen	GO:0003676//nucleic acid binding	GO:0034728	884	4e-58	gi|145334271|ref|NP_001078516.1|/4.43859e-59/histone H3.2 [Arabidopsis thaliana]	AT4G40030.2 | Symbols: | histone H3.2 | chr4:18555840-18556827 REVERSE	2e-60
zhu1_Ghi#S33810337	11.85	3.64	-1.70288	1.46	-3.02085	14.27	0.268098	13.7	0.209289	140.56	3.56823	42.06	1.82756	27.58	1.21874	52.13	2.13723	-	GO:0032559//adenyl ribonucleotide binding	GO:0006399//tRNA metabolic process	670	3e-73	gi|145360979|ref|NP_181956.2|/2.98324e-74/ATP binding [Arabidopsis thaliana]	AT2G44270.1 | Symbols: | ATP binding | chr2:18298078-18300153 REVERSE	2e-75
zhu1_Ghi#S38434472	38.51	53.43	0.472417	72.49	0.912549	18.93	-1.02456	9.04	-2.09084	53.35	0.470255	58.43	0.601476	47.24	0.294776	7.29	-2.40124	GO:0009526//plastid envelope;GO:0009532//plastid stroma	GO:0043169//cation binding;GO:0016421//CoA carboxylase activity;GO:0016879//ligase activity, forming carbon-nitrogen bonds;GO:0019842//vitamin binding;GO:0032559//adenyl ribonucleotide binding	GO:0006631//fatty acid metabolic process	1867	0	gi|145910320|gb|ABP98813.1|/0/chloroplast biotin carboxylase [Gossypium hirsutum]	AT5G35360.1 | Symbols: CAC2 | CAC2; acetyl-CoA carboxylase/ biotin carboxylase |chr5:13584300-13588268 FORWARD	0
zhu1_Ghi#S42291498	25.31	19.58	-0.370327	16.66	-0.603319	10.19	-1.31255	7.95	-1.67068	1.13	-4.48531	6.77	-1.90248	5.46	-2.21273	10.65	-1.24885	GO:0043231//intracellular membrane-bounded organelle;GO:0031410//cytoplasmic vesicle	GO:0003824//catalytic activity	GO:0023060	1307	e-112	gi|14626935|gb|AAK70805.1|/3.22668e-113/leucine-rich repeat resistance protein-like protein [Gossypium hirsutum]	AT5G61240.1 | Symbols: | protein binding | chr5:24629485-24631958 FORWARD	e-102
zhu1_Ghi#S42359208	136.79	3.92	-5.12497	0.88	-7.28024	10.78	-3.66553	0.01	-13.7397	0.01	-13.7397	0.01	-13.7397	1.09	-6.97149	2.8	-5.61039	-	-	-	933	6e-43	gi|146454676|gb|ABQ42004.1|/5.72877e-44/gibberellin induced protein [Sonneratia apetala]	AT1G74670.1 | Symbols: | gibberellin-responsive protein, putative |chr1:28053378-28053893 FORWARD	4e-32
zhu1_Ghi#S42323919	13.19	11.19	-0.237235	10.81	-0.287078	4.66	-1.50104	9.59	-0.459842	14.11	0.0972734	15.52	0.234684	10.1	-0.385089	14.01	0.0870124	-	GO:0008135//translation factor activity, nucleic acid binding	GO:0006412//translation	574	9e-52	gi|146454782|gb|ABQ42057.1|/1.05109e-52/putative translation factor [Sonneratia alba]	AT1G54290.1 | Symbols: | eukaryotic translation initiation factor SUI1,putative | chr1:20268710-20269390 REVERSE	4e-53
zhu1_Ghi#S42332831	44.16	22.66	-0.962592	20.17	-1.13053	4.95	-3.15724	10.14	-2.12268	1.98	-4.47917	3.1	-3.8324	4.64	-3.25054	7.29	-2.59875	-	GO:0008135//translation factor activity, nucleic acid binding	GO:0006412//translation	903	1e-55	gi|146454784|gb|ABQ42058.1|/1.2454e-56/putative translation factor [Sonneratia caseolaris]	AT1G54290.1 | Symbols: | eukaryotic translation initiation factor SUI1,putative | chr1:20268710-20269390 REVERSE	1e-55
zhu1_Ghi#S42296141	42.28	3.64	-3.53797	4.97	-3.08866	5.24	-3.01234	1.37	-4.94773	2.82	-3.90621	0.85	-5.63637	1.64	-4.68821	1.96	-4.43105	-	GO:0016740//transferase activity	-	987	e-102	gi|14718995|gb|AAK73021.1|AF367245_1/5.9341e-103/ceramide glucosyltransferase [Gossypium arboreum]	AT2G19880.1 | Symbols: | ceramide glucosyltransferase, putative |chr2:8581578-8585118 FORWARD	1e-77
zhu1_Ghi#S38766758	4.85	36.92	2.92835	38	2.96994	1.46	-1.73202	2.74	-0.823809	5.36	0.144248	17.78	1.8742	28.4	2.54983	0.01	-8.92184	-	GO:0005488//binding;GO:0004871//signal transducer activity;GO:0003824//catalytic activity	GO:0009312//oligosaccharide biosynthetic process;GO:0003006//reproductive developmental process;GO:0009740//gibberellic acid mediated signaling pathway	1072	0	gi|148612415|gb|ABQ96123.1|/0/gibberellic acid receptor-b [Gossypium hirsutum]	AT3G63010.1 | Symbols: ATGID1B, GID1B | GID1B (GA INSENSITIVE DWARF1B); hydrolase| chr3:23289717-23290998 FORWARD	e-159
zhu1_Ghi#S42294407	230.77	161.4	-0.515815	192.03	-0.265124	71.64	-1.68762	108.8	-1.08478	50.52	-2.19153	80.16	-1.5255	96.93	-1.25144	77.92	-1.56639	GO:0043231//intracellular membrane-bounded organelle	GO:0016627//oxidoreductase activity, acting on the CH-CH group of donors	GO:0009060//aerobic respiration	1016	3e-31	gi|14861484|gb|AAK73692.1|AF362739_1/1.51901e-101/succinate dehydrogenase subunit 3 [Gossypium hirsutum]	AT5G09600.2 | Symbols: SDH3-1 | SDH3-1; succinate dehydrogenase |chr5:2979777-2980527 FORWARD	5e-23
zhu1_Ghi#S42314401	16.96	7.83	-1.11505	2.34	-2.85756	15.73	-0.108617	1.92	-3.14296	0.01	-10.7279	0.01	-10.7279	0.01	-10.7279	1.68	-3.3356	GO:0043231//intracellular membrane-bounded organelle;GO:0031461//cullin-RING ubiquitin ligase complex	GO:0005488//binding	GO:0043161//proteasomal ubiquitin-dependent protein catabolic process;GO:0043623//cellular protein complex assembly;GO:0032501//multicellular organismal process;GO:0009740//gibberellic acid mediated signaling pathway;GO:0003006//reproductive developmental process	746	6e-79	gi|148615717|gb|ABQ96663.1|/5.85978e-80/F-box protein [Gossypium hirsutum]	AT4G24210.1 | Symbols: SLY1 | SLY1 (SLEEPY1) | chr4:12563658-12564113 FORWARD	5e-50
zhu1_Ghi#S42356055	52.51	20.98	-1.32358	3.8	-3.78852	5.53	-3.24724	20.83	-1.33393	2.26	-4.5382	5.36	-3.29229	12.83	-2.03307	31.11	-0.755214	-	-	-	954	e-109	gi|148645857|gb|ABR01221.1|/8.06823e-110/MYB8 [Gossypium hirsutum]	AT4G09460.1 | Symbols: ATMYB6 | ATMYB6; DNA binding / transcription factor |chr4:5993019-5994038 FORWARD	1e-57
zhu1_Ghi#S42328636	46.32	18.18	-1.34928	21.63	-1.0986	14.85	-1.64117	24.39	-0.925345	12.14	-1.93187	31.9	-0.538079	38.5	-0.266777	72.04	0.637163	-	-	-	758	3e-12	gi|148733635|gb|ABR09296.1|/2.85827e-13/ethphon-induced protein [Hevea brasiliensis]	AT5G47060.1 | Symbols: | senescence-associated protein-related |chr5:19116843-19117639 FORWARD	3e-07
zhu1_Ghi#S42327729	3.77	14.27	1.92035	14.91	1.98364	11.65	1.62769	10.69	1.50363	25.97	2.78421	16.94	2.1678	15.02	1.99425	15.7	2.05813	GO:0005838//proteasome regulatory particle;GO:0044444//cytoplasmic part	-	GO:0019941//modification-dependent protein catabolic process	1051	1e-65	gi|148841123|gb|ABR14734.1|/9.81816e-67/26S proteasome regulatory subunit [Gossypium hirsutum]	AT2G32730.1 | Symbols: | 26S proteasome regulatory subunit, putative |chr2:13880189-13885464 FORWARD	4e-55
zhu1_Ghi#S38798373	33.39	30.49	-0.13108	20.17	-0.727205	11.36	-1.55545	20.01	-0.738695	9.6	-1.79831	16.94	-0.978982	9.28	-1.84722	12.05	-1.47038	GO:0042579//microbody	GO:0008905	GO:0008152//metabolic process;GO:0010038//response to metal ion	1462	e-151	gi|148841127|gb|ABR14736.1|/6.94062e-168/GDP-mannose pyrophosphorylase [Gossypium hirsutum]	AT1G74910.2 | Symbols: | ADP-glucose pyrophosphorylase family protein |chr1:28135770-28138456 REVERSE	e-146
zhu1_Ghi#S42309043	2239.83	344.62	-2.70031	273.58	-3.03335	167.17	-3.744	165.8	-3.75587	49.96	-5.48647	47.7	-5.55326	96.66	-4.53433	45.13	-5.63316	GO:0031224//intrinsic to membrane	-	GO:0006810//transport	1356	e-142	gi|150416573|gb|ABR68794.1|/5.32822e-143/aquaporin PIP1-2 [Gossypium hirsutum]	AT1G01620.1 | Symbols: PIP1C, TMP-B, PIP1;3 | PIP1C (PLASMA MEMBRANE INTRINSICPROTEIN 1C); water channel | chr1:225986-227176 REVERSE	e-130
zhu1_Ghi#S42313835	9.16	40.56	2.14664	34.78	1.92484	30.58	1.73917	52.89	2.52958	0.01	-9.8392	0.01	-9.8392	0.01	-9.8392	0.01	-9.8392	GO:0016020//membrane	-	GO:0006810//transport	1391	e-106	gi|150416575|gb|ABR68795.1|/2.19263e-107/aquaporin gamma-TIP [Gossypium hirsutum]	AT4G01470.1 | Symbols: GAMMA-TIP3, TIP1;3 | TIP1;3 (TONOPLAST INTRINSIC PROTEIN1;3); urea transmembrane transporter/ water channel |chr4:625092-625850 REVERSE	7e-89
zhu1_Ghi#S28710301	14	78.32	2.48395	19.58	0.483954	11.07	-0.338772	6.03	-1.2152	6.49	-1.10914	82.14	2.55266	43.14	1.6236	57.74	2.04414	-	GO:0030528//transcription regulator activity	GO:0009743//response to carbohydrate stimulus;GO:0006351//transcription, DNA-dependent	1069	e-112	gi|151301818|gb|ABN50365.2|/1.43494e-113/ethylene responsive element binding protein 1 [Gossypium barbadense]	AT4G17500.1 | Symbols: ATERF-1 | ATERF-1 (ETHYLENE RESPONSIVE ELEMENT BINDINGFACTOR 1); DNA binding / transcription activator/transcription factor | chr4:9759405-9760211 FORWARD	2e-59
zhu1_Ghi#S42285459	9.96	14.55	0.546802	11.69	0.231057	6.12	-0.702614	32.06	1.68656	3.67	-1.44037	132.1	3.72934	101.57	3.35018	102.59	3.3646	GO:0005635//nuclear envelope	GO:0030528//transcription regulator activity;GO:0001071	GO:0009743//response to carbohydrate stimulus;GO:0006351//transcription, DNA-dependent	1316	9e-81	gi|151301818|gb|ABN50365.2|/8.6531e-82/ethylene responsive element binding protein 1 [Gossypium barbadense]	AT4G17500.1 | Symbols: ATERF-1 | ATERF-1 (ETHYLENE RESPONSIVE ELEMENT BINDINGFACTOR 1); DNA binding / transcription activator/transcription factor | chr4:9759405-9760211 FORWARD	7e-59
zhu1_Ghi#S28699545	123.06	32.45	-1.92307	17.24	-2.83553	56.21	-1.13046	52.89	-1.2183	26.81	-2.19852	54.76	-1.16817	41.5	-1.56818	75.96	-0.69605	-	GO:0019901//protein kinase binding	-	956	e-145	gi|151347473|gb|ABS01349.1|/3.16249e-146/hypersensitive-induced response protein [Carica papaya]	AT5G62740.1 | Symbols: | band 7 family protein | chr5:25201320-25202535FORWARD	e-140
zhu1_Ghi#S42325164	163.99	292.03	0.832509	81.84	-1.00273	17.47	-3.23066	14.8	-3.46994	46.85	-1.80749	12.14	-3.75577	34.95	-2.23024	4.48	-5.19397	-	-	GO:0009628//response to abiotic stimulus	1160	9e-10	gi|151515263|gb|ABS12334.1|/8.7777e-11/dehydrin [Populus tremula var. davidiana]	AT1G20450.1 | Symbols: LTI29, LTI45, ERD10 | ERD10 (EARLY RESPONSIVE TODEHYDRATION 10); actin binding | chr1:7088235-7089107REVERSE	3e-07
zhu1_Ghi#S42303256	148.91	56.5	-1.39812	13.74	-3.43799	8.15	-4.1915	13.43	-3.47091	13.55	-3.45808	9.88	-3.91379	14.47	-3.3633	8.69	-4.09894	GO:0009941//chloroplast envelope;GO:0009532//plastid stroma	GO:0005488//binding;GO:0016667//oxidoreductase activity, acting on sulfur group of donors	GO:0019725//cellular homeostasis	905	6e-55	gi|15223262|ref|NP_172333.1|/5.6794e-56/ACHT4 (ATYPICAL CYS HIS RICH THIOREDOXIN 4); oxidoreductase, acting on sulfur group of donors, disulfide as acceptor [Arabidopsis thaliana]	AT1G08570.1 | Symbols: ACHT4 | ACHT4 (ATYPICAL CYS HIS RICH THIOREDOXIN 4);oxidoreductase, acting on sulfur group of donors,disulfide as acceptor | chr1:2713059-2714312 FORWARD	3e-57
zhu1_Ghi#S42290244	46.58	14.55	-1.67869	7.31	-2.67177	28.54	-0.706725	24.94	-0.901249	16.09	-1.53355	7.06	-2.72197	2.18	-4.41731	9.53	-2.28916	GO:0044464//cell part	-	-	1285	8e-61	gi|15225631|ref|NP_181540.1|/3.30967e-62/yippee family protein [Arabidopsis thaliana]	AT2G40110.1 | Symbols: | yippee family protein | chr2:16748159-16749357FORWARD	2e-63
zhu1_Ghi#S33808258	19.66	20.98	0.0937514	37.41	0.928161	35.24	0.841951	45.22	1.2017	42.62	1.11627	33.31	0.760692	34.95	0.830029	31.95	0.700553	GO:0043231//intracellular membrane-bounded organelle	GO:0051540	GO:0031163	705	3e-51	gi|15227287|ref|NP_179262.1|/3.57638e-52/hesB-like domain-containing protein [Arabidopsis thaliana]	AT2G16710.1 | Symbols: | hesB-like domain-containing protein |chr2:7248294-7250013 FORWARD	2e-53
zhu1_Ghi#S42292382	14	5.04	-1.47393	1.46	-3.26139	25.92	0.888639	35.08	1.32522	15.81	0.175411	3.95	-1.8255	1.09	-3.68303	15.98	0.190841	GO:0048500//signal recognition particle	GO:0003723//RNA binding	GO:0006448//regulation of translational elongation;GO:0006613//cotranslational protein targeting to membrane	671	3e-47	gi|15229083|ref|NP_190479.1|/3.70719e-48/signal recognition particle 9 kDa protein, putative / SRP9, putative [Arabidopsis thaliana]	AT3G49100.1 | Symbols: | signal recognition particle 9 kDa protein, putative /SRP9, putative | chr3:18196944-18198298 FORWARD	2e-49
zhu1_Ghi#S28670833	7.54	36.36	2.26972	37.71	2.32231	23.88	1.66317	35.35	2.22907	12.42	0.720029	69.44	3.20313	90.38	3.58337	44.29	2.55434	GO:0016020//membrane	GO:0030554//adenyl nucleotide binding;GO:0003824//catalytic activity	GO:0008152//metabolic process	826	4e-95	gi|15229901|ref|NP_190005.1|/4.08695e-96/pyridine nucleotide-disulphide oxidoreductase family protein [Arabidopsis thaliana]	AT3G44190.1 | Symbols: | pyridine nucleotide-disulphide oxidoreductase familyprotein | chr3:15902004-15903402 REVERSE	2e-97
zhu1_Ghi#S33819010	25.85	6.71	-1.94578	18.71	-0.466355	3.79	-2.76989	13.43	-0.944705	11.29	-1.19512	7.9	-1.71024	4.64	-2.47797	8.13	-1.66884	-	-	-	892	2e-10	gi|15230827|ref|NP_189164.1|/1.62914e-11/nucleic acid binding [Arabidopsis thaliana]	AT3G25270.1 | Symbols: | nucleic acid binding | chr3:9203934-9204965 REVERSE	8e-13
zhu1_Ghi#S33823636	14.54	8.39	-0.793285	8.77	-0.729379	41.65	1.51829	64.67	2.15307	38.95	1.4216	7.62	-0.932164	4.64	-1.64783	27.19	0.903049	GO:0019866//organelle inner membrane;GO:0005758//mitochondrial intermembrane space	GO:0043169//cation binding;GO:0008320//protein transmembrane transporter activity	GO:0006612//protein targeting to membrane;GO:0003006//reproductive developmental process	571	9e-39	gi|15231455|ref|NP_190240.1|/1.01097e-39/TIM9; P-P-bond-hydrolysis-driven protein transmembrane transporter [Arabidopsis thaliana]	AT3G46560.1 | Symbols: TIM9, emb2474 | TIM9; P-P-bond-hydrolysis-driven proteintransmembrane transporter | chr3:17138632-17139301FORWARD	6e-41
zhu1_Ghi#S42360041	15.89	14.27	-0.155134	10.81	-0.555753	11.94	-0.412316	8.5	-0.902584	17.5	0.139236	7.9	-1.00819	5.73	-1.47151	12.61	-0.333551	-	GO:0004672//protein kinase activity;GO:0032559//adenyl ribonucleotide binding	GO:0006464//protein modification process	957	5e-89	gi|15238765|ref|NP_197320.1|/4.5016e-90/protein kinase family protein [Arabidopsis thaliana]	AT5G18190.2 | Symbols: | protein kinase family protein | chr5:6010215-6013724REVERSE	2e-91
zhu1_Ghi#S42361544	44.43	37.76	-0.234675	102.3	1.2032	364.62	3.03679	274.87	2.62914	21.45	-1.05056	44.6	0.00550957	59.8	0.428611	103.71	1.22295	GO:0031410//cytoplasmic vesicle	-	-	885	9e-53	gi|153805694|gb|ABS52572.1|/9.57745e-54/cysteine proteinase inhibitor [Gossypium hirsutum]	AT2G31980.1 | Symbols: | cysteine proteinase inhibitor-related |chr2:13609246-13609770 REVERSE	7e-20
zhu1_Ghi#S39549091	11.31	0.84	-3.75107	0.01	-10.1434	0.01	-10.1434	10.14	-0.157541	0.01	-10.1434	0.01	-10.1434	0.55	-4.36202	1.12	-3.33603	GO:0044464//cell part	-	-	1418	e-170	gi|153805698|gb|ABS52574.1|/0/nodulin family protein [Gossypium hirsutum]	AT4G08300.1 | Symbols: | nodulin MtN21 family protein | chr4:5245024-5248153FORWARD	e-137
zhu1_Ghi#S42320623	17.5	44.76	1.35486	53.49	1.61191	8.74	-1.00165	1.1	-3.99178	20.32	0.215545	23.71	0.438141	20.48	0.226861	8.69	-1.00993	GO:0009536//plastid	GO:0016421//CoA carboxylase activity;GO:0019842//vitamin binding	GO:0006629//lipid metabolic process	932	3e-67	gi|155967399|gb|ABU41516.1|/2.54026e-68/biotin carboxyl carrier protein subunit [Gossypium hirsutum]	AT5G16390.1 | Symbols: CAC1, CAC1A, BCCP, BCCP1 | CAC1 (CHLOROPLASTICACETYLCOENZYME A CARBOXYLASE 1); acetyl-CoA carboxylase/biotin binding | chr5:5361098-5363020 REVERSE	4e-45
zhu1_Ghi#S41470277	18.85	46.15	1.29177	27.18	0.527981	9.61	-0.971956	14.8	-0.348967	11.85	-0.669677	13.83	-0.446763	20.2	0.0997908	15.98	-0.238297	GO:0009526//plastid envelope;GO:0043234//protein complex;GO:0009532//plastid stroma	GO:0016421//CoA carboxylase activity	GO:0006631//fatty acid metabolic process	2883	0	gi|156144960|gb|ABU53026.1|/0/chloroplast acetyl-CoA carboxylase carboxyltransferase alpha subunit [Gossypium hirsutum]	AT2G38040.2 | Symbols: CAC3 | CAC3; acetyl-CoA carboxylase |chr2:15917612-15920749 FORWARD	0
zhu1_Ghi#S42304059	13.19	47.27	1.84148	23.09	0.807824	20.97	0.668882	41.11	1.64004	14.68	0.154407	98.79	2.90492	72.9	2.46647	141.27	3.42094	-	-	GO:0009987//cellular process	1286	2e-94	gi|156145802|gb|ABU53677.1|/5.76139e-107/ethylene-responsive element binding protein [Gossypium barbadense]	AT5G44210.1 | Symbols: ERF9, ATERF9, ATERF-9 | ERF9 (ERF DOMAIN PROTEIN 9); DNAbinding / transcription factor/ transcription repressor| chr5:17806742-17807344 FORWARD	3e-32
zhu1_Ghi#S42295674	239.12	297.35	0.314427	288.78	0.272236	427.82	0.839269	605.91	1.34137	118.55	-1.01224	152.14	-0.652335	148.53	-0.68698	147.99	-0.692235	GO:0043231//intracellular membrane-bounded organelle;GO:0016020//membrane	GO:0015036//disulfide oxidoreductase activity	GO:0051234//establishment of localization;GO:0019725//cellular homeostasis;GO:0006091//generation of precursor metabolites and energy	1237	6e-15	gi|156891145|gb|ABU96710.1|/5.79426e-16/glutaredoxin [Solanum tuberosum]	AT5G40370.2 | Symbols: | glutaredoxin, putative | chr5:16147826-16148900REVERSE	5e-15
zhu1_Ghi#S42293901	308.32	116.37	-1.40571	102.3	-1.59162	23.01	-3.7441	73.17	-2.0751	2.82	-6.77259	7.06	-5.44862	11.47	-4.74849	5.05	-5.932	GO:0005618//cell wall;GO:0043231//intracellular membrane-bounded organelle;GO:0005576//extracellular region	GO:0004553//hydrolase activity, hydrolyzing O-glycosyl compounds	GO:0019566//arabinose metabolic process;GO:0000272//polysaccharide catabolic process	1286	e-112	gi|157072586|gb|ABV08816.1|/1.84908e-113/alpha-L-arabinofuranosidase [Fragaria x ananassa]	AT3G10740.1 | Symbols: ASD1, ARAF1, ARAF, ATASD1 | ASD1(ALPHA-L-ARABINOFURANOSIDASE 1);alpha-N-arabinofuranosidase/ hydrolase, acting onglycosyl bonds / xylan 1,4-beta-xylosidase |chr3:3361031-3364573 REVERSE	e-106
zhu1_Ghi#S40831520	29.62	196.93	2.73304	640.99	4.43566	253.37	3.0966	95.37	1.68696	34.15	0.205314	47.42	0.678924	56.25	0.925281	24.39	-0.280282	GO:0009536//plastid	GO:0016765//transferase activity, transferring alkyl or aryl (other than METHYL) groups	GO:0008652//cellular amino acid biosynthetic process;GO:0006575//cellular amino acid derivative metabolic process;GO:0006950//response to stress;GO:0043650	2036	0	gi|157142998|gb|ABV24481.1|/0/5-enolpyruvylshikimate-3-phosphate synthase [Gossypium hirsutum]	AT2G45300.1 | Symbols: | 3-phosphoshikimate 1-carboxyvinyltransferase /5-enolpyruvylshikimate-3-phosphate / EPSP synthase |chr2:18677518-18679868 FORWARD	0
zhu1_Ghi#S42500930	129.25	35.25	-1.87447	49.4	-1.38758	76.59	-0.754936	0.01	-13.6579	0.01	-13.6579	0.01	-13.6579	0.01	-13.6579	0.01	-13.6579	-	-	-	877	5e-99	gi|157273646|gb|ABV27477.1|/5.12313e-100/fasciclin-like arabinogalactan protein 6 [Gossypium hirsutum]	AT5G03170.1 | Symbols: FLA11 | FLA11 | chr5:752898-753638 REVERSE	3e-51
zhu1_Ghi#S42291977	61.39	70.49	0.199415	120.71	0.97547	15.73	-1.96448	13.7	-2.16383	20.89	-1.55519	21.17	-1.53598	29.21	-1.07154	16.26	-1.91668	GO:0031225//anchored to membrane;GO:0030312//external encapsulating structure	-	-	1261	e-117	gi|157273654|gb|ABV27481.1|/4.14104e-118/fasciclin-like arabinogalactan protein 10 [Gossypium hirsutum]	AT5G55730.1 | Symbols: FLA1 | FLA1 (FASCICLIN-LIKE ARAB INOGALACTAN 1) |chr5:22558375-22560392 REVERSE	7e-90
zhu1_Ghi#S42291236	10.77	5.04	-1.09552	14.32	0.411013	1.16	-3.21482	0.01	-10.0728	0.56	-4.26545	1.41	-2.93325	1.64	-2.71525	0.01	-10.0728	GO:0031225//anchored to membrane;GO:0030312//external encapsulating structure	-	-	1364	e-150	gi|157273656|gb|ABV27482.1|/1.41179e-151/fasciclin-like arabinogalactan protein 11 [Gossypium hirsutum]	AT5G55730.1 | Symbols: FLA1 | FLA1 (FASCICLIN-LIKE ARAB INOGALACTAN 1) |chr5:22558375-22560392 REVERSE	e-105
zhu1_Ghi#S42286602	45.51	48.67	0.0968492	52.61	0.209153	13.4	-1.76395	13.15	-1.79112	0.85	-5.74258	2.82	-4.01242	2.73	-4.05921	7.01	-2.6987	GO:0031225//anchored to membrane;GO:0005576//extracellular region;GO:0005618//cell wall;GO:0031410//cytoplasmic vesicle	-	-	1292	e-140	gi|157273658|gb|ABV27483.1|/7.67452e-141/fasciclin-like arabinogalactan protein 12 [Gossypium hirsutum]	AT2G45470.1 | Symbols: FLA8, AGP8 | FLA8 (FASCICLIN-LIKE ARABINOGALACTANPROTEIN 8) | chr2:18742797-18744059 REVERSE	e-111
zhu1_Ghi#S42500921	21.81	67.41	1.62797	78.63	1.85009	16.02	-0.445116	4.11	-2.40778	0.01	-11.0908	6.21	-1.81232	9.83	-1.14973	6.45	-1.75762	GO:0031410//cytoplasmic vesicle;GO:0043231//intracellular membrane-bounded organelle	-	GO:0009987//cellular process	1383	0	gi|157273664|gb|ABV27486.1|/0/fasciclin-like arabinogalactan protein 15 [Gossypium hirsutum]	AT5G06390.1 | Symbols: FLA17 | FLA17 (FASCICLIN-LIKE ARABINOGALACTAN PROTEIN 17PRECURSOR) | chr5:1952939-1955047 FORWARD	e-153
zhu1_Ghi#S42278472	2.96	34.69	3.55085	29.23	3.30378	9.03	1.60913	4.38	0.565334	14.4	2.2824	45.73	3.94947	47.51	4.00456	28.31	3.25764	-	GO:0016798//hydrolase activity, acting on glycosyl bonds	-	799	4e-61	gi|157313308|gb|ABV32547.1|/3.63818e-62/endo-1,4-beta-mannosidase protein 1 [Prunus persica]	AT5G66460.1 | Symbols: | (1-4)-beta-mannan endohydrolase, putative |chr5:26538911-26540837 REVERSE	6e-48
zhu1_Ghi#S42304112	9.69	36.08	1.89663	0.01	-9.92035	0.01	-9.92035	32.06	1.72621	1.69	-2.51947	2.54	-1.93167	7.65	-0.341037	2.8	-1.79107	-	-	-	1285	2e-49	gi|157399680|gb|ABV53464.1|/1.70375e-50/pseudo-response regulator 5 [Castanea sativa]	AT5G24470.1 | Symbols: APRR5, PRR5 | APRR5 (ARABIDOPSIS PSEUDO-RESPONSEREGULATOR 5); transcription regulator/ two-componentresponse regulator | chr5:8356204-8358873 REVERSE	1e-07
zhu1_Ghi#S42500911	13.46	12.31	-0.128848	14.03	0.0598366	6.99	-0.945314	9.04	-0.574284	25.4	0.91615	9.03	-0.575881	8.74	-0.622973	3.92	-1.77975	GO:0005789//endoplasmic reticulum membrane;GO:0031224//intrinsic to membrane	GO:0033765;GO:0016628//oxidoreductase activity, acting on the CH-CH group of donors, NAD or NADP as acceptor;GO:0004312//fatty acid synthase activity	GO:0006633//fatty acid biosynthetic process;GO:0006643//membrane lipid metabolic process	1272	0	gi|157673578|gb|ABV60088.1|/0/trans-2-enoyl-CoA reductase [Gossypium hirsutum]	AT3G55360.1 | Symbols: CER10, ECR, ATTSC13, TSC13 | CER10; 3-oxo-5-alpha-steroid4-dehydrogenase/ fatty acid elongase/ trans-2-enoyl-CoAreductase (NADPH) | chr3:20521186-20522856 REVERSE	e-158
zhu1_Ghi#S42500910	40.66	63.22	0.636771	79.21	0.962072	29.12	-0.4816	3.84	-3.40443	21.45	-0.922633	57.86	0.508956	57.61	0.502709	24.11	-0.753979	GO:0005789//endoplasmic reticulum membrane;GO:0031224//intrinsic to membrane	GO:0033765;GO:0016628//oxidoreductase activity, acting on the CH-CH group of donors, NAD or NADP as acceptor;GO:0004312//fatty acid synthase activity	GO:0006633//fatty acid biosynthetic process;GO:0006643//membrane lipid metabolic process	1349	e-173	gi|157673580|gb|ABV60089.1|/3.40077e-174/trans-2-enoyl-CoA reductase [Gossypium hirsutum]	AT3G55360.1 | Symbols: CER10, ECR, ATTSC13, TSC13 | CER10; 3-oxo-5-alpha-steroid4-dehydrogenase/ fatty acid elongase/ trans-2-enoyl-CoAreductase (NADPH) | chr3:20521186-20522856 REVERSE	e-152
zhu1_Ghi#S42314252	11.85	21.54	0.862131	58.46	2.30256	42.81	1.85306	14.25	0.266075	41.77	1.81758	63.23	2.41572	62.53	2.39966	28.31	1.25642	GO:0031967;GO:0009536//plastid;GO:0005576//extracellular region;GO:0016020//membrane	GO:0046914//transition metal ion binding;GO:0016836//hydro-lyase activity	GO:0009314//response to radiation;GO:0010038//response to metal ion;GO:0009725//response to hormone stimulus;GO:0006970//response to osmotic stress	1306	3e-80	gi|158144895|gb|ABW21688.1|/2.43353e-81/enolase [Gossypium hirsutum]	AT2G36530.1 | Symbols: LOS2 | LOS2; copper ion binding / phosphopyruvatehydratase | chr2:15321081-15323786 REVERSE	6e-76
zhu1_Ghi#S42310306	54.39	90.63	0.736647	256.34	2.23665	334.63	2.62115	460.94	3.08317	145.93	1.42386	229.2	2.07519	268.12	2.30147	216.67	1.99409	GO:0043234//protein complex;GO:0031967;GO:0009536//plastid;GO:0005576//extracellular region;GO:0016020//membrane	GO:0046914//transition metal ion binding;GO:0016836//hydro-lyase activity	GO:0009314//response to radiation;GO:0006007//glucose catabolic process;GO:0010038//response to metal ion;GO:0009725//response to hormone stimulus;GO:0006970//response to osmotic stress	1377	e-133	gi|158144895|gb|ABW21688.1|/9.30528e-135/enolase [Gossypium hirsutum]	AT2G36530.1 | Symbols: LOS2 | LOS2; copper ion binding / phosphopyruvatehydratase | chr2:15321081-15323786 REVERSE	e-125
zhu1_Ghi#S33805684	47.12	41.68	-0.176984	21.04	-1.1632	0.87	-5.75918	0.01	-12.2021	0.01	-12.2021	0.01	-12.2021	0.01	-12.2021	0.01	-12.2021	-	GO:0004553//hydrolase activity, hydrolyzing O-glycosyl compounds	GO:0005975//carbohydrate metabolic process	979	e-123	gi|158634904|gb|ABW76289.1|/2.06556e-124/beta-glucosidase G4 [Medicago truncatula]	AT5G36890.2 | Symbols: BGLU42 | BGLU42 (BETA GLUCOSIDASE 42); beta-glucosidase/catalytic/ cation binding / hydrolase, hydrolyzingO-glycosyl compounds | chr5:14541527-14546090 REVERSE	e-112
zhu1_Ghi#S42291096	13.19	11.75	-0.166784	10.23	-0.366638	12.52	-0.07521	15.07	0.192235	6.49	-1.02315	14.68	0.154407	7.37	-0.839708	11.49	-0.199066	GO:0044444//cytoplasmic part	GO:0016765//transferase activity, transferring alkyl or aryl (other than METHYL) groups;GO:0000166//nucleotide binding	GO:0009690//cytokinin metabolic process	655	6e-23	gi|158702919|gb|ABW77761.1|/1.54291e-27/tRNA isopentenyltransferase [Lotus japonicus]	AT2G27760.1 | Symbols: ATIPT2, IPPT | ATIPT2 (TRNA ISOPENTENYLTRANSFERASE 2);adenylate diMETHYLallyltransferase/ tRNAisopentenyltransferase | chr2:11824860-11827432 FORWARD	3e-25
zhu1_Ghi#S41505184	7	28.25	2.01282	70.44	3.33097	37.57	2.42415	46.31	2.7259	18.91	1.43372	70	3.32193	65.8	3.23266	52.13	2.89669	GO:0044424//intracellular part	GO:0016211//ammonia ligase activity;GO:0032559//adenyl ribonucleotide binding	GO:0006541//glutamine metabolic process;GO:0071941	1417	0	gi|159138921|gb|ABW89460.1|/0/glutamine synthetase [Gossypium herbaceum]	AT5G37600.1 | Symbols: ATGSR1, GLN1;1, GSR 1 | ATGSR1; copper ion binding /glutamate-ammonia ligase | chr5:14933574-14935656 REVERSE	0
zhu1_Ghi#S33817636	0.01	4.48	8.80735	4.38	8.77479	9.9	9.95128	5.75	9.16742	21.45	11.0668	10.16	9.98868	10.92	10.0928	22.7	11.1485	GO:0044424//intracellular part	-	GO:0050896//response to stimulus	704	1e-63	gi|159138935|gb|ABW89467.1|/1.07183e-64/low molecular weight Heat shock protein [Gossypium hirsutum]	AT2G29500.1 | Symbols: | 17.6 kDa class I small heat shock protein(HSP17.6B-CI) | chr2:12633279-12633740 REVERSE	2e-56
zhu1_Ghi#S42316113	12.66	43.36	1.77609	43.84	1.79197	62.91	2.31301	44.94	1.82772	4.23	-1.58155	61.25	2.27443	66.07	2.38372	53.26	2.07278	GO:0044424//intracellular part	-	GO:0000302//response to reactive oxygen species;GO:0009642//response to light intensity	848	1e-65	gi|159138945|gb|ABW89472.1|/1.19958e-66/low molecular weight Heat shock protein [Gossypium hirsutum]	AT2G29500.1 | Symbols: | 17.6 kDa class I small heat shock protein(HSP17.6B-CI) | chr2:12633279-12633740 REVERSE	4e-54
zhu1_Ghi#S42500906	32.31	56.23	0.799359	94.41	1.54696	74.26	1.2006	87.97	1.44503	37.82	0.227169	22.58	-0.516935	28.4	-0.18609	21.86	-0.563687	GO:0031224//intrinsic to membrane	GO:0004311//farnesyltranstransferase activity	GO:0006629//lipid metabolic process	1535	0	gi|159895663|gb|ABX10442.1|/0/squalene synthase 2 [Gossypium hirsutum]	AT4G34640.1 | Symbols: SQS1, ERG9 | SQS1 (SQUALENE SYNTHASE 1);farnesyl-diphosphate farnesyltransferase |chr4:16538489-16541655 FORWARD	0
zhu1_Ghi#S42313781	46.05	13.43	-1.77774	6.72	-2.77667	7.86	-2.5506	4.66	-3.3048	2.54	-4.1803	5.65	-3.02688	6.01	-2.93776	5.61	-3.03713	-	-	-	755	2e-33	gi|162134187|gb|ABX82525.1|/1.70918e-34/S-locus F-box-like protein b [Petunia integrifolia subsp. inflata]	AT3G06240.1 | Symbols: | F-box family protein | chr3:1887336-1888619 FORWARD	1e-15
zhu1_Ghi#S42313240	19.93	19.3	-0.0463409	46.77	1.23064	35.24	0.822272	14.25	-0.48398	65.77	1.72249	93.15	2.22461	122.05	2.61446	66.43	1.73689	GO:0010316	GO:0008443//phosphofructokinase activity;GO:0032559//adenyl ribonucleotide binding	GO:0009746;GO:0034285;GO:0006007//glucose catabolic process	1280	e-158	gi|162955859|gb|ABY25305.1|/1.69554e-159/pyrophosphate-dependent phosphofructokinase alpha subunit [Citrus sinensis x Poncirus trifoliata]	AT1G76550.1 | Symbols: | pyrophosphate--fructose-6-phosphate1-phosphotransferase alpha subunit, putative /pyrophosphate-dependent 6-phosphofructose-1-kinase,putative | chr1:28722900-28726929 REVERSE	e-150
zhu1_Ghi#S42355247	11.31	4.48	-1.33603	10.52	-0.104464	3.2	-1.82146	4.38	-1.3686	0.01	-10.1434	1.69	-2.7425	1.64	-2.78583	2.24	-2.33603	GO:0016020//membrane;GO:0044426	GO:0004871//signal transducer activity;GO:0004713//protein tyrosine kinase activity;GO:0032559//adenyl ribonucleotide binding	GO:0007275//multicellular organismal development;GO:0006468//protein amino acid phosphorylation;GO:0009856//pollination	999	e-102	gi|163717541|gb|ABY40731.1|/3.51507e-103/FERONIA receptor-like kinase [Citrus trifoliata]	AT3G51550.1 | Symbols: FER | FER (FERONIA); kinase/ protein kinase |chr3:19117877-19120564 REVERSE	1e-93
zhu1_Ghi#S42325127	127.37	25.18	-2.33868	13.15	-3.27589	10.48	-3.60331	0.01	-13.6367	41.21	-1.62796	14.4	-3.14488	17.2	-2.88855	14.86	-3.09952	GO:0005576//extracellular region;GO:0030312//external encapsulating structure;GO:0009536//plastid	GO:0016787//hydrolase activity	GO:0044238//primary metabolic process	1473	e-107	gi|164519779|gb|ABY59947.1|/2.79698e-108/nectar protein 1 [Jacaranda mimosifolia]	AT1G29670.1 | Symbols: | GDSL-motif lipase/hydrolase family protein |chr1:10375843-10377717 FORWARD	e-100
zhu1_Ghi#S28687650	40.39	27.13	-0.574109	28.94	-0.480933	4.95	-3.0285	4.66	-3.1156	1.41	-4.84023	3.95	-3.35407	3.55	-3.50811	2.24	-4.17243	GO:0009536//plastid	GO:0016301//kinase activity;GO:0032559//adenyl ribonucleotide binding	GO:0006796//phosphate metabolic process;GO:0006721//terpenoid metabolic process	990	e-121	gi|164604994|dbj|BAF98293.1|/2.57449e-122/4-(cytidine 5'-diphospho)-2-C-METHYL-D-erythritol kinase [Hevea brasiliensis]	AT2G26930.1 | Symbols: ATCDPMEK, PDE277, ISPE | ATCDPMEK (4-(CYTIDINE5'-PHOSPHO)-2-C-METHYL-D-ERITHRITOL KINASE); 4-(cytidine5'-diphospho)-2-C-METHYL-D-erythritol kinase |chr2:11491829-11494229 REVERSE	e-116
zhu1_Ghi#S42312585	24.23	11.19	-1.11458	11.69	-1.05152	2.33	-3.37839	1.1	-4.46122	11.01	-1.13798	6.49	-1.9005	8.19	-1.56486	1.4	-4.1133	-	GO:0005515//protein binding	-	1378	e-114	gi|164652934|gb|ABY65000.1|/2.71127e-115/14-3-3a protein [Gossypium hirsutum]	AT1G34760.1 | Symbols: GRF11, GF14 OMICRON | GRF11 (GENERAL REGULATORY FACTOR11); ATPase binding / amino acid binding / proteinbinding / protein phosphorylated amino acid binding |chr1:12744062-12745603 REVERSE	2e-98
zhu1_Ghi#S42287177	37.97	76.92	1.0185	52.9	0.478408	16.6	-1.19368	13.43	-1.4994	13.83	-1.45706	25.4	-0.580032	29.76	-0.351485	10.93	-1.79657	-	GO:0005515//protein binding	-	1260	e-132	gi|164652940|gb|ABY65003.1|/3.47759e-133/14-3-3d protein [Gossypium hirsutum]	AT1G35160.1 | Symbols: GRF4, 14-3-3PHI, GF14 PHI | GF14 PHI (GF14 PROTEIN PHICHAIN); protein binding / protein phosphorylated aminoacid binding | chr1:12867264-12868514 FORWARD	e-114
zhu1_Ghi#S42299893	42.55	33.01	-0.366256	42.09	-0.0156816	48.93	0.20156	70.16	0.72149	10.16	-2.06626	15.52	-1.45503	26.21	-0.699042	22.7	-0.906467	-	GO:0005515//protein binding	-	1284	e-142	gi|164652942|gb|ABY65004.1|/4.97262e-143/14-3-3e protein [Gossypium hirsutum]	AT3G02520.1 | Symbols: GRF7, GF14 NU | GRF7 (GENERAL REGULATORY FACTOR 7);protein binding / protein phosphorylated amino acidbinding | chr3:526800-527915 REVERSE	e-129
zhu1_Ghi#S35711306	14.81	121.4	3.03512	170.7	3.52682	121.15	3.03215	42.48	1.52021	0.85	-4.12296	0.56	-4.725	0.55	-4.751	10.09	-0.553645	GO:0031224//intrinsic to membrane	-	GO:0006810//transport			gi|164668308|gb|ABK60195.2|/2.73948e-155/PIP2 protein [Gossypium hirsutum]	AT2G37170.1 | Symbols: PIP2B, PIP2;2 | PIP2B (PLASMA MEMBRANE INTRINSIC PROTEIN2); water channel | chr2:15613624-15614791 REVERSE	e-132
zhu1_Ghi#S42303829	27.2	9.51	-1.51609	29.81	0.13219	17.18	-0.662877	43.57	0.679728	9.6	-1.5025	0.85	-5	3.28	-3.05184	1.4	-4.28011	GO:0005618//cell wall	-	-	1301	e-108	gi|16604527|gb|AAL24269.1|/2.80853e-109/AT5g51550/K17N15_10 [Arabidopsis thaliana]	AT5G51550.1 | Symbols: EXL3 | EXL3 (EXORDIUM LIKE 3) | chr5:20939793-20940806REVERSE	e-110
zhu1_Ghi#S28710586	21	74.13	1.81967	53.78	1.35668	13.69	-0.617267	9.04	-1.21599	13.27	-0.662221	18.91	-0.15124	21.3	0.0204641	7.85	-1.41962	GO:0031461//cullin-RING ubiquitin ligase complex	GO:0005488//binding;GO:0004871//signal transducer activity;GO:0004468//lysine N-acetyltransferase activity	GO:0006605//protein targeting	1314	e-180	gi|16611997|gb|AAL27434.1|AF430070_1/0/peroxisomal targeting signal 2 receptor [Gossypium hirsutum]	AT1G29260.1 | Symbols: PEX7, ATPEX7 | PEX7; peroxisome matrix targeting signal-2binding / protein binding | chr1:10224923-10225876FORWARD	e-154
zhu1_Ghi#S42306029	33.93	15.94	-1.08991	40.34	0.24965	13.69	-1.30944	16.99	-0.997876	8.47	-2.00213	11.57	-1.55217	13.65	-1.31366	8.41	-2.01238	-	-	GO:0006950//response to stress	992	5e-78	gi|166203457|gb|ABY84681.1|/4.41389e-79/universal stress protein 1 [Gossypium arboreum]	AT3G53990.1 | Symbols: | universal stress protein (USP) family protein |chr3:19989658-19991019 REVERSE	9e-56
zhu1_Ghi#S42357362	13.19	2.52	-2.38795	22.8	0.789589	2.33	-2.50104	0.55	-4.58387	0.01	-10.3652	0.01	-10.3652	0.01	-10.3652	0.01	-10.3652	GO:0005576//extracellular region;GO:0030312//external encapsulating structure	GO:0016798//hydrolase activity, acting on glycosyl bonds;GO:0016758//transferase activity, transferring hexosyl groups	GO:0044042//glucan metabolic process	969	e-138	gi|166343775|gb|ABY86635.1|/3.72744e-126/xyloglucan endotransglycosylase/hydrolase [Gossypium raimondii]	AT5G65730.1 | Symbols: | xyloglucan:xyloglucosyl transferase, putative /xyloglucan endotransglycosylase, putative /endo-xyloglucan transferase, putative |chr5:26299080-26300290 FORWARD	e-111
zhu1_Ghi#S42953381	392.33	74.13	-2.40394	85.35	-2.2006	78.63	-2.31892	153.19	-1.35675	57.86	-2.76143	478.16	0.285426	578.57	0.560424	590.86	0.590749	GO:0032991//macromolecular complex;GO:0015630//microtubule cytoskeleton	GO:0032561//guanyl ribonucleotide binding;GO:0017111//nucleoside-triphosphatase activity	GO:0043623//cellular protein complex assembly;GO:0007017//microtubule-based process	1644	0	gi|166343829|gb|ABY86657.1|/0/beta-tubulin 10 [Gossypium hirsutum]	AT5G12250.1 | Symbols: TUB6 | TUB6 (BETA-6 TUBULIN); structural constituent ofcytoskeleton | chr5:3961317-3962971 REVERSE	0
zhu1_Ghi#S28662177	49.82	22.94	-1.11886	13.74	-1.85834	17.18	-1.53599	5.21	-3.25737	5.36	-3.21642	1.41	-5.14296	0.82	-5.92496	1.68	-4.89019	GO:0032991//macromolecular complex;GO:0015630//microtubule cytoskeleton	GO:0032561//guanyl ribonucleotide binding;GO:0017111//nucleoside-triphosphatase activity	GO:0043623//cellular protein complex assembly;GO:0007017//microtubule-based process	550	4e-37	gi|166343831|gb|ABY86658.1|/5.02961e-38/beta-tubulin 11 [Gossypium hirsutum]	AT1G20010.1 | Symbols: TUB5 | TUB5; structural constituent of cytoskeleton |chr1:6938033-6940481 REVERSE	1e-37
zhu1_Ghi#S42953377	42.01	12.31	-1.7709	11.11	-1.91887	4.37	-3.26503	9.32	-2.17233	5.93	-2.82463	7.9	-2.41081	12.01	-1.8065	8.97	-2.22755	GO:0043234//protein complex;GO:0015630//microtubule cytoskeleton	GO:0032561//guanyl ribonucleotide binding;GO:0017111//nucleoside-triphosphatase activity	GO:0043623//cellular protein complex assembly;GO:0006970//response to osmotic stress;GO:0007017//microtubule-based process	1468	0	gi|166343837|gb|ABY86661.1|/0/beta-tubulin 15 [Gossypium hirsutum]	AT5G23860.1 | Symbols: TUB8 | TUB8; structural constituent of cytoskeleton |chr5:8042962-8044528 FORWARD	0
zhu1_Ghi#S42953375	34.47	2.52	-3.77385	3.22	-3.42021	13.11	-1.39467	38.09	0.144071	45.16	0.389704	3.1	-3.475	4.1	-3.07165	13.17	-1.38809	GO:0043234//protein complex;GO:0030312//external encapsulating structure;GO:0015630//microtubule cytoskeleton	GO:0032561//guanyl ribonucleotide binding;GO:0017111//nucleoside-triphosphatase activity	GO:0043623//cellular protein complex assembly;GO:0006970//response to osmotic stress;GO:0007017//microtubule-based process	1853	0	gi|166343841|gb|ABY86663.1|/0/beta-tubulin 17 [Gossypium hirsutum]	AT5G62700.1 | Symbols: TUB3 | TUB3; GTP binding / GTPase/ structural molecule |chr5:25184501-25186426 FORWARD	0
zhu1_Ghi#S33827385	11.58	1.4	-3.04814	2.34	-2.30705	11.07	-0.06498	18.36	0.664931	7.34	-0.657783	0.56	-4.37006	0.55	-4.39606	3.64	-1.66962	GO:0043234//protein complex;GO:0015630//microtubule cytoskeleton	GO:0032561//guanyl ribonucleotide binding;GO:0017111//nucleoside-triphosphatase activity	GO:0043623//cellular protein complex assembly;GO:0006970//response to osmotic stress;GO:0007017//microtubule-based process	716	2e-88	gi|166343841|gb|ABY86663.1|/2.19095e-89/beta-tubulin 17 [Gossypium hirsutum]	AT5G23860.1 | Symbols: TUB8 | TUB8; structural constituent of cytoskeleton |chr5:8042962-8044528 FORWARD	2e-89
zhu1_Ghi#S42953374	214.88	67.13	-1.6785	236.75	0.139833	168.92	-0.347191	73.44	-1.54889	975.48	2.18258	283.11	0.397831	301.71	0.489631	77.92	-1.46347	GO:0043234//protein complex;GO:0030312//external encapsulating structure;GO:0015630//microtubule cytoskeleton	GO:0032561//guanyl ribonucleotide binding;GO:0017111//nucleoside-triphosphatase activity	GO:0043623//cellular protein complex assembly;GO:0006970//response to osmotic stress;GO:0007017//microtubule-based process	1638	0	gi|166343843|gb|ABY86664.1|/0/beta-tubulin 18 [Gossypium hirsutum]	AT5G23860.1 | Symbols: TUB8 | TUB8; structural constituent of cytoskeleton |chr5:8042962-8044528 FORWARD	0
zhu1_Ghi#S28710701	0.01	0.01	0	0.01	0	0.01	0	4.93	8.94544	296.65	14.8565	441.46	15.43	363.96	15.1515	1118.93	16.7718	GO:0044444//cytoplasmic part;GO:0043231//intracellular membrane-bounded organelle	-	-	570	3e-64	gi|167311|gb|AAA33049.1|/3.12089e-65/2S albumin storage protein [Gossypium hirsutum]	AT4G27160.1 | Symbols: AT2S3 | AT2S3; lipid binding / nutrient reservoir |chr4:13611836-13612330 FORWARD	2e-07
zhu1_Ghi#S42303531	28.81	15.11	-0.931066	113.99	1.98427	44.27	0.61976	12.33	-1.2244	0.85	-5.08296	4.23	-2.76784	5.19	-2.47276	5.89	-2.29023	GO:0044464//cell part	GO:0005506//iron ion binding;GO:0003824//catalytic activity;GO:0016209//antioxidant activity	GO:0008152//metabolic process;GO:0006950//response to stress	1393	e-153	gi|167367|gb|AAA99868.1|/1.40158e-154/peroxidase [Gossypium hirsutum]	AT4G21960.1 | Symbols: PRXR1 | PRXR1; electron carrier/ heme binding /peroxidase | chr4:11646613-11648312 REVERSE	e-139
zhu1_Ghi#S28710696	0.01	0.01	0	0.01	0	0.01	0	0.01	0	21.73	11.0855	1995.62	17.6065	2147.98	17.7126	2955.12	18.1729	-	-	GO:0009725//response to hormone stimulus;GO:0003006//reproductive developmental process;GO:0009791//post-embryonic development	757	9e-56	gi|167381|gb|AAA92729.1|/8.98563e-57/storage protein [Gossypium hirsutum]	AT2G40170.1 | Symbols: ATEM6, GEA6 | GEA6 (LATE EMBRYOGENESIS ABUNDANT 6) |chr2:16779792-16780167 REVERSE	9e-33
zhu1_Ghi#S28710690	0.01	0.01	0	0.01	0	0.58	5.85798	0.55	5.78136	14.96	10.5469	745.74	16.1864	762.59	16.2186	1982.51	17.597	-	-	-	903	e-144	gi|167383|gb|AAA33074.1|/7.11729e-145/storage protein [Gossypium hirsutum]	AT3G17520.1 | Symbols: | late embryogenesis abundant domain-containing protein/ LEA domain-containing protein | chr3:5999462-6000358REVERSE	7e-17
zhu1_Ghi#S33812630	2.15	100.14	5.54154	26.6	3.62902	13.11	2.60826	55.36	4.68644	4.52	1.07199	70.28	5.03071	60.07	4.80424	49.61	4.52822	GO:0016020//membrane;GO:0009536//plastid	-	GO:0010260//organ senescence;GO:0006952//defense response;GO:0002252;GO:0051707//response to other organism	864	2e-61	gi|167427545|gb|ABZ80409.1|/1.27672e-71/hairpin-inducing protein [Casuarina glauca]	AT5G06320.1 | Symbols: NHL3 | NHL3 | chr5:1931016-1931711 REVERSE	5e-58
zhu1_Ghi#S42306252	55.74	27.69	-1.00935	3.8	-3.87464	1.46	-5.25467	0.01	-12.4445	0.01	-12.4445	1.13	-5.62432	4.1	-3.76502	1.68	-5.05218	GO:0044464//cell part	-	GO:0007047//cellular cell wall organization	1066	e-112	gi|167860796|gb|ACA05166.1|/1.86608e-113/expansin 3 [Dimocarpus longan]	AT2G40610.1 | Symbols: ATEXPA8, EXP8, ATEXP8, ATHEXP ALPHA 1.11 | ATEXPA8(ARABIDOPSIS THALIANA EXPANSIN A8) |chr2:16949121-16950472 REVERSE	e-100
zhu1_Ghi#S42296428	11.31	5.87	-0.946167	7.31	-0.629656	0.01	-10.1434	1.37	-3.04535	0.56	-4.33603	2.26	-2.3232	3	-1.91456	1.12	-3.33603	GO:0042579//microbody	GO:0016836//hydro-lyase activity	-	1316	3e-65	gi|167963118|dbj|BAG09364.1|/3.18553e-66/peroxisomal enoyl-CoA hydratase/isomerase family protein [Glycine max]	AT4G16210.1 | Symbols: ECHIA, E-COAH-2 | ECHIA (ENOYL-COA HYDRATASE/ISOMERASEA); catalytic | chr4:9176864-9177978 REVERSE	1e-63
zhu1_Ghi#S33838803	117.4	121.4	0.048336	134.45	0.195637	122.32	0.0592279	119.48	0.0253367	0.01	-13.5191	1.41	-6.37959	4.1	-4.83966	6.17	-4.25002	GO:0009532//plastid stroma	GO:0043169//cation binding;GO:0051536//iron-sulfur cluster binding	GO:0051234//establishment of localization;GO:0006091//generation of precursor metabolites and energy	737	4e-38	gi|169930149|gb|ACB05671.1|/3.75383e-39/chloroplast ferredoxin [Capsicum annuum]	AT1G10960.1 | Symbols: ATFD1 | ATFD1 (FERREDOXIN 1); 2 iron, 2 sulfur clusterbinding / electron carrier/ iron-sulfur cluster binding| chr1:3664445-3664891 FORWARD	5e-38
zhu1_Ghi#S28710391	16.7	14.55	-0.198829	15.2	-0.135777	13.4	-0.317615	5.48	-1.6076	2.82	-2.56608	5.93	-1.49374	7.1	-1.23396	3.36	-2.31331	-	GO:0016791//phosphatase activity	-	990	2e-99	gi|17017951|emb|CAC84117.1|/2.12077e-100/3'(2'),5'-bisphosphate nucleotidase [Gossypium hirsutum]	AT5G63980.1 | Symbols: SAL1, ALX8, ATSAL1, HOS2, FRY1 | SAL1;3'(2'),5'-bisphosphate nucleotidase/ inositol orphosphatidylinositol phosphatase |chr5:25609840-25611802 FORWARD	3e-70
zhu1_Ghi#S28709022	0.81	1.4	0.789433	1.17	0.530515	0.01	-6.33985	0.82	0.017702	0.85	0.0695409	29.07	5.16547	29.49	5.18616	38.12	5.55648	-	GO:0046872//metal ion binding;GO:0016831//carboxy-lyase activity;GO:0019842//vitamin binding	GO:0006950//response to stress	996	e-133	gi|1706330|sp|P51846.1|PDC2_TOBAC/5.42825e-135/RecName: Full=Pyruvate decarboxylase isozyme 2; Short=PDC	AT5G54960.1 | Symbols: PDC2 | PDC2 (pyruvate decarboxylase-2); carboxy-lyase/catalytic/ magnesium ion binding / pyruvatedecarboxylase/ thiamin pyrophosphate binding |chr5:22310858-22312681 REVERSE	e-129
zhu1_Ghi#S28710668	62.2	46.71	-0.413183	121.3	0.963593	13.69	-2.18379	0.55	-6.82134	0.01	-12.6027	0.01	-12.6027	0.01	-12.6027	0.01	-12.6027	GO:0031224//intrinsic to membrane;GO:0030312//external encapsulating structure	GO:0016759//cellulose synthase activity	GO:0009688//abscisic acid biosynthetic process;GO:0023033;GO:0045229//external encapsulating structure organization;GO:0009250//glucan biosynthetic process;GO:0009832//plant-type cell wall biogenesis;GO:0006952//defense response;GO:0042545//cell wall modification;GO:0000160//two-component signal transduction system (phosphorelay)	3186	0	gi|1706956|gb|AAB37766.1|/0/cellulose synthase [Gossypium hirsutum]	AT4G18780.1 | Symbols: CESA8, IRX1, ATCESA8, LEW2 | IRX1 (IRREGULAR XYLEM 1);cellulose synthase/ transferase, transferring glycosylgroups | chr4:10312846-10316719 REVERSE	0
zhu1_Ghi#S28710667	53.86	12.03	-2.16258	15.78	-1.77112	61.16	0.183374	7.4	-2.86362	0.56	-6.58764	0.85	-5.98561	0.01	-12.395	1.68	-5.00268	GO:0031224//intrinsic to membrane	GO:0016759//cellulose synthase activity;GO:0046914//transition metal ion binding	GO:0045229//external encapsulating structure organization;GO:0009250//glucan biosynthetic process	2229	0	gi|1706958|gb|AAB37767.1|/0/cellulose synthase [Gossypium hirsutum]	AT5G05170.1 | Symbols: CESA3, IXR1, ATCESA3, ATH-B, CEV1 | CEV1 (CONSTITUTIVEEXPRESSION OF VSP 1); cellulose synthase/ transferase,transferring glycosyl groups | chr5:1530401-1535090REVERSE	0
zhu1_Ghi#S42325090	36.62	14.83	-1.30411	20.17	-0.860421	2.62	-3.80499	3.01	-3.6048	0.01	-11.8384	1.98	-4.20906	3.28	-3.48086	3.92	-3.22371	GO:0031225//anchored to membrane;GO:0043231//intracellular membrane-bounded organelle	GO:0005372//water transmembrane transporter activity	GO:0006810//transport	1372	e-110	gi|171190268|gb|ACB42440.1|/2.45105e-111/aquaporin PIP2;3 [Gossypium hirsutum]	AT4G35100.1 | Symbols: PIP3, PIP3A, PIP2;7, SIMIP | PIP3 (PLASMA MEMBRANEINTRINSIC PROTEIN 3); water channel |chr4:16708672-16709958 FORWARD	e-100
zhu1_Ghi#S42289648	27.2	1.68	-4.01707	2.63	-3.37047	0.58	-5.55141	0.01	-11.4094	0.01	-11.4094	0.01	-11.4094	0.01	-11.4094	0.01	-11.4094	GO:0031225//anchored to membrane;GO:0043231//intracellular membrane-bounded organelle	GO:0005372//water transmembrane transporter activity	GO:0006810//transport	1436	e-104	gi|171190270|gb|ACB42441.1|/2.04648e-105/aquaporin PIP2;4 [Gossypium hirsutum]	AT4G35100.1 | Symbols: PIP3, PIP3A, PIP2;7, SIMIP | PIP3 (PLASMA MEMBRANEINTRINSIC PROTEIN 3); water channel |chr4:16708672-16709958 FORWARD	e-101
zhu1_Ghi#S42301274	26.12	17.9	-0.545195	9.06	-1.52757	11.94	-1.12935	26.03	-0.00497958	17.5	-0.5778	8.47	-1.62472	7.65	-1.77162	10.09	-1.37223	GO:0000151//ubiquitin ligase complex	GO:0004672//protein kinase activity;GO:0032559//adenyl ribonucleotide binding	GO:0048364//root development;GO:0009756//carbohydrate mediated signaling;GO:0007584//response to nutrient;GO:0009755//hormone-mediated signaling pathway;GO:0009791//post-embryonic development;GO:0007568//aging;GO:0022414//reproductive process;GO:0006464//protein modification process	738	1e-80	gi|1743009|emb|CAA71142.1|/1.37327e-81/SNF1-related protein kinase [Cucumis sativus]	AT3G01090.3 | Symbols: AKIN10 | AKIN10 (Arabidopsis SNF1 kinase homolog 10);protein binding / protein kinase | chr3:31437-33977REVERSE	1e-63
zhu1_Ghi#S42291891	35.81	59.3	0.72767	38.58	0.107491	36.11	0.0120359	43.3	0.274005	109.23	1.60893	27.94	-0.35803	29.49	-0.280137	30.83	-0.216028	GO:0000151//ubiquitin ligase complex	GO:0004674//protein serine/threonine kinase activity;GO:0032559//adenyl ribonucleotide binding	GO:0048364//root development;GO:0009756//carbohydrate mediated signaling;GO:0007584//response to nutrient;GO:0009755//hormone-mediated signaling pathway;GO:0009791//post-embryonic development;GO:0007568//aging;GO:0022414//reproductive process;GO:0006464//protein modification process	1277	e-118	gi|1743009|emb|CAA71142.1|/8.48486e-119/SNF1-related protein kinase [Cucumis sativus]	AT3G01090.3 | Symbols: AKIN10 | AKIN10 (Arabidopsis SNF1 kinase homolog 10);protein binding / protein kinase | chr3:31437-33977REVERSE	e-105
zhu1_Ghi#S42283446	47.39	65.74	0.472189	45.89	-0.0464029	60.29	0.347336	150.18	1.66404	13.83	-1.77678	37.82	-0.325433	34.68	-0.450479	24.95	-0.925543	GO:0005840//ribosome;GO:0009532//plastid stroma;GO:0005576//extracellular region;GO:0042579//microbody	GO:0003973//(S)-2-hydroxy-acid oxidase activity;GO:0000166//nucleotide binding	GO:0009853//photorespiration	1233	e-129	gi|1773330|gb|AAB40396.1|/2.05257e-130/glycolate oxidase [Mesembryanthemum crystallinum]	AT3G14420.2 | Symbols: | (S)-2-hydroxy-acid oxidase, peroxisomal, putative /glycolate oxidase, putative / short chain alpha-hydroxyacid oxidase, putative | chr3:4821804-4823899 FORWARD	e-128
zhu1_Ghi#S42326807	10.5	4.76	-1.14136	1.17	-3.16581	12.81	0.286881	28.23	1.42684	1.98	-2.40682	0.85	-3.62678	0.01	-10.0362	7.01	-0.582903	GO:0012505//endomembrane system;GO:0043231//intracellular membrane-bounded organelle;GO:0031410//cytoplasmic vesicle	GO:0008375//acetylglucosaminyltransferase activity	GO:0006970//response to osmotic stress;GO:0006487//protein amino acid N-linked glycosylation	1040	e-140	gi|18076148|emb|CAC80702.1|/2.65603e-141/N-acetylglucosaminyltransferase I [Nicotiana tabacum]	AT4G38240.2 | Symbols: CGL1, CGL, GNTI | CGL1 (COMPLEX GLYCAN LESS 1);alpha-1,3-mannosylglycoprotein2-beta-N-acetylglucosaminyltransferase/ proteinN-acetylglucosaminyltransferase/ transferase,transferring glycosyl groups | chr4:17932006-17935209REVERSE	e-138
zhu1_Ghi#S28710394	261.47	75.81	-1.78619	67.52	-1.95326	23.59	-3.4704	63.85	-2.03389	169.07	-0.629025	236.54	-0.144561	208.33	-0.327775	271.32	0.05335	GO:0005911//cell-cell junction;GO:0005618//cell wall;GO:0043231//intracellular membrane-bounded organelle	GO:0035251//UDP-glucosyltransferase activity	GO:0045229//external encapsulating structure organization;GO:0009250//glucan biosynthetic process	1331	0	gi|18077708|emb|CAC83750.1|/0/reversibly glycosylated polypeptide [Gossypium hirsutum]	AT3G08900.1 | Symbols: RGP3, RGP | RGP3 (REVERSIBLY GLYCOSYLATED POLYPEPTIDE 3);transferase, transferring hexosyl groups |chr3:2708347-2709714 REVERSE	0
zhu1_Ghi#S33808515	61.13	36.36	-0.749528	27.77	-1.13835	46.89	-0.3826	66.04	0.11146	159.19	1.3808	98.23	0.684283	100.2	0.71293	110.44	0.85331	-	GO:0005488//binding	GO:0019941//modification-dependent protein catabolic process	725	7e-65	gi|182407844|gb|ACB87913.1|/7.77234e-66/SKP1-like protein 1 [Malus x domestica]	AT1G75950.1 | Symbols: SKP1, ASK1, ATSKP1, SKP1A, UIP1 | SKP1 (S PHASEKINASE-ASSOCIATED PROTEIN 1); protein binding /ubiquitin-protein ligase | chr1:28516715-28517454FORWARD	5e-63
zhu1_Ghi#S42302119	2.15	5.87	1.44902	25.72	3.58048	1.75	-0.296982	0.55	-1.96683	3.95	0.877516	3.1	0.527932	0.55	-1.96683	1.12	-0.940838	-	-	-	1319	6e-90	gi|183585165|gb|ACC63874.1|/5.99762e-91/cinnamyl alcohol dehydrogenase [Populus trichocarpa]	AT4G39330.2 | Symbols: ATCAD9, CAD9 | CAD9 (CINNAMYL ALCOHOL DEHYDROGENASE 9);binding / catalytic/ oxidoreductase/ zinc ion binding |chr4:18291268-18292740 FORWARD	1e-69
zhu1_Ghi#S42282875	42.28	47.27	0.160949	24.26	-0.801396	14.56	-1.53797	28.23	-0.582746	9.03	-2.22718	11.86	-1.83387	16.11	-1.39202	6.17	-2.77663	GO:0043231//intracellular membrane-bounded organelle	-	GO:0006810//transport	902	2e-23	gi|18379300|ref|NP_563704.1|/2.15278e-24/MPI7 (CAMV MOVEMENT PROTEIN INTERACTING PROTEIN 7); protein binding [Arabidopsis thaliana]	AT1G04260.1 | Symbols: MPI7, MPIP7, PRA1.D | MPI7 (CAMV MOVEMENT PROTEININTERACTING PROTEIN 7); protein binding |chr1:1140749-1141297 REVERSE	1e-25
zhu1_Ghi#S33799206	18.31	5.31	-1.78585	7.31	-1.32469	4.37	-2.06693	5.48	-1.74038	4.52	-2.01824	2.26	-3.01824	4.91	-1.89884	0.56	-5.03106	GO:0031461//cullin-RING ubiquitin ligase complex;GO:0016020//membrane	GO:0042562//hormone binding;GO:0043178//alcohol binding;GO:0019787//small conjugating protein ligase activity	GO:0010102//lateral root morphogenesis;GO:0048437//floral organ development;GO:0009267//cellular response to starvation;GO:0019941//modification-dependent protein catabolic process;GO:0009755//hormone-mediated signaling pathway;GO:0009555//pollen development;GO:0010167//response to nitrate;GO:0009607//response to biotic stimulus	886	3e-72	gi|18405102|ref|NP_566800.1|/3.18438e-73/AFB2 (auxin SIGNALING F-BOX 2); auxin binding / ubiquitin-protein ligase [Arabidopsis thaliana]	AT3G26810.1 | Symbols: AFB2 | AFB2 (AUXIN SIGNALING F-BOX 2); auxin binding /ubiquitin-protein ligase | chr3:9868342-9870464 FORWARD	2e-74
zhu1_Ghi#S42314629	13.46	8.11	-0.730905	6.14	-1.13237	6.99	-0.945314	4.66	-1.53028	18.35	0.447102	5.36	-1.32837	3.28	-2.03691	5.05	-1.41432	GO:0009536//plastid	GO:0004551//nucleotide diphosphatase activity	-	1177	e-100	gi|18405878|ref|NP_565965.1|/1.10044e-101/ATNUDX23 (Arabidopsis THALIANA NUDIX HYDROLASE HOMOLOG 23); FAD diphosphatase/ hydrolase [Arabidopsis thaliana]	AT2G42070.1 | Symbols: ATNUDT23, ATNUDX23 | ATNUDX23 (ARABIDOPSIS THALIANANUDIX HYDROLASE HOMOLOG 23); FAD diphosphatase/hydrolase | chr2:17549669-17551066 REVERSE	e-103
zhu1_Ghi#S33803721	19.66	21.82	0.150388	8.48	-1.21313	0.58	-5.08307	4.11	-2.25805	1.98	-3.31169	33.03	0.748514	31.13	0.663042	3.92	-2.32634	-	-	-	839	4e-32	gi|18415709|ref|NP_567629.1|/3.82276e-33/f-box family protein [Arabidopsis thaliana]	AT4G21510.1 | Symbols: | F-box family protein | chr4:11446193-11447025 REVERSE	2e-34
zhu1_Ghi#S33784784	46.85	95.95	1.03423	109.9	1.23007	179.4	1.93706	109.89	1.22994	71.98	0.619547	57.86	0.304517	64.98	0.471947	37.84	-0.308137	GO:0005746//mitochondrial respiratory chain	GO:0015002//heme-copper terminal oxidase activity	GO:0022904//respiratory electron transport chain	803	2e-37	gi|18424030|ref|NP_568867.1|/1.65569e-38/cytochrome c oxidase subunit 6b, putative [Arabidopsis thaliana]	AT5G57815.1 | Symbols: | cytochrome c oxidase subunit 6b, putative |chr5:23426753-23427637 FORWARD	9e-40
zhu1_Ghi#S42306797	72.97	10.91	-2.74165	9.06	-3.00972	2.04	-5.16066	0.01	-12.8331	128.99	0.821884	45.44	-0.683341	46.42	-0.652557	54.94	-0.409447	GO:0031225//anchored to membrane;GO:0031410//cytoplasmic vesicle	GO:0005488//binding	GO:0006810//transport	1311	2e-38	gi|18424785|ref|NP_568984.1|/1.8137e-39/protease inhibitor/seed storage/lipid transfer protein (LTP) family protein [Arabidopsis thaliana]	AT5G64080.2 | Symbols: | protease inhibitor/seed storage/lipid transferprotein (LTP) family protein | chr5:25645475-25646638REVERSE	9e-41
zhu1_Ghi#S28710519	84.01	105.18	0.324227	129.19	0.620861	225.12	1.42206	143.87	0.776133	39.23	-1.0986	39.52	-1.08798	40.41	-1.05585	95.02	0.17767	GO:0031410//cytoplasmic vesicle;GO:0043231//intracellular membrane-bounded organelle	GO:0004180//carboxypeptidase activity	GO:0019538//protein metabolic process	1787	0	gi|18447763|gb|AAL67992.1|/0/putative serine carboxypeptidase precursor [Gossypium hirsutum]	AT3G10410.1 | Symbols: scpl49 | scpl49 (serine carboxypeptidase-like 49);serine-type carboxypeptidase | chr3:3235518-3238063REVERSE	0
zhu1_Ghi#S42320020	7.54	16.5	1.12983	15.49	1.0387	21.26	1.49551	37	2.29489	21.45	1.50834	9.6	0.34847	6.83	-0.142679	3.36	-1.1661	GO:0031410//cytoplasmic vesicle;GO:0043231//intracellular membrane-bounded organelle	GO:0004180//carboxypeptidase activity	GO:0019538//protein metabolic process	1435	e-131	gi|18447763|gb|AAL67992.1|/1.20581e-132/putative serine carboxypeptidase precursor [Gossypium hirsutum]	AT3G10410.1 | Symbols: scpl49 | scpl49 (serine carboxypeptidase-like 49);serine-type carboxypeptidase | chr3:3235518-3238063REVERSE	9e-98
zhu1_Ghi#S28710518	32.85	18.74	-0.809772	27.18	-0.273348	7.57	-2.11753	3.84	-3.09672	743.74	4.50083	101.9	1.63319	96.93	1.56105	43.17	0.394136	GO:0043231//intracellular membrane-bounded organelle	GO:0016747//transferase activity, transferring acyl groups other than amino-acyl groups	GO:0009314//response to radiation;GO:0008544//epidermis development;GO:0006950//response to stress;GO:0006631//fatty acid metabolic process	1903	0	gi|18447765|gb|AAL67993.1|/0/fiddlehead-like protein [Gossypium hirsutum]	AT2G26250.1 | Symbols: FDH, KCS10 | KCS10 (3-KETOACYL-COA SYNTHASE 10);acyltransferase/ catalytic/ transferase, transferringacyl groups other than amino-acyl groups |chr2:11170799-11173059 REVERSE	0
zhu1_Ghi#S42327699	3.77	0.01	-8.55842	0.01	-8.55842	24.46	2.69779	15.35	2.0256	47.98	3.6698	0.56	-2.75107	1.64	-1.20087	28.31	2.90868	-	GO:0016747//transferase activity, transferring acyl groups other than amino-acyl groups	-	415	2e-35	gi|18447767|gb|AAL67994.1|/1.87299e-36/acyltransferase-like protein [Gossypium hirsutum]	AT5G23940.1 | Symbols: EMB3009 | EMB3009 (embryo defective 3009); transferase/transferase, transferring acyl groups other thanamino-acyl groups | chr5:8076616-8079677 REVERSE	5e-28
zhu1_Ghi#S42315492	24.77	24.62	-0.00876311	24.55	-0.0128708	8.45	-1.55157	25.21	0.0254023	17.78	-0.478339	11.57	-1.09821	14.47	-0.775529	5.89	-2.07225	-	GO:0032561//guanyl ribonucleotide binding;GO:0003824//catalytic activity	GO:0006810//transport;GO:0035556//intracellular signal transduction	1253	2e-60	gi|18447913|dbj|BAB84322.1|/1.45354e-61/ras-related protein RAB8-1 [Nicotiana tabacum]	AT3G46060.3 | Symbols: ARA3 | ATRAB8A; GTP binding | chr3:16917908-16919740FORWARD	2e-61
zhu1_Ghi#S28710296	0.01	0.01	0	0.01	0	0.01	0	0.01	0	1.98	7.62936	1082.49	16.724	1153.58	16.8158	3001.09	18.1951	-	-	-	3128	5e-49	gi|18499|emb|CAA38374.1|/4.93329e-50/late embryogenesis abundant protein [Gossypium hirsutum]	AT3G51810.1 | Symbols: ATEM1, GEA1, AT3, EM1 | EM1 (LATE EMBRYOGENESIS ABUNDANT1) | chr3:19214818-19215461 FORWARD	5e-35
zhu1_Ghi#S42355668	13.19	36.36	1.46291	25.14	0.93054	4.37	-1.59374	1.92	-2.78027	1.69	-2.96435	7.9	-0.73952	12.01	-0.135208	2.52	-2.38795	GO:0016020//membrane	-	-	1053	9e-24	gi|184991891|emb|CAQ43070.2|/1.25649e-21/putative puroindoline b protein [Triticum aestivum subsp. macha]	AT3G28850.1 | Symbols: | glutaredoxin family protein | chr3:10848669-10849955FORWARD	6e-16
zhu1_Ghi#S42359832	7.81	29.65	1.92464	22.51	1.52717	9.9	0.342106	7.13	-0.13142	31.89	2.02971	13.83	0.824407	18.57	1.24958	7.85	0.00737011	-	GO:0008135//translation factor activity, nucleic acid binding	GO:0044260	940	5e-26	gi|184991891|emb|CAQ43070.2|/4.92353e-27/putative puroindoline b protein [Triticum aestivum subsp. macha]	AT3G60240.4 | Symbols: EIF4G, CUM2 | EIF4G (EUKARYOTIC TRANSLATION INITIATIONFACTOR 4G); translation initiation factor |chr3:22261842-22268295 FORWARD	3e-06
zhu1_Ghi#S42359643	7.54	4.48	-0.751066	35.95	2.25336	95.52	3.66317	51.25	2.76492	12.98	0.783654	9.03	0.260161	3.82	-0.980992	40.36	2.42029	GO:0009526//plastid envelope;GO:0042579//microbody;GO:0009570//chloroplast stroma;GO:0030529//ribonucleoprotein complex;GO:0005576//extracellular region	GO:0048037//cofactor binding	GO:0006952//defense response;GO:0048511//rhythmic process;GO:0042254//ribosome biogenesis;GO:0009657//plastid organization;GO:0008152//metabolic process	973	5e-26	gi|184991891|emb|CAQ43070.2|/5.2056e-27/putative puroindoline b protein [Triticum aestivum subsp. macha]	AT1G09340.1 | Symbols: CRB, CSP41B | CRB (CHLOROPLAST RNA BINDING); binding /catalytic/ coenzyme binding | chr1:3015473-3018035FORWARD	5e-16
zhu1_Ghi#S42358862	213.8	84.2	-1.34437	52.61	-2.02285	101.64	-1.07279	112.91	-0.921089	5.36	-5.31789	20.32	-3.39529	31.95	-2.74237	29.71	-2.84724	-	-	-	983	5e-26	gi|184991891|emb|CAQ43070.2|/5.28253e-27/putative puroindoline b protein [Triticum aestivum subsp. macha]	AT1G63220.2 | Symbols: | C2 domain-containing protein | chr1:23449017-23450244FORWARD	6e-09
zhu1_Ghi#S42357441	68.13	46.71	-0.544559	29.23	-1.22084	142.12	1.06075	235.68	1.79047	65.48	-0.0572359	17.5	-1.96094	14.2	-2.2624	34.48	-0.98253	GO:0044464//cell part	-	-			gi|184991891|emb|CAQ43070.2|/5.30818e-27/putative puroindoline b protein [Triticum aestivum subsp. macha]	AT3G12587.1 | Symbols: | unknown protein | chr3:3994586-3994699 REVERSE	1e-11
zhu1_Ghi#S45785081	29.35	10.35	-1.50373	8.48	-1.79122	0.87	-5.0762	1.37	-4.42111	0.01	-11.5191	0.01	-11.5191	1.64	-4.16159	0.84	-5.12683	-	GO:0016798//hydrolase activity, acting on glycosyl bonds	-	993	5e-26	gi|184991891|emb|CAQ43070.2|/5.31229e-27/putative puroindoline b protein [Triticum aestivum subsp. macha]	AT5G66460.1 | Symbols: | (1-4)-beta-mannan endohydrolase, putative |chr5:26538911-26540837 REVERSE	5e-13
zhu1_Ghi#S42362982	26.12	5.87	-2.15372	8.48	-1.62302	5.82	-2.16606	0.55	-5.56958	52.78	1.01484	9.31	-1.4883	5.46	-2.25818	5.05	-2.3708	-	GO:0043169//cation binding	GO:0006812//cation transport	1029	6e-26	gi|184991891|emb|CAQ43070.2|/5.61876e-27/putative puroindoline b protein [Triticum aestivum subsp. macha]	AT5G50740.3 | Symbols: | metal ion binding | chr5:20635983-20637970 REVERSE	7e-13
zhu1_Ghi#S28710492	4.85	62.94	3.69792	75.7	3.96424	8.45	0.800967	94.27	4.28074	0.85	-2.51245	40.36	3.05687	25.94	2.41912	25.23	2.37908	-	GO:0016209//antioxidant activity;GO:0005506//iron ion binding;GO:0003824//catalytic activity	GO:0042743//hydrogen peroxide metabolic process;GO:0006950//response to stress	1330	e-175	gi|18558997|gb|AAL73112.1|/9.45269e-177/bacterial-induced peroxidase [Gossypium hirsutum]	AT5G64120.1 | Symbols: | peroxidase, putative | chr5:25659551-25660946 REVERSE	e-116
zhu1_Ghi#S33815083	4.85	2.8	-0.792558	12.86	1.40683	20.1	2.05114	2.47	-0.973474	19.48	2.00594	3.1	-0.645717	0.82	-2.56429	4.76	-0.0270232	GO:0009536//plastid	GO:0003824//catalytic activity;GO:0016209//antioxidant activity;GO:0043169//cation binding	GO:0006800//oxygen and reactive oxygen species metabolic process	918	6e-87	gi|186886510|gb|ACC93637.1|/6.25985e-88/chloroplast Cu/Zn superoxide dismutase [Gossypium hirsutum]	AT2G28190.1 | Symbols: CSD2, CZSOD2 | CSD2 (COPPER/ZINC SUPEROXIDE DISMUTASE2); superoxide dismutase | chr2:12014548-12016303FORWARD	1e-74
zhu1_Ghi#S42285806	12.66	2.8	-2.17678	4.38	-1.53127	2.33	-2.44188	0.55	-4.5247	5.93	-1.09417	1.41	-3.16651	2.73	-2.2133	1.4	-3.17678	GO:0031225//anchored to membrane;GO:0031410//cytoplasmic vesicle	-	GO:0009056//catabolic process	901	e-100	gi|188509929|gb|ACD56618.1|/4.82225e-101/peptidoglycan-binding LysM domain-containing related protein [Gossypioides kirkii]	AT1G21880.2 | Symbols: LYM1 | LYM1 (LYSM DOMAIN GPI-ANCHORED PROTEIN 1PRECURSOR) | chr1:7680689-7682526 FORWARD	1e-83
zhu1_Ghi#S42287625	12.66	5.59	-1.17936	3.22	-1.97514	158.43	3.6455	104.41	3.04391	18.06	0.51252	8.75	-0.532922	7.65	-0.726746	76.8	2.60083	-	-	-	992	1e-55	gi|188509938|gb|ACD56624.1|/1.43332e-56/UNE1-like protein [Gossypium raimondii]	AT1G29300.1 | Symbols: UNE1 | UNE1 (unfertilized embryo sac 1) |chr1:10248120-10249499 REVERSE	6e-47
zhu1_Ghi#S28702886	16.43	30.49	0.892004	41.21	1.32666	8.15	-1.01146	6.03	-1.4461	3.67	-2.16248	1.69	-3.28124	1.91	-3.10469	0.84	-4.2898	GO:0016020//membrane	-	-	906	6e-92	gi|188509963|gb|ACD56647.1|/6.35755e-93/putative leucine-rich repeat family protein [Gossypioides kirkii]	AT4G18760.1 | Symbols: AtRLP51 | AtRLP51 (Receptor Like Protein 51); proteinbinding | chr4:10308163-10309458 REVERSE	1e-53
zhu1_Ghi#S42288156	35.01	8.67	-2.01366	5.26	-2.73463	8.74	-2.00206	12.33	-1.50559	33.59	-0.0597353	64.64	0.88466	31.13	-0.169461	59.42	0.763182	GO:0016020//membrane;GO:0043231//intracellular membrane-bounded organelle	GO:0005515//protein binding;GO:0022892	-	774	6e-42	gi|188529683|gb|ACD62528.1|/2.71879e-43/bet1-like snare 1-1 [Malus x domestica]	AT3G58170.1 | Symbols: ATBS14A, ATBET11, BET11, BS14A | BS14A (BET1P/SFT1P-LIKEPROTEIN 14A); SNAP receptor/ protein transporter |chr3:21542632-21543775 REVERSE	2e-42
zhu1_Ghi#S45454002	29.89	34.41	0.203165	33.32	0.156726	14.56	-1.03765	21.38	-0.483401	7.9	-1.91974	10.16	-1.55676	24.03	-0.314826	12.05	-1.31063	GO:0043231//intracellular membrane-bounded organelle;GO:0031224//intrinsic to membrane	GO:0016709//oxidoreductase activity, acting on paired donors, with incorporation or reduction of molecular oxygen, NADH or NADPH as one donor, and incorporation of one atom of oxygen;GO:0005506//iron ion binding;GO:0016741//transferase activity, transferring one-carbon groups	GO:0006694//steroid biosynthetic process	1710	0	gi|189503705|gb|ACE06982.1|/0/obtusifoliol-14alpha-deMETHYLase [Gossypium hirsutum]	AT1G11680.1 | Symbols: CYP51G1, EMB1738, CYP51A2, CYP51 | CYP51G1 (CYTOCHROMEP450 51G1); oxygen binding / sterol 14-deMETHYLase |chr1:3938925-3940585 FORWARD	0
zhu1_Ghi#S42296988	1.08	5.31	2.29768	24.84	4.52356	1.75	0.696324	13.15	3.60596	0.01	-6.75489	2.82	1.38466	9.01	3.0605	0.01	-6.75489	GO:0005576//extracellular region;GO:0005618//cell wall	GO:0004175//endopeptidase activity	GO:0019538//protein metabolic process	1346	e-131	gi|190896584|gb|ACE96805.1|/4.93594e-132/aspartyl protease [Populus tremula]	AT1G09750.1 | Symbols: | chloroplast nucleoid DNA-binding protein-related |chr1:3157541-3158960 FORWARD	7e-94
zhu1_Ghi#S42360201	85.09	147.42	0.792871	348.7	2.03492	220.17	1.37156	274.04	1.68732	178.95	1.0725	294.68	1.79209	282.32	1.73027	133.7	0.651938	GO:0009536//plastid	GO:0016862//intramolecular oxidoreductase activity, interconverting keto- and enol-groups	GO:0006952//defense response;GO:0009607//response to biotic stimulus	1010	2e-54	gi|192910730|gb|ACF06473.1|/1.63043e-55/light-inducible protein ATLS1 [Elaeis guineensis]	AT5G01650.1 | Symbols: | macrophage migration inhibitory factor family protein/ MIF family protein | chr5:242734-244033 REVERSE	7e-53
zhu1_Ghi#S42300853	13.46	12.87	-0.0646664	15.2	0.175393	6.7	-1.00645	10.96	-0.296431	12.14	-0.14891	18.63	0.468949	11.47	-0.230813	9.81	-0.456353	GO:0043231//intracellular membrane-bounded organelle	GO:0016772//transferase activity, transferring phosphorus-containing groups;GO:0005488//binding	-	1165	e-114	gi|192910878|gb|ACF06547.1|/1.63594e-116/Mob1 [Elaeis guineensis]	AT5G45550.1 | Symbols: | mob1/phocein family protein | chr5:18462284-18464840FORWARD	e-116
zhu1_Ghi#S42311741	38.51	15.94	-1.27258	6.72	-2.5187	3.49	-3.46393	5.48	-2.81299	9.88	-1.96265	19.48	-0.983239	14.2	-1.43934	7.01	-2.45775	GO:0043231//intracellular membrane-bounded organelle	GO:0016772//transferase activity, transferring phosphorus-containing groups;GO:0005488//binding	-	881	e-118	gi|192910878|gb|ACF06547.1|/4.05459e-121/Mob1 [Elaeis guineensis]	AT5G45550.1 | Symbols: | mob1/phocein family protein | chr5:18462284-18464840FORWARD	e-119
zhu1_Ghi#S42327628	985.28	457.07	-1.10812	349.58	-1.49491	133.97	-2.87862	73.99	-3.73513	92.02	-3.42051	624.37	-0.658133	671.67	-0.552781	198.45	-2.31176	-	-	-	1494	4e-59	gi|192912974|gb|ACF06595.1|/1.9882e-61/translationally controlled tumor protein [Elaeis guineensis]	AT3G16640.1 | Symbols: TCTP | TCTP (TRANSLATIONALLY CONTROLLED TUMOR PROTEIN) |chr3:5669709-5670729 REVERSE	6e-52
zhu1_Ghi#S42299370	13.73	8.67	-0.663228	30.69	1.16044	17.18	0.323398	16.17	0.235988	0.01	-10.4231	0.56	-4.61576	1.09	-3.65493	1.4	-3.29383	-	GO:0046914//transition metal ion binding;GO:0016616//oxidoreductase activity, acting on the CH-OH group of donors, NAD or NADP as acceptor	GO:0009699//phenylpropanoid biosynthetic process	1249	e-122	gi|194454813|gb|ACF71455.1|/3.2293e-123/cinnamyl alcohol dehydrogenase [Gossypium hirsutum]	AT3G19450.1 | Symbols: CAD4, ATCAD4, CAD, CAD-C | ATCAD4; cinnamyl-alcoholdehydrogenase | chr3:6744859-6747005 FORWARD	2e-98
zhu1_Ghi#S42358521	22.08	0.56	-5.30117	35.07	0.667497	19.51	-0.178526	13.7	-0.688564	92.86	2.07232	18.35	-0.26696	19.93	-0.147798	9.53	-1.21219	GO:0000785//chromatin;GO:0043231//intracellular membrane-bounded organelle	GO:0003676//nucleic acid binding	GO:0034728	865	3e-55	gi|195606482|gb|ACG25071.1|/3.18056e-56/histone H3 [Zea mays]	AT4G40030.2 | Symbols: | histone H3.2 | chr4:18555840-18556827 REVERSE	1e-55
zhu1_Ghi#S30016897	37.16	27.13	-0.453861	22.21	-0.742541	55.04	0.56673	52.62	0.501861	6.77	-2.45652	9.31	-1.9969	15.02	-1.30687	18.78	-0.984553	GO:0042579//microbody	GO:0008905	GO:0008152//metabolic process;GO:0010038//response to metal ion	681	1e-49	gi|195625106|gb|ACG34383.1|/1.17359e-50/mannose-1-phosphate guanyltransferase [Zea mays]	AT1G74910.2 | Symbols: | ADP-glucose pyrophosphorylase family protein |chr1:28135770-28138456 REVERSE	1e-44
zhu1_Ghi#S33817415	17.23	54.55	1.66266	53.49	1.63435	6.12	-1.49332	4.11	-2.06771	89.76	2.38115	85.53	2.31151	96.11	2.47976	17.38	0.0125054	GO:0031981//nuclear lumen;GO:0005732//small nucleolar ribonucleoprotein complex;GO:0009534//chloroplast thylakoid	GO:0003723//RNA binding;GO:0016866//intramolecular transferase activity	GO:0042254//ribosome biogenesis	850	1e-45	gi|195645644|gb|ACG42290.1|/1.37888e-46/h/ACA ribonucleoprotein complex subunit 1-like protein 1 [Zea mays]	AT3G03920.1 | Symbols: | Gar1 RNA-binding region family protein |chr3:1009123-1010379 REVERSE	6e-45
zhu1_Ghi#S28710491	26.39	128.11	2.27932	101.13	1.93815	135.72	2.36257	1283.08	5.60348	37.54	0.508437	12.98	-1.0237	16.66	-0.663603	37	0.487534	-	GO:0005506//iron ion binding;GO:0003824//catalytic activity;GO:0016209//antioxidant activity	GO:0008152//metabolic process;GO:0006950//response to stress	1324	e-129	gi|19569160|gb|AAL92037.1|AF488305_1/0/apoplastic anionic gaiacol peroxidase [Gossypium hirsutum]	AT5G06720.1 | Symbols: | peroxidase, putative | chr5:2077567-2078857 REVERSE	e-108
zhu1_Ghi#S42287584	91.02	462.39	2.34485	496.01	2.44611	2064.85	4.50371	1215.39	3.73909	110.08	0.274297	791.19	3.11977	311.26	1.77386	1035.12	3.50747	GO:0044424//intracellular part	GO:0016829//lyase activity	GO:0009404//toxin metabolic process;GO:0010038//response to metal ion	1342	e-124	gi|195973264|gb|ABW69659.2|/9.97144e-126/glutathione S-transferase [Gossypium hirsutum]	AT3G09270.1 | Symbols: ATGSTU8 | ATGSTU8 (GLUTATHIONE S-TRANSFERASE TAU 8);glutathione transferase | chr3:2848407-2849226 REVERSE	1e-67
zhu1_Ghi#S55357539	323.4	786.03	1.28126	560.31	0.792906	216.39	-0.579686	76.73	-2.07546	48.55	-2.73578	100.2	-1.69044	196.31	-0.720186	90.25	-1.84132	GO:0043231//intracellular membrane-bounded organelle;GO:0016020//membrane	GO:0046872//metal ion binding;GO:0004620//phospholipase activity	GO:0006650//glycerophospholipid metabolic process	2879	0	gi|195984443|gb|ACG63794.1|/0/phospholipase D alpha [Gossypium arboreum]	AT1G52570.1 | Symbols: PLDALPHA2 | PLDALPHA2 (phosphlipase d alpha 2);phospholipase D | chr1:19583940-19586551 REVERSE	0
zhu1_Ghi#S28710490	622.29	267.98	-1.21546	84.18	-2.88604	9.03	-6.10672	7.67	-6.34222	0.01	-15.9253	0.01	-15.9253	0.01	-15.9253	0.01	-15.9253	-	GO:0016209//antioxidant activity;GO:0005506//iron ion binding;GO:0003824//catalytic activity	GO:0042743//hydrogen peroxide metabolic process;GO:0006950//response to stress	1336	e-180	gi|19698446|gb|AAL93151.1|AF485265_1/0/class III peroxidase [Gossypium hirsutum]	AT5G05340.1 | Symbols: | peroxidase, putative | chr5:1579142-1580819 REVERSE	e-120
zhu1_Ghi#S28710488	15.35	2.8	-2.45474	0.01	-10.584	0.01	-10.584	0.55	-4.80266	18.91	0.300911	7.34	-1.06439	5.73	-1.42163	17.1	0.155758	GO:0044464//cell part	-	GO:0006950//response to stress	1531	e-173	gi|19698450|gb|AAL93153.1|AF485267_1/1.8018e-174/class III peroxidase [Gossypium hirsutum]	AT4G25980.1 | Symbols: | cationic peroxidase, putative | chr4:13189393-13191507FORWARD	e-123
zhu1_Ghi#S28710487	1.62	53.43	5.04358	6.14	1.92224	1.16	-0.481869	2.74	0.758182	0.01	-7.33985	68.59	5.40393	33.86	4.38552	17.94	3.46911	-	GO:0016209//antioxidant activity;GO:0005506//iron ion binding;GO:0003824//catalytic activity	GO:0042743//hydrogen peroxide metabolic process;GO:0006950//response to stress	1389	e-177	gi|19698452|gb|AAL93154.1|AF485268_1/6.88731e-178/bacterial-induced class III peroxidase [Gossypium hirsutum]	AT2G41480.1 | Symbols: | electron carrier/ heme binding / peroxidase |chr2:17296986-17298729 REVERSE	e-117
zhu1_Ghi#S42285809	411.18	40.28	-3.35163	453.92	0.142668	725.46	0.819126	161.69	-1.34654	0.56	-9.52013	1.41	-8.18793	3	-7.09866	5.05	-6.34734	-	GO:0016884//carbon-nitrogen ligase activity, with glutamine as amido-N-donor;GO:0032559//adenyl ribonucleotide binding	GO:0009642//response to light intensity;GO:0009746;GO:0009267//cellular response to starvation;GO:0009064//glutamine family amino acid metabolic process;GO:0034285;GO:0006528//asparagine metabolic process	1317	3e-80	gi|19699035|gb|AAL91002.1|/2.51767e-81/asparagine synthetase [Securigera parviflora]	AT3G47340.1 | Symbols: ASN1, DIN6, AT-ASN1 | ASN1 (GLUTAMINE-DEPENDENTASPARAGINE SYNTHASE 1); asparagine synthase(glutamine-hydrolyzing) | chr3:17438136-17441043 REVERSE	2e-77
zhu1_Ghi#S46925870	1.88	6.99	1.89456	106.39	5.82249	27.67	3.87952	2.47	0.393778	0.85	-1.1452	0.56	-1.74723	0.82	-1.19704	0.01	-7.55459	-	GO:0016709//oxidoreductase activity, acting on paired donors, with incorporation or reduction of molecular oxygen, NADH or NADPH as one donor, and incorporation of one atom of oxygen;GO:0005506//iron ion binding	GO:0008152//metabolic process	1748	0	gi|197259942|gb|ACH56520.1|/0/cinnamate-4-hydroxylase [Gossypium hirsutum]	AT2G30490.1 | Symbols: ATC4H, C4H, CYP73A5 | C4H (CINNAMATE-4-HYDROXYLASE);trans-cinnamate 4-monooxygenase | chr2:12993861-12995683REVERSE	0
zhu1_Ghi#S42276974	25.04	85.88	1.77809	57.87	1.20858	20.39	-0.296373	10.41	-1.26626	42.9	0.776743	38.11	0.605935	42.05	0.747871	50.73	1.0186	GO:0031410//cytoplasmic vesicle	GO:0004553//hydrolase activity, hydrolyzing O-glycosyl compounds	GO:0008152//metabolic process	819	1e-58	gi|197260357|gb|ACH56716.1|/1.22609e-60/beta-glucosidase 08 [Solanum lycopersicum]	AT5G24318.1 | Symbols: | catalytic/ cation binding / hydrolase, hydrolyzingO-glycosyl compounds | chr5:8282285-8283956 REVERSE	3e-52
zhu1_Ghi#S42277366	11.85	5.31	-1.1581	6.43	-0.881996	14.85	0.325576	13.98	0.238477	16.65	0.490635	8.75	-0.437532	2.46	-2.26816	17.66	0.575598	-	-	GO:0009987//cellular process	1259	6e-15	gi|197320852|gb|ACH68564.1|/5.9351e-16/beta-tubulin [Solanum tuberosum]	AT5G62700.1 | Symbols: TUB3 | TUB3; GTP binding / GTPase/ structural molecule |chr5:25184501-25186426 FORWARD	6e-17
zhu1_Ghi#S28645057	0.01	1.4	7.12928	20.17	10.978	37.86	11.8865	1444.49	17.1402	1.41	7.13955	46.86	12.1941	34.95	11.7711	32.23	11.6542	GO:0030312//external encapsulating structure	GO:0004553//hydrolase activity, hydrolyzing O-glycosyl compounds	GO:0006952//defense response;GO:0006026	692	2e-48	gi|19962|emb|CAA41437.1|/1.6045e-49/pathogenesis-related protein 4A [Nicotiana tabacum]	AT3G04720.1 | Symbols: PR4, HEL, PR-4 | PR4 (PATHOGENESIS-RELATED 4); chitinbinding | chr3:1285691-1286531 REVERSE	4e-38
zhu1_Ghi#S50824077	0.01	2.24	7.80735	1.75	7.45121	7.57	9.56415	38.37	11.9058	18.63	10.8634	30.2	11.5603	15.56	10.6036	200.13	14.2886	-	GO:0003676//nucleic acid binding	GO:0010468//regulation of gene expression	1268	e-165	gi|206584337|gb|ACI15341.1|/1.08195e-166/NAC domain protein NAC1 [Gossypium hirsutum]	AT5G08790.1 | Symbols: ATAF2, anac081 | ATAF2; transcription activator |chr5:2859113-2860144 REVERSE	3e-92
zhu1_Ghi#S50824076	11.85	164.48	3.79495	118.38	3.32047	36.99	1.64225	33.98	1.5198	92.86	2.97017	259.68	4.45378	234.81	4.30853	227.04	4.25999	-	GO:0030528//transcription regulator activity;GO:0003676//nucleic acid binding;GO:0001071	GO:0010468//regulation of gene expression;GO:0032501//multicellular organismal process;GO:0009738//abscisic acid mediated signaling pathway;GO:0006950//response to stress	1511	e-179	gi|206584339|gb|ACI15342.1|/2.81764e-180/NAC domain protein NAC2 [Gossypium hirsutum]	AT1G01720.1 | Symbols: ATAF1, ANAC002 | ATAF1; transcription activator/transcription factor | chr1:268471-269514 FORWARD	e-127
zhu1_Ghi#S50824073	2.96	10.35	1.80596	0.01	-8.20945	1.46	-1.01963	21.92	2.88858	3.67	0.310183	10.16	1.77923	9.01	1.60593	26.63	3.16938	GO:0043231//intracellular membrane-bounded organelle	GO:0030528//transcription regulator activity;GO:0003676//nucleic acid binding;GO:0001071	GO:0010468//regulation of gene expression;GO:0009725//response to hormone stimulus;GO:0006950//response to stress	1328	e-180	gi|206584345|gb|ACI15345.1|/0/NAC domain protein NAC4 [Gossypium hirsutum]	AT4G27410.2 | Symbols: RD26, ANAC072 | RD26 (RESPONSIVE TO DESICCATION 26);transcription activator/ transcription factor |chr4:13707928-13709013 REVERSE	e-102
zhu1_Ghi#S50824072	0.01	26.85	11.3907	19	10.8918	3.2	8.32193	8.5	9.73132	19.48	10.9278	1.13	6.82018	2.46	7.94251	1.4	7.12928	-	GO:0003676//nucleic acid binding;GO:0001071	GO:0010468//regulation of gene expression;GO:0032501//multicellular organismal process	1314	0	gi|206584347|gb|ACI15346.1|/0/NAC domain protein NAC5 [Gossypium hirsutum]	AT3G04070.1 | Symbols: anac047 | anac047 (Arabidopsis NAC domain containingprotein 47); transcription factor | chr3:1061573-1062976REVERSE	1e-88
zhu1_Ghi#S42293026	15.62	44.76	1.51882	29.52	0.918298	35.82	1.19737	30.69	0.974374	22.02	0.49542	27.38	0.809728	27.58	0.820228	31.95	1.03242	GO:0043231//intracellular membrane-bounded organelle	GO:0016780//phosphotransferase activity, for other substituted phosphate groups	GO:0006644//phospholipid metabolic process	1321	e-120	gi|2072356|gb|AAB53764.1|/1.91762e-121/aminoalcoholphosphotransferase [Brassica rapa subsp. campestris]	AT1G13560.1 | Symbols: AAPT1, ATAAPT1 | AAPT1 (AMINOALCOHOLPHOSPHOTRANSFERASE1); phosphatidyltransferase/ phosphotransferase, forother substituted phosphate groups |chr1:4638834-4641691 REVERSE	e-121
zhu1_Ghi#S33819573	12.12	0.56	-4.43582	0.58	-4.38519	0.01	-10.2432	0.01	-10.2432	0.01	-10.2432	0.01	-10.2432	0.01	-10.2432	0.01	-10.2432	-	-	-	654	7e-16	gi|208427035|gb|ACI26699.1|/7.18373e-17/lipid transfer protein [Gossypium hirsutum]	AT3G18280.1 | Symbols: | protease inhibitor/seed storage/lipid transferprotein (LTP) family protein | chr3:6267102-6267392FORWARD	4e-14
zhu1_Ghi#S42280496	5.65	8.67	0.617781	21.92	1.95593	7.57	0.422042	3.29	-0.780163	1.13	-2.32193	3.39	-0.736966	1.64	-1.78456	1.68	-1.74979	GO:0009532//plastid stroma	GO:0046872//metal ion binding;GO:0016215	GO:0006952//defense response;GO:0006633//fatty acid biosynthetic process;GO:0009694//jasmonic acid metabolic process;GO:0009867//jasmonic acid mediated signaling pathway;GO:0009863//salicylic acid mediated signaling pathway;GO:0002252	1349	e-143	gi|209401282|gb|ACI45450.1|/8.16983e-144/stearoyl-ACP desaturase [Arachis hypogaea]	AT2G43710.1 | Symbols: SSI2, FAB2 | SSI2; acyl-[acyl-carrier-protein]desaturase/ stearoyl-CoA 9-desaturase |chr2:18120107-18122495 FORWARD	e-141
zhu1_Ghi#S42336059	2.69	5.04	0.905818	20.46	2.92713	2.91	0.113413	4.93	0.873981	2.54	-0.0827777	1.41	-0.931911	0.55	-2.2901	1.12	-1.26411	GO:0044424//intracellular part	GO:0003824//catalytic activity;GO:0016209//antioxidant activity;GO:0043169//cation binding	GO:0006800//oxygen and reactive oxygen species metabolic process	1411	4e-80	gi|209419744|gb|ACI46676.1|/3.59804e-81/Cu/Zn superoxide dismutase [Gossypium arboreum]	AT1G08830.2 | Symbols: CSD1 | CSD1 (COPPER/ZINC SUPEROXIDE DISMUTASE 1);superoxide dismutase | chr1:2827700-2829053 FORWARD	5e-74
zhu1_Ghi#S42297560	112.56	98.46	-0.193085	132.41	0.234318	143.87	0.354072	60.84	-0.887602	51.09	-1.13958	22.58	-2.31758	16.93	-2.73304	17.38	-2.69519	GO:0044424//intracellular part	GO:0003824//catalytic activity;GO:0016209//antioxidant activity;GO:0043169//cation binding	GO:0006800//oxygen and reactive oxygen species metabolic process	851	9e-73	gi|209419744|gb|ACI46676.1|/9.24413e-74/Cu/Zn superoxide dismutase [Gossypium arboreum]	AT1G08830.2 | Symbols: CSD1 | CSD1 (COPPER/ZINC SUPEROXIDE DISMUTASE 1);superoxide dismutase | chr1:2827700-2829053 FORWARD	1e-66
zhu1_Ghi#S28644892	5.39	15.11	1.48715	40.92	2.92445	26.79	2.31334	332.42	5.94658	0.56	-3.26679	25.12	2.22048	21.3	1.9825	21.02	1.96341	GO:0043231//intracellular membrane-bounded organelle	GO:0004553//hydrolase activity, hydrolyzing O-glycosyl compounds;GO:0043167//ion binding	GO:0006026	1104	e-131	gi|20981684|sp|P23472.2|CHLY_HEVBR/1.29642e-133/RecName: Full=Hevamine-A; Includes: RecName: Full=Chitinase; Includes: RecName: Full=Lysozyme; Flags: Precursor	AT5G24090.1 | Symbols: | acidic endochitinase (CHIB1) | chr5:8143805-8145153REVERSE	e-121
zhu1_Ghi#S48378611	203.3	499.87	1.29794	254.87	0.326151	119.7	-0.764187	71.53	-1.50699	12.98	-3.96925	11.57	-4.13515	25.12	-3.0167	24.39	-3.05925	GO:0043231//intracellular membrane-bounded organelle;GO:0016020//membrane	GO:0016802;GO:0046914//transition metal ion binding	GO:0050896//response to stimulus;GO:0010608//posttranscriptional regulation of gene expression;GO:0006342//chromatin silencing;GO:0003006//reproductive developmental process	1911	0	gi|211905341|gb|ACJ11250.1|/0/S-adenosyl-L-homocystein hydrolase [Gossypium hirsutum]	AT4G13940.1 | Symbols: HOG1, EMB1395, SAHH1, MEE58, ATSAHH1 | MEE58 (MATERNALEFFECT EMBRYO ARREST 58); adenosylhomocysteinase/ copperion binding | chr4:8054931-8056676 FORWARD	0
zhu1_Ghi#S53281712	28	8.95	-1.64547	26.31	-0.0898156	185.22	2.72574	151.55	2.4363	45.44	0.698536	11.29	-1.31038	8.19	-1.77349	162.01	2.53258	GO:0044424//intracellular part	GO:0051748//UTP-monosaccharide-1-phosphate uridylyltransferase activity	-	1746	0	gi|211906434|gb|ACJ11710.1|/0/UDP-D-glucose pyrophosphorylase [Gossypium hirsutum]	AT5G17310.2 | Symbols: | UTP--glucose-1-phosphate uridylyltransferase, putative/ UDP-glucose pyrophosphorylase, putative / UGPase,putative | chr5:5696955-5700845 REVERSE	0
zhu1_Ghi#S33819543	12.66	18.74	0.565844	20.17	0.671934	25.05	0.984533	26.03	1.0399	35	1.46708	49.11	1.95574	45.05	1.83125	23.54	0.894837	-	-	-	602	1e-11	gi|211906436|gb|ACJ11711.1|/1.12249e-12/UDP-D-glucose pyrophosphorylase [Gossypium hirsutum]	AT5G17310.2 | Symbols: | UTP--glucose-1-phosphate uridylyltransferase,putative / UDP-glucose pyrophosphorylase, putative /UGPase, putative | chr5:5696955-5700845 REVERSE	2e-12
zhu1_Ghi#S53281710	65.7	106.02	0.690371	106.98	0.703376	34.66	-0.922622	48.23	-0.445963	3.67	-4.16204	32.18	-1.02973	42.59	-0.625379	21.58	-1.6062	GO:0030312//external encapsulating structure;GO:0044444//cytoplasmic part;GO:0043231//intracellular membrane-bounded organelle	GO:0000166//nucleotide binding;GO:0048037//cofactor binding;GO:0016616//oxidoreductase activity, acting on the CH-OH group of donors, NAD or NADP as acceptor	GO:0008152//metabolic process	1841	0	gi|211906438|gb|ACJ11712.1|/0/UDP-D-glucose dehydrogenase [Gossypium hirsutum]	AT3G29360.2 | Symbols: | UDP-glucose 6-dehydrogenase, putative |chr3:11267375-11268817 REVERSE	0
zhu1_Ghi#S53281708	76.47	84.76	0.14849	221.55	1.53467	307.83	2.00917	89.89	0.233267	187.14	1.29115	177.54	1.21518	162.18	1.08463	142.95	0.902545	GO:0044424//intracellular part	GO:0005488//binding;GO:0016872//intramolecular lyase activity	GO:0009642//response to light intensity;GO:0006952//defense response;GO:0006644//phospholipid metabolic process;GO:0009725//response to hormone stimulus;GO:0000302//response to reactive oxygen species;GO:0009267//cellular response to starvation;GO:0002252;GO:0032958//inositol phosphate biosynthetic process	1881	0	gi|211906442|gb|ACJ11714.1|/0/Myo-inositol-1-phosphate synthase [Gossypium hirsutum]	AT2G22240.1 | Symbols: ATMIPS2, MIPS2 | MIPS2 (MYO-INOSITOL-1-PHOSTPATE SYNTHASE2); binding / catalytic/ inositol-3-phosphate synthase |chr2:9451901-9453938 REVERSE	0
zhu1_Ghi#S42310410	602.64	392.46	-0.618751	427.91	-0.493989	127.27	-2.2434	286.1	-1.07478	82.98	-2.86046	179.24	-1.7494	250.38	-1.26718	128.65	-2.22784	GO:0016020//membrane	GO:0004396//hexokinase activity;GO:0032559//adenyl ribonucleotide binding	GO:0019321//pentose metabolic process	1363	1e-52	gi|211906444|gb|ACJ11715.1|/1.35869e-53/fructokinase [Gossypium hirsutum]	AT3G59480.1 | Symbols: | pfkB-type carbohydrate kinase family protein |chr3:21983103-21984440 FORWARD	2e-40
zhu1_Ghi#S42325201	85.9	181.26	1.07733	229.15	1.41556	158.72	0.885754	104.69	0.285394	9.03	-3.24986	15.81	-2.44182	21.3	-2.0118	17.66	-2.28217	GO:0009536//plastid;GO:0005576//extracellular region;GO:0016020//membrane	GO:0019206//nucleoside kinase activity;GO:0004672//protein kinase activity;GO:0046914//transition metal ion binding	GO:0006166//purine ribonucleoside salvage;GO:0010038//response to metal ion;GO:0023060;GO:0034285	1540	e-112	gi|211906446|gb|ACJ11716.1|/1.048e-113/adenosine kinase [Gossypium hirsutum]	AT3G09820.2 | Symbols: ADK1 | ADK1 (adenosine kinase 1); adenosine kinase/copper ion binding | chr3:3012645-3014624 FORWARD	e-103
zhu1_Ghi#S42299629	164.53	185.18	0.170578	160.76	-0.0334422	106.01	-0.63415	112.36	-0.550222	27.38	-2.58716	46.57	-1.82088	53.24	-1.62777	42.04	-1.96852	GO:0043231//intracellular membrane-bounded organelle;GO:0016020//membrane	-	GO:0015031//protein transport	1338	e-149	gi|211906448|gb|ACJ11717.1|/1.98285e-150/alpha-soluble NSF attachment protein [Gossypium hirsutum]	AT3G56190.1 | Symbols: ALPHA-SNAP2, ASNAP | ALPHA-SNAP2 (ALPHA-SOLUBLE NSFATTACHMENT PROTEIN 2); binding / soluble NSF attachmentprotein | chr3:20846119-20848356 REVERSE	e-120
zhu1_Ghi#S42289951	38.78	6.43	-2.59242	3.8	-3.35124	3.49	-3.47401	2.47	-3.97273	7.62	-2.34745	23.43	-0.726956	21.3	-0.864459	13.45	-1.52771	-	GO:0005543//phospholipid binding;GO:0046872//metal ion binding	-	1281	e-157	gi|211906452|gb|ACJ11719.1|/2.45647e-158/annexin [Gossypium hirsutum]	AT5G12380.1 | Symbols: | annexin, putative | chr5:4009223-4010687 FORWARD	9e-96
zhu1_Ghi#S42279347	0.01	2.24	7.80735	0.58	5.85798	1.46	7.18982	2.47	7.94837	8.47	9.72622	25.97	11.3426	18.02	10.8154	9.25	9.85331	GO:0016020//membrane;GO:0009536//plastid	GO:0016209//antioxidant activity;GO:0016705//oxidoreductase activity, acting on paired donors, with incorporation or reduction of molecular oxygen	GO:0008152//metabolic process;GO:0019725//cellular homeostasis;GO:0010038//response to metal ion	834	1e-76	gi|211906454|gb|ACJ11720.1|/1.46383e-77/peroxiredoxin [Gossypium hirsutum]	AT1G65980.1 | Symbols: TPX1 | TPX1 (thioredoxin-dependent peroxidase 1);antioxidant/ oxidoreductase | chr1:24559524-24560753REVERSE	2e-70
zhu1_Ghi#S53281698	61.13	210.35	1.78284	368.57	2.59199	100.48	0.716956	15.62	-1.96849	45.16	-0.436835	54.48	-0.166154	91.47	0.581418	13.17	-2.21463	GO:0044424//intracellular part	GO:0016211//ammonia ligase activity;GO:0032559//adenyl ribonucleotide binding	GO:0006541//glutamine metabolic process;GO:0071941	1413	0	gi|211906462|gb|ACJ11724.1|/0/glutamine synthase [Gossypium hirsutum]	AT5G37600.1 | Symbols: ATGSR1, GLN1;1, GSR 1 | ATGSR1; copper ion binding /glutamate-ammonia ligase | chr5:14933574-14935656 REVERSE	0
zhu1_Ghi#S42317950	127.37	266.3	1.06403	393.71	1.62811	372.49	1.54818	80.3	-0.665554	40.36	-1.65803	52.78	-1.27096	97.2	-0.389997	60.54	-1.07306	GO:0044424//intracellular part	GO:0016211//ammonia ligase activity;GO:0032559//adenyl ribonucleotide binding	GO:0006541//glutamine metabolic process;GO:0071941	539	5e-41	gi|211906462|gb|ACJ11724.1|/5.5943e-42/glutamine synthase [Gossypium hirsutum]	AT5G37600.1 | Symbols: ATGSR1, GLN1;1, GSR 1 | ATGSR1; copper ion binding /glutamate-ammonia ligase | chr5:14933574-14935656REVERSE	1e-40
zhu1_Ghi#S53281697	142.45	56.23	-1.34104	44.43	-1.68085	168.04	0.238349	45.77	-1.63798	38.67	-1.88117	18.63	-2.93476	18.84	-2.91858	38.68	-1.8808	-	GO:0004857//enzyme inhibitor activity	GO:0019219	924	7e-91	gi|211906464|gb|ACJ11725.1|/7.22327e-92/diMETHYLmenaquinone METHYLtransferase [Gossypium hirsutum]	AT5G16450.2 | Symbols: | diMETHYLmenaquinone METHYLtransferase family protein| chr5:5374357-5375342 FORWARD	7e-81
zhu1_Ghi#S53281696	207.61	433.3	1.06149	224.18	0.110782	57.37	-1.85551	50.7	-2.03382	26.25	-2.98349	17.5	-3.56845	33.04	-2.65159	31.39	-2.7255	GO:0043231//intracellular membrane-bounded organelle;GO:0044444//cytoplasmic part;GO:0016020//membrane	GO:0016742//hydroxyMETHYL-, formyl- and related transferase activity;GO:0048037//cofactor binding	GO:0009069//serine family amino acid metabolic process;GO:0010038//response to metal ion	1561	0	gi|211906466|gb|ACJ11726.1|/0/serine hydroxyMETHYLtransferase [Gossypium hirsutum]	AT4G13930.1 | Symbols: SHM4 | SHM4 (serine hydroxyMETHYLtransferase 4);catalytic/ glycine hydroxyMETHYLtransferase/ pyridoxalphosphate binding | chr4:8048013-8050021 REVERSE	0
zhu1_Ghi#S42295368	72.44	44.2	-0.71274	59.63	-0.280748	37.28	-0.958385	80.02	0.143574	22.86	-1.66396	60.4	-0.262238	69.35	-0.0628907	73.44	0.0197795	GO:0009536//plastid;GO:0042579//microbody	GO:0004672//protein kinase activity;GO:0004871//signal transducer activity;GO:0016620//oxidoreductase activity, acting on the aldehyde or oxo group of donors, NAD or NADP as acceptor;GO:0042802//identical protein binding;GO:0032559//adenyl ribonucleotide binding;GO:0043566//structure-specific DNA binding	GO:0006952//defense response;GO:0010118//stomatal movement;GO:0016070//RNA metabolic process;GO:0010038//response to metal ion;GO:0048511//rhythmic process;GO:0006405//RNA export from nucleus;GO:0006970//response to osmotic stress;GO:0009699//phenylpropanoid biosynthetic process;GO:0032392//DNA geometric change;GO:0003006//reproductive developmental process;GO:0006464//protein modification process	1246	2e-35	gi|211906474|gb|ACJ11730.1|/1.75056e-36/glycine-rich RNA-binding protein [Gossypium hirsutum]	AT2G21660.2 | Symbols: ATGRP7, CCR2 | CCR2 (COLD, CIRCADIAN RHYTHM, AND RNABINDING 2); RNA binding / double-stranded DNA binding /single-stranded DNA binding | chr2:9265477-9266316REVERSE	4e-36
zhu1_Ghi#S42275711	140.29	57.34	-1.2908	21.34	-2.71678	21.26	-2.7222	77.55	-0.855213	20.89	-2.74753	29.92	-2.22923	32.22	-2.12238	46.25	-1.60089	GO:0009536//plastid;GO:0042579//microbody	GO:0004672//protein kinase activity;GO:0004871//signal transducer activity;GO:0016620//oxidoreductase activity, acting on the aldehyde or oxo group of donors, NAD or NADP as acceptor;GO:0042802//identical protein binding;GO:0032559//adenyl ribonucleotide binding;GO:0043566//structure-specific DNA binding	GO:0006952//defense response;GO:0010118//stomatal movement;GO:0016070//RNA metabolic process;GO:0010038//response to metal ion;GO:0048511//rhythmic process;GO:0006405//RNA export from nucleus;GO:0006970//response to osmotic stress;GO:0009699//phenylpropanoid biosynthetic process;GO:0032392//DNA geometric change;GO:0003006//reproductive developmental process;GO:0006464//protein modification process	1377	1e-40	gi|211906474|gb|ACJ11730.1|/9.24579e-42/glycine-rich RNA-binding protein [Gossypium hirsutum]	AT2G21660.2 | Symbols: ATGRP7, CCR2 | CCR2 (COLD, CIRCADIAN RHYTHM, AND RNABINDING 2); RNA binding / double-stranded DNA binding /single-stranded DNA binding | chr2:9265477-9266316REVERSE	4e-37
zhu1_Ghi#S42325295	3.77	15.11	2.00287	37.12	3.29956	3.49	-0.111337	1.64	-1.20087	5.65	0.583686	3.95	0.0672881	3.55	-0.0867455	2.8	-0.429138	-	GO:0005506//iron ion binding;GO:0004601//peroxidase activity	GO:0008152//metabolic process;GO:0006950//response to stress	1443	e-112	gi|211906476|gb|ACJ11731.1|/2.89971e-118/ascorbate peroxidase [Gossypium hirsutum]	AT3G09640.2 | Symbols: APX2, APX1B | APX2 (ASCORBATE PEROXIDASE 2); L-ascorbateperoxidase | chr3:2956301-2958163 FORWARD	2e-99
zhu1_Ghi#S53281690	23.7	6.43	-1.882	11.69	-1.01961	53.88	1.18486	38.37	0.695092	21.17	-0.162866	1.69	-3.80979	1.09	-4.44249	23.82	0.00728635	GO:0009534//chloroplast thylakoid	GO:0005506//iron ion binding;GO:0004601//peroxidase activity	GO:0006950//response to stress;GO:0008152//metabolic process	1550	e-167	gi|211906478|gb|ACJ11732.1|/7.44678e-168/stromal ascorbate peroxidase [Gossypium hirsutum]	AT1G77490.1 | Symbols: TAPX | TAPX (THYLAKOIDAL ASCORBATE PEROXIDASE);L-ascorbate peroxidase | chr1:29117688-29120046 FORWARD	e-135
zhu1_Ghi#S53281689	344.4	521.13	0.597558	448.08	0.379671	1079.31	1.64795	1425.31	2.04912	363.55	0.0780687	395.45	0.19941	463.34	0.427986	614.68	0.83575	GO:0005777//peroxisome	GO:0005506//iron ion binding;GO:0004601//peroxidase activity	GO:0042743//hydrogen peroxide metabolic process;GO:0006950//response to stress	1734	0	gi|211906480|gb|ACJ11733.1|/0/catalase [Gossypium hirsutum]	AT4G35090.1 | Symbols: CAT2 | CAT2 (CATALASE 2); catalase |chr4:16700937-16703215 REVERSE	0
zhu1_Ghi#S42275964	33.12	7.27	-2.18768	14.03	-1.23919	145.03	2.13058	157.85	2.25278	34.15	0.0441829	7.06	-2.22996	4.37	-2.922	108.47	1.71152	GO:0005576//extracellular region;GO:0031410//cytoplasmic vesicle;GO:0043231//intracellular membrane-bounded organelle	GO:0016790//thiolester hydrolase activity	GO:0010038//response to metal ion	1327	e-139	gi|211906482|gb|ACJ11734.1|/4.1351e-140/S-formylglutathione hydrolase [Gossypium hirsutum]	AT2G41530.1 | Symbols: ATSFGH, SFGH | SFGH (S-FORMYLGLUTATHIONE HYDROLASE);S-formylglutathione hydrolase/ hydrolase, acting onester bonds | chr2:17323656-17325430 REVERSE	e-123
zhu1_Ghi#S53281687	3.23	0.56	-2.52804	6.43	0.993285	0.58	-2.47741	3.29	0.0265534	9.31	1.52725	28.51	3.14186	14.47	2.16346	26.35	3.0282	GO:0009536//plastid	GO:0046527//glucosyltransferase activity	GO:0005982//starch metabolic process;GO:0005977//glycogen metabolic process	2265	0	gi|211906484|gb|ACJ11735.1|/0/granule bound starch synthase [Gossypium hirsutum]	AT1G32900.1 | Symbols: | starch synthase, putative | chr1:11920582-11923506REVERSE	0
zhu1_Ghi#S53281686	5.92	26.01	2.1354	18.41	1.63682	12.23	1.04676	33.16	2.48577	21.73	1.87602	18.35	1.63211	27.58	2.21995	27.75	2.22882	GO:0009536//plastid	GO:0016616//oxidoreductase activity, acting on the CH-OH group of donors, NAD or NADP as acceptor;GO:0031406//carboxylic acid binding;GO:0032559//adenyl ribonucleotide binding	GO:0009553//embryo sac development;GO:0006563//L-serine metabolic process	2173	0	gi|211906486|gb|ACJ11736.1|/0/phosphoglycerate dehydrogenase [Gossypium hirsutum]	AT4G34200.1 | Symbols: EDA9 | EDA9 (embryo sac development arrest 9); ATP binding| chr4:16374041-16376561 REVERSE	0
zhu1_Ghi#S42296824	271.97	541.83	0.994393	1230.53	2.17776	1089.22	2.00178	641.26	1.23746	650.32	1.2577	672.36	1.30579	672.49	1.30607	294.31	0.113889	GO:0044424//intracellular part	GO:0016615//malate dehydrogenase activity	GO:0009060//aerobic respiration;GO:0043648//dicarboxylic acid metabolic process;GO:0006007//glucose catabolic process	1418	e-122	gi|211906490|gb|ACJ11738.1|/1.71557e-123/malate dehydrogenase [Gossypium hirsutum]	AT5G43330.1 | Symbols: | malate dehydrogenase, cytosolic, putative |chr5:17390552-17392449 FORWARD	e-112
zhu1_Ghi#S53281683	32.31	68.25	1.07885	87.1	1.43069	211.14	2.70815	139.76	2.1129	47.98	0.570452	15.24	-1.08412	13.11	-1.30131	48.21	0.577352	GO:0031980//mitochondrial lumen;GO:0043234//protein complex;GO:0005746//mitochondrial respiratory chain;GO:0009536//plastid;GO:0005576//extracellular region	GO:0016668//oxidoreductase activity, acting on sulfur group of donors, NAD or NADP as acceptor;GO:0046914//transition metal ion binding;GO:0032559//adenyl ribonucleotide binding	GO:0009314//response to radiation;GO:0010038//response to metal ion;GO:0019725//cellular homeostasis;GO:0008152//metabolic process	1773	0	gi|211906492|gb|ACJ11739.1|/0/dihydrolipoamide dehydrogenase [Gossypium hirsutum]	AT1G48030.2 | Symbols: mtLPD1 | mtLPD1 (mitochondrial lipoamide dehydrogenase 1);ATP binding / dihydrolipoyl dehydrogenase |chr1:17717432-17719141 REVERSE	0
zhu1_Ghi#S42321527	662.69	476.93	-0.474557	186.48	-1.82931	137.46	-2.26932	137.57	-2.26817	727.94	0.135485	2479.42	1.9036	3768.19	2.50747	2430.97	1.87513	-	GO:0016628//oxidoreductase activity, acting on the CH-CH group of donors, NAD or NADP as acceptor;GO:0032559//adenyl ribonucleotide binding	GO:0008152//metabolic process;GO:0050896//response to stimulus	818	4e-73	gi|211906494|gb|ACJ11740.1|/3.87087e-74/Heat shock protein 70 [Gossypium hirsutum]	AT5G02500.1 | Symbols: HSC70-1, HSP70-1, AT-HSC70-1, HSC70 | HSC70-1 (HEATSHOCK COGNATE PROTEIN 70-1); ATP binding |chr5:554055-556334 REVERSE	5e-68
zhu1_Ghi#S53281681	54.93	195.25	1.82966	149.94	1.44872	76.01	0.468595	63.03	0.198444	55.04	0.00288618	44.32	-0.309636	78.09	0.507544	57.46	0.0649637	-	GO:0016628//oxidoreductase activity, acting on the CH-CH group of donors, NAD or NADP as acceptor;GO:0032559//adenyl ribonucleotide binding	GO:0008152//metabolic process;GO:0050896//response to stimulus	2190	0	gi|211906496|gb|ACJ11741.1|/0/Heat shock protein 70 [Gossypium hirsutum]	AT5G02500.1 | Symbols: HSC70-1, HSP70-1, AT-HSC70-1, HSC70 | HSC70-1 (HEAT SHOCKCOGNATE PROTEIN 70-1); ATP binding | chr5:554055-556334REVERSE	0
zhu1_Ghi#S53281679	69.74	55.11	-0.339672	37.71	-0.887039	26.5	-1.39599	69.88	0.00289324	16.09	-2.11582	8.19	-3.09005	10.92	-2.67501	19.34	-1.8504	GO:0031980//mitochondrial lumen	GO:0046914//transition metal ion binding;GO:0004738//pyruvate dehydrogenase activity	GO:0006970//response to osmotic stress;GO:0006007//glucose catabolic process	1496	0	gi|211906500|gb|ACJ11743.1|/0/pyruvate dehydrogenase alpha subunit [Gossypium hirsutum]	AT1G59900.1 | Symbols: AT-E1 ALPHA | AT-E1 ALPHA; oxidoreductase, acting on thealdehyde or oxo group of donors, disulfide as acceptor /pyruvate dehydrogenase (acetyl-transferring) |chr1:22051368-22053660 FORWARD	0
zhu1_Ghi#S53281678	159.14	371.48	1.22299	454.8	1.51494	277.84	0.803958	266.37	0.743135	59.27	-1.42492	55.32	-1.52442	71.81	-1.14804	52.98	-1.58678	GO:0009536//plastid	GO:0046872//metal ion binding;GO:0004448//isocitrate dehydrogenase activity;GO:0000166//nucleotide binding	GO:0009060//aerobic respiration;GO:0044262//cellular carbohydrate metabolic process;GO:0019752//carboxylic acid metabolic process	1660	0	gi|211906502|gb|ACJ11744.1|/0/Isocitrate dehydrogenase [Gossypium hirsutum]	AT1G65930.1 | Symbols: | isocitrate dehydrogenase, putative / NADP+ isocitratedehydrogenase, putative | chr1:24539088-24541861 FORWARD	0
zhu1_Ghi#S53281677	59.78	270.78	2.17939	135.91	1.18492	206.19	1.78624	60.29	0.0122558	87.5	0.54962	124.76	1.06142	124.23	1.05528	189.76	1.66644	-	GO:0016628//oxidoreductase activity, acting on the CH-CH group of donors, NAD or NADP as acceptor;GO:0032559//adenyl ribonucleotide binding	GO:0008152//metabolic process;GO:0050896//response to stimulus	2404	0	gi|211906504|gb|ACJ11745.1|/0/Heat shock protein 70 [Gossypium hirsutum]	AT5G02500.1 | Symbols: HSC70-1, HSP70-1, AT-HSC70-1, HSC70 | HSC70-1 (HEAT SHOCKCOGNATE PROTEIN 70-1); ATP binding | chr5:554055-556334REVERSE	0
zhu1_Ghi#S53281675	44.16	78.88	0.836919	84.76	0.940643	99.89	1.1776	91.8	1.05575	57.86	0.389826	55.89	0.33985	59.25	0.424075	64.47	0.545888	-	GO:0046872//metal ion binding;GO:0016831//carboxy-lyase activity;GO:0019842//vitamin binding	-	1946	0	gi|211906508|gb|ACJ11747.1|/0/pyruvate decarboxylase [Gossypium hirsutum]	AT5G17380.1 | Symbols: | pyruvate decarboxylase family protein |chr5:5724920-5726720 REVERSE	0
zhu1_Ghi#S42297709	49.01	29.09	-0.752553	14.61	-1.74612	1.75	-4.80765	0.01	-12.2589	77.06	0.652906	4.23	-3.53435	10.38	-2.23927	2.24	-4.45151	GO:0044464//cell part	-	GO:0006950//response to stress	1387	3e-70	gi|211906510|gb|ACJ11748.1|/2.52458e-71/major latex-like protein [Gossypium hirsutum]	AT1G24020.1 | Symbols: MLP423 | MLP423 (MLP-LIKE PROTEIN 423) |chr1:8500653-8501458 REVERSE	2e-46
zhu1_Ghi#S42293420	19.66	5.87	-1.74383	15.78	-0.317166	274.05	3.8011	41.38	1.07367	11.29	-0.800218	5.93	-1.72916	8.74	-1.16956	97.82	2.31487	GO:0044464//cell part	-	GO:0006950//response to stress	1293	3e-81	gi|211906510|gb|ACJ11748.1|/2.89826e-82/major latex-like protein [Gossypium hirsutum]	AT1G24020.1 | Symbols: MLP423 | MLP423 (MLP-LIKE PROTEIN 423) |chr1:8500653-8501458 REVERSE	2e-49
zhu1_Ghi#S53281672	124.41	148.53	0.255652	185.02	0.572579	145.62	0.227106	210.19	0.756592	33.31	-1.90108	39.8	-1.64426	42.59	-1.54652	34.76	-1.8396	-	GO:0016846//carbon-sulfur lyase activity;GO:0043169//cation binding	-	1248	e-166	gi|211906514|gb|ACJ11750.1|/3.63126e-167/lactoylglutathione lyase [Gossypium hirsutum]	AT1G11840.4 | Symbols: ATGLX1 | ATGLX1 (GLYOXALASE I HOMOLOG);lactoylglutathione lyase/ metal ion binding |chr1:3996045-3997518 FORWARD	e-138
zhu1_Ghi#S42306736	19.93	12.87	-0.63093	47.64	1.25723	20.1	0.0122538	16.99	-0.230256	6.49	-1.61865	5.65	-1.81862	10.38	-0.941135	6.73	-1.56626	GO:0031967;GO:0009536//plastid;GO:0005576//extracellular region;GO:0016020//membrane	GO:0046914//transition metal ion binding;GO:0000166//nucleotide binding;GO:0008943//glyceraldehyde-3-phosphate dehydrogenase activity	GO:0006007//glucose catabolic process;GO:0010038//response to metal ion;GO:0000302//response to reactive oxygen species;GO:0006970//response to osmotic stress;GO:0034285;GO:0009791//post-embryonic development;GO:0048608//reproductive structure development	1425	e-128	gi|211906518|gb|ACJ11752.1|/1.23368e-129/glyceraldehyde-3-phosphate dehydrogenase C subunit [Gossypium hirsutum]	AT3G04120.1 | Symbols: GAPC, GAPC-1, GAPC1 | GAPC1 (GLYCERALDEHYDE-3-PHOSPHATEDEHYDROGENASE C SUBUNIT 1); glyceraldehyde-3-phosphatedehydrogenase (phosphorylating)/glyceraldehyde-3-phosphate dehydrogenase |chr3:1081077-1083131 FORWARD	e-121
zhu1_Ghi#S42362141	1207.43	664.91	-0.860709	911.64	-0.405403	945.05	-0.353477	390.51	-1.62851	376.25	-1.68218	312.19	-1.95144	400	-1.59387	301.03	-2.00396	GO:0044424//intracellular part	GO:0008943//glyceraldehyde-3-phosphate dehydrogenase activity;GO:0000166//nucleotide binding	GO:0006007//glucose catabolic process	593	8e-25	gi|211906518|gb|ACJ11752.1|/9.04849e-26/glyceraldehyde-3-phosphate dehydrogenase C subunit [Gossypium hirsutum]	AT3G04120.1 | Symbols: GAPC, GAPC-1, GAPC1 | GAPC1 (GLYCERALDEHYDE-3-PHOSPHATEDEHYDROGENASE C SUBUNIT 1); glyceraldehyde-3-phosphatedehydrogenase (phosphorylating)/glyceraldehyde-3-phosphate dehydrogenase |chr3:1081077-1083131 FORWARD	2e-23
zhu1_Ghi#S53281668	63.28	181.26	1.51824	111.36	0.81541	270.85	2.09767	268.84	2.08693	30.2	-1.0672	200.69	1.66515	269.76	2.09185	369.71	2.54657	-	GO:0048037//cofactor binding;GO:0016857//racemase and epimerase activity, acting on carbohydrates and derivatives	GO:0006139//nucleobase, nucleoside, nucleotide and nucleic acid metabolic process	1602	0	gi|211906522|gb|ACJ11754.1|/0/UDP-D-glucuronic acid 4-epimerase [Gossypium hirsutum]	AT4G30440.1 | Symbols: GAE1 | GAE1 (UDP-D-GLUCURONATE 4-EPIMERASE 1);UDP-glucuronate 4-epimerase/ catalytic |chr4:14881976-14883265 REVERSE	0
zhu1_Ghi#S53281666	109.06	151.05	0.469904	92.07	-0.244319	17.77	-2.61761	10.96	-3.3148	32.18	-1.76089	44.03	-1.30856	47.51	-1.19882	14.29	-2.93204	GO:0000267//cell fraction	GO:0016857//racemase and epimerase activity, acting on carbohydrates and derivatives;GO:0016616//oxidoreductase activity, acting on the CH-OH group of donors, NAD or NADP as acceptor;GO:0048037//cofactor binding;GO:0016836//hydro-lyase activity	GO:0010191;GO:0009226//nucleotide-sugar biosynthetic process;GO:0051553;GO:0003006//reproductive developmental process;GO:0009734//auxin mediated signaling pathway;GO:0033692//cellular polysaccharide biosynthetic process	2612	0	gi|211906526|gb|ACJ11756.1|/0/rhamnose synthase [Gossypium hirsutum]	AT1G78570.1 | Symbols: RHM1, ROL1, ATRHM1 | RHM1 (RHAMNOSE BIOSYNTHESIS 1);UDP-L-rhamnose synthase/ UDP-glucose 4,6-dehydratase/catalytic | chr1:29550110-29552207 FORWARD	0
zhu1_Ghi#S53281665	0.54	5.59	3.37182	23.38	5.43617	7.28	3.75291	10.41	4.26887	8.47	3.97133	0.01	-5.75489	0.82	0.602665	0.84	0.63743	GO:0009532//plastid stroma	GO:0005515//protein binding;GO:0048037//cofactor binding;GO:0016758//transferase activity, transferring hexosyl groups	GO:0009628//response to abiotic stimulus;GO:0006950//response to stress;GO:0044238//primary metabolic process	2977	0	gi|211906528|gb|ACJ11757.1|/0/alpha-1,4 glucan phosphorylase [Gossypium hirsutum]	AT3G29320.1 | Symbols: | glucan phosphorylase, putative | chr3:11252871-11257587FORWARD	0
zhu1_Ghi#S53281664	49.55	58.18	0.231638	18.41	-1.4284	21.26	-1.22074	35.35	-0.487175	42.34	-0.226864	27.66	-0.841084	20.75	-1.25577	32.51	-0.608002	GO:0044424//intracellular part	GO:0016773//phosphotransferase activity, alcohol group as acceptor;GO:0032559//adenyl ribonucleotide binding	GO:0019321//pentose metabolic process;GO:0010467//gene expression;GO:0006796//phosphate metabolic process	1475	e-171	gi|211906530|gb|ACJ11758.1|/0/arabinose kinase [Gossypium hirsutum]	AT4G16130.1 | Symbols: ARA1, ISA1, ATISA1 | ARA1 (ARABINOSE KINASE); ATP binding/ L-arabinokinase/ galactokinase | chr4:9120875-9127656FORWARD	e-168
zhu1_Ghi#S53243558	14	3.64	-1.94342	4.09	-1.77525	1.16	-3.59323	0.55	-4.66985	0.01	-10.4512	0.85	-4.04182	1.09	-3.68303	1.96	-2.8365	GO:0044424//intracellular part	GO:0005506//iron ion binding;GO:0003824//catalytic activity;GO:0016209//antioxidant activity	GO:0006970//response to osmotic stress;GO:0008152//metabolic process	1357	e-180	gi|211906532|gb|ACJ11759.1|/0/class III peroxidase [Gossypium hirsutum]	AT4G37530.1 | Symbols: | peroxidase, putative | chr4:17634786-17636082 FORWARD	e-127
zhu1_Ghi#S53243557	0.81	0.01	-6.33985	0.01	-6.33985	0.01	-6.33985	0.01	-6.33985	22.58	4.80098	11.29	3.80098	13.38	4.04601	1.96	1.27486	-	GO:0046872//metal ion binding;GO:0016209//antioxidant activity;GO:0016787//hydrolase activity	GO:0008152//metabolic process	1232	e-155	gi|211906534|gb|ACJ11760.1|/2.83435e-156/class III peroxidase [Gossypium hirsutum]	AT2G24800.1 | Symbols: | peroxidase, putative | chr2:10571255-10572570 REVERSE	e-102
zhu1_Ghi#S53243555	0.54	33.29	5.94599	5.55	3.36146	4.37	3.0166	14.52	4.74894	0.01	-5.75489	0.85	0.654503	0.01	-5.75489	2.24	2.05247	GO:0031410//cytoplasmic vesicle	GO:0016209//antioxidant activity;GO:0005506//iron ion binding;GO:0003824//catalytic activity	GO:0042743//hydrogen peroxide metabolic process;GO:0006950//response to stress	1083	e-161	gi|211906538|gb|ACJ11762.1|/8.47343e-162/class III peroxidase [Gossypium hirsutum]	AT5G05340.1 | Symbols: | peroxidase, putative | chr5:1579142-1580819 REVERSE	e-106
zhu1_Ghi#S33826091	42.55	96.79	1.1857	114.87	1.43277	249.01	2.54897	57.82	0.442409	3.1	-3.77882	6.77	-2.65193	5.46	-2.96219	12.61	-1.75459	GO:0044424//intracellular part	GO:0005506//iron ion binding;GO:0003824//catalytic activity;GO:0016209//antioxidant activity	GO:0006970//response to osmotic stress;GO:0008152//metabolic process	952	e-139	gi|211906540|gb|ACJ11763.1|/3.36948e-140/class III peroxidase [Gossypium hirsutum]	AT4G37530.1 | Symbols: | peroxidase, putative | chr4:17634786-17636082 FORWARD	e-124
zhu1_Ghi#S53243552	27.47	13.71	-1.00263	15.2	-0.853786	7.57	-1.85949	10.41	-1.39989	6.49	-2.08157	0.56	-5.61629	1.37	-4.32561	2.24	-3.61629	GO:0005618//cell wall	GO:0005506//iron ion binding;GO:0003824//catalytic activity;GO:0016209//antioxidant activity	GO:0008152//metabolic process;GO:0006950//response to stress	1138	0	gi|211906544|gb|ACJ11765.1|/0/class III peroxidase [Gossypium hirsutum]	AT3G28200.1 | Symbols: | peroxidase, putative | chr3:10518082-10519032 FORWARD	e-130
zhu1_Ghi#S53243551	31.77	3.92	-3.01874	17.83	-0.833358	2.91	-3.44857	0.55	-5.85209	0.01	-11.6334	0.01	-11.6334	0.01	-11.6334	0.01	-11.6334	GO:0005618//cell wall;GO:0031410//cytoplasmic vesicle	GO:0016209//antioxidant activity;GO:0005506//iron ion binding;GO:0003824//catalytic activity	GO:0006950//response to stress;GO:0008152//metabolic process	1040	e-173	gi|211906546|gb|ACJ11766.1|/1.06838e-174/class III peroxidase [Gossypium hirsutum]	AT4G33420.1 | Symbols: | peroxidase, putative | chr4:16084856-16086105 FORWARD	e-126
zhu1_Ghi#S42278045	0.01	0.01	0	0.01	0	0.01	0	7.13	9.47776	226.37	14.4664	77.06	12.9118	59.8	12.5459	78.2	12.933	GO:0016020//membrane;GO:0005811//lipid particle	-	-	767	1e-25	gi|21311555|gb|AAM46778.1|AF466103_1/4.1337e-44/15.8 kDa oleosin [Theobroma cacao]	AT2G25890.1 | Symbols: | glycine-rich protein / oleosin |chr2:11037435-11037884 FORWARD	7e-28
zhu1_Ghi#S28697621	29.35	80.28	1.45168	58.17	0.986915	34.66	0.239911	89.61	1.6103	0.56	-5.71179	0.01	-11.5191	0.01	-11.5191	0.01	-11.5191	GO:0005618//cell wall	GO:0005198//structural molecule activity	GO:0000902//cell morphogenesis;GO:0009827//plant-type cell wall modification	930	e-122	gi|21314553|gb|AAM47002.1|AF512544_1/2.03378e-126/alpha-expansin precursor [Gossypium hirsutum]	AT1G26770.2 | Symbols: ATEXPA10, AT-EXP10, ATEXP10, ATHEXP ALPHA 1.1, EXP10 |ATEXPA10 (ARABIDOPSIS THALIANA EXPANSIN A 10);structural constituent of cell wall |chr1:9259775-9260792 FORWARD	e-122
zhu1_Ghi#S51750578	58.97	146.86	1.31639	71.03	0.268447	18.35	-1.6842	9.32	-2.66158	73.95	0.326569	43.19	-0.449284	68.53	0.216754	23.54	-1.32487	GO:0043231//intracellular membrane-bounded organelle;GO:0031224//intrinsic to membrane	GO:0030554//adenyl nucleotide binding;GO:0005515//protein binding;GO:0003824//catalytic activity	GO:0016129;GO:0000902//cell morphogenesis	1983	0	gi|21326148|gb|AAM47602.1|AF513859_1/0/ovule/fiber cell elongation protein Ghfe1 [Gossypium hirsutum]	AT3G19820.2 | Symbols: DWF1, DIM, EVE1, DIM1, CBB1 | DWF1 (DWARF 1); calmodulinbinding / catalytic | chr3:6879835-6881616 REVERSE	0
zhu1_Ghi#S48830345	9.42	4.76	-0.984765	2.63	-1.84066	7.28	-0.371789	5.21	-0.854444	15.24	0.694064	11.86	0.332305	4.64	-1.0216	25.79	1.45301	-	-	-	1383	0	gi|213495894|gb|ACJ49167.1|/0/protection of telomeres 1 protein [Gossypium hirsutum]	AT5G06310.1 | Symbols: AtPOT1b | AtPOT1b (protection of telomeres 1b); DNAbinding | chr5:1928468-1930795 FORWARD	8e-58
zhu1_Ghi#S42298918	12.93	10.91	-0.245071	4.09	-1.66055	3.49	-1.88942	6.03	-1.10049	1.69	-2.93563	9.6	-0.429616	12.56	-0.0418858	12.89	-0.00447001	-	-	-	1374	8e-11	gi|21358787|gb|AAM47025.1|/5.28673e-13/nam-like protein 1 [Petunia x hybrida]	AT3G49530.1 | Symbols: anac062 | anac062 (Arabidopsis NAC domain containingprotein 62); transcription factor |chr3:18362639-18364717 REVERSE	1e-05
zhu1_Ghi#S33810682	6.46	18.46	1.5148	17.24	1.41615	2.33	-1.4712	0.01	-9.33539	28.51	2.14186	13.27	1.03856	16.38	1.34233	2.8	-1.20611	GO:0043231//intracellular membrane-bounded organelle	-	GO:0019725//cellular homeostasis	838	5e-66	gi|21537179|gb|AAM61520.1|/5.25173e-67/thioredoxin, putative [Arabidopsis thaliana]	AT3G06730.1 | Symbols: | thioredoxin family protein | chr3:2124276-2125845FORWARD	8e-68
zhu1_Ghi#S33805622	15.89	24.9	0.648027	14.91	-0.0918389	32.62	1.03764	23.57	0.568833	21.17	0.413902	29.64	0.899426	21.02	0.403644	79.6	2.32465	GO:0031224//intrinsic to membrane	GO:0070011//peptidase activity, acting on L-amino acid peptides	GO:0019538//protein metabolic process	922	6e-22	gi|21553622|gb|AAM62715.1|/5.4572e-23/chloroplast thylakoidal processing peptidase, putative [Arabidopsis thaliana]	AT1G06870.1 | Symbols: | signal peptidase, putative | chr1:2108832-2110642FORWARD	3e-24
zhu1_Ghi#S28642119	18.04	21.26	0.236942	12.57	-0.521215	11.94	-0.595397	10.69	-0.754937	23.71	0.394296	15.24	-0.243336	13.38	-0.431121	8.41	-1.10102	GO:0044444//cytoplasmic part	GO:0004672//protein kinase activity;GO:0032559//adenyl ribonucleotide binding	GO:0048507//meristem development;GO:0006464//protein modification process;GO:0006796//phosphate metabolic process	985	e-127	gi|21553877|gb|AAM62970.1|/4.081e-128/shaggy related protein kinase ASK-GAMMA [Arabidopsis thaliana]	AT3G05840.1 | Symbols: ATSK12 | ATSK12; protein kinase/ proteinserine/threonine kinase | chr3:1740793-1742927 FORWARD	e-129
zhu1_Ghi#S33829671	85.9	107.97	0.3299	85.06	-0.0141773	77.18	-0.154431	44.67	-0.943352	85.81	-0.00151235	41.49	-1.04989	52.42	-0.712541	59.98	-0.518177	GO:0044424//intracellular part	GO:0005515//protein binding;GO:0032559//adenyl ribonucleotide binding	GO:0044267//cellular protein metabolic process;GO:0010038//response to metal ion	811	e-129	gi|21595439|gb|AAM66101.1|/1.10199e-130/chaperonin subunit, putative [Arabidopsis thaliana]	AT3G18190.1 | Symbols: | chaperonin, putative | chr3:6232226-6233836 FORWARD	e-132
zhu1_Ghi#S42362624	25.58	15.66	-0.707932	6.72	-1.92848	13.11	-0.964349	7.4	-1.78942	6.21	-2.04235	5.08	-2.33212	10.38	-1.30121	14.29	-0.84001	-	GO:0015631//tubulin binding;GO:0004871//signal transducer activity	-	864	2e-45	gi|21615419|emb|CAD33929.1|/1.52154e-46/microtubule associated protein [Cicer arietinum]	AT4G16520.2 | Symbols: ATG8F | ATG8F (autophagy 8f); microtubule binding |chr4:9306882-9308113 REVERSE	1e-43
zhu1_Ghi#S42288639	5.39	15.94	1.56429	21.63	2.00468	5.82	0.110734	8.77	0.702292	1.13	-2.25396	0.01	-9.07414	0.55	-3.29278	0.01	-9.07414	GO:0043231//intracellular membrane-bounded organelle	GO:0004175//endopeptidase activity	GO:0019538//protein metabolic process	1379	e-133	gi|21616051|emb|CAC86003.1|/2.48344e-134/aspartic proteinase [Theobroma cacao]	AT1G11910.1 | Symbols: | aspartyl protease family protein |chr1:4017119-4019874 REVERSE	e-119
zhu1_Ghi#S42330090	26.12	28.53	0.127325	35.07	0.425083	16.89	-0.628986	70.16	1.42549	5.65	-2.20883	25.12	-0.0563184	22.66	-0.205007	10.93	-1.25686	-	-	-	818	3e-46	gi|217793794|gb|ACK56111.1|/2.63455e-47/ELF4-like protein [Gossypium arboreum]	AT1G17455.2 | Symbols: ELF4-L4 | ELF4-L4 (ELF4-Like 4) | chr1:5997932-5998276FORWARD	4e-41
zhu1_Ghi#S42314027	16.7	59.3	1.82818	53.49	1.67942	146.78	3.13574	49.33	1.56262	204.92	3.61714	65.77	1.97758	36.31	1.12052	85.21	2.35117	GO:0009532//plastid stroma;GO:0009526//plastid envelope;GO:0009534//chloroplast thylakoid;GO:0005576//extracellular region	GO:0046914//transition metal ion binding;GO:0032559//adenyl ribonucleotide binding	GO:0010038//response to metal ion;GO:0044267//cellular protein metabolic process;GO:0006950//response to stress	858	e-100	gi|21780187|gb|AAM77651.1|AF522274_1/5.80547e-101/cp10-like protein [Gossypium hirsutum]	AT5G20720.2 | Symbols: CPN20, CPN10, CHCPN10, ATCPN21, CPN21 | CPN20(CHAPERONIN 20); calmodulin binding |chr5:7015015-7016354 FORWARD	3e-89
zhu1_Ghi#S42323336	215.96	15.66	-3.78561	32.15	-2.74787	21.55	-3.325	16.72	-3.69112	11.01	-4.29388	10.16	-4.40979	18.57	-3.53972	20.46	-3.39989	GO:0031410//cytoplasmic vesicle	GO:0046914//transition metal ion binding	-	853	3e-58	gi|218855173|gb|ACL12053.1|/3.09607e-59/blue copper-like protein [Gossypium hirsutum]	AT3G01070.1 | Symbols: | plastocyanin-like domain-containing protein |chr3:19659-20444 FORWARD	7e-22
zhu1_Ghi#S42356881	29.35	11.47	-1.3555	30.69	0.0644081	43.69	0.573943	26.31	-0.157749	43.47	0.56666	64.36	1.1328	48.6	0.727596	36.44	0.312162	-	GO:0016491//oxidoreductase activity;GO:0016209//antioxidant activity	GO:0019725//cellular homeostasis	587	2e-22	gi|21912927|emb|CAC84143.2|/1.84071e-23/thioredoxin peroxidase [Nicotiana tabacum]	AT5G06290.1 | Symbols: 2-Cys Prx B | 2-Cys Prx B (2-Cysteine peroxiredoxin B);antioxidant/ peroxiredoxin | chr5:1919380-1921211FORWARD	2e-23
zhu1_Ghi#S33813280	105.29	86.44	-0.284597	84.76	-0.312913	35.82	-1.55553	71.25	-0.563407	19.76	-2.41371	38.67	-1.44508	51.06	-1.0441	15.98	-2.72003	-	-	-	539	2e-37	gi|219879374|gb|ACL51019.1|/2.87315e-38/f-box family protein [Citrus trifoliata]	AT1G27340.1 | Symbols: | F-box family protein | chr1:9495741-9497857 FORWARD	5e-33
zhu1_Ghi#S33830779	83.21	74.97	-0.150444	94.7	0.186608	66.4	-0.325574	308.3	1.88951	85.24	0.0347737	44.6	-0.899713	46.96	-0.825325	30.83	-1.43242	-	GO:0005506//iron ion binding;GO:0022892	GO:0009725//response to hormone stimulus;GO:0015669//gas transport	673	2e-61	gi|22001640|sp|Q93Y92.1|HBL2_GOSHI/9.11101e-87/RecName: Full=Non-symbiotic hemoglobin 2; AltName: Full=GOShi GLB2; Short=Hb2	AT3G10520.1 | Symbols: AHB2, GLB2, ARATH GLB2, NSHB2 | AHB2 (ARABIDOPSISHAEMOGLOBIN 2); oxygen transporter |chr3:3276516-3277765 REVERSE	1e-63
zhu1_Ghi#S50211537	33.12	15.11	-1.1322	9.35	-1.82466	40.19	0.279134	25.21	-0.393707	10.73	-1.62605	7.06	-2.22996	7.65	-2.11417	12.05	-1.45867	GO:0043232	GO:0032559//adenyl ribonucleotide binding	-	1683	0	gi|220978698|gb|ACL97685.1|/0/actin 2 [Gossypium hirsutum]	AT5G09810.1 | Symbols: ACT2, ACT7 | ACT7 (ACTIN 7); structural constituent ofcytoskeleton | chr5:3052809-3054220 FORWARD	0
zhu1_Ghi#S33832193	2.69	105.46	5.29295	142.64	5.72863	2.04	-0.399037	5.21	0.953677	2.82	0.068089	4.23	0.653051	6.55	1.28389	1.68	-0.679145	GO:0031224//intrinsic to membrane;GO:0033177//proton-transporting two-sector ATPase complex, proton-transporting domain;GO:0031410//cytoplasmic vesicle;GO:0009526//plastid envelope;GO:0009534//chloroplast thylakoid	GO:0015078//hydrogen ion transmembrane transporter activity;GO:0005488//binding	GO:0006818//hydrogen transport;GO:0006754//ATP biosynthetic process	693	2e-24	gi|220983459|dbj|BAH11228.1|/2.11017e-25/ATP synthase CF0 C chain [Welwitschia mirabilis]	ATCG00140.1 | Symbols: ATPH | ATPase III subunit | chrC:13262-13507 REVERSE	4e-26
zhu1_Ghi#S33815739	7.27	3.92	-0.891102	7.89	0.11807	32.33	2.15285	39.74	2.45056	0.56	-3.69846	1.13	-2.68563	0.01	-9.50581	0.84	-3.11349	GO:0031410//cytoplasmic vesicle	-	-	713	2e-88	gi|221185999|gb|ACM07442.1|/2.17269e-89/blue copper-like protein [Gossypium hirsutum]	AT5G26330.1 | Symbols: | plastocyanin-like domain-containing protein /mavicyanin, putative | chr5:9241614-9242635 REVERSE	2e-18
zhu1_Ghi#S28689185	8.62	9.79	0.183621	14.03	0.702755	13.4	0.636473	5.21	-0.726404	25.12	1.54308	17.22	0.998325	12.56	0.543077	7.85	-0.134995	GO:0016020//membrane	-	-	978	8e-33	gi|223029867|gb|ACM78615.1|/7.5364e-34/non-specific lipid-transfer protein-like protein [Tamarix hispida]	AT3G43720.1 | Symbols: | protease inhibitor/seed storage/lipid transferprotein (LTP) family protein | chr3:15615549-15617099REVERSE	3e-29
zhu1_Ghi#S28710395	65.43	43.36	-0.593588	22.51	-1.53939	44.27	-0.563623	61.66	-0.0856174	85.24	0.381578	61.53	-0.0886623	60.61	-0.110396	79.04	0.272631	-	-	GO:0009648//photoperiodism;GO:0009813//flavonoid biosynthetic process	1694	0	gi|22324803|gb|AAM95643.1|/0/WD-repeat protein GhTTG2 [Gossypium hirsutum]	AT1G12910.1 | Symbols: ATAN11, LWD1 | ATAN11 (ANTHOCYANIN11); nucleotide binding| chr1:4395114-4396154 REVERSE	0
zhu1_Ghi#S39549090	103.67	483.93	2.2228	434.63	2.06779	28.25	-1.87568	6.3	-4.0405	91.73	-0.176533	349.16	1.75189	285.6	1.462	40.08	-1.37104	GO:0044424//intracellular part	GO:0046872//metal ion binding;GO:0016765//transferase activity, transferring alkyl or aryl (other than METHYL) groups;GO:0032559//adenyl ribonucleotide binding	GO:0044237//cellular metabolic process	1546	0	gi|223635291|sp|A7L2Z6.1|METK_GOSHI/0/RecName: Full=S-adenosylmethionine synthase; Short=AdoMet synthase; AltName: Full=Methionine adenosyltransferase; Short=MAT	AT1G02500.2 | Symbols: SAM1, SAM-1, MAT1 | SAM1 (S-ADENOSYLMETHIONINE SYNTHETASE1); methionine adenosyltransferase | chr1:519037-520218FORWARD	0
zhu1_Ghi#S42275530	4.04	19.02	2.23509	21.04	2.38071	3.79	-0.0921574	0.01	-8.65821	0.85	-2.24882	0.56	-2.85086	0.01	-8.65821	0.01	-8.65821	GO:0043231//intracellular membrane-bounded organelle	GO:0005488//binding;GO:0001071	GO:0009813//flavonoid biosynthetic process;GO:0009267//cellular response to starvation;GO:0010468//regulation of gene expression;GO:0048513//organ development;GO:0048468//cell development	885	2e-56	gi|223702438|gb|ACN21650.1|/1.86482e-57/putative basic helix-loop-helix protein BHLH25 [Lotus japonicus]	AT1G68810.1 | Symbols: | basic helix-loop-helix (bHLH) family protein |chr1:25861289-25862882 FORWARD	1e-48
zhu1_Ghi#S42305741	29.35	146.86	2.32301	94.99	1.69442	49.51	0.754359	68.51	1.22295	87.78	1.58053	76.49	1.38191	90.1	1.61817	64.47	1.13527	GO:0009941//chloroplast envelope;GO:0031224//intrinsic to membrane	GO:0032559//adenyl ribonucleotide binding;GO:0015300//solute:solute antiporter activity	GO:0051234//establishment of localization	843	3e-94	gi|224054156|ref|XP_002298119.1|/2.72304e-95/ATP/ADP transporter [Populus trichocarpa]	AT1G80300.1 | Symbols: NTT1, ATNTT1 | NTT1 (NUCLEOTIDE TRANSPORTER 1); ATP:ADPantiporter | chr1:30191954-30194280 FORWARD	2e-88
zhu1_Ghi#S33786726	68.67	44.76	-0.61747	33.61	-1.03079	18.06	-1.92688	55.36	-0.310836	0.01	-12.7455	5.08	-3.75678	12.01	-2.51544	3.92	-4.13075	GO:0044464//cell part	GO:0016491//oxidoreductase activity	GO:0008152//metabolic process	897	7e-77	gi|224054176|ref|XP_002298129.1|/7.44976e-78/2-oxoglutarate-dependent dioxygenase [Populus trichocarpa]	AT1G52820.1 | Symbols: | 2-oxoglutarate-dependent dioxygenase, putative |chr1:19669216-19670321 FORWARD	2e-73
zhu1_Ghi#S42298959	7	0.01	-9.45121	0.88	-2.99178	42.52	2.60271	47.14	2.75152	11.01	0.653388	0.56	-3.64386	0.01	-9.45121	28.87	2.04414	GO:0009526//plastid envelope;GO:0009523//photosystem II;GO:0009570//chloroplast stroma;GO:0009534//chloroplast thylakoid	-	GO:0009416//response to light stimulus;GO:0006091//generation of precursor metabolites and energy	1343	e-107	gi|224054274|ref|XP_002298178.1|/1.44657e-108/light-harvesting complex II protein Lhcb6 [Populus trichocarpa]	AT1G15820.1 | Symbols: LHCB6, CP24 | LHCB6 (LIGHT HARVESTING COMPLEX PSIISUBUNIT 6); chlorophyll binding | chr1:5446685-5447676REVERSE	2e-97
zhu1_Ghi#S42296091	12.12	12.31	0.0224411	6.14	-0.981079	11.94	-0.0215869	3.29	-1.88123	7.06	-0.77965	7.62	-0.669527	14.2	0.228501	12.89	0.0888626	GO:0016020//membrane	GO:0015197//peptide transporter activity	GO:0006810//transport	756	1e-91	gi|224055759|ref|XP_002298639.1|/1.05332e-92/oligopeptide transporter OPT family [Populus trichocarpa]	AT3G27020.1 | Symbols: YSL6 | YSL6 (YELLOW STRIPE LIKE 6); oligopeptidetransporter | chr3:9961623-9964461 REVERSE	7e-94
zhu1_Ghi#S42311618	12.12	19.86	0.712476	16.37	0.433665	4.66	-1.37899	1.1	-3.46181	6.49	-0.901099	7.62	-0.669527	6.55	-0.887823	3.36	-1.85086	-	GO:0003676//nucleic acid binding;GO:0001071	GO:0006790//sulfur metabolic process;GO:0010468//regulation of gene expression;GO:0000160//two-component signal transduction system (phosphorelay)	786	8e-50	gi|224057521|ref|XP_002299248.1|/2.79111e-51/ethylene-insensitive 3f [Populus trichocarpa]	AT1G73730.1 | Symbols: EIL3, SLIM1 | EIL3 (ETHYLENE-INSENSITIVE3-LIKE3); DNAbinding / transcription factor | chr1:27730434-27732363REVERSE	1e-45
zhu1_Ghi#S42361054	95.59	8.95	-3.4169	10.23	-3.22405	37.28	-1.35846	61.66	-0.632525	1.41	-6.08309	0.85	-6.81325	0.01	-13.2226	5.05	-4.2425	GO:0031224//intrinsic to membrane;GO:0009534//chloroplast thylakoid;GO:0009522//photosystem I	GO:0046906//tetrapyrrole binding;GO:0043169//cation binding	GO:0006464//protein modification process;GO:0006091//generation of precursor metabolites and energy	606	2e-90	gi|224057740|ref|XP_002299309.1|/2.21723e-91/light-harvesting complex I protein Lhca2 [Populus trichocarpa]	AT3G61470.1 | Symbols: LHCA2 | LHCA2; chlorophyll binding |chr3:22745736-22747032 FORWARD	1e-80
zhu1_Ghi#S42315465	5.92	5.04	-0.232173	5.85	-0.0171606	11.36	0.940294	20.01	1.75705	6.77	0.193559	1.69	-1.80857	3	-0.980635	4.2	-0.495208	GO:0043231//intracellular membrane-bounded organelle	GO:0016881//acid-amino acid ligase activity	GO:0009725//response to hormone stimulus;GO:0048878//chemical homeostasis	880	2e-96	gi|224057862|ref|XP_002299361.1|/1.82214e-97/GH3 family protein [Populus trichocarpa]	AT1G28130.2 | Symbols: GH3.17 | GH3.17; indole-3-acetic acid amido synthetase |chr1:9826379-9827883 FORWARD	1e-86
zhu1_Ghi#S42314959	5.65	7.55	0.418226	24.26	2.10226	13.4	1.24591	1.1	-2.36075	1.41	-2.00256	0.85	-2.73272	0.82	-2.78456	2.24	-1.33475	GO:0031224//intrinsic to membrane;GO:0009528//plastid inner membrane	-	GO:0051707//response to other organism;GO:0030001//metal ion transport;GO:0015740//C4-dicarboxylate transport	1077	e-104	gi|224059566|ref|XP_002299910.1|/1.45057e-105/2-oxoglutarate/malate translocator [Populus trichocarpa]	AT5G12860.1 | Symbols: DiT1 | DiT1 (dicarboxylate transporter 1);oxoglutarate:malate antiporter | chr5:4059927-4061919REVERSE	e-102
zhu1_Ghi#S33831233	26.12	122.8	2.23308	105.22	2.01018	7.57	-1.78679	4.66	-2.48675	0.01	-11.3509	1.13	-4.53076	9.01	-1.53556	1.12	-4.54358	GO:0031224//intrinsic to membrane	GO:0005254//chloride channel activity;GO:0015103//inorganic anion transmembrane transporter activity	GO:0015698//inorganic anion transport;GO:0010035//response to inorganic substance	835	1e-88	gi|224060241|ref|XP_002300101.1|/2.98031e-98/Cl-channel clc-7 [Populus trichocarpa]	AT3G27170.1 | Symbols: CLC-B, ATCLC-B | CLC-B (CHLORIDE CHANNEL B); anionchannel/ voltage-gated chloride channel |chr3:10024147-10026921 FORWARD	7e-91
zhu1_Ghi#S33845988	49.55	16.78	-1.56214	5.55	-3.15833	7.28	-2.76687	6.58	-2.91273	0.01	-12.2747	0.01	-12.2747	0.01	-12.2747	0.01	-12.2747	-	GO:0003676//nucleic acid binding;GO:0001071	GO:0010468//regulation of gene expression;GO:0032501//multicellular organismal process	787	5e-44	gi|224062135|ref|XP_002300772.1|/5.0676e-45/NAC domain protein, IPR003441 [Populus trichocarpa]	AT4G28530.1 | Symbols: anac074 | anac074 (Arabidopsis NAC domain containingprotein 74); transcription factor |chr4:14090725-14094603 REVERSE	6e-38
zhu1_Ghi#S42304779	18.31	18.46	0.0117708	5.55	-1.72207	0.01	-10.8384	0.55	-5.05706	0.85	-4.42903	47.7	1.38136	70.72	1.94949	52.69	1.5249	-	GO:0016709//oxidoreductase activity, acting on paired donors, with incorporation or reduction of molecular oxygen, NADH or NADPH as one donor, and incorporation of one atom of oxygen;GO:0005506//iron ion binding	GO:0008152//metabolic process;GO:0048608//reproductive structure development	1336	e-103	gi|224064332|ref|XP_002301423.1|/4.80529e-104/cytochrome P450 [Populus trichocarpa]	AT1G01190.1 | Symbols: CYP78A8 | CYP78A8; electron carrier/ heme binding / ironion binding / monooxygenase/ oxygen binding |chr1:83045-84864 REVERSE	e-100
zhu1_Ghi#S33802938	11.58	22.38	0.950575	14.03	0.27688	8.45	-0.454612	16.99	0.553051	1.69	-2.77654	11.86	0.0344688	18.02	0.637964	3.92	-1.56271	-	-	-	908	e-127	gi|224064862|ref|XP_002301588.1|/7.9496e-128/f-box family protein [Populus trichocarpa]	AT3G07870.1 | Symbols: | F-box family protein | chr3:2510871-2512124 FORWARD	e-117
zhu1_Ghi#S42325340	107.71	66.85	-0.688153	71.61	-0.588919	43.39	-1.31172	90.16	-0.256593	184.03	0.772789	155.53	0.530041	156.18	0.536058	95.3	-0.176604	GO:0043231//intracellular membrane-bounded organelle;GO:0044427//chromosomal part	GO:0003676//nucleic acid binding;GO:0005198//structural molecule activity	GO:0006325//chromatin organization	1612	4e-36	gi|224065681|ref|XP_002301918.1|/3.78324e-37/high mobility group family [Populus trichocarpa]	AT1G20696.3 | Symbols: HMGB3, NFD3, NFD03 | HMGB3 (HIGH MOBILITY GROUP B 3);DNA binding / chromatin binding / structural constituentof chromatin / transcription factor |chr1:7179825-7181170 FORWARD	7e-35
zhu1_Ghi#S42306081	29.08	169.23	2.54089	88.86	1.61151	9.03	-1.68723	2.47	-3.55744	0.56	-5.69846	6.77	-2.1028	12.29	-1.24254	1.12	-4.69846	GO:0031410//cytoplasmic vesicle	GO:0016811//hydrolase activity, acting on carbon-nitrogen (but not peptide) bonds, in linear amides;GO:0005488//binding;GO:0070011//peptidase activity, acting on L-amino acid peptides	GO:0042445//hormone metabolic process;GO:0002831//regulation of response to biotic stimulus	850	3e-79	gi|224066819|ref|XP_002302231.1|/3.27173e-80/iaa-amino acid hydrolase 9 [Populus trichocarpa]	AT1G44350.1 | Symbols: ILL6 | ILL6; IAA-amino acid conjugate hydrolase/metallopeptidase | chr1:16834749-16838201 REVERSE	6e-63
zhu1_Ghi#S33816605	48.47	36.64	-0.403673	23.68	-1.03342	19.51	-1.31288	16.17	-1.58377	23.43	-1.04874	5.36	-3.17679	10.92	-2.15012	7.85	-2.62633	GO:0043231//intracellular membrane-bounded organelle;GO:0016020//membrane	GO:0005375//copper ion transmembrane transporter activity	-	825	2e-47	gi|224069160|ref|XP_002326289.1|/2.414e-48/copper transporter [Populus trichocarpa]	AT5G20650.1 | Symbols: COPT5 | COPT5; copper ion transmembrane transporter/high affinity copper ion transmembrane transporter |chr5:6985481-6985921 REVERSE	1e-36
zhu1_Ghi#S42312326	11.31	4.2	-1.42914	8.18	-0.467426	29.12	1.36441	6.85	-0.723423	0.01	-10.1434	0.01	-10.1434	0.01	-10.1434	0.01	-10.1434	GO:0044464//cell part	GO:0015604//phosphonate transmembrane transporter activity;GO:0017111//nucleoside-triphosphatase activity;GO:0032559//adenyl ribonucleotide binding	-	512	2e-42	gi|224073568|ref|XP_002304113.1|/1.96154e-43/white-brown-complex ABC transporter family [Populus trichocarpa]	AT1G31770.1 | Symbols: | ABC transporter family protein |chr1:11375252-11377644 REVERSE	1e-40
zhu1_Ghi#S42324480	221.07	138.46	-0.675034	751.18	1.76466	373.94	0.758304	45.49	-2.28088	1994.7	3.1736	657.4	1.57227	745.12	1.75297	279.73	0.339532	GO:0000785//chromatin;GO:0031981//nuclear lumen	GO:0003676//nucleic acid binding	GO:0034728	926	6e-43	gi|224079417|ref|XP_002305858.1|/5.63831e-44/histone 2 [Populus trichocarpa]	AT5G02570.1 | Symbols: | histone H2B, putative | chr5:576742-577140 REVERSE	8e-45
zhu1_Ghi#S33801737	9.16	6.43	-0.510529	22.51	1.29715	9.9	0.112081	7.13	-0.361446	0.01	-9.8392	0.01	-9.8392	0.55	-4.05784	1.4	-2.70992	-	-	GO:0009725//response to hormone stimulus	646	5e-37	gi|224081427|ref|XP_002306405.1|/5.56263e-38/SAUR family protein [Populus trichocarpa]	AT3G12830.1 | Symbols: | auxin-responsive family protein |chr3:4079117-4079515 REVERSE	7e-36
zhu1_Ghi#S42335253	10.23	7.27	-0.492779	4.68	-1.12823	0.58	-4.14061	0.55	-4.21723	11.01	0.106008	13.83	0.434995	12.29	0.264679	6.17	-0.729464	GO:0043231//intracellular membrane-bounded organelle	GO:0008168//METHYLtransferase activity	GO:0003006//reproductive developmental process;GO:0006479//protein amino acid METHYLation	884	5e-67	gi|224082490|ref|XP_002306713.1|/5.231e-68/SET domain protein [Populus trichocarpa]	AT1G76710.2 | Symbols: ASHH1 | SDG26 (SET DOMAIN GROUP 26); histone-lysineN-METHYLtransferase | chr1:28789887-28792371 REVERSE	5e-44
zhu1_Ghi#S42299995	3.23	4.2	0.378855	20.17	2.64261	4.08	0.337035	0.01	-8.33539	0.01	-8.33539	0.01	-8.33539	0.01	-8.33539	0.01	-8.33539	GO:0031224//intrinsic to membrane	GO:0046872//metal ion binding;GO:0005261//cation channel activity	GO:0030001//metal ion transport	1269	5e-52	gi|224082562|ref|XP_002306742.1|/2.48988e-54/outward rectifying potassium channel [Populus trichocarpa]	AT4G18160.1 | Symbols: KCO6, ATTPK3, ATKCO6, TPK3 | KCO6; outward rectifierpotassium channel | chr4:10055696-10057546 FORWARD	3e-36
zhu1_Ghi#S42319873	7.27	0.84	-3.11349	7.6	0.0640441	2.33	-1.64163	5.48	-0.407779	46.01	2.66192	8.47	0.220407	10.65	0.550826	2.24	-1.69846	GO:0031981//nuclear lumen;GO:0000785//chromatin	GO:0003676//nucleic acid binding	GO:0006952//defense response;GO:0009908//flower development;GO:0009266//response to temperature stimulus;GO:0034728	705	6e-50	gi|224085557|ref|XP_002307619.1|/6.74476e-51/histone 2 [Populus trichocarpa]	AT3G54560.1 | Symbols: HTA11 | HTA11; DNA binding | chr3:20196532-20197466FORWARD	1e-51
zhu1_Ghi#S33787019	140.56	40.28	-1.80305	47.64	-1.56094	29.71	-2.24217	34.26	-2.03659	3.67	-5.25926	1.69	-6.37802	4.37	-5.00741	4.76	-4.88408	GO:0043232	GO:0032559//adenyl ribonucleotide binding	-	771	e-108	gi|224088196|ref|XP_002308365.1|/8.08468e-109/actin 3 [Populus trichocarpa]	AT3G53750.1 | Symbols: ACT3 | ACT3 (actin 3); structural constituent ofcytoskeleton | chr3:19915924-19917371 FORWARD	e-108
zhu1_Ghi#S29992165	15.89	6.43	-1.30523	9.65	-0.719518	6.41	-1.30972	0.82	-4.27635	0.01	-10.6339	0.01	-10.6339	0.01	-10.6339	0.01	-10.6339	GO:0005576//extracellular region	GO:0046914//transition metal ion binding;GO:0016682//oxidoreductase activity, acting on diphenols and related substances as donors, oxygen as acceptor	GO:0009808//lignin metabolic process	639	8e-91	gi|224090738|ref|XP_002309069.1|/8.47308e-92/laccase 110c [Populus trichocarpa]	AT5G60020.1 | Symbols: LAC17, ATLAC17 | LAC17 (laccase 17); laccase |chr5:24168072-24170223 FORWARD	5e-80
zhu1_Ghi#S42335813	8.08	24.62	1.6074	14.91	0.883853	45.14	2.48198	6.85	-0.238251	0.01	-9.65821	0.01	-9.65821	0.55	-3.87685	1.68	-2.26589	GO:0031410//cytoplasmic vesicle	GO:0030554//adenyl nucleotide binding;GO:0016645//oxidoreductase activity, acting on the CH-NH group of donors	GO:0009690//cytokinin metabolic process;GO:0006091//generation of precursor metabolites and energy	790	2e-78	gi|224092091|ref|XP_002309468.1|/2.45668e-79/cytokinin oxidase [Populus trichocarpa]	AT5G21482.1 | Symbols: CKX7, ATCKX5 | CKX7 (CYTOKININ OXIDASE 7); cytokinindehydrogenase/ oxidoreductase | chr5:7226842-7230052FORWARD	6e-75
zhu1_Ghi#S42276823	1.62	5.59	1.78685	27.47	4.08379	14.56	3.16794	0.01	-7.33985	0.01	-7.33985	0.01	-7.33985	0.01	-7.33985	0.01	-7.33985	GO:0031224//intrinsic to membrane	GO:0005275//amine transmembrane transporter activity	-	396	3e-26	gi|224099345|ref|XP_002311447.1|/2.13053e-27/lysine/histidine transporter [Populus trichocarpa]	AT1G25530.1 | Symbols: | lysine and histidine specific transporter, putative |chr1:8964827-8967391 REVERSE	4e-27
zhu1_Ghi#S42285763	19.12	7.55	-1.34053	6.72	-1.50855	68.44	1.83976	46.59	1.28494	1.98	-3.27151	0.01	-10.9009	0.01	-10.9009	10.37	-0.882667	GO:0031224//intrinsic to membrane;GO:0009521;GO:0009526//plastid envelope;GO:0009534//chloroplast thylakoid;GO:0009570//chloroplast stroma	GO:0043169//cation binding;GO:0046906//tetrapyrrole binding	GO:0009765//photosynthesis, light harvesting;GO:0009639//response to red or far red light;GO:0006464//protein modification process	1338	7e-31	gi|224100797|ref|XP_002312019.1|/6.38209e-32/light-harvesting complex I protein Lhca1 [Populus trichocarpa]	AT3G54890.1 | Symbols: LHCA1 | LHCA1; chlorophyll binding |chr3:20339706-20340922 REVERSE	4e-32
zhu1_Ghi#S42317713	12.66	15.38	0.280778	3.22	-1.97514	2.04	-2.63364	2.74	-2.20803	0.56	-4.49871	7.9	-0.680353	3.55	-1.83439	2.52	-2.32878	GO:0016020//membrane	GO:0042625//ATPase activity, coupled to transmembrane movement of ions;GO:0046873//metal ion transmembrane transporter activity;GO:0000166//nucleotide binding	GO:0008152//metabolic process;GO:0006812//cation transport	1017	4e-68	gi|224102125|ref|XP_002312557.1|/3.74873e-69/autoinhibited calcium ATPase [Populus trichocarpa]	AT3G63380.1 | Symbols: | calcium-transporting ATPase, plasma membrane-type,putative / Ca(2+)-ATPase, putative (ACA12) |chr3:23407112-23410213 REVERSE	4e-59
zhu1_Ghi#S28662479	10.77	2.24	-2.26545	1.46	-2.88298	0.87	-3.62986	4.93	-1.12736	2.54	-2.08412	2.26	-2.25262	2.18	-2.30462	4.76	-1.17798	GO:0031966//mitochondrial membrane	GO:0005244//voltage-gated ion channel activity	GO:0006811//ion transport	550	6e-17	gi|224102711|ref|XP_002312786.1|/6.30828e-18/porin/voltage-dependent anion-selective channel protein [Populus trichocarpa]	AT3G01280.1 | Symbols: VDAC1, ATVDAC1 | VDAC1 (VOLTAGE DEPENDENT ANION CHANNEL1); voltage-gated anion channel | chr3:85754-87612FORWARD	1e-13
zhu1_Ghi#S33807330	9.16	8.67	-0.0793156	12.57	0.456565	20.1	1.13378	42.48	2.21336	11.85	0.371468	7.9	-0.213495	11.19	0.288791	15.7	0.777345	GO:0031224//intrinsic to membrane	GO:0004888//transmembrane receptor activity	GO:0015918//sterol transport	834	3e-65	gi|224102795|ref|XP_002312804.1|/2.60641e-66/cholesterol transport protein [Populus trichocarpa]	AT4G38350.1 | Symbols: | hedgehog receptor | chr4:17958324-17966417 REVERSE	8e-63
zhu1_Ghi#S28650835	0.01	0.01	0	0.01	0	0.01	0	74.81	12.869	21.17	11.0478	29.07	11.5053	16.38	10.6777	22.14	11.1124	-	-	-	752	4e-22	gi|224103049|ref|XP_002312903.1|/3.91976e-23/histidine phosphotransfer protein [Populus trichocarpa]	AT3G21510.1 | Symbols: AHP1 | AHP1 (HISTIDINE-CONTAINING PHOSPHOTRANSMITTER 1);histidine phosphotransfer kinase | chr3:7578432-7579537REVERSE	4e-17
zhu1_Ghi#S42311869	84.01	10.91	-2.94491	17.83	-2.23625	25.63	-1.71273	55.91	-0.587455	0.56	-7.22899	1.41	-5.89679	1.64	-5.67879	2.52	-5.05907	-	GO:0016706//oxidoreductase activity, acting on paired donors, with incorporation or reduction of molecular oxygen, 2-oxoglutarate as one donor, and incorporation of one atom each of oxygen into both donors	GO:0009699//phenylpropanoid biosynthetic process	1241	e-109	gi|224103505|ref|XP_002313083.1|/3.63761e-114/2-oxoglutarate-dependent dioxygenase [Populus trichocarpa]	AT3G19000.1 | Symbols: | oxidoreductase, 2OG-Fe(II) oxygenase family protein |chr3:6553668-6554987 REVERSE	e-107
zhu1_Ghi#S42294163	15.35	9.79	-0.648858	25.14	0.711746	44.56	1.53751	24.66	0.683934	22.3	0.538805	12.42	-0.305573	13.92	-0.141079	6.73	-1.18956	GO:0043229//intracellular organelle	GO:0005488//binding;GO:0016491//oxidoreductase activity	GO:0009987//cellular process;GO:0008152//metabolic process	1272	3e-36	gi|224106127|ref|XP_002314053.1|/3.41647e-39/cinnamoyl CoA reductase-like protein [Populus trichocarpa]	AT5G19440.1 | Symbols: | cinnamyl-alcohol dehydrogenase, putative (CAD) |chr5:6556493-6558123 FORWARD	1e-35
zhu1_Ghi#S33806639	15.08	33.57	1.15454	51.73	1.77836	10.78	-0.484279	76.73	2.34715	183.75	3.60704	69.44	2.20313	66.89	2.14915	12.33	-0.290464	GO:0009536//plastid	GO:0016833//oxo-acid-lyase activity	GO:0051707//response to other organism;GO:0009725//response to hormone stimulus;GO:0009850//auxin metabolic process;GO:0009064//glutamine family amino acid metabolic process;GO:0006568//tryptophan metabolic process;GO:0006970//response to osmotic stress;GO:0048527//lateral root development	739	5e-85	gi|224108213|ref|XP_002314761.1|/5.3877e-86/anthranilate synthase, beta subunit, ASB1 [Populus trichocarpa]	AT1G25220.1 | Symbols: ASB1, TRP4, WEI7 | ASB1 (ANTHRANILATE SYNTHASE BETASUBUNIT 1); anthranilate synthase | chr1:8837430-8839478REVERSE	7e-84
zhu1_Ghi#S42316335	30.7	178.19	2.53711	239.09	2.96124	64.65	1.07441	88.79	1.53216	128.43	2.06467	257.43	3.06787	202.05	2.7184	85.21	1.47278	-	GO:0016634;GO:0005506//iron ion binding	GO:0008152//metabolic process	873	3e-86	gi|224111880|ref|XP_002316010.1|/2.88194e-87/cytochrome P450 [Populus trichocarpa]	AT3G14630.1 | Symbols: CYP72A9 | CYP72A9; electron carrier/ heme binding / ironion binding / monooxygenase/ oxygen binding |chr3:4917498-4919409 FORWARD	2e-63
zhu1_Ghi#S42319350	0.01	11.19	10.128	5.55	9.11634	2.33	7.86419	0.55	5.78136	1.41	7.13955	20.61	11.0091	19.39	10.9211	7.01	9.45327	-	GO:0016491//oxidoreductase activity;GO:0005506//iron ion binding	-	1134	4e-90	gi|224111880|ref|XP_002316010.1|/3.71806e-91/cytochrome P450 [Populus trichocarpa]	AT3G14630.1 | Symbols: CYP72A9 | CYP72A9; electron carrier/ heme binding / ironion binding / monooxygenase/ oxygen binding |chr3:4917498-4919409 FORWARD	3e-59
zhu1_Ghi#S33825414	2.96	7.27	1.29636	7.89	1.41443	21.55	2.86402	16.99	2.52102	5.93	1.00243	15.52	2.39046	7.65	1.36986	14.29	2.27134	-	GO:0016491//oxidoreductase activity;GO:0005506//iron ion binding	-	926	6e-89	gi|224111880|ref|XP_002316010.1|/5.58464e-90/cytochrome P450 [Populus trichocarpa]	AT3G14680.1 | Symbols: CYP72A14 | CYP72A14; electron carrier/ heme binding / ironion binding / monooxygenase/ oxygen binding |chr3:4934478-4936462 FORWARD	3e-60
zhu1_Ghi#S42290929	1.62	10.07	2.636	9.65	2.57454	22.43	3.79136	2.74	0.758182	19.48	3.58793	11.57	2.83632	11.47	2.8238	13.45	3.05354	-	-	-	814	4e-10	gi|224112289|ref|XP_002316143.1|/7.68623e-15/integral membrane single C2 domain protein [Populus trichocarpa]	AT3G19830.2 | Symbols: NTMC2TYPE5.2, NTMC2T5.2 | NTMC2T5.2 |chr3:6886338-6889974 REVERSE	4e-13
zhu1_Ghi#S29394632	169.1	431.34	1.35095	178	0.0740006	24.17	-2.80659	13.15	-3.68474	14.11	-3.58309	6.77	-4.64258	10.65	-3.98895	5.33	-4.9876	GO:0016020//membrane	GO:0005275//amine transmembrane transporter activity	GO:0015837//amine transport	496	1e-23	gi|224112417|ref|XP_002316182.1|/1.45755e-24/amino acid transporter [Populus trichocarpa]	AT3G56200.1 | Symbols: | amino acid transporter family protein |chr3:20850087-20851779 FORWARD	1e-21
zhu1_Ghi#S33829824	34.47	29.65	-0.217309	20.17	-0.77313	20.68	-0.737105	0.55	-5.96977	0.01	-11.7511	0.01	-11.7511	0.01	-11.7511	0.01	-11.7511	GO:0005576//extracellular region	GO:0046914//transition metal ion binding;GO:0016682//oxidoreductase activity, acting on diphenols and related substances as donors, oxygen as acceptor	GO:0009808//lignin metabolic process	769	2e-84	gi|224112579|ref|XP_002316233.1|/1.67111e-85/laccase 3 [Populus trichocarpa]	AT5G01190.1 | Symbols: LAC10 | LAC10 (laccase 10); laccase | chr5:72392-74612FORWARD	2e-79
zhu1_Ghi#S28668622	23.97	15.11	-0.665726	9.35	-1.35819	5.82	-2.04214	8.5	-1.4957	1.69	-3.82613	3.95	-2.60131	4.64	-2.36903	6.45	-1.89386	-	GO:0016709//oxidoreductase activity, acting on paired donors, with incorporation or reduction of molecular oxygen, NADH or NADPH as one donor, and incorporation of one atom of oxygen;GO:0005506//iron ion binding	GO:0008152//metabolic process	678	9e-62	gi|224112939|ref|XP_002332682.1|/9.26037e-63/cytochrome P450 [Populus trichocarpa]	AT4G31940.1 | Symbols: CYP82C4 | CYP82C4; electron carrier/ heme binding / ironion binding / monooxygenase/ oxygen binding |chr4:15452040-15453966 FORWARD	5e-54
zhu1_Ghi#S33818651	38.24	22.38	-0.772872	11.98	-1.67445	2.91	-3.71599	22.47	-0.767082	19.19	-0.994728	22.3	-0.778039	37.68	-0.0212836	14.29	-1.42008	-	GO:0005488//binding	GO:0009987//cellular process;GO:0010033//response to organic substance;GO:0023033	896	3e-35	gi|224116328|ref|XP_002331955.1|/3.16644e-36/glutaredoxin C9 [Populus trichocarpa]	AT1G28480.1 | Symbols: GRX480 | GRX480; electron carrier/ protein disulfideoxidoreductase | chr1:10013634-10014047 REVERSE	4e-28
zhu1_Ghi#S33814216	5.92	1.4	-2.08017	3.22	-0.878536	0.58	-3.35147	1.1	-2.42809	32.74	2.46739	15.52	1.39046	10.65	0.847184	2.52	-1.23217	GO:0043231//intracellular membrane-bounded organelle;GO:0016020//membrane	GO:0008320//protein transmembrane transporter activity	GO:0006810//transport	889	2e-30	gi|224117452|ref|XP_002331716.1|/2.21524e-31/Sec61 transport protein [Populus trichocarpa]	AT1G29310.1 | Symbols: | P-P-bond-hydrolysis-driven protein transmembranetransporter | chr1:10252662-10254526 FORWARD	2e-32
[truncated: 4,296 more rows]
