# Supplementary material for: Transcript profiling reveals complex auxin signalling pathway and transcription regulation involved in dedifferentiation and redifferentiation during somatic embryogenesis in cotton
Source: BMC Plant Biol. 2012 Jul 20;12:110. doi: 10.1186/1471-2229-12-110 (PMC3483692; doi:10.1186/1471-2229-12-110)
Supplement: Additional file 5 — Table S4. 2,118 sequences out of 5,076 differentially expressed genes were assigned to 256 biochemical pathways by KEGG pathways analysis. (XLS 58 kb) [file 1471-2229-12-110-S5.xls]

## Sheet: s4-1
KEGG pathways	NO. of genes
ko01100 Metabolic pathways (291)	291
ko01110 Biosynthesis of secondary metabolites (120)	120
ko03010 Ribosome (93)	93
ko01120 Microbial metabolism in diverse environments (70)	70
ko00190 Oxidative phosphorylation (53)	53
ko05016 Huntington's disease (45)	45
ko05012 Parkinson's disease (39)	39
ko03040 Spliceosome (38)	38
ko05010 Alzheimer's disease (36)	36
ko04141 Protein processing in endoplasmic reticulum (31)	31
ko03013 RNA transport (31)	31
ko04120 Ubiquitin mediated proteolysis (23)	23
ko00195 Photosynthesis (23)	23
ko00620 Pyruvate metabolism (22)	22
ko04075 Plant hormone signal transduction (22)	22
ko04145 Phagosome (20)	20
ko00010 Glycolysis / Gluconeogenesis (19)	19
ko00230 Purine metabolism (19)	18
ko00240 Pyrimidine metabolism (18)	17
ko04721 Synaptic vesicle cycle (17)	17
ko03015 mRNA surveillance pathway (17)	17
ko05110 Vibrio cholerae infection (17)	17
ko03018 RNA degradation (17)	17
ko03008 Ribosome biogenesis in eukaryotes (17)	17
ko00710 Carbon fixation in photosynthetic organisms (16)	16
ko00520 Amino sugar and nucleotide sugar metabolism (16)	16
ko00500 Starch and sucrose metabolism (16)	16
ko04142 Lysosome (16)	16
ko00020 Citrate cycle (TCA cycle) (14)	14
ko04146 Peroxisome (14)	14
ko03050 Proteasome (13)	13
ko05152 Tuberculosis (13)	13
ko05120 Epithelial cell signaling in Helicobacter pylori infection (13)	13
ko05323 Rheumatoid arthritis (13)	13
ko00680 Methane metabolism (13)	13
ko00860 Porphyrin and chlorophyll metabolism (12)	12
ko04626 Plant-pathogen interaction (12)	12
ko00270 Cysteine and methionine metabolism (12)	12
ko04144 Endocytosis (12)	12
ko04114 Oocyte meiosis (12)	12
ko03060 Protein export (12)	12
ko04110 Cell cycle (11)	11
ko04966 Collecting duct acid secretion (11)	11
ko00640 Propanoate metabolism (11)	11
ko04111 Cell cycle - yeast (11)	11
ko04910 Insulin signaling pathway (11)	11
ko04310 Wnt signaling pathway (11)	11
ko00260 Glycine, serine and threonine metabolism (10)	10
ko00480 Glutathione metabolism (10)	10
ko04130 SNARE interactions in vesicular transport (10)	10
ko03022 Basal transcription factors (10)	10
ko00250 Alanine, aspartate and glutamate metabolism (10)	10
ko00196 Photosynthesis - antenna proteins (9)	9
ko00900 Terpenoid backbone biosynthesis (9)	9
ko04260 Cardiac muscle contraction (9)	9
ko00100 Steroid biosynthesis (8)	8
ko00720 Carbon fixation pathways in prokaryotes (8)	8
ko00061 Fatty acid biosynthesis (8)	8
ko00400 Phenylalanine, tyrosine and tryptophan biosynthesis (8)	8
ko05200 Pathways in cancer (8)	8
ko00940 Phenylpropanoid biosynthesis (8)	8
ko00650 Butanoate metabolism (8)	8
ko04810 Regulation of actin cytoskeleton (8)	8
ko00330 Arginine and proline metabolism (8)	8
ko03420 Nucleotide excision repair (8)	8
ko00030 Pentose phosphate pathway (8)	8
ko00630 Glyoxylate and dicarboxylate metabolism (8)	8
ko00510 N-Glycan biosynthesis (7)	7
ko04666 Fc gamma R-mediated phagocytosis (7)	7
ko01040 Biosynthesis of unsaturated fatty acids (7)	7
ko04113 Meiosis - yeast (7)	7
ko00280 Valine, leucine and isoleucine degradation (7)	7
ko00561 Glycerolipid metabolism (7)	7
ko00970 Aminoacyl-tRNA biosynthesis (7)	7
ko00051 Fructose and mannose metabolism (7)	7
ko00941 Flavonoid biosynthesis (7)	7
ko05164 Influenza A (6)	6
ko03020 RNA polymerase (6)	6
ko00910 Nitrogen metabolism (6)	6
ko00071 Fatty acid metabolism (6)	6
ko03030 DNA replication (6)	6
ko00592 alpha-Linolenic acid metabolism (6)	6
ko00040 Pentose and glucuronate interconversions (6)	6
ko00360 Phenylalanine metabolism (6)	6
ko00052 Galactose metabolism (6)	6
ko05166 HTLV-I infection (6)	6
ko04712 Circadian rhythm - plant (6)	6
ko00410 beta-Alanine metabolism (6)	6
ko00564 Glycerophospholipid metabolism (6)	6
ko00380 Tryptophan metabolism (5)	5
ko04530 Tight junction (5)	5
ko04020 Calcium signaling pathway (5)	5
ko00290 Valine, leucine and isoleucine biosynthesis (5)	5
ko05130 Pathogenic Escherichia coli infection (5)	5
ko05131 Shigellosis (5)	5
ko04350 TGF-beta signaling pathway (5)	5
ko05322 Systemic lupus erythematosus (5)	5
ko04612 Antigen processing and presentation (5)	5
ko04720 Long-term potentiation (5)	5
ko00350 Tyrosine metabolism (5)	5
ko00600 Sphingolipid metabolism (5)	5
ko03320 PPAR signaling pathway (5)	5
ko04724 Glutamatergic synapse (5)	5
ko04122 Sulfur relay system (5)	5
ko03410 Base excision repair (5)	5
ko04914 Progesterone-mediated oocyte maturation (5)	5
ko00053 Ascorbate and aldarate metabolism (5)	5
ko00513 Various types of N-glycan biosynthesis (5)	5
ko05211 Renal cell carcinoma (4)	4
ko04115 p53 signaling pathway (4)	4
ko00983 Drug metabolism - other enzymes (4)	4
ko03440 Homologous recombination (4)	4
ko05160 Hepatitis C (4)	4
ko04150 mTOR signaling pathway (4)	4
ko04270 Vascular smooth muscle contraction (4)	4
ko00565 Ether lipid metabolism (4)	4
ko05215 Prostate cancer (4)	4
ko05162 Measles (4)	4
ko00460 Cyanoamino acid metabolism (4)	4
ko04623 Cytosolic DNA-sensing pathway (4)	4
ko05020 Prion diseases (4)	4
ko04722 Neurotrophin signaling pathway (4)	4
ko05014 Amyotrophic lateral sclerosis (ALS) (4)	4
ko00740 Riboflavin metabolism (4)	4
ko04010 MAPK signaling pathway (4)	4
ko05142 Chagas disease (American trypanosomiasis) (4)	4
ko05132 Salmonella infection (4)	4
ko04140 Regulation of autophagy (4)	4
ko04370 VEGF signaling pathway (4)	4
ko04730 Long-term depression (4)	4
ko05145 Toxoplasmosis (4)	4
ko04912 GnRH signaling pathway (4)	4
ko00982 Drug metabolism - cytochrome P450 (3)	3
ko00562 Inositol phosphate metabolism (3)	3
ko00945 Stilbenoid, diarylheptanoid and gingerol biosynthesis (3)	3
ko00130 Ubiquinone and other terpenoid-quinone biosynthesis (3)	3
ko00591 Linoleic acid metabolism (3)	3
ko04975 Fat digestion and absorption (3)	3
ko00627 Aminobenzoate degradation (3)	3
ko04916 Melanogenesis (3)	3
ko03070 Bacterial secretion system (3)	3
ko04520 Adherens junction (3)	3
ko00944 Flavone and flavonol biosynthesis (3)	3
ko00450 Selenocompound metabolism (3)	3
ko00750 Vitamin B6 metabolism (3)	3
ko00253 Tetracycline biosynthesis (3)	3
ko00310 Lysine degradation (3)	3
ko04070 Phosphatidylinositol signaling system (3)	3
ko03430 Mismatch repair (3)	3
ko00300 Lysine biosynthesis (3)	3
ko00903 Limonene and pinene degradation (3)	3
ko04540 Gap junction (3)	3
ko00770 Pantothenate and CoA biosynthesis (3)	3
ko00340 Histidine metabolism (3)	3
ko00920 Sulfur metabolism (3)	3
ko04510 Focal adhesion (3)	3
ko04622 RIG-I-like receptor signaling pathway (3)	3
ko00730 Thiamine metabolism (2)	2
ko00670 One carbon pool by folate (2)	2
ko00790 Folate biosynthesis (2)	2
ko00521 Streptomycin biosynthesis (2)	2
ko04650 Natural killer cell mediated cytotoxicity (2)	2
ko02020 Two-component system (2)	2
ko04930 Type II diabetes mellitus (2)	2
ko04961 Endocrine and other factor-regulated calcium reabsorption (2)	2
ko04940 Type I diabetes mellitus (2)	2
ko05133 Pertussis (2)	2
ko00980 Metabolism of xenobiotics by cytochrome P450 (2)	2
ko00830 Retinol metabolism (2)	2
ko00624 Polycyclic aromatic hydrocarbon degradation (2)	2
ko04710 Circadian rhythm - mammal (2)	2
ko03450 Non-homologous end-joining (2)	2
ko04973 Carbohydrate digestion and absorption (2)	2
ko00281 Geraniol degradation (2)	2
ko00906 Carotenoid biosynthesis (2)	2
ko00760 Nicotinate and nicotinamide metabolism (2)	2
ko00563 Glycosylphosphatidylinositol(GPI)-anchor biosynthesis (2)	2
ko05222 Small cell lung cancer (2)	2
ko05220 Chronic myeloid leukemia (2)	2
ko04360 Axon guidance (2)	2
ko00625 Chloroalkane and chloroalkene degradation (2)	2
ko04978 Mineral absorption (2)	2
ko00362 Benzoate degradation (2)	2
ko04664 Fc epsilon RI signaling pathway (2)	2
ko04062 Chemokine signaling pathway (2)	2
ko05213 Endometrial cancer (2)	2
ko04660 T cell receptor signaling pathway (2)	2
ko00960 Tropane, piperidine and pyridine alkaloid biosynthesis (2)	2
ko05210 Colorectal cancer (2)	2
ko04210 Apoptosis (2)	2
ko04972 Pancreatic secretion (2)	2
ko04330 Notch signaling pathway (2)	2
ko00590 Arachidonic acid metabolism (2)	2
ko04964 Proximal tubule bicarbonate reclamation (2)	2
ko04744 Phototransduction (2)	2
ko00531 Glycosaminoglycan degradation (2)	2
ko00643 Styrene degradation (2)	2
ko00908 Zeatin biosynthesis (2)	2
ko05100 Bacterial invasion of epithelial cells (2)	2
ko05223 Non-small cell lung cancer (2)	2
ko05214 Glioma (2)	2
ko04662 B cell receptor signaling pathway (2)	2
ko04725 Cholinergic synapse (2)	2
ko04621 NOD-like receptor signaling pathway (2)	2
ko04970 Salivary secretion (1)	1
ko04745 Phototransduction - fly (1)	1
ko00361 Chlorocyclohexane and chlorobenzene degradation (1)	1
ko00514 Other types of O-glycan biosynthesis (1)	1
ko00351 DDT degradation (1)	1
ko04960 Aldosterone-regulated sodium reabsorption (1)	1
ko04011 MAPK signaling pathway - yeast (1)	1
ko00909 Sesquiterpenoid biosynthesis (1)	1
ko05212 Pancreatic cancer (1)	1
ko04630 Jak-STAT signaling pathway (1)	1
ko00780 Biotin metabolism (1)	1
ko04614 Renin-angiotensin system (1)	1
ko00930 Caprolactam degradation (1)	1
ko00966 Glucosinolate biosynthesis (1)	1
ko05416 Viral myocarditis (1)	1
ko05219 Bladder cancer (1)	1
ko05146 Amoebiasis (1)	1
ko04620 Toll-like receptor signaling pathway (1)	1
ko00660 C5-Branched dibasic acid metabolism (1)	1
ko04340 Hedgehog signaling pathway (1)	1
ko04112 Cell cycle - Caulobacter (1)	1
ko04380 Osteoclast differentiation (1)	1
ko00904 Diterpenoid biosynthesis (1)	1
ko00524 Butirosin and neomycin biosynthesis (1)	1
ko04742 Taste transduction (1)	1
ko04320 Dorso-ventral axis formation (1)	1
ko04962 Vasopressin-regulated water reabsorption (1)	1
ko04920 Adipocytokine signaling pathway (1)	1
ko00905 Brassinosteroid biosynthesis (1)	1
ko05218 Melanoma (1)	1
ko00363 Bisphenol degradation (1)	1
ko04012 ErbB signaling pathway (1)	1
ko00062 Fatty acid elongation in mitochondria (1)	1
ko00950 Isoquinoline alkaloid biosynthesis (1)	1
ko05221 Acute myeloid leukemia (1)	1
ko00401 Novobiocin biosynthesis (1)	1
ko04740 Olfactory transduction (1)	1
ko04974 Protein digestion and absorption (1)	1
ko00540 Lipopolysaccharide biosynthesis (1)	1
ko00430 Taurine and hypotaurine metabolism (1)	1
ko05216 Thyroid cancer (1)	1
ko00902 Monoterpenoid biosynthesis (1)	1
ko05143 African trypanosomiasis (1)	1
ko04976 Bile secretion (1)	1
ko00471 D-Glutamine and D-glutamate metabolism (1)	1
ko00511 Other glycan degradation (1)	1
ko00604 Glycosphingolipid biosynthesis - ganglio series (1)	1
ko04971 Gastric acid secretion (1)	1
ko00072 Synthesis and degradation of ketone bodies (1)	1
ko00626 Naphthalene degradation (1)	1
ko00440 Phosphonate and phosphinate metabolism (1)	1
ko04013 MAPK signaling pathway - fly (1)	1
ko00523 Polyketide sugar unit biosynthesis (1)	1

## Sheet: s4-2
Differentially expressed gene-enriched pathway during dedifferentiation of cotton cells
	DEGs with pathway annotation				All genes with pathway
	2vs1(1091)	3vs1(1274)	4vs1(1402)	5vs1(1498)	annotation
Ribosome	88 (8.07%)	122 (9.58%)	101 (7.2%)	106 (7.08%)	1238 (4.03%)
Biosynthesis of phenylpropanoids	82 (7.52%)	101 (7.93%)	90 (6.42%)	88 (5.87%)	1264 (4.12%)
Photosynthesis	23 (2.11%)	25 (1.96%)	19 (1.36%)	21 (1.4%)	180 (0.59%)
Metabolic pathways	278 (25.48%)	332 (26.06%)		357 (23.83%)	6442 (20.97%)
Flavone and flavonol biosynthesis	17 (1.56%)	19 (1.49%)			144 (0.47%)
Pentose phosphate pathway		18 (1.41%)	18 (1.28%)		138 (0.45%)
Flavonoid biosynthesis	31 (2.84%)	37 (2.9%)		36 (2.4%)	449 (1.46%)
Glycolysis /Gluconeogenesis		40 (3.14%)			527 (1.72%)
Biosynthesis of plant hormones		84 (6.59%)			1372 (4.47%)
Biosynthesis of alkaloids derived from histidine and purine		48 (3.77%)			686 (2.23%)
Phenylpropanoid biosynthesis		39 (3.06%)			535 (1.74%)
Biosynthesis of alkaloids derived from shikimate pathway		51 (4%)			765 (2.49%)
Glucosinolate biosynthesis		9 (0.71%)		27 (1.8%)	59 (0.19%)
Riboflavin metabolism		7 (0.55%)			40 (0.13%)
Biosynthesis of terpenoids and steroids		59 (4.63%)			943 (3.07%)
Biosynthesis of alkaloids derived from ornithine, lysine and nicotinic acid		47 (3.69%)			721 (2.35%)
Methane metabolism		15 (1.18%)			168 (0.55%)
Carbon fixation in photosynthetic organisms		27 (2.12%)			377 (1.23%)
Benzoxazinoid biosynthesis	13 (1.19%)	10 (0.78%)			92 (0.3%)
Glutathione metabolism	24 (2.2%)	23 (1.81%)			315 (1.03%)
Cysteine and methionine metabolism		22 (1.73%)		31 (2.07%)	297 (0.97%)
Biosynthesis of alkaloids derived from terpenoid and polyketide		44 (3.45%)			731 (2.38%)
Metabolism of xenobiotics by cytochrome P450				28 (1.87%)	225 (0.73%)
Diterpenoid biosynthesis				13 (0.87%)	104 (0.34%)

## Sheet: s4-3
Differentially expressed gene-enriched pathway during transition from NEC to EC
Pathway	DEGs with pathway annotation(1936)	All genes with pathway annotation(30715)	Pvalue	Qvalue	Pathway ID
Ribosome	121 (6.27%)	1238 (4.03%)	8.58204e-07	0.000102984	ko03010
Biosynthesis of phenylpropanoids	116 (6.01%)	1264 (4.12%)	2.59811e-05	0.00155887	ko01061
Photosynthesis	25 (1.3%)	180 (0.59%)	0.000161234	0.00644935	ko00195
Flavonoid biosynthesis	48 (2.49%)	449 (1.46%)	0.000236696	0.00710088	ko00941
Diterpenoid biosynthesis	16 (0.83%)	104 (0.34%)	0.000759289	0.0182229	ko00904

## Sheet: s4-4
Differentially expressed gene-enriched pathway during embryo development
	DEGs with pathway annotation						All genes with pathway
	7vs1(1678)	8vs1(1650)	9vs1	7vs6(1175)	8vs6	9vs6	annotation
Photosynthesis	25 (1.49%)	26 (1.58%)					180 (0.59%)
Biosynthesis of phenylpropanoids	100 (5.96%)	98 (5.94%)		71 (6.04%)			1264 (4.12%)
Taurine and hypotaurine metabolism	4 (0.24%)						9 (0.03%)
Cysteine and methionine metabolism	30 (1.79%)			25 (2.13%)			297 (0.97%)
Glucosinolate biosynthesis	10 (0.6%)	11 (0.67%)					59 (0.19%)
Metabolism of xenobiotics by cytochrome P450	24 (1.43%)	24 (1.45%)		19 (1.62%)			225 (0.73%)
Ribosome	92 (5.48%)	90 (5.45%)					1238 (4.03%)
Photosynthesis - antenna proteins	8 (0.48%)	8 (0.48%)					43 (0.14%)
Metabolic pathways		398 (24.12%)					6442 (20.97%)
