# Supplementary material for: Transcript profiling reveals complex auxin signalling pathway and transcription regulation involved in dedifferentiation and redifferentiation during somatic embryogenesis in cotton
Source: BMC Plant Biol. 2012 Jul 20;12:110. doi: 10.1186/1471-2229-12-110 (PMC3483692; doi:10.1186/1471-2229-12-110)
Supplement: Additional file 6 — Table S5. The GO term for the 5,070 differentially expressed genes. (XLS 427 kb) [file 1471-2229-12-110-S6.xls]

## Sheet: GO term
Gene ID	GO Component	GO Function	GO Process
zhu1_Ghi#S42296999
zhu1_Ghi#S42323604		GO:0030528	GO:0010087
zhu1_Ghi#S42277319
zhu1_Ghi#S42362740	GO:0044424	GO:0003676	GO:0044238
zhu1_Ghi#S28671312
zhu1_Ghi#S42315456
zhu1_Ghi#S42307274
zhu1_Ghi#S33806561
zhu1_Ghi#S42313168
zhu1_Ghi#S28710574		GO:0003824
zhu1_Ghi#S42363229
zhu1_Ghi#S30007254	GO:0031410
zhu1_Ghi#S42298672	GO:0016020		GO:0010876
zhu1_Ghi#S42294330	GO:0009536	GO:0046872	GO:0006631
zhu1_Ghi#S33821509
zhu1_Ghi#S42336471			GO:0050832
zhu1_Ghi#S33822837
zhu1_Ghi#S33818697		GO:0046914	GO:0008152
zhu1_Ghi#S42313835
zhu1_Ghi#S28699545
zhu1_Ghi#S42310306	GO:0044432	GO:0016862	GO:0033554
zhu1_Ghi#S42303531		GO:0046872
zhu1_Ghi#S28710394	GO:0031224
zhu1_Ghi#S42358786
zhu1_Ghi#S42299370
zhu1_Ghi#S53281677	GO:0016020
zhu1_Ghi#S53281668	GO:0044464	GO:0008092
zhu1_Ghi#S42314959		GO:0008757	GO:0009943
zhu1_Ghi#S33787019		GO:0005488	GO:0009312
zhu1_Ghi#S28710543	GO:0005777	GO:0005488	GO:0009060
zhu1_Ghi#S52560494	GO:0044464	GO:0046914
zhu1_Ghi#S42314110
zhu1_Ghi#S33815540
zhu1_Ghi#S42313448
zhu1_Ghi#S33817831	GO:0043231
zhu1_Ghi#S42363245		GO:0016853
zhu1_Ghi#S42313357	GO:0016020	GO:0004457	GO:0009725
zhu1_Ghi#S42276589
zhu1_Ghi#S42314479
zhu1_Ghi#S42307231	GO:0043231	GO:0016772	GO:0010118
zhu1_Ghi#S42288018		GO:0016798	GO:0006259
zhu1_Ghi#S42322342			GO:0006952
zhu1_Ghi#S42289184	GO:0043231	GO:0003677	GO:0010468
zhu1_Ghi#S33813834
zhu1_Ghi#S28673718	GO:0044424		GO:0050896
zhu1_Ghi#S42290464	GO:0031410	GO:0050136	GO:0022904
zhu1_Ghi#S42355879	GO:0016020	GO:0004091
zhu1_Ghi#S28671869
zhu1_Ghi#S42334237		GO:0004312	GO:0008152
zhu1_Ghi#S33807138		GO:0016491
zhu1_Ghi#S54950901		GO:0005488
zhu1_Ghi#S54950895
zhu1_Ghi#S28710495			GO:0006350
zhu1_Ghi#S28710485	GO:0043231	GO:0016833	GO:0009081
zhu1_Ghi#S28710656
zhu1_Ghi#S42308191		GO:0016709	GO:0008152
zhu1_Ghi#S28674772
zhu1_Ghi#S42328185		GO:0016798	GO:0044238
zhu1_Ghi#S42310180		GO:0046914	GO:0008152
zhu1_Ghi#S42337479
zhu1_Ghi#S32235118
zhu1_Ghi#S45785999
zhu1_Ghi#S33820070	GO:0030312	GO:0004091	GO:0071555
zhu1_Ghi#S42359995
zhu1_Ghi#S33803568
zhu1_Ghi#S42297595	GO:0044464
zhu1_Ghi#S33818283	GO:0016023
zhu1_Ghi#S42286283			GO:0009725
zhu1_Ghi#S42311837
zhu1_Ghi#S42302390	GO:0044464	GO:0046914	GO:0008152
zhu1_Ghi#S42337301	GO:0043231	GO:0016705	GO:0009414
zhu1_Ghi#S42289902	GO:0030312	GO:0004553	GO:0006952
zhu1_Ghi#S42306134	GO:0044444
zhu1_Ghi#S42304341
zhu1_Ghi#S33819162
zhu1_Ghi#S33798556
zhu1_Ghi#S42327685	GO:0043231	GO:0003676	GO:0010468
zhu1_Ghi#S42314982
zhu1_Ghi#S42293356		GO:0016491
zhu1_Ghi#S28668247
zhu1_Ghi#S42352985		GO:0005488
zhu1_Ghi#S33832032
zhu1_Ghi#S42315487	GO:0009536		GO:0000302
zhu1_Ghi#S42295972
zhu1_Ghi#S42282411
zhu1_Ghi#S33840160
zhu1_Ghi#S42312527		GO:0016740
zhu1_Ghi#S42292574		GO:0016616	GO:0008152
zhu1_Ghi#S42331422			GO:0009987
zhu1_Ghi#S28664601		GO:0003676	GO:0010468
zhu1_Ghi#S42301387		GO:0015082	GO:0000041
zhu1_Ghi#S33813720	GO:0044424		GO:0050896
zhu1_Ghi#S42308117
zhu1_Ghi#S42299866	GO:0005618	GO:0004175	GO:0019538
zhu1_Ghi#S33809403
zhu1_Ghi#S42345767		GO:0016705	GO:0044238
zhu1_Ghi#S42328405
zhu1_Ghi#S42311880		GO:0004857
zhu1_Ghi#S42318193
zhu1_Ghi#S42359730
zhu1_Ghi#S42288703	GO:0043231
zhu1_Ghi#S28704903	GO:0044464	GO:0046914
zhu1_Ghi#S42307653
zhu1_Ghi#S42361881		GO:0016829
zhu1_Ghi#S42313195		GO:0048037	GO:0009813
zhu1_Ghi#S33809902	GO:0031225	GO:0043167	GO:0044238
zhu1_Ghi#S42304333
zhu1_Ghi#S33819085			GO:0006950
zhu1_Ghi#S42314557
zhu1_Ghi#S28642116
zhu1_Ghi#S42322550		GO:0003676	GO:0010468
zhu1_Ghi#S33815683	GO:0009536	GO:0016879	GO:0006163
zhu1_Ghi#S33812799
zhu1_Ghi#S42296561			GO:0009639
zhu1_Ghi#S42328132	GO:0044464
zhu1_Ghi#S33848246
zhu1_Ghi#S33803377
zhu1_Ghi#S42321145
zhu1_Ghi#S30016378
zhu1_Ghi#S42292208
zhu1_Ghi#S42306161
zhu1_Ghi#S33810305	GO:0043229
zhu1_Ghi#S42319041
zhu1_Ghi#S42326757
zhu1_Ghi#S42279224
zhu1_Ghi#S33807651	GO:0016020		GO:0010260
zhu1_Ghi#S28673213	GO:0044464	GO:0016747	GO:0009314
zhu1_Ghi#S42300471
zhu1_Ghi#S42283253			GO:0006810
zhu1_Ghi#S42294284	GO:0043231
zhu1_Ghi#S42305337		GO:0016846
zhu1_Ghi#S28673904
zhu1_Ghi#S42328522
zhu1_Ghi#S42340955		GO:0016846
zhu1_Ghi#S33817793
zhu1_Ghi#S42358267	GO:0043231	GO:0004497	GO:0008152
zhu1_Ghi#S42296861		GO:0030554
zhu1_Ghi#S28667697
zhu1_Ghi#S42339297	GO:0044459		GO:0051817
zhu1_Ghi#S33805002
zhu1_Ghi#S42303396
zhu1_Ghi#S42287189	GO:0044464		GO:0007047
zhu1_Ghi#S42300531	GO:0009536	GO:0005198	GO:0010467
zhu1_Ghi#S28667931		GO:0016616	GO:0008152
zhu1_Ghi#S28671034	GO:0016020	GO:0016209	GO:0008152
zhu1_Ghi#S42314383	GO:0043231	GO:0016763	GO:0044237
zhu1_Ghi#S42284734		GO:0003677	GO:0010468
zhu1_Ghi#S42284468	GO:0030312	GO:0016787	GO:0009793
zhu1_Ghi#S42313865	GO:0043231	GO:0005506	GO:0051234
zhu1_Ghi#S33846717	GO:0031410	GO:0005488	GO:0006810
zhu1_Ghi#S42313440		GO:0046914
zhu1_Ghi#S42293503
zhu1_Ghi#S28644109
zhu1_Ghi#S42310391		GO:0046872
zhu1_Ghi#S42291861		GO:0016491	GO:0008152
zhu1_Ghi#S28689288
zhu1_Ghi#S42275988
zhu1_Ghi#S42361324	GO:0031224
zhu1_Ghi#S28662019		GO:0046872
zhu1_Ghi#S42277941
zhu1_Ghi#S42303471	GO:0043231	GO:0003677
zhu1_Ghi#S42303157		GO:0046872
zhu1_Ghi#S33830383	GO:0009534		GO:0006950
zhu1_Ghi#S42331539		GO:0046872
zhu1_Ghi#S34535654	GO:0043231
zhu1_Ghi#S42299629
zhu1_Ghi#S42303602
zhu1_Ghi#S42276010
zhu1_Ghi#S30008682
zhu1_Ghi#S42295723
zhu1_Ghi#S42363248	GO:0031224	GO:0016411
zhu1_Ghi#S28698727	GO:0030529	GO:0003723	GO:0010467
zhu1_Ghi#S45785915	GO:0043231	GO:0030528	GO:0023060
zhu1_Ghi#S53250275	GO:0043231	GO:0004553	GO:0009251
zhu1_Ghi#S42362635	GO:0009536
zhu1_Ghi#S42294612
zhu1_Ghi#S42292189	GO:0030312	GO:0004553	GO:0009793
zhu1_Ghi#S42294511
zhu1_Ghi#S42298357	GO:0009536	GO:0051536	GO:0006091
zhu1_Ghi#S42293497	GO:0031410	GO:0016209	GO:0042743
zhu1_Ghi#S42301123	GO:0044424	GO:0046872	GO:0006259
zhu1_Ghi#S33814358	GO:0008287	GO:0046872	GO:0006971
zhu1_Ghi#S42289159	GO:0043231
zhu1_Ghi#S28675100
zhu1_Ghi#S42308738		GO:0046914
zhu1_Ghi#S42294919
zhu1_Ghi#S42288171
zhu1_Ghi#S33803760	GO:0044424		GO:0050896
zhu1_Ghi#S28708972		GO:0004033	GO:0008152
zhu1_Ghi#S33826018		GO:0008168
zhu1_Ghi#S33832353	GO:0005739	GO:0046914	GO:0009987
zhu1_Ghi#S42314277
zhu1_Ghi#S33816968			GO:0044238
zhu1_Ghi#S42354024	GO:0009532	GO:0005515	GO:0009628
zhu1_Ghi#S42290185	GO:0043231
zhu1_Ghi#S42297219
zhu1_Ghi#S42335281
zhu1_Ghi#S30009703		GO:0016706	GO:0012501
zhu1_Ghi#S42323874	GO:0030529	GO:0003723	GO:0010467
zhu1_Ghi#S42322071
zhu1_Ghi#S33825986			GO:0010468
zhu1_Ghi#S33810950	GO:0031410	GO:0016787	GO:0044238
zhu1_Ghi#S42287745
zhu1_Ghi#S33803721
zhu1_Ghi#S42306612
zhu1_Ghi#S42303021	GO:0043231	GO:0003676	GO:0010468
zhu1_Ghi#S33805308
zhu1_Ghi#S42313028		GO:0046872	GO:0008152
zhu1_Ghi#S42326210		GO:0005488	GO:0009887
zhu1_Ghi#S43062272		GO:0016289	GO:0009062
zhu1_Ghi#S33818714
zhu1_Ghi#S33824017	GO:0034399	GO:0005506	GO:0050896
zhu1_Ghi#S33814588
zhu1_Ghi#S28633888	GO:0009941	GO:0016772	GO:0006644
zhu1_Ghi#S28666266	GO:0044464
zhu1_Ghi#S33824347	GO:0043231
zhu1_Ghi#S42324479
zhu1_Ghi#S33799088
zhu1_Ghi#S42282942	GO:0009536	GO:0070011
zhu1_Ghi#S33819368
zhu1_Ghi#S42290592	GO:0044464		GO:0009056
zhu1_Ghi#S42294062		GO:0046872	GO:0006950
zhu1_Ghi#S43062271
zhu1_Ghi#S42357559	GO:0031224	GO:0015174	GO:0015813
zhu1_Ghi#S43062270	GO:0031410
zhu1_Ghi#S30019238		GO:0030554
zhu1_Ghi#S30005336		GO:0016791
zhu1_Ghi#S42315187
zhu1_Ghi#S42303389
zhu1_Ghi#S33810976	GO:0030312	GO:0016832	GO:0006007
zhu1_Ghi#S30015833	GO:0043231	GO:0003677	GO:0010468
zhu1_Ghi#S42321858
zhu1_Ghi#S30011860
zhu1_Ghi#S28635102		GO:0061135
zhu1_Ghi#S42338184
zhu1_Ghi#S42308356	GO:0043231
zhu1_Ghi#S28656877
zhu1_Ghi#S42328636	GO:0043231	GO:0003676	GO:0010468
zhu1_Ghi#S33838803	GO:0031224	GO:0005488	GO:0051707
zhu1_Ghi#S50824072
zhu1_Ghi#S33804108		GO:0004871
zhu1_Ghi#S28669538	GO:0016020	GO:0015291	GO:0015893
zhu1_Ghi#S42277213		GO:0046872	GO:0009725
zhu1_Ghi#S33842842	GO:0031976	GO:0016209	GO:0008152
zhu1_Ghi#S42359590
zhu1_Ghi#S42309174	GO:0031410
zhu1_Ghi#S42358903
zhu1_Ghi#S42279456
zhu1_Ghi#S42295191
zhu1_Ghi#S33814072	GO:0031461	GO:0005488
zhu1_Ghi#S28667430	GO:0019866	GO:0043169	GO:0009060
zhu1_Ghi#S33823508
zhu1_Ghi#S42339434	GO:0005576	GO:0004175	GO:0019538
zhu1_Ghi#S29395237
zhu1_Ghi#S42297685	GO:0044424	GO:0016765
zhu1_Ghi#S33800558
zhu1_Ghi#S42290021	GO:0043231	GO:0035251	GO:0044403
zhu1_Ghi#S33817877		GO:0005488
zhu1_Ghi#S30007715	GO:0043231	GO:0015036	GO:0019725
zhu1_Ghi#S42300894		GO:0016407	GO:0009725
zhu1_Ghi#S42296353		GO:0016709	GO:0008152
zhu1_Ghi#S28675691
zhu1_Ghi#S42303085	GO:0030312	GO:0004553	GO:0044238
zhu1_Ghi#S30007573
zhu1_Ghi#S42301300	GO:0042579	GO:0005488
zhu1_Ghi#S33814909	GO:0031224	GO:0043169	GO:0051234
zhu1_Ghi#S42300555	GO:0043231	GO:0046914	GO:0006091
zhu1_Ghi#S42297708	GO:0043231	GO:0016628	GO:0006464
zhu1_Ghi#S30015565	GO:0009570	GO:0016832	GO:0006950
zhu1_Ghi#S42297868	GO:0009536	GO:0016846	GO:0044238
zhu1_Ghi#S33819543
zhu1_Ghi#S50900206	GO:0005576	GO:0005488
zhu1_Ghi#S33825959
zhu1_Ghi#S28669100	GO:0030312	GO:0003676	GO:0009813
zhu1_Ghi#S42295106		GO:0003824	GO:0044238
zhu1_Ghi#S33801703			GO:0009913
zhu1_Ghi#S42324813		GO:0004497
zhu1_Ghi#S42307271
zhu1_Ghi#S28664446		GO:0005488
zhu1_Ghi#S28710311
zhu1_Ghi#S42300534	GO:0031410	GO:0016765
zhu1_Ghi#S42313008
zhu1_Ghi#S42308152
zhu1_Ghi#S42363356
zhu1_Ghi#S29992815	GO:0043231		GO:0007049
zhu1_Ghi#S42320853		GO:0046872	GO:0019941
zhu1_Ghi#S42287829	GO:0016020	GO:0005488	GO:0009725
zhu1_Ghi#S28696354		GO:0016301	GO:0043102
zhu1_Ghi#S42294350	GO:0043231
zhu1_Ghi#S42294942	GO:0043231	GO:0003677	GO:0010468
zhu1_Ghi#S42299613	GO:0031967	GO:0043169	GO:0023034
zhu1_Ghi#S33848005		GO:0005515	GO:0044267
zhu1_Ghi#S42306709
zhu1_Ghi#S33817753	GO:0043231
zhu1_Ghi#S42294338	GO:0043231	GO:0017111	GO:0009725
zhu1_Ghi#S43062218
zhu1_Ghi#S30007806	GO:0031981	GO:0003676	GO:0009887
zhu1_Ghi#S33808880	GO:0031224	GO:0005275
zhu1_Ghi#S30012925
zhu1_Ghi#S28654738
zhu1_Ghi#S42301276	GO:0043231	GO:0042623	GO:0031668
zhu1_Ghi#S42299893
zhu1_Ghi#S45454002	GO:0043231	GO:0005488	GO:0006952
zhu1_Ghi#S42303160			GO:0006810
zhu1_Ghi#S42277779
zhu1_Ghi#S42286541		GO:0016209	GO:0042743
zhu1_Ghi#S42297063
zhu1_Ghi#S33820125	GO:0031090	GO:0030554	GO:0006457
zhu1_Ghi#S42304511		GO:0016829
zhu1_Ghi#S42304257	GO:0044464	GO:0015198	GO:0009725
zhu1_Ghi#S28710328	GO:0044464		GO:0009791
zhu1_Ghi#S42325130	GO:0031224	GO:0004674	GO:0003006
zhu1_Ghi#S42333492	GO:0009536	GO:0016881	GO:0048878
zhu1_Ghi#S30017127	GO:0000314	GO:0003723	GO:0010467
zhu1_Ghi#S42318454
zhu1_Ghi#S42292428
zhu1_Ghi#S42299909
zhu1_Ghi#S42295118
zhu1_Ghi#S33806624	GO:0044464	GO:0008092
zhu1_Ghi#S33819398	GO:0043231
zhu1_Ghi#S42300788	GO:0016020		GO:0006810
zhu1_Ghi#S42328216
zhu1_Ghi#S42284102	GO:0016020		GO:0043412
zhu1_Ghi#S42335197
zhu1_Ghi#S42289696
zhu1_Ghi#S33830363	GO:0044421	GO:0004175	GO:0019538
zhu1_Ghi#S42296349	GO:0016020
zhu1_Ghi#S28631546		GO:0046872	GO:0007186
zhu1_Ghi#S30016432		GO:0005488	GO:0010468
zhu1_Ghi#S28665620	GO:0031224
zhu1_Ghi#S42294739	GO:0009532	GO:0016662	GO:0051234
zhu1_Ghi#S42308953
zhu1_Ghi#S29992336	GO:0031224	GO:0004871	GO:0006464
zhu1_Ghi#S42328627	GO:0009536	GO:0019203	GO:0005991
zhu1_Ghi#S42358712	GO:0044424	GO:0060089	GO:0010468
zhu1_Ghi#S28710676	GO:0044464
zhu1_Ghi#S28710519	GO:0044464	GO:0042626
zhu1_Ghi#S42300870		GO:0016616	GO:0008152
zhu1_Ghi#S28648265		GO:0016829
zhu1_Ghi#S28704735
zhu1_Ghi#S42335568	GO:0044424	GO:0046914	GO:0008152
zhu1_Ghi#S43062242		GO:0016702	GO:0045333
zhu1_Ghi#S42299379
zhu1_Ghi#S42334445
zhu1_Ghi#S42307424
zhu1_Ghi#S42319249
zhu1_Ghi#S42296368
zhu1_Ghi#S42295007		GO:0016491
zhu1_Ghi#S42361970
zhu1_Ghi#S42296937	GO:0009536	GO:0042623
zhu1_Ghi#S30017335		GO:0000166	GO:0006259
zhu1_Ghi#S42279564
zhu1_Ghi#S42313185	GO:0009536
zhu1_Ghi#S42290441
zhu1_Ghi#S30000210
zhu1_Ghi#S42291678
zhu1_Ghi#S42360080
zhu1_Ghi#S28687795		GO:0016709	GO:0008152
zhu1_Ghi#S42325646	GO:0009536		GO:0048513
zhu1_Ghi#S42312585
zhu1_Ghi#S42953374
zhu1_Ghi#S42314629			GO:0006350
zhu1_Ghi#S42311301	GO:0031224	GO:0016628	GO:0008152
zhu1_Ghi#S42277444
zhu1_Ghi#S28709181	GO:0031224		GO:0006810
zhu1_Ghi#S42313695
zhu1_Ghi#S42290460
zhu1_Ghi#S42290064	GO:0043231	GO:0003676	GO:0010468
zhu1_Ghi#S33810845	GO:0044439	GO:0005488	GO:0006979
zhu1_Ghi#S42291718	GO:0044464		GO:0006950
zhu1_Ghi#S28641208
zhu1_Ghi#S42285736
zhu1_Ghi#S42298541
zhu1_Ghi#S42359452		GO:0004674	GO:0006464
zhu1_Ghi#S42312871
zhu1_Ghi#S42297061	GO:0009536	GO:0003723	GO:0010467
zhu1_Ghi#S42293749		GO:0016706	GO:0006807
zhu1_Ghi#S42291306
zhu1_Ghi#S42294557
zhu1_Ghi#S42295590	GO:0031410
zhu1_Ghi#S28689399
zhu1_Ghi#S42301775	GO:0034357	GO:0030554	GO:0051234
zhu1_Ghi#S42290605
zhu1_Ghi#S42314251	GO:0009528	GO:0015291	GO:0006810
zhu1_Ghi#S42320207	GO:0016020	GO:0016653	GO:0006091
zhu1_Ghi#S42296092		GO:0016829
zhu1_Ghi#S42276931	GO:0005576	GO:0016209	GO:0042743
zhu1_Ghi#S42307533	GO:0009536	GO:0003723	GO:0010467
zhu1_Ghi#S42314876
zhu1_Ghi#S42309984
zhu1_Ghi#S42303772	GO:0005777	GO:0016747	GO:0009060
zhu1_Ghi#S33819890	GO:0043231	GO:0046914
zhu1_Ghi#S28686739	GO:0043231
zhu1_Ghi#S33821945	GO:0031224	GO:0046872	GO:0051707
zhu1_Ghi#S42281110	GO:0016020		GO:0010260
zhu1_Ghi#S33824839
zhu1_Ghi#S42357617	GO:0044444		GO:0006950
zhu1_Ghi#S42283446
zhu1_Ghi#S33811740
zhu1_Ghi#S33820811	GO:0044464		GO:0007047
zhu1_Ghi#S28665686		GO:0043169	GO:0006812
zhu1_Ghi#S42297879		GO:0016616	GO:0006721
zhu1_Ghi#S33849714
zhu1_Ghi#S42321268	GO:0016020	GO:0015082	GO:0055066
zhu1_Ghi#S42333756	GO:0043231	GO:0003676
zhu1_Ghi#S42289942	GO:0005618	GO:0015926	GO:0044238
zhu1_Ghi#S42327202		GO:0042578	GO:0010468
zhu1_Ghi#S33842345
zhu1_Ghi#S42333957	GO:0005576	GO:0016798	GO:0044042
zhu1_Ghi#S42357882	GO:0043231	GO:0003676	GO:0010467
zhu1_Ghi#S33842410
zhu1_Ghi#S42316925	GO:0042579	GO:0016405	GO:0044262
zhu1_Ghi#S42277826
zhu1_Ghi#S42297854	GO:0044464	GO:0005488	GO:0034641
zhu1_Ghi#S42277112	GO:0043231		GO:0006350
zhu1_Ghi#S28707534	GO:0043231	GO:0005048	GO:0035437
zhu1_Ghi#S33829341	GO:0044464	GO:0016757	GO:0005975
zhu1_Ghi#S28663908	GO:0043231	GO:0016741	GO:0009069
zhu1_Ghi#S28667922
zhu1_Ghi#S42305886	GO:0031981
zhu1_Ghi#S42327460	GO:0043231
zhu1_Ghi#S42316113
zhu1_Ghi#S28710518
zhu1_Ghi#S33812995
zhu1_Ghi#S42307877	GO:0043232	GO:0030528	GO:0001558
zhu1_Ghi#S28706074
zhu1_Ghi#S42311920	GO:0009536	GO:0016616	GO:0019318
zhu1_Ghi#S42277594	GO:0044424	GO:0003824	GO:0006800
zhu1_Ghi#S42304286	GO:0043231	GO:0046872	GO:0044237
zhu1_Ghi#S42313519			GO:0010038
zhu1_Ghi#S42334123	GO:0005576	GO:0046914	GO:0008152
zhu1_Ghi#S33812547	GO:0031224	GO:0015078	GO:0006818
zhu1_Ghi#S42289860
zhu1_Ghi#S28683487
zhu1_Ghi#S30016889
zhu1_Ghi#S42333202
zhu1_Ghi#S42306145	GO:0043231
zhu1_Ghi#S29998326
zhu1_Ghi#S42311378
zhu1_Ghi#S33806377
zhu1_Ghi#S42298431
zhu1_Ghi#S33790678	GO:0043231	GO:0005488	GO:0006351
zhu1_Ghi#S42334274	GO:0043231	GO:0005488	GO:0006259
zhu1_Ghi#S28702755	GO:0043231	GO:0046914	GO:0006259
zhu1_Ghi#S28699186
zhu1_Ghi#S42306992	GO:0016020	GO:0005275	GO:0006865
zhu1_Ghi#S42286387	GO:0043231	GO:0030528	GO:0009888
zhu1_Ghi#S42305003
zhu1_Ghi#S33813999	GO:0043234	GO:0016491	GO:0009767
zhu1_Ghi#S28697621		GO:0016491
zhu1_Ghi#S33807330
zhu1_Ghi#S42334948
zhu1_Ghi#S42309036
zhu1_Ghi#S42309686
zhu1_Ghi#S42332985	GO:0043231	GO:0030528	GO:0010468
zhu1_Ghi#S33792912
zhu1_Ghi#S42305445
zhu1_Ghi#S42359245	GO:0044464	GO:0004091
zhu1_Ghi#S42355710
zhu1_Ghi#S42299794		GO:0003824
zhu1_Ghi#S42362117
zhu1_Ghi#S42329132	GO:0043231
zhu1_Ghi#S42294633	GO:0043231
zhu1_Ghi#S33806217		GO:0016798
zhu1_Ghi#S42299114
zhu1_Ghi#S42362315
zhu1_Ghi#S30018446	GO:0043231	GO:0016899	GO:0044281
zhu1_Ghi#S33812485	GO:0009532	GO:0015038	GO:0010038
zhu1_Ghi#S33813542
zhu1_Ghi#S42320895	GO:0016604	GO:0003676	GO:0009813
zhu1_Ghi#S33814097	GO:0043231	GO:0001071	GO:0010468
zhu1_Ghi#S33803743			GO:0008152
zhu1_Ghi#S33807161
zhu1_Ghi#S42335229			GO:0048513
zhu1_Ghi#S42362851	GO:0009536	GO:0046527	GO:0005982
zhu1_Ghi#S41643064	GO:0043231	GO:0005488	GO:0006605
zhu1_Ghi#S42290244		GO:0004674	GO:0006464
zhu1_Ghi#S42358873
zhu1_Ghi#S42362344
zhu1_Ghi#S42358311	GO:0009536
zhu1_Ghi#S28690270
zhu1_Ghi#S42283744		GO:0015631
zhu1_Ghi#S42295058			GO:0000302
zhu1_Ghi#S28669321	GO:0044424	GO:0003824	GO:0006800
zhu1_Ghi#S42355978		GO:0005488
zhu1_Ghi#S42294836
zhu1_Ghi#S42361080	GO:0031224	GO:0046872	GO:0030001
zhu1_Ghi#S28710387	GO:0031410	GO:0043169	GO:0006812
zhu1_Ghi#S28692923
zhu1_Ghi#S33806671
zhu1_Ghi#S42361702	GO:0016020
zhu1_Ghi#S28671664	GO:0043231	GO:0008135	GO:0006412
zhu1_Ghi#S42324327
zhu1_Ghi#S42308812	GO:0043231	GO:0046872	GO:0006511
zhu1_Ghi#S42292148	GO:0000785	GO:0003676	GO:0006950
zhu1_Ghi#S42276332	GO:0000325	GO:0015298	GO:0015893
zhu1_Ghi#S42292169	GO:0031410	GO:0004553	GO:0008152
zhu1_Ghi#S42328199	GO:0019866		GO:0006810
zhu1_Ghi#S42363803	GO:0031224	GO:0042562	GO:0060918
zhu1_Ghi#S42300442		GO:0046914
zhu1_Ghi#S33816556
zhu1_Ghi#S42281865
zhu1_Ghi#S42283473		GO:0005515	GO:0044267
zhu1_Ghi#S44690443		GO:0003676
zhu1_Ghi#S42281613		GO:0016846
zhu1_Ghi#S42320781
zhu1_Ghi#S42289280
zhu1_Ghi#S42296839	GO:0043234	GO:0046914
zhu1_Ghi#S42318843	GO:0043231	GO:0005488	GO:0023033
zhu1_Ghi#S33808851		GO:0016881	GO:0060255
zhu1_Ghi#S28666740	GO:0031224	GO:0046914	GO:0009206
zhu1_Ghi#S28696203	GO:0015630		GO:0009987
zhu1_Ghi#S42279691
zhu1_Ghi#S33801143	GO:0044464		GO:0015031
zhu1_Ghi#S30018308
zhu1_Ghi#S42299568	GO:0000785	GO:0003676	GO:0034728
zhu1_Ghi#S28697943
zhu1_Ghi#S42330411	GO:0016021	GO:0005244	GO:0006811
zhu1_Ghi#S42291944
zhu1_Ghi#S42362347
zhu1_Ghi#S42306225	GO:0043231	GO:0003676	GO:0006351
zhu1_Ghi#S42360580
zhu1_Ghi#S42358229
zhu1_Ghi#S42328081
zhu1_Ghi#S28638346
zhu1_Ghi#S33817367
zhu1_Ghi#S42313827
zhu1_Ghi#S42308390
zhu1_Ghi#S33825723
zhu1_Ghi#S42291708
zhu1_Ghi#S42314132	GO:0031224
zhu1_Ghi#S42294206	GO:0009536	GO:0003676	GO:0006351
zhu1_Ghi#S42291014	GO:0009536		GO:0017004
zhu1_Ghi#S42327901	GO:0030964		GO:0043094
zhu1_Ghi#S42290750	GO:0031981	GO:0003676	GO:0003006
zhu1_Ghi#S42286816	GO:0005838		GO:0019941
zhu1_Ghi#S42301540	GO:0009536	GO:0005488
zhu1_Ghi#S42347713	GO:0016020	GO:0015103	GO:0006950
zhu1_Ghi#S30016717		GO:0016747
zhu1_Ghi#S42289396		GO:0016491	GO:0008152
zhu1_Ghi#S33842220
zhu1_Ghi#S42313875	GO:0015935
zhu1_Ghi#S33825819	GO:0043231		GO:0009628
zhu1_Ghi#S33808810		GO:0003676
zhu1_Ghi#S33806137
zhu1_Ghi#S42285732
zhu1_Ghi#S33819797
zhu1_Ghi#S42292135
zhu1_Ghi#S42294697
zhu1_Ghi#S30010401
zhu1_Ghi#S42295192	GO:0043231	GO:0030528	GO:0009987
zhu1_Ghi#S28688889
zhu1_Ghi#S33805540		GO:0005506	GO:0008152
zhu1_Ghi#S33819407	GO:0009536	GO:0003723	GO:0010467
zhu1_Ghi#S28666483	GO:0015934	GO:0005198	GO:0010467
zhu1_Ghi#S28664794
zhu1_Ghi#S42296707	GO:0043231	GO:0005488	GO:0048827
zhu1_Ghi#S30015396	GO:0044424	GO:0046914	GO:0000097
zhu1_Ghi#S42296141
zhu1_Ghi#S33819573
zhu1_Ghi#S42311618	GO:0044464	GO:0016790	GO:0019941
zhu1_Ghi#S33845988	GO:0031410
zhu1_Ghi#S29992165
zhu1_Ghi#S42299375		GO:0005504	GO:0051234
zhu1_Ghi#S42284853
zhu1_Ghi#S33816805
zhu1_Ghi#S42301497	GO:0044424	GO:0046872
zhu1_Ghi#S42281137	GO:0009523		GO:0042548
zhu1_Ghi#S42334036	GO:0043231	GO:0003723	GO:0044267
zhu1_Ghi#S33815468		GO:0008641	GO:0032446
zhu1_Ghi#S28637024	GO:0043231	GO:0004713	GO:0006464
zhu1_Ghi#S42290901
zhu1_Ghi#S42306137
zhu1_Ghi#S33815763
zhu1_Ghi#S33804578	GO:0031224
zhu1_Ghi#S42315672			GO:0008152
zhu1_Ghi#S42283038	GO:0043231	GO:0008194	GO:0048588
zhu1_Ghi#S42320896		GO:0016211	GO:0006541
zhu1_Ghi#S33809461		GO:0004553	GO:0044238
zhu1_Ghi#S42281688
zhu1_Ghi#S42295208	GO:0030529	GO:0005198	GO:0010467
zhu1_Ghi#S45785085	GO:0015630	GO:0017111	GO:0003002
zhu1_Ghi#S42286284	GO:0043231		GO:0006810
zhu1_Ghi#S42316599	GO:0009526	GO:0016859	GO:0006810
zhu1_Ghi#S42278525	GO:0043231	GO:0022891	GO:0006810
zhu1_Ghi#S33821159	GO:0009534
zhu1_Ghi#S33831270	GO:0009534
zhu1_Ghi#S33849540	GO:0043231	GO:0005488	GO:0009813
zhu1_Ghi#S42363056	GO:0043231	GO:0032561	GO:0003006
zhu1_Ghi#S33814136
zhu1_Ghi#S42324949	GO:0043231	GO:0046914	GO:0019471
zhu1_Ghi#S42313755	GO:0044424	GO:0005488
zhu1_Ghi#S42313123	GO:0016020	GO:0005216	GO:0009612
zhu1_Ghi#S53281712	GO:0043231
zhu1_Ghi#S42335813	GO:0044424	GO:0016812	GO:0006749
zhu1_Ghi#S42298296	GO:0043231
zhu1_Ghi#S33825557	GO:0031224	GO:0008565	GO:0045229
zhu1_Ghi#S42294517
zhu1_Ghi#S33825672	GO:0043231	GO:0005488	GO:0006259
zhu1_Ghi#S28652629	GO:0044464	GO:0016791
zhu1_Ghi#S33846392		GO:0046914
zhu1_Ghi#S42325383
zhu1_Ghi#S28650035	GO:0044424	GO:0008135	GO:0010467
zhu1_Ghi#S42311776
zhu1_Ghi#S42363318
zhu1_Ghi#S42315865	GO:0009570
zhu1_Ghi#S33796928
zhu1_Ghi#S42284079	GO:0043231
zhu1_Ghi#S29395443	GO:0015934	GO:0005198	GO:0003006
zhu1_Ghi#S28688872	GO:0016020	GO:0030246	GO:0042044
zhu1_Ghi#S42309940
zhu1_Ghi#S42313654	GO:0044464	GO:0016491
zhu1_Ghi#S42298531	GO:0009532	GO:0005515	GO:0044267
zhu1_Ghi#S42328495		GO:0046872
zhu1_Ghi#S28631837
zhu1_Ghi#S28667037	GO:0043231	GO:0015291	GO:0015698
zhu1_Ghi#S42358507	GO:0009941	GO:0016709	GO:0009687
zhu1_Ghi#S42327716	GO:0016020	GO:0032561	GO:0035556
zhu1_Ghi#S42276096	GO:0015934	GO:0005198	GO:0010467
zhu1_Ghi#S42317504	GO:0016020		GO:0006412
zhu1_Ghi#S42299577	GO:0030313	GO:0015036	GO:0050832
zhu1_Ghi#S45785084
zhu1_Ghi#S28708302
zhu1_Ghi#S42319419
zhu1_Ghi#S42331234	GO:0044451	GO:0003676	GO:0006342
zhu1_Ghi#S42309905	GO:0005618	GO:0008238	GO:0019538
zhu1_Ghi#S33822927			GO:0051234
zhu1_Ghi#S42319362
zhu1_Ghi#S33828356	GO:0030529
zhu1_Ghi#S42306097	GO:0009536
zhu1_Ghi#S42303718			GO:0045333
zhu1_Ghi#S42317033		GO:0004553
zhu1_Ghi#S42312305
zhu1_Ghi#S42326805
zhu1_Ghi#S42290491
zhu1_Ghi#S42328551
zhu1_Ghi#S33802805	GO:0043231
zhu1_Ghi#S42326583		GO:0005488	GO:0050789
zhu1_Ghi#S42299066
zhu1_Ghi#S42318293
zhu1_Ghi#S28663510
zhu1_Ghi#S28686106		GO:0003677
zhu1_Ghi#S42314275	GO:0031224	GO:0004871	GO:0007047
zhu1_Ghi#S42294120	GO:0005838		GO:0019941
zhu1_Ghi#S30013597	GO:0043231	GO:0046914	GO:0031163
zhu1_Ghi#S28641443
zhu1_Ghi#S42324008	GO:0005740	GO:0005507	GO:0051707
zhu1_Ghi#S42362493
zhu1_Ghi#S42357803	GO:0009536	GO:0003824	GO:0006800
zhu1_Ghi#S42304425
zhu1_Ghi#S42500910
zhu1_Ghi#S53281665
zhu1_Ghi#S33830290
zhu1_Ghi#S28673755
zhu1_Ghi#S28672586
zhu1_Ghi#S42294828
zhu1_Ghi#S42310613
zhu1_Ghi#S33813498	GO:0044464	GO:0030554	GO:0008152
zhu1_Ghi#S42298264		GO:0004091
zhu1_Ghi#S30009297	GO:0031410		GO:0007047
zhu1_Ghi#S42279026		GO:0004518	GO:0006399
zhu1_Ghi#S42306565	GO:0044464
zhu1_Ghi#S42297966
zhu1_Ghi#S33820053	GO:0043231	GO:0003676
zhu1_Ghi#S28657599
zhu1_Ghi#S42309259
zhu1_Ghi#S42316717
zhu1_Ghi#S42356716		GO:0016641	GO:0008152
zhu1_Ghi#S42361017	GO:0016604	GO:0008135	GO:0016246
zhu1_Ghi#S33807084
zhu1_Ghi#S42275995
zhu1_Ghi#S33812197	GO:0009536	GO:0016836	GO:0009089
zhu1_Ghi#S42300434	GO:0043231	GO:0005515	GO:0006457
zhu1_Ghi#S42293546
zhu1_Ghi#S42286224		GO:0005488	GO:0009312
zhu1_Ghi#S42293008		GO:0032559
zhu1_Ghi#S42301356		GO:0016209	GO:0042743
zhu1_Ghi#S28663832	GO:0043231		GO:0006551
zhu1_Ghi#S28706405	GO:0043231	GO:0003677	GO:0006511
zhu1_Ghi#S42322442	GO:0043231	GO:0005506	GO:0051234
zhu1_Ghi#S33795370
zhu1_Ghi#S33823560
zhu1_Ghi#S33816605		GO:0016776	GO:0009117
zhu1_Ghi#S42319680
zhu1_Ghi#S42329060
zhu1_Ghi#S33806352
zhu1_Ghi#S33841301
zhu1_Ghi#S28666592	GO:0044424	GO:0043169	GO:0044262
zhu1_Ghi#S42288563	GO:0044464	GO:0005506	GO:0006952
zhu1_Ghi#S42304338	GO:0031090		GO:0006810
zhu1_Ghi#S33806750	GO:0043231	GO:0005488	GO:0043392
zhu1_Ghi#S42305138	GO:0005618	GO:0043167	GO:0010208
zhu1_Ghi#S42308415	GO:0030529
zhu1_Ghi#S28709508		GO:0005488
zhu1_Ghi#S42337526	GO:0009532	GO:0004091	GO:0006396
zhu1_Ghi#S42318582	GO:0043231	GO:0005198	GO:0010467
zhu1_Ghi#S33811616
zhu1_Ghi#S28670430
zhu1_Ghi#S33813391	GO:0009536		GO:0010207
zhu1_Ghi#S33819437	GO:0044464	GO:0005488
zhu1_Ghi#S42363914	GO:0043231	GO:0008194	GO:0010413
zhu1_Ghi#S42329739
zhu1_Ghi#S33821343	GO:0033279	GO:0005198	GO:0010467
zhu1_Ghi#S42305046	GO:0030312	GO:0004553	GO:0044238
zhu1_Ghi#S42345168	GO:0043231		GO:0000087
zhu1_Ghi#S33802597	GO:0031224
zhu1_Ghi#S42355211	GO:0043232		GO:0006897
zhu1_Ghi#S42293394	GO:0030529	GO:0016787	GO:0045229
zhu1_Ghi#S33802490
zhu1_Ghi#S42290756	GO:0031224		GO:0051234
zhu1_Ghi#S42286469	GO:0000315	GO:0005488	GO:0006952
zhu1_Ghi#S33806378	GO:0044464
zhu1_Ghi#S42286090
zhu1_Ghi#S42285149
zhu1_Ghi#S28640182		GO:0046872	GO:0006464
zhu1_Ghi#S33822954	GO:0009526	GO:0016301	GO:0043094
zhu1_Ghi#S28634872
zhu1_Ghi#S42313773	GO:0043231	GO:0004553	GO:0006026
zhu1_Ghi#S42337571
zhu1_Ghi#S33801273	GO:0009526	GO:0005343	GO:0006820
zhu1_Ghi#S33845115		GO:0005488	GO:0010468
zhu1_Ghi#S42359562	GO:0044464	GO:0008194
zhu1_Ghi#S42325386
zhu1_Ghi#S43062266	GO:0043231	GO:0004175	GO:0019538
zhu1_Ghi#S30012972
zhu1_Ghi#S42296313	GO:0043231	GO:0030528	GO:0009314
zhu1_Ghi#S42285597
zhu1_Ghi#S42281385	GO:0044424	GO:0003723
zhu1_Ghi#S42362317		GO:0016628	GO:0019538
zhu1_Ghi#S42294323	GO:0043231	GO:0016740
zhu1_Ghi#S33814707
zhu1_Ghi#S28694074
zhu1_Ghi#S42323410
zhu1_Ghi#S43062281	GO:0031410	GO:0004180	GO:0019538
zhu1_Ghi#S42293825
zhu1_Ghi#S42293761	GO:0043231	GO:0042802	GO:0003002
zhu1_Ghi#S28698222		GO:0001071	GO:0010468
zhu1_Ghi#S28642639
zhu1_Ghi#S42298537
zhu1_Ghi#S42357339	GO:0043234	GO:0019787	GO:0009743
zhu1_Ghi#S28670617		GO:0046872
zhu1_Ghi#S29996901	GO:0043231	GO:0016628	GO:0006073
zhu1_Ghi#S28664255	GO:0044464	GO:0046872	GO:0006650
zhu1_Ghi#S28702050	GO:0043231
zhu1_Ghi#S33803826	GO:0005618	GO:0004576	GO:0006950
zhu1_Ghi#S42283010	GO:0005737	GO:0004672	GO:0006464
zhu1_Ghi#S42345714	GO:0034357
zhu1_Ghi#S28690905	GO:0015935	GO:0003676	GO:0010467
zhu1_Ghi#S29993987	GO:0043231
zhu1_Ghi#S28710578
zhu1_Ghi#S42309096	GO:0044464	GO:0003676	GO:0006351
zhu1_Ghi#S33799879
zhu1_Ghi#S42299995	GO:0043231	GO:0032559
zhu1_Ghi#S42286721	GO:0043231	GO:0016778	GO:0042723
zhu1_Ghi#S42312346	GO:0009536
zhu1_Ghi#S42284175			GO:0000003
zhu1_Ghi#S42290510	GO:0043231	GO:0035251	GO:0033554
zhu1_Ghi#S42298183	GO:0044464
zhu1_Ghi#S42299869		GO:0005488
zhu1_Ghi#S42305626
zhu1_Ghi#S33810109
zhu1_Ghi#S42296226		GO:0008135	GO:0008152
zhu1_Ghi#S42297443	GO:0031224
zhu1_Ghi#S42356314
zhu1_Ghi#S33808284		GO:0005488	GO:0051234
zhu1_Ghi#S42325156
zhu1_Ghi#S42297368
zhu1_Ghi#S33793374	GO:0009526	GO:0008320	GO:0015031
zhu1_Ghi#S42334074	GO:0019866	GO:0015078	GO:0015986
zhu1_Ghi#S42297621
zhu1_Ghi#S42359920	GO:0015934	GO:0005198	GO:0010467
zhu1_Ghi#S42313033
zhu1_Ghi#S30011740		GO:0004721	GO:0006796
zhu1_Ghi#S42276749	GO:0009532	GO:0046872	GO:0006952
zhu1_Ghi#S42312517	GO:0043231	GO:0003676	GO:0010468
zhu1_Ghi#S42279385	GO:0016020	GO:0032561	GO:0035556
zhu1_Ghi#S29393985	GO:0044464	GO:0016879
zhu1_Ghi#S33830306	GO:0043231
zhu1_Ghi#S42276020	GO:0043231	GO:0046914	GO:0019941
zhu1_Ghi#S42319343
zhu1_Ghi#S28678606
zhu1_Ghi#S42295911	GO:0033279	GO:0005198	GO:0010467
zhu1_Ghi#S42286330	GO:0016020
zhu1_Ghi#S42282466	GO:0031224		GO:0051707
zhu1_Ghi#S42320915
zhu1_Ghi#S42357500
zhu1_Ghi#S45785105
zhu1_Ghi#S33824998	GO:0005635	GO:0005488	GO:0051234
zhu1_Ghi#S33808253	GO:0000785	GO:0003676	GO:0006950
zhu1_Ghi#S41643082
zhu1_Ghi#S42306029	GO:0009536	GO:0030528	GO:0006631
zhu1_Ghi#S42287625	GO:0009532	GO:0016671	GO:0008152
zhu1_Ghi#S28671136		GO:0004721	GO:0006796
zhu1_Ghi#S28710354	GO:0005576	GO:0004175	GO:0019538
zhu1_Ghi#S33818867
zhu1_Ghi#S33803151	GO:0043231	GO:0016741
zhu1_Ghi#S42332218
zhu1_Ghi#S33809213
zhu1_Ghi#S33805975
zhu1_Ghi#S42303784
zhu1_Ghi#S42327771
zhu1_Ghi#S42363404		GO:0016709	GO:0008152
zhu1_Ghi#S42302369
zhu1_Ghi#S33807531	GO:0043231	GO:0008320	GO:0006810
zhu1_Ghi#S45785074	GO:0009986	GO:0005319	GO:0015909
zhu1_Ghi#S33821538	GO:0009536	GO:0046914	GO:0031163
zhu1_Ghi#S28672469	GO:0031461
zhu1_Ghi#S42333375	GO:0009536	GO:0016616	GO:0009553
zhu1_Ghi#S33833754		GO:0008171	GO:0009699
zhu1_Ghi#S28700851
zhu1_Ghi#S42306080	GO:0043234	GO:0004774	GO:0009908
zhu1_Ghi#S42284625	GO:0015630	GO:0003774	GO:0009987
zhu1_Ghi#S42317200	GO:0043231	GO:0016881	GO:0009725
zhu1_Ghi#S33801952	GO:0043231
zhu1_Ghi#S33823410	GO:0031224	GO:0015405	GO:0006810
zhu1_Ghi#S42302232
zhu1_Ghi#S28684818	GO:0043231	GO:0008135	GO:0006412
zhu1_Ghi#S28688838	GO:0043231	GO:0005402	GO:0006810
zhu1_Ghi#S42312203		GO:0005488
zhu1_Ghi#S29394906	GO:0009536	GO:0030528
zhu1_Ghi#S42360735	GO:0009536	GO:0015291	GO:0015893
zhu1_Ghi#S42307181	GO:0043234	GO:0008135	GO:0006412
zhu1_Ghi#S42291536	GO:0044444	GO:0016667	GO:0009987
zhu1_Ghi#S42325257	GO:0015935		GO:0010467
zhu1_Ghi#S50699701
zhu1_Ghi#S42302119
zhu1_Ghi#S42330090		GO:0016491	GO:0008152
zhu1_Ghi#S42275530
zhu1_Ghi#S42334337	GO:0044464		GO:0051234
zhu1_Ghi#S42305282	GO:0009536
zhu1_Ghi#S42319075
zhu1_Ghi#S42324995		GO:0016772	GO:0009267
zhu1_Ghi#S42362266	GO:0042579	GO:0016289
zhu1_Ghi#S42291885
zhu1_Ghi#S28710325		GO:0004672
zhu1_Ghi#S32418920	GO:0044464		GO:0023060
zhu1_Ghi#S33811589	GO:0009536	GO:0034062	GO:0010467
zhu1_Ghi#S42318777	GO:0043231	GO:0030528	GO:0009627
zhu1_Ghi#S33821181
zhu1_Ghi#S28670935
zhu1_Ghi#S28671123	GO:0043234	GO:0005488	GO:0006546
zhu1_Ghi#S33817431	GO:0000315	GO:0003676	GO:0010467
zhu1_Ghi#S42360625
zhu1_Ghi#S33810112		GO:0004030	GO:0009725
zhu1_Ghi#S42360876		GO:0004674	GO:0006464
zhu1_Ghi#S30011476	GO:0016604	GO:0030528	GO:0009409
zhu1_Ghi#S42284212	GO:0009536	GO:0003676	GO:0010468
zhu1_Ghi#S42298191
zhu1_Ghi#S42327682	GO:0042579	GO:0016765	GO:0009404
zhu1_Ghi#S42361280
zhu1_Ghi#S33789749		GO:0009975	GO:0006164
zhu1_Ghi#S42331403
zhu1_Ghi#S33837183
zhu1_Ghi#S33824427
zhu1_Ghi#S42296295
zhu1_Ghi#S33805361		GO:0016747	GO:0009699
zhu1_Ghi#S33807713
zhu1_Ghi#S33820085	GO:0009526	GO:0003824
zhu1_Ghi#S28694855	GO:0009534
zhu1_Ghi#S42361310			GO:0009725
zhu1_Ghi#S33844008
zhu1_Ghi#S28656961	GO:0044464	GO:0016628	GO:0008152
zhu1_Ghi#S42314579
zhu1_Ghi#S42278926	GO:0031090		GO:0006631
zhu1_Ghi#S42295852
zhu1_Ghi#S33796131
zhu1_Ghi#S28659747		GO:0016798	GO:0044238
zhu1_Ghi#S43062243	GO:0009534
zhu1_Ghi#S28643729	GO:0009536	GO:0003676	GO:0006399
zhu1_Ghi#S42359371	GO:0005840
zhu1_Ghi#S42292168	GO:0043231
zhu1_Ghi#S42333636
zhu1_Ghi#S42327616	GO:0009536		GO:0048513
zhu1_Ghi#S33823753	GO:0044464
zhu1_Ghi#S32492309	GO:0043231	GO:0017111
zhu1_Ghi#S42345862	GO:0005576	GO:0016616	GO:0009853
zhu1_Ghi#S42304997
zhu1_Ghi#S42322846	GO:0015935	GO:0003676	GO:0010467
zhu1_Ghi#S42357667
zhu1_Ghi#S42310779	GO:0016020	GO:0046914	GO:0000097
zhu1_Ghi#S30008969	GO:0016020	GO:0004721
zhu1_Ghi#S42325287		GO:0016823	GO:0006520
zhu1_Ghi#S42298238
zhu1_Ghi#S42291895
zhu1_Ghi#S42285735		GO:0032559	GO:0006281
zhu1_Ghi#S28710645	GO:0005634	GO:0001071
zhu1_Ghi#S29393981	GO:0043231		GO:0019725
zhu1_Ghi#S30015985
zhu1_Ghi#S42290004	GO:0030529	GO:0005198	GO:0010467
zhu1_Ghi#S42310646	GO:0031224		GO:0015833
zhu1_Ghi#S42291761
zhu1_Ghi#S42296212
zhu1_Ghi#S28709945
zhu1_Ghi#S42285374	GO:0043234	GO:0016251	GO:0006355
zhu1_Ghi#S42313115	GO:0043231	GO:0005488	GO:0006970
zhu1_Ghi#S42291964
zhu1_Ghi#S42361832	GO:0015934	GO:0005198	GO:0010467
zhu1_Ghi#S42362622	GO:0043234	GO:0016251	GO:0006355
zhu1_Ghi#S42292822	GO:0031225	GO:0043167	GO:0044238
zhu1_Ghi#S30001436
zhu1_Ghi#S53129557
zhu1_Ghi#S42307592		GO:0005488	GO:0009314
zhu1_Ghi#S46925870
zhu1_Ghi#S53281710		GO:0035251	GO:0009756
zhu1_Ghi#S53243551
zhu1_Ghi#S28710545	GO:0043231	GO:0046914	GO:0010467
zhu1_Ghi#S42361457	GO:0044444	GO:0008641	GO:0003006
zhu1_Ghi#S42335388
zhu1_Ghi#S42362148	GO:0043231		GO:0050896
zhu1_Ghi#S42291821	GO:0043231	GO:0019887	GO:0006261
zhu1_Ghi#S42294522
zhu1_Ghi#S42295629
zhu1_Ghi#S42288045
zhu1_Ghi#S45785980
zhu1_Ghi#S33807999		GO:0004857
zhu1_Ghi#S42275979
zhu1_Ghi#S42324471	GO:0031224	GO:0043169	GO:0051234
zhu1_Ghi#S42321893
zhu1_Ghi#S42297411		GO:0005515
zhu1_Ghi#S33809609
zhu1_Ghi#S28688800	GO:0016020
zhu1_Ghi#S42280161		GO:0005506	GO:0009725
zhu1_Ghi#S28643855			GO:0006950
zhu1_Ghi#S33813167	GO:0044464	GO:0003824	GO:0044238
zhu1_Ghi#S33836866	GO:0043231	GO:0030246	GO:0005975
zhu1_Ghi#S42290656
zhu1_Ghi#S42287723	GO:0043231		GO:0048193
zhu1_Ghi#S42291458	GO:0043231	GO:0005506	GO:0006952
zhu1_Ghi#S33813406
zhu1_Ghi#S42336270
zhu1_Ghi#S28664272	GO:0042579
zhu1_Ghi#S42324594	GO:0009526	GO:0005515	GO:0006457
zhu1_Ghi#S42276811	GO:0044424	GO:0005488
zhu1_Ghi#S28679840
zhu1_Ghi#S28644841	GO:0016020	GO:0005488	GO:0009926
zhu1_Ghi#S33812630
zhu1_Ghi#S33828998	GO:0043231	GO:0001071	GO:0010468
zhu1_Ghi#S28699743			GO:0006950
zhu1_Ghi#S43062235	GO:0043231	GO:0032934	GO:0009566
zhu1_Ghi#S42357373	GO:0009526		GO:0009416
zhu1_Ghi#S42307062	GO:0009570	GO:0032559	GO:0006464
zhu1_Ghi#S33794554	GO:0043231	GO:0004672	GO:0006464
zhu1_Ghi#S33815227	GO:0015934	GO:0005198	GO:0010467
zhu1_Ghi#S42294692
zhu1_Ghi#S42311070	GO:0016585	GO:0003676	GO:0016458
zhu1_Ghi#S33812644
zhu1_Ghi#S42316182
zhu1_Ghi#S42280641
zhu1_Ghi#S42296144
zhu1_Ghi#S42277053		GO:0042578
zhu1_Ghi#S42304161
zhu1_Ghi#S28710544
zhu1_Ghi#S33812234	GO:0016020
zhu1_Ghi#S33789701	GO:0043231
zhu1_Ghi#S33806759	GO:0009536	GO:0004312	GO:0006631
zhu1_Ghi#S42301755
zhu1_Ghi#S33808059
zhu1_Ghi#S30013182	GO:0031224		GO:0006810
zhu1_Ghi#S28707450	GO:0044424	GO:0016211	GO:0006541
zhu1_Ghi#S42314807	GO:0043231	GO:0016628	GO:0019932
zhu1_Ghi#S28709449	GO:0043231	GO:0003676	GO:0010468
zhu1_Ghi#S40597819
zhu1_Ghi#S42361544			GO:0042742
zhu1_Ghi#S42355249
zhu1_Ghi#S53281675
zhu1_Ghi#S42311869
zhu1_Ghi#S42303893	GO:0009532	GO:0016798	GO:0005982
zhu1_Ghi#S28683594
zhu1_Ghi#S42356989
zhu1_Ghi#S42276420
zhu1_Ghi#S43062213
zhu1_Ghi#S42298037
zhu1_Ghi#S42361316	GO:0009536	GO:0003676	GO:0006351
zhu1_Ghi#S42298174	GO:0043231
zhu1_Ghi#S42292309	GO:0044464	GO:0005488	GO:0006771
zhu1_Ghi#S33818632	GO:0043231		GO:0010468
zhu1_Ghi#S42319231
zhu1_Ghi#S42328548	GO:0031224	GO:0015082	GO:0051707
zhu1_Ghi#S28676352		GO:0005488	GO:0009312
zhu1_Ghi#S42305830
zhu1_Ghi#S33797416
zhu1_Ghi#S42285382	GO:0031410
zhu1_Ghi#S42284019		GO:0003824	GO:0023060
zhu1_Ghi#S33814256	GO:0031981	GO:0003676	GO:0006952
zhu1_Ghi#S42357901
zhu1_Ghi#S33813423	GO:0031410
zhu1_Ghi#S28695131
zhu1_Ghi#S42278329	GO:0043231
zhu1_Ghi#S33800041		GO:0005488	GO:0009743
zhu1_Ghi#S42297724		GO:0005488
zhu1_Ghi#S42333994	GO:0031410	GO:0004180	GO:0019538
zhu1_Ghi#S42328901	GO:0009526	GO:0048037	GO:0006952
zhu1_Ghi#S33821988	GO:0043231
zhu1_Ghi#S42310579
zhu1_Ghi#S42290259		GO:0046872
zhu1_Ghi#S42335811
zhu1_Ghi#S42311818
zhu1_Ghi#S42281447	GO:0016020	GO:0030554	GO:0008152
zhu1_Ghi#S42297149
zhu1_Ghi#S33786985
zhu1_Ghi#S33839718		GO:0019787	GO:0060255
zhu1_Ghi#S42299554	GO:0009532	GO:0005488	GO:0009314
zhu1_Ghi#S28648685
zhu1_Ghi#S33814184	GO:0044431		GO:0015031
zhu1_Ghi#S28643788
zhu1_Ghi#S42306056	GO:0043231	GO:0004091
zhu1_Ghi#S42291545		GO:0008134	GO:0006351
zhu1_Ghi#S42292766
zhu1_Ghi#S42326982			GO:0006950
zhu1_Ghi#S42282967	GO:0043231	GO:0004033	GO:0006970
zhu1_Ghi#S42282868
zhu1_Ghi#S42284141		GO:0035251
zhu1_Ghi#S42352559		GO:0005515	GO:0044267
zhu1_Ghi#S42313240		GO:0005488	GO:0050832
zhu1_Ghi#S42277067	GO:0044436
zhu1_Ghi#S42315256		GO:0005488
zhu1_Ghi#S42326883			GO:0009719
zhu1_Ghi#S33831297	GO:0009536	GO:0016407
zhu1_Ghi#S33813464	GO:0043231	GO:0051536	GO:0006787
zhu1_Ghi#S42290885	GO:0009536
zhu1_Ghi#S42278444
zhu1_Ghi#S33803071	GO:0044464	GO:0015405	GO:0006818
zhu1_Ghi#S42301584
zhu1_Ghi#S33805327	GO:0031224	GO:0030554	GO:0006952
zhu1_Ghi#S28673776
zhu1_Ghi#S42292790
zhu1_Ghi#S33809441
zhu1_Ghi#S42280077
zhu1_Ghi#S42310800
zhu1_Ghi#S42331784		GO:0008135	GO:0044260
zhu1_Ghi#S42296360	GO:0043231
zhu1_Ghi#S42318113	GO:0043231	GO:0003824	GO:0010035
zhu1_Ghi#S33822297	GO:0030529	GO:0005198	GO:0010467
zhu1_Ghi#S42295336	GO:0043231	GO:0005198	GO:0010467
zhu1_Ghi#S42325799
zhu1_Ghi#S33816853		GO:0046914
zhu1_Ghi#S42285270	GO:0031410
zhu1_Ghi#S42305746	GO:0016020	GO:0005488
zhu1_Ghi#S42285287
zhu1_Ghi#S33823306	GO:0043231	GO:0032559
zhu1_Ghi#S42360358
zhu1_Ghi#S42311715
zhu1_Ghi#S42288598		GO:0004674	GO:0006952
zhu1_Ghi#S38434472
zhu1_Ghi#S53281690
zhu1_Ghi#S33815739	GO:0043231	GO:0005488	GO:0007049
zhu1_Ghi#S42355496	GO:0009521	GO:0046906	GO:0006464
zhu1_Ghi#S28636769	GO:0009536
zhu1_Ghi#S42335134	GO:0030529	GO:0005198	GO:0010467
zhu1_Ghi#S33812626
zhu1_Ghi#S42311425	GO:0043231	GO:0003676	GO:0010468
zhu1_Ghi#S42313602		GO:0048037
zhu1_Ghi#S42282329		GO:0005488
zhu1_Ghi#S42318858
zhu1_Ghi#S42283826	GO:0031410	GO:0030554	GO:0009690
zhu1_Ghi#S33824521
zhu1_Ghi#S42313368
zhu1_Ghi#S28665863	GO:0043234	GO:0051003	GO:0006779
zhu1_Ghi#S42361393
zhu1_Ghi#S33809157
zhu1_Ghi#S42295543	GO:0031981	GO:0005488	GO:0000469
zhu1_Ghi#S30009045
zhu1_Ghi#S33803852	GO:0005840
zhu1_Ghi#S42363454
zhu1_Ghi#S42322789	GO:0043229
zhu1_Ghi#S42287644	GO:0005737	GO:0016740	GO:0044260
zhu1_Ghi#S28640578
zhu1_Ghi#S30015646	GO:0044428	GO:0003678	GO:0000726
zhu1_Ghi#S42292641	GO:0043231	GO:0030554	GO:0006743
zhu1_Ghi#S42350164	GO:0016020		GO:0042044
zhu1_Ghi#S42277796
zhu1_Ghi#S42311449	GO:0031981	GO:0004672	GO:0009926
zhu1_Ghi#S42324942		GO:0019787	GO:0032446
zhu1_Ghi#S42286602
zhu1_Ghi#S33817415
zhu1_Ghi#S53281666
zhu1_Ghi#S33829671	GO:0009536	GO:0016731	GO:0009105
zhu1_Ghi#S33824036
zhu1_Ghi#S52560493	GO:0016020
zhu1_Ghi#S28669022	GO:0043234	GO:0003676	GO:0006338
zhu1_Ghi#S29395298
zhu1_Ghi#S42276837
zhu1_Ghi#S30015129
zhu1_Ghi#S28706356		GO:0005488
zhu1_Ghi#S42323411			GO:0009987
zhu1_Ghi#S29993816	GO:0033176	GO:0015078	GO:0015986
zhu1_Ghi#S42330939		GO:0004702	GO:0006464
zhu1_Ghi#S42303317
zhu1_Ghi#S28675941		GO:0017111
zhu1_Ghi#S33813493	GO:0043231		GO:0019725
zhu1_Ghi#S43062262
zhu1_Ghi#S42295993	GO:0043231		GO:0009648
zhu1_Ghi#S28710404
zhu1_Ghi#S42298478	GO:0009534
zhu1_Ghi#S42282034		GO:0030528	GO:0006950
zhu1_Ghi#S42360194		GO:0046914	GO:0010468
zhu1_Ghi#S45786035	GO:0043231	GO:0005375
zhu1_Ghi#S28703379		GO:0005488
zhu1_Ghi#S42321647
zhu1_Ghi#S28688900	GO:0016020	GO:0004175	GO:0019538
zhu1_Ghi#S42304751		GO:0003824
zhu1_Ghi#S42308288
zhu1_Ghi#S33807539	GO:0030529	GO:0005198	GO:0003006
zhu1_Ghi#S42290688	GO:0044464
zhu1_Ghi#S42301593	GO:0005622	GO:0000166	GO:0006810
zhu1_Ghi#S42278276	GO:0031224		GO:0006810
zhu1_Ghi#S42332466		GO:0005488
zhu1_Ghi#S42303275	GO:0043231	GO:0046914	GO:0008152
zhu1_Ghi#S30018078	GO:0009536	GO:0008169	GO:0006783
zhu1_Ghi#S42280798		GO:0016787
zhu1_Ghi#S33806213	GO:0019866		GO:0007005
zhu1_Ghi#S42330743			GO:0006810
zhu1_Ghi#S37231141	GO:0031410		GO:0006810
zhu1_Ghi#S42328006	GO:0043231
zhu1_Ghi#S42325164	GO:0009532	GO:0003676
zhu1_Ghi#S42332602		GO:0004672	GO:0006464
zhu1_Ghi#S42300560
zhu1_Ghi#S42289773		GO:0046872	GO:0010468
zhu1_Ghi#S42280548
zhu1_Ghi#S42281456		GO:0016301	GO:0006464
zhu1_Ghi#S28707457	GO:0009532	GO:0005488	GO:0048364
zhu1_Ghi#S42312320	GO:0043231
zhu1_Ghi#S42282709	GO:0044464
zhu1_Ghi#S30010234	GO:0044464	GO:0015036	GO:0019725
zhu1_Ghi#S33797894	GO:0043231	GO:0004871	GO:0009267
zhu1_Ghi#S33810115	GO:0030529	GO:0005198	GO:0010467
zhu1_Ghi#S28676890		GO:0003824	GO:0008152
zhu1_Ghi#S42317631
zhu1_Ghi#S42356709
zhu1_Ghi#S42311107	GO:0043231	GO:0004175	GO:0019538
zhu1_Ghi#S42357644
zhu1_Ghi#S42314780
zhu1_Ghi#S42301624
zhu1_Ghi#S42301434
zhu1_Ghi#S42306456	GO:0043231	GO:0004721
zhu1_Ghi#S42313980	GO:0030312	GO:0005198	GO:0033205
zhu1_Ghi#S30011612	GO:0044444	GO:0016763	GO:0043096
zhu1_Ghi#S42296238		GO:0004672	GO:0006464
zhu1_Ghi#S33803055	GO:0016020
zhu1_Ghi#S42293831	GO:0030529		GO:0010467
zhu1_Ghi#S42360309	GO:0009536	GO:0005488	GO:0051234
zhu1_Ghi#S28666224	GO:0031980	GO:0030554	GO:0044267
zhu1_Ghi#S42306609	GO:0015934	GO:0005488
zhu1_Ghi#S33791097	GO:0016020	GO:0004553	GO:0044238
zhu1_Ghi#S42305055		GO:0005488
zhu1_Ghi#S33805169	GO:0043231
zhu1_Ghi#S42363349	GO:0043231
zhu1_Ghi#S42281897	GO:0044464	GO:0046872
zhu1_Ghi#S42277219	GO:0016020	GO:0016628	GO:0008152
zhu1_Ghi#S42337490		GO:0005488	GO:0009888
zhu1_Ghi#S42311228
zhu1_Ghi#S33809000	GO:0031461
zhu1_Ghi#S42306943	GO:0031410	GO:0004180	GO:0019538
zhu1_Ghi#S42302855	GO:0031410		GO:0009607
zhu1_Ghi#S42303076
zhu1_Ghi#S42291863	GO:0043231	GO:0005515	GO:0009414
zhu1_Ghi#S28710475	GO:0043231
zhu1_Ghi#S28654729	GO:0016020	GO:0016671	GO:0008152
zhu1_Ghi#S42290154	GO:0043231
zhu1_Ghi#S28688993
zhu1_Ghi#S33806211
zhu1_Ghi#S30010922		GO:0046914
zhu1_Ghi#S42276846	GO:0016020	GO:0070011
zhu1_Ghi#S42293899	GO:0016020		GO:0043623
zhu1_Ghi#S45785941
zhu1_Ghi#S42316780	GO:0032991	GO:0005488
zhu1_Ghi#S42330032		GO:0005488	GO:0050832
zhu1_Ghi#S42360166	GO:0009536
zhu1_Ghi#S30007809	GO:0005746	GO:0015002	GO:0006783
zhu1_Ghi#S28666382
zhu1_Ghi#S33812126	GO:0016020		GO:0007010
zhu1_Ghi#S42300730	GO:0009532	GO:0005488	GO:0009314
zhu1_Ghi#S42299764
zhu1_Ghi#S33809127
zhu1_Ghi#S42335381		GO:0016757	GO:0005975
zhu1_Ghi#S42294661
zhu1_Ghi#S30008305		GO:0046872
zhu1_Ghi#S42296332
zhu1_Ghi#S33817636	GO:0016020		GO:0006810
zhu1_Ghi#S42287177	GO:0016020	GO:0004871	GO:0006464
zhu1_Ghi#S42301439	GO:0043231	GO:0004601	GO:0006568
zhu1_Ghi#S33825714			GO:0009725
zhu1_Ghi#S28674125
zhu1_Ghi#S33805297	GO:0044464	GO:0008324	GO:0006812
zhu1_Ghi#S42288868
zhu1_Ghi#S28680366
zhu1_Ghi#S42296830
zhu1_Ghi#S42278290
zhu1_Ghi#S33810541
zhu1_Ghi#S42294540
zhu1_Ghi#S42279760	GO:0044451	GO:0034062	GO:0010467
zhu1_Ghi#S33783329	GO:0009536
zhu1_Ghi#S42336127	GO:0043234	GO:0004721	GO:0006464
zhu1_Ghi#S42299775	GO:0044464	GO:0008757	GO:0006629
zhu1_Ghi#S28642453		GO:0008135	GO:0006413
zhu1_Ghi#S30006543	GO:0044444	GO:0016866	GO:0010467
zhu1_Ghi#S42304516	GO:0005849	GO:0003676	GO:0016441
zhu1_Ghi#S42279497	GO:0009526
zhu1_Ghi#S33822903
zhu1_Ghi#S28643515	GO:0031981	GO:0016776	GO:0009197
zhu1_Ghi#S42358156	GO:0009536	GO:0008135	GO:0006412
zhu1_Ghi#S28679832
zhu1_Ghi#S28650288	GO:0000785	GO:0003676	GO:0006950
zhu1_Ghi#S33850207	GO:0031224	GO:0004888	GO:0015918
zhu1_Ghi#S33812593
zhu1_Ghi#S28676678	GO:0043231
zhu1_Ghi#S42288083
zhu1_Ghi#S42286416	GO:0031224	GO:0015291	GO:0008645
zhu1_Ghi#S45785081
zhu1_Ghi#S42276974
zhu1_Ghi#S42321527
zhu1_Ghi#S42298918	GO:0000785	GO:0003676	GO:0034728
zhu1_Ghi#S52436380
zhu1_Ghi#S33824059
zhu1_Ghi#S42330709	GO:0031410	GO:0005515
zhu1_Ghi#S42292726	GO:0031980	GO:0046912	GO:0010038
zhu1_Ghi#S33815971
zhu1_Ghi#S33837092	GO:0005753	GO:0015078	GO:0006818
zhu1_Ghi#S42275531	GO:0043231	GO:0008320	GO:0006810
zhu1_Ghi#S42292346
zhu1_Ghi#S30065775	GO:0009536	GO:0004659	GO:0006720
zhu1_Ghi#S42355234	GO:0009532	GO:0003690	GO:0010038
zhu1_Ghi#S33806004	GO:0044421	GO:0016623	GO:0006005
zhu1_Ghi#S42357151	GO:0043231	GO:0008194	GO:0045489
zhu1_Ghi#S42322362
zhu1_Ghi#S42308572		GO:0033764	GO:0008152
zhu1_Ghi#S33814418
zhu1_Ghi#S42286570	GO:0031461
zhu1_Ghi#S42291555
zhu1_Ghi#S33795333		GO:0005543
zhu1_Ghi#S33810680	GO:0043231	GO:0003677	GO:0010468
zhu1_Ghi#S42290348	GO:0043231	GO:0004713	GO:0006464
zhu1_Ghi#S42278586
zhu1_Ghi#S42346959
zhu1_Ghi#S28692937
zhu1_Ghi#S42318948
zhu1_Ghi#S42331630	GO:0005743	GO:0008320	GO:0006605
zhu1_Ghi#S42303067
zhu1_Ghi#S42361423	GO:0043231	GO:0015645	GO:0006633
zhu1_Ghi#S42320825
zhu1_Ghi#S42278238	GO:0043231
zhu1_Ghi#S42332681	GO:0043231	GO:0046914
zhu1_Ghi#S28684179	GO:0009534	GO:0003824	GO:0008152
zhu1_Ghi#S33817049		GO:0016787	GO:0044238
zhu1_Ghi#S33824436	GO:0016020	GO:0004672	GO:0007275
zhu1_Ghi#S42283628		GO:0005488
zhu1_Ghi#S42281961
zhu1_Ghi#S42346217	GO:0016020	GO:0016779	GO:0035315
zhu1_Ghi#S42286002	GO:0005635	GO:0022829	GO:0009725
zhu1_Ghi#S42295124		GO:0003824	GO:0008152
zhu1_Ghi#S43062291		GO:0016740	GO:0006486
zhu1_Ghi#S42297880	GO:0009532	GO:0046872	GO:0010038
zhu1_Ghi#S42355828	GO:0044424
zhu1_Ghi#S33806274	GO:0015934	GO:0005198	GO:0010467
zhu1_Ghi#S33803868	GO:0043231	GO:0004871	GO:0023060
zhu1_Ghi#S42311457	GO:0043231	GO:0015020	GO:0009832
zhu1_Ghi#S47023113		GO:0004672	GO:0006464
zhu1_Ghi#S33828914	GO:0043231	GO:0046914	GO:0032446
zhu1_Ghi#S42275613
zhu1_Ghi#S42308096
zhu1_Ghi#S42316325
zhu1_Ghi#S33820283	GO:0031410
zhu1_Ghi#S33820433
zhu1_Ghi#S42285263	GO:0009707
zhu1_Ghi#S42316532		GO:0004497	GO:0008152
zhu1_Ghi#S28710431
zhu1_Ghi#S42361149	GO:0016604	GO:0003676	GO:0000377
zhu1_Ghi#S33802587
zhu1_Ghi#S42281189	GO:0043231	GO:0005488	GO:0006259
zhu1_Ghi#S42279580	GO:0043231	GO:0016740
zhu1_Ghi#S42326417	GO:0043231
zhu1_Ghi#S28707697	GO:0043231		GO:0006810
zhu1_Ghi#S28703465
zhu1_Ghi#S33823211
zhu1_Ghi#S29393986	GO:0043234	GO:0004721	GO:0006464
zhu1_Ghi#S33808335
zhu1_Ghi#S33805114	GO:0009534
zhu1_Ghi#S33830763
zhu1_Ghi#S33818849	GO:0043231	GO:0046914	GO:0007275
zhu1_Ghi#S42296049
zhu1_Ghi#S42363833	GO:0031980	GO:0046914	GO:0044267
zhu1_Ghi#S42296350
zhu1_Ghi#S42278472	GO:0044424	GO:0032561	GO:0035556
zhu1_Ghi#S33823440
zhu1_Ghi#S42304041
zhu1_Ghi#S42319369	GO:0005635	GO:0022892	GO:0060918
zhu1_Ghi#S42306004		GO:0070011
zhu1_Ghi#S42304220	GO:0043231
zhu1_Ghi#S42294989
zhu1_Ghi#S54950902	GO:0043231	GO:0000175	GO:0016070
zhu1_Ghi#S28691955
zhu1_Ghi#S42313970	GO:0005635	GO:0030528	GO:0009743
zhu1_Ghi#S33822857
zhu1_Ghi#S42356785	GO:0009532	GO:0043169	GO:0006091
zhu1_Ghi#S42360313	GO:0043231
zhu1_Ghi#S30018035
zhu1_Ghi#S42329446	GO:0030529	GO:0005198	GO:0010467
zhu1_Ghi#S33802533		GO:0005488	GO:0009409
zhu1_Ghi#S42288438	GO:0043231
zhu1_Ghi#S42285791	GO:0055028	GO:0015631	GO:0051301
zhu1_Ghi#S42297905
zhu1_Ghi#S42332175	GO:0031224
zhu1_Ghi#S33787529
zhu1_Ghi#S42313058	GO:0016021	GO:0016628	GO:0019637
zhu1_Ghi#S33810967
zhu1_Ghi#S42358347
zhu1_Ghi#S33838239	GO:0009579
zhu1_Ghi#S28637147		GO:0003676
zhu1_Ghi#S42298995	GO:0016020	GO:0004672	GO:0006464
zhu1_Ghi#S42310782		GO:0015604	GO:0010038
zhu1_Ghi#S33781891	GO:0044464
zhu1_Ghi#S42319193	GO:0043234		GO:0006544
zhu1_Ghi#S42342396	GO:0044421	GO:0016791
zhu1_Ghi#S33822812
zhu1_Ghi#S42291068	GO:0031224	GO:0033765	GO:0048878
zhu1_Ghi#S28668505
zhu1_Ghi#S33807846	GO:0016020	GO:0005488
zhu1_Ghi#S42312345
zhu1_Ghi#S42298415			GO:0006810
zhu1_Ghi#S42285959
zhu1_Ghi#S33812641
zhu1_Ghi#S42324454	GO:0043231	GO:0003677	GO:0006351
zhu1_Ghi#S28679455	GO:0016020
zhu1_Ghi#S42356277
zhu1_Ghi#S42297631
zhu1_Ghi#S41643091
zhu1_Ghi#S33810337		GO:0005488
zhu1_Ghi#S42304059		GO:0046914
zhu1_Ghi#S42363824	GO:0044444	GO:0016741
zhu1_Ghi#S42362982
zhu1_Ghi#S42293026	GO:0043231	GO:0008168	GO:0003006
zhu1_Ghi#S53281679	GO:0044444		GO:0051234
zhu1_Ghi#S53243552			GO:0006810
zhu1_Ghi#S42279739
zhu1_Ghi#S28670532
zhu1_Ghi#S42291621	GO:0043231
zhu1_Ghi#S33807925	GO:0043231	GO:0046872	GO:0009124
zhu1_Ghi#S42327435
zhu1_Ghi#S42324128	GO:0016020	GO:0046914
zhu1_Ghi#S42301190		GO:0016740
zhu1_Ghi#S28710486	GO:0031224	GO:0046914
zhu1_Ghi#S28710442	GO:0031224
zhu1_Ghi#S31750652	GO:0031224		GO:0006810
zhu1_Ghi#S33841637	GO:0043231
zhu1_Ghi#S28663273	GO:0009523		GO:0044237
zhu1_Ghi#S28707563
zhu1_Ghi#S33795806	GO:0031224	GO:0004396	GO:0006007
zhu1_Ghi#S33817286
zhu1_Ghi#S42319611	GO:0032991	GO:0005488
zhu1_Ghi#S42305659
zhu1_Ghi#S33806612
zhu1_Ghi#S42275846	GO:0016020	GO:0004673	GO:0009908
zhu1_Ghi#S33807605		GO:0005488
zhu1_Ghi#S42323424	GO:0044444	GO:0003677	GO:0009725
zhu1_Ghi#S28680215
zhu1_Ghi#S42293189	GO:0031980	GO:0046914	GO:0006631
zhu1_Ghi#S42327436
zhu1_Ghi#S42299756	GO:0009526	GO:0004702	GO:0006464
zhu1_Ghi#S42280472	GO:0016020
zhu1_Ghi#S42304961	GO:0030312		GO:0006950
zhu1_Ghi#S33822151
zhu1_Ghi#S33822368	GO:0016020
zhu1_Ghi#S42315114		GO:0008080
zhu1_Ghi#S30018365	GO:0031224	GO:0016491	GO:0000041
zhu1_Ghi#S33812586
zhu1_Ghi#S42290169	GO:0043231	GO:0008135	GO:0006412
zhu1_Ghi#S33811352	GO:0009536	GO:0046914	GO:0006089
zhu1_Ghi#S42315683	GO:0044424	GO:0005488
zhu1_Ghi#S28666913	GO:0031981
zhu1_Ghi#S42298992	GO:0032991	GO:0032561	GO:0043623
zhu1_Ghi#S42279883	GO:0043231	GO:0004091
zhu1_Ghi#S42296531
zhu1_Ghi#S33827170	GO:0031224	GO:0017111	GO:0006818
zhu1_Ghi#S42328369	GO:0044424	GO:0019205	GO:0034641
zhu1_Ghi#S42304308		GO:0004721
zhu1_Ghi#S28664176	GO:0009526	GO:0016747	GO:0003006
zhu1_Ghi#S42319886	GO:0015630	GO:0035174	GO:0006468
zhu1_Ghi#S33809979	GO:0044444	GO:0005488	GO:0071704
zhu1_Ghi#S33823114
zhu1_Ghi#S42295825	GO:0009532	GO:0005506	GO:0008152
zhu1_Ghi#S42300850	GO:0000785	GO:0003676	GO:0034728
zhu1_Ghi#S42310984	GO:0016020	GO:0004437
zhu1_Ghi#S42290934
zhu1_Ghi#S28641113	GO:0043231	GO:0016491	GO:0030148
zhu1_Ghi#S42305909
zhu1_Ghi#S33784617
zhu1_Ghi#S42291303
zhu1_Ghi#S42500911
zhu1_Ghi#S42306252	GO:0000785	GO:0003676	GO:0034728
zhu1_Ghi#S33830779		GO:0016671	GO:0008152
zhu1_Ghi#S33824067	GO:0043231		GO:0009648
zhu1_Ghi#S28710689
zhu1_Ghi#S42319528		GO:0016491	GO:0008152
zhu1_Ghi#S42310547	GO:0043231
zhu1_Ghi#S33831635	GO:0005840	GO:0003676	GO:0010468
zhu1_Ghi#S33815775
zhu1_Ghi#S33812496	GO:0031224	GO:0016491	GO:0044238
zhu1_Ghi#S33814383	GO:0031461	GO:0004468	GO:0006259
zhu1_Ghi#S42303342	GO:0009534
zhu1_Ghi#S28671405	GO:0043234	GO:0019787	GO:0032446
zhu1_Ghi#S42328630	GO:0016020
zhu1_Ghi#S28710630	GO:0009536
zhu1_Ghi#S28710302
zhu1_Ghi#S29996639
zhu1_Ghi#S33808193
zhu1_Ghi#S42291748		GO:0016741
zhu1_Ghi#S33807213	GO:0043234	GO:0019787	GO:0032446
zhu1_Ghi#S42332078
zhu1_Ghi#S42288318			GO:0009791
zhu1_Ghi#S42294673	GO:0016020	GO:0042277	GO:0006464
zhu1_Ghi#S42338847			GO:0006952
zhu1_Ghi#S42297247		GO:0000166
zhu1_Ghi#S42309108
zhu1_Ghi#S33784523
zhu1_Ghi#S42299701	GO:0044464	GO:0005488
zhu1_Ghi#S42291382
zhu1_Ghi#S42314805	GO:0044444	GO:0016614	GO:0006725
zhu1_Ghi#S42290286	GO:0031410	GO:0005488
zhu1_Ghi#S42307144	GO:0016020
zhu1_Ghi#S42317672	GO:0012505	GO:0008375	GO:0006970
zhu1_Ghi#S42334420
zhu1_Ghi#S28679250	GO:0042579		GO:0007031
zhu1_Ghi#S30009002	GO:0043231	GO:0005488
zhu1_Ghi#S42316974	GO:0030964	GO:0046914	GO:0006950
zhu1_Ghi#S42286944
zhu1_Ghi#S42360395
zhu1_Ghi#S42320472	GO:0043231
zhu1_Ghi#S42289147
zhu1_Ghi#S42362914
zhu1_Ghi#S42293614
zhu1_Ghi#S42310349
zhu1_Ghi#S42279976
zhu1_Ghi#S42319223	GO:0005635	GO:0022892	GO:0006606
zhu1_Ghi#S42300990
zhu1_Ghi#S42313013	GO:0043231	GO:0017111	GO:0006259
zhu1_Ghi#S42295094		GO:0004497
zhu1_Ghi#S33823287		GO:0019787
zhu1_Ghi#S42339597
zhu1_Ghi#S42275863
zhu1_Ghi#S42320417
zhu1_Ghi#S30009629	GO:0043231
zhu1_Ghi#S42319679
zhu1_Ghi#S42301608
zhu1_Ghi#S42287134
zhu1_Ghi#S42280801
zhu1_Ghi#S42313667		GO:0048037
zhu1_Ghi#S42335605	GO:0005622
zhu1_Ghi#S42299558	GO:0009536	GO:0016765	GO:0006771
zhu1_Ghi#S42301274	GO:0031980	GO:0004175	GO:0019538
zhu1_Ghi#S29394632
zhu1_Ghi#S42324097		GO:0046914
zhu1_Ghi#S33810734	GO:0030118	GO:0005488	GO:0015031
zhu1_Ghi#S33808107
zhu1_Ghi#S33788809			GO:0050896
zhu1_Ghi#S42306275	GO:0019866	GO:0050136	GO:0043094
zhu1_Ghi#S42315724	GO:0043231
zhu1_Ghi#S42287209			GO:0010467
zhu1_Ghi#S28641121	GO:0043234	GO:0004674	GO:0006468
zhu1_Ghi#S28710388		GO:0005488
zhu1_Ghi#S42334879	GO:0043231	GO:0046914	GO:0006351
zhu1_Ghi#S28710346	GO:0043231	GO:0004871	GO:0009755
zhu1_Ghi#S42320106	GO:0055029	GO:0003676	GO:0010468
zhu1_Ghi#S33820603
zhu1_Ghi#S28702443	GO:0015935	GO:0043169	GO:0010467
zhu1_Ghi#S42280351	GO:0009532	GO:0003723	GO:0010467
zhu1_Ghi#S42296430		GO:0004674	GO:0009987
zhu1_Ghi#S33811327	GO:0031966	GO:0005244	GO:0006811
zhu1_Ghi#S33813194	GO:0005576	GO:0016791
zhu1_Ghi#S42307837	GO:0043231
zhu1_Ghi#S42360756
zhu1_Ghi#S42332396		GO:0003676
zhu1_Ghi#S42290153	GO:0043231	GO:0004672	GO:0043401
zhu1_Ghi#S42304050
zhu1_Ghi#S42318052	GO:0009536	GO:0008252	GO:0006547
zhu1_Ghi#S42361617
zhu1_Ghi#S42311164
zhu1_Ghi#S42299555	GO:0030529	GO:0005488	GO:0010467
zhu1_Ghi#S28708123	GO:0005618		GO:0000902
zhu1_Ghi#S33805862
zhu1_Ghi#S42325011
zhu1_Ghi#S42289628
zhu1_Ghi#S42280593	GO:0043231	GO:0046914	GO:0006351
zhu1_Ghi#S42278284
zhu1_Ghi#S42305825	GO:0044427	GO:0005488	GO:0006325
zhu1_Ghi#S42304956		GO:0005488
zhu1_Ghi#S42296848	GO:0043234	GO:0004721	GO:0006464
zhu1_Ghi#S42361732	GO:0043231	GO:0004527	GO:0006753
zhu1_Ghi#S33809903
zhu1_Ghi#S33823020	GO:0031967	GO:0030580	GO:0006743
zhu1_Ghi#S33837906	GO:0031225
zhu1_Ghi#S42316478
zhu1_Ghi#S28665317		GO:0008168	GO:0006790
zhu1_Ghi#S28667715	GO:0016020
zhu1_Ghi#S30014020	GO:0031224
zhu1_Ghi#S42333961	GO:0043231	GO:0046914	GO:0051234
zhu1_Ghi#S48391966		GO:0005488
zhu1_Ghi#S42363234
zhu1_Ghi#S28706910
zhu1_Ghi#S42291166	GO:0044464		GO:0048193
zhu1_Ghi#S42358818	GO:0043231	GO:0016641	GO:0008614
zhu1_Ghi#S33810108	GO:0031410
zhu1_Ghi#S28710679	GO:0016020	GO:0005543	GO:0006464
zhu1_Ghi#S42296425
zhu1_Ghi#S30006384
zhu1_Ghi#S42284169
zhu1_Ghi#S33826289
zhu1_Ghi#S42299086
zhu1_Ghi#S42309104	GO:0009534	GO:0004672
zhu1_Ghi#S28641338
zhu1_Ghi#S42286933	GO:0009534	GO:0003824	GO:0009725
zhu1_Ghi#S30002793	GO:0016020
zhu1_Ghi#S42314180	GO:0043234	GO:0005488	GO:0032446
zhu1_Ghi#S28642460
zhu1_Ghi#S42304388		GO:0048037	GO:0006566
zhu1_Ghi#S42325005		GO:0004560
zhu1_Ghi#S28710636			GO:0010467
zhu1_Ghi#S33258541	GO:0009534
zhu1_Ghi#S42331817
zhu1_Ghi#S42280781	GO:0031224	GO:0005488	GO:0044093
zhu1_Ghi#S42286762		GO:0004091
zhu1_Ghi#S42290640	GO:0016020
zhu1_Ghi#S42305208	GO:0016020	GO:0032561
zhu1_Ghi#S33805588
zhu1_Ghi#S42321385
zhu1_Ghi#S42362678
zhu1_Ghi#S28699127
zhu1_Ghi#S30010640
zhu1_Ghi#S28689755		GO:0005515
zhu1_Ghi#S33786190
zhu1_Ghi#S42302875
zhu1_Ghi#S42325208
zhu1_Ghi#S33832834
zhu1_Ghi#S42276158	GO:0043231	GO:0016833	GO:0009081
zhu1_Ghi#S42300396
zhu1_Ghi#S42284305	GO:0043231	GO:0016491
zhu1_Ghi#S28707286	GO:0015934	GO:0005198	GO:0010467
zhu1_Ghi#S42341927	GO:0031224	GO:0005249	GO:0006810
zhu1_Ghi#S42322573	GO:0030964		GO:0043094
zhu1_Ghi#S42285532	GO:0044424	GO:0008172	GO:0006950
zhu1_Ghi#S42302912
zhu1_Ghi#S42318553
zhu1_Ghi#S28692559
zhu1_Ghi#S42300689	GO:0031224	GO:0016160	GO:0005982
zhu1_Ghi#S33817780	GO:0005911	GO:0005488
zhu1_Ghi#S33824812		GO:0046914
zhu1_Ghi#S42310664
zhu1_Ghi#S42337518
zhu1_Ghi#S42362855
zhu1_Ghi#S42315249
zhu1_Ghi#S42318317	GO:0043231	GO:0046872	GO:0048511
zhu1_Ghi#S42308429
zhu1_Ghi#S33795710	GO:0043231		GO:0032446
zhu1_Ghi#S30017837	GO:0031224	GO:0005372	GO:0015698
zhu1_Ghi#S28643873	GO:0016020	GO:0004871	GO:0007275
zhu1_Ghi#S42304086	GO:0043231	GO:0003774	GO:0048468
zhu1_Ghi#S42293622	GO:0009536
zhu1_Ghi#S42285459
zhu1_Ghi#S42325127
zhu1_Ghi#S42325090
zhu1_Ghi#S53281686
zhu1_Ghi#S33821165	GO:0043231
zhu1_Ghi#S42326101	GO:0043231	GO:0032561	GO:0035556
zhu1_Ghi#S33822352
zhu1_Ghi#S28674546	GO:0030964	GO:0046914	GO:0006950
zhu1_Ghi#S42358976
zhu1_Ghi#S42306987		GO:0005515	GO:0044267
zhu1_Ghi#S42321260	GO:0016020	GO:0046872	GO:0006464
zhu1_Ghi#S33822094
zhu1_Ghi#S33819275	GO:0043234	GO:0046872	GO:0006007
zhu1_Ghi#S42328138		GO:0005488	GO:0006810
zhu1_Ghi#S42312853	GO:0009532		GO:0050896
zhu1_Ghi#S42361948	GO:0031224	GO:0046914	GO:0051707
zhu1_Ghi#S42315149	GO:0044464
zhu1_Ghi#S42278246	GO:0043231	GO:0008252
zhu1_Ghi#S42302434	GO:0043234	GO:0008135	GO:0006952
zhu1_Ghi#S28648300			GO:0009987
zhu1_Ghi#S42276433	GO:0043231
zhu1_Ghi#S42309188	GO:0043231		GO:0009725
zhu1_Ghi#S28667014	GO:0009536	GO:0004486	GO:0006760
zhu1_Ghi#S42325385
zhu1_Ghi#S42276385	GO:0043231
zhu1_Ghi#S42296582	GO:0005839	GO:0004175	GO:0019941
zhu1_Ghi#S42331312
zhu1_Ghi#S42316753	GO:0000275	GO:0015078	GO:0015986
zhu1_Ghi#S33806343	GO:0043234	GO:0046872	GO:0006007
zhu1_Ghi#S33795005	GO:0005819		GO:0040007
zhu1_Ghi#S33808885	GO:0016020	GO:0032561	GO:0035556
zhu1_Ghi#S33825017	GO:0044464	GO:0015604
zhu1_Ghi#S42310422	GO:0042579	GO:0016836
zhu1_Ghi#S42292137	GO:0031410		GO:0006396
zhu1_Ghi#S42316456		GO:0005488	GO:0010468
zhu1_Ghi#S42362656
zhu1_Ghi#S28706255
zhu1_Ghi#S33805107		GO:0003676	GO:0010468
zhu1_Ghi#S42338097	GO:0044464	GO:0019899	GO:0060255
zhu1_Ghi#S42326041	GO:0043231
zhu1_Ghi#S33812317		GO:0005488
zhu1_Ghi#S42328923	GO:0009526	GO:0003723	GO:0003006
zhu1_Ghi#S42333112	GO:0043231
zhu1_Ghi#S29994046
zhu1_Ghi#S29395518
zhu1_Ghi#S42363455		GO:0004674	GO:0006464
zhu1_Ghi#S28671365	GO:0043231	GO:0030528	GO:0010101
zhu1_Ghi#S28675845	GO:0016020	GO:0042626
zhu1_Ghi#S42292457	GO:0031410
zhu1_Ghi#S42308904
zhu1_Ghi#S33819716	GO:0016020	GO:0019787	GO:0060255
zhu1_Ghi#S33808192
zhu1_Ghi#S42360028
zhu1_Ghi#S42312283		GO:0016791
zhu1_Ghi#S42355247
zhu1_Ghi#S42336059	GO:0031224	GO:0004871	GO:0006464
zhu1_Ghi#S42324480
zhu1_Ghi#S42316335
zhu1_Ghi#S28668622	GO:0031410
zhu1_Ghi#S42302586
zhu1_Ghi#S42314061
zhu1_Ghi#S42282854	GO:0000315	GO:0005198	GO:0010467
zhu1_Ghi#S42292508
zhu1_Ghi#S42298792
zhu1_Ghi#S42302801
zhu1_Ghi#S42357822	GO:0009526		GO:0006952
zhu1_Ghi#S42307498	GO:0043231
zhu1_Ghi#S30009193	GO:0015934	GO:0005488	GO:0006950
zhu1_Ghi#S28710441	GO:0043234	GO:0032561	GO:0043623
zhu1_Ghi#S29966234	GO:0009532		GO:0009719
zhu1_Ghi#S42293488		GO:0004180
zhu1_Ghi#S42276695		GO:0003824
zhu1_Ghi#S33825948		GO:0046872	GO:0006950
zhu1_Ghi#S33809775	GO:0031224	GO:0000295	GO:0015868
zhu1_Ghi#S33825228
zhu1_Ghi#S28642532	GO:0043231	GO:0005488
zhu1_Ghi#S42281979	GO:0043231
zhu1_Ghi#S45785912
zhu1_Ghi#S33829403		GO:0046914
zhu1_Ghi#S42314481	GO:0043231
zhu1_Ghi#S45785922	GO:0016020	GO:0004871	GO:0006464
zhu1_Ghi#S42313164
zhu1_Ghi#S42291480
zhu1_Ghi#S42278683	GO:0012507	GO:0046914	GO:0048193
zhu1_Ghi#S42291570
zhu1_Ghi#S42325015	GO:0030529	GO:0005488
zhu1_Ghi#S28688786
zhu1_Ghi#S42316568
zhu1_Ghi#S33815918
zhu1_Ghi#S28664502	GO:0043231
zhu1_Ghi#S28708414		GO:0016301	GO:0006464
zhu1_Ghi#S33818095
zhu1_Ghi#S42285510
zhu1_Ghi#S30017382
zhu1_Ghi#S42291351
zhu1_Ghi#S30008172	GO:0043231
zhu1_Ghi#S42291457	GO:0005746
zhu1_Ghi#S42322698		GO:0046872
zhu1_Ghi#S33792594	GO:0031224	GO:0015926	GO:0044238
zhu1_Ghi#S42355637
zhu1_Ghi#S33803524	GO:0043231	GO:0005488	GO:0070646
zhu1_Ghi#S42278390
zhu1_Ghi#S33811261
zhu1_Ghi#S42302019		GO:0032559	GO:0006399
zhu1_Ghi#S42308589
zhu1_Ghi#S28689388
zhu1_Ghi#S28674386
zhu1_Ghi#S28710434	GO:0044464	GO:0046914	GO:0010468
zhu1_Ghi#S33818953	GO:0008287	GO:0019888	GO:0023060
zhu1_Ghi#S42301819
zhu1_Ghi#S42338245	GO:0000785	GO:0003676	GO:0034728
zhu1_Ghi#S42360201
zhu1_Ghi#S28710490			GO:0009987
zhu1_Ghi#S53281672			GO:0000041
zhu1_Ghi#S51750578	GO:0044439	GO:0046914	GO:0006996
zhu1_Ghi#S42319873	GO:0044464
zhu1_Ghi#S42298029	GO:0043231	GO:0005488	GO:0006476
zhu1_Ghi#S42357446
zhu1_Ghi#S42285143
zhu1_Ghi#S28654434	GO:0043231
zhu1_Ghi#S28692037		GO:0003676	GO:0006259
zhu1_Ghi#S42329209
zhu1_Ghi#S33811495		GO:0046914	GO:0032446
zhu1_Ghi#S42278897		GO:0003729
zhu1_Ghi#S42315742
zhu1_Ghi#S30018572
zhu1_Ghi#S42304443
zhu1_Ghi#S42304244	GO:0043231		GO:0010468
zhu1_Ghi#S42331565
zhu1_Ghi#S42296302
zhu1_Ghi#S42313933
zhu1_Ghi#S28639051
zhu1_Ghi#S42329954	GO:0043231		GO:0043623
zhu1_Ghi#S42305508
zhu1_Ghi#S42280375	GO:0044444	GO:0042802	GO:0042364
zhu1_Ghi#S42278462
zhu1_Ghi#S42338495	GO:0008287	GO:0004721	GO:0006464
zhu1_Ghi#S28684735		GO:0005488
zhu1_Ghi#S42279781
zhu1_Ghi#S42293848
zhu1_Ghi#S42296691	GO:0016323	GO:0004672	GO:0006464
zhu1_Ghi#S42325271
zhu1_Ghi#S33803359	GO:0031410	GO:0043167	GO:0044238
zhu1_Ghi#S42283466	GO:0031967	GO:0046914	GO:0009314
zhu1_Ghi#S42284103	GO:0031224	GO:0016759	GO:0045229
zhu1_Ghi#S33802635		GO:0016747
zhu1_Ghi#S29993842	GO:0009536	GO:0004812	GO:0010038
zhu1_Ghi#S30012694		GO:0005488	GO:0006730
zhu1_Ghi#S33829371	GO:0009536	GO:0032559
zhu1_Ghi#S28672709
zhu1_Ghi#S42293815
zhu1_Ghi#S42293295
zhu1_Ghi#S42314613		GO:0030528	GO:0010468
zhu1_Ghi#S33817501	GO:0043231	GO:0003677	GO:0006351
zhu1_Ghi#S42363642
zhu1_Ghi#S42288082	GO:0043231	GO:0046914
zhu1_Ghi#S28700928	GO:0044464	GO:0008324	GO:0006812
zhu1_Ghi#S30017042	GO:0043231		GO:0006259
zhu1_Ghi#S42356530		GO:0005515
zhu1_Ghi#S42307442	GO:0009536	GO:0017111	GO:0043170
zhu1_Ghi#S42309288		GO:0003723
zhu1_Ghi#S38766758
zhu1_Ghi#S28710301
zhu1_Ghi#S42306797
zhu1_Ghi#S28710491	GO:0009532	GO:0031420	GO:0006007
zhu1_Ghi#S53243555	GO:0016020	GO:0004702	GO:0006464
zhu1_Ghi#S42317713	GO:0043234	GO:0019787	GO:0032446
zhu1_Ghi#S42291936	GO:0009536
zhu1_Ghi#S42315133
zhu1_Ghi#S28668440			GO:0007049
zhu1_Ghi#S28642372	GO:0009536
zhu1_Ghi#S42324376		GO:0003676	GO:0006790
zhu1_Ghi#S42293612	GO:0019866	GO:0004175	GO:0051234
zhu1_Ghi#S33789834	GO:0031225	GO:0043167	GO:0044238
zhu1_Ghi#S42298633	GO:0009536
zhu1_Ghi#S42292048	GO:0016020	GO:0015197	GO:0006810
zhu1_Ghi#S33815424		GO:0016829	GO:0006596
zhu1_Ghi#S42307776
zhu1_Ghi#S28710324	GO:0009532	GO:0016160	GO:0005982
zhu1_Ghi#S28666485	GO:0043231	GO:0032559
zhu1_Ghi#S43062232			GO:0006350
zhu1_Ghi#S33813677
zhu1_Ghi#S42300358	GO:0005618	GO:0043169	GO:0055061
zhu1_Ghi#S42313905		GO:0003676
zhu1_Ghi#S42286228
zhu1_Ghi#S42286840
zhu1_Ghi#S42316499	GO:0043231	GO:0016491	GO:0030148
zhu1_Ghi#S42286772	GO:0044464
zhu1_Ghi#S42309777
zhu1_Ghi#S42358398		GO:0016772
zhu1_Ghi#S33811858
zhu1_Ghi#S33811686	GO:0009536
zhu1_Ghi#S42292689			GO:0000956
zhu1_Ghi#S42326362	GO:0016020
zhu1_Ghi#S42310488
zhu1_Ghi#S28707126		GO:0003677
zhu1_Ghi#S30010907
zhu1_Ghi#S42298001	GO:0009526	GO:0005198	GO:0010467
zhu1_Ghi#S28654631	GO:0044464
zhu1_Ghi#S42326136	GO:0032991	GO:0003676
zhu1_Ghi#S30018769	GO:0016020		GO:0051234
zhu1_Ghi#S42323994
zhu1_Ghi#S42356617		GO:0004396	GO:0010038
zhu1_Ghi#S42313741			GO:0050789
zhu1_Ghi#S28710487	GO:0043231	GO:0005488	GO:0006915
zhu1_Ghi#S53281689
zhu1_Ghi#S53243557
zhu1_Ghi#S42356881	GO:0005911		GO:0010496
zhu1_Ghi#S28654046
zhu1_Ghi#S28704127	GO:0043231	GO:0043167	GO:0044238
zhu1_Ghi#S42322819
zhu1_Ghi#S33824162	GO:0009532	GO:0005515	GO:0010035
zhu1_Ghi#S42294273
zhu1_Ghi#S33784863	GO:0044464	GO:0005515	GO:0048507
zhu1_Ghi#S42277089		GO:0008233
zhu1_Ghi#S42358588
zhu1_Ghi#S28710629
zhu1_Ghi#S33831204	GO:0043231	GO:0004672	GO:0009888
zhu1_Ghi#S42292175	GO:0043231	GO:0019887	GO:0007049
zhu1_Ghi#S30010063	GO:0031224	GO:0016616	GO:0006732
zhu1_Ghi#S42315059
zhu1_Ghi#S28673700	GO:0000325	GO:0005488	GO:0051707
zhu1_Ghi#S42351898	GO:0016020	GO:0004871	GO:0006464
zhu1_Ghi#S42306623	GO:0044464	GO:0022891	GO:0051707
zhu1_Ghi#S42361546
zhu1_Ghi#S42321631
zhu1_Ghi#S33817042	GO:0043231	GO:0046872
zhu1_Ghi#S42302766	GO:0043231		GO:0010468
zhu1_Ghi#S42361700	GO:0043231	GO:0046872	GO:0048511
zhu1_Ghi#S42321514	GO:0044464	GO:0008415	GO:0009826
zhu1_Ghi#S33806619
zhu1_Ghi#S42306762	GO:0048500	GO:0042277	GO:0006614
zhu1_Ghi#S42293282	GO:0031224	GO:0004673	GO:0006468
zhu1_Ghi#S42277675	GO:0034357
zhu1_Ghi#S33812438	GO:0016020	GO:0032029	GO:0035556
zhu1_Ghi#S42311188
zhu1_Ghi#S30012401	GO:0031224	GO:0008320	GO:0006605
zhu1_Ghi#S42275634	GO:0031224
zhu1_Ghi#S33809991
zhu1_Ghi#S33824445
zhu1_Ghi#S30012316	GO:0030139	GO:0032561	GO:0006897
zhu1_Ghi#S42301158
zhu1_Ghi#S42316490
zhu1_Ghi#S42309256
zhu1_Ghi#S42281732	GO:0009526	GO:0031406	GO:0006950
zhu1_Ghi#S42297346
zhu1_Ghi#S33816841
zhu1_Ghi#S28710600	GO:0031410	GO:0004180	GO:0019538
zhu1_Ghi#S33836701	GO:0009570	GO:0016747
zhu1_Ghi#S33809927
zhu1_Ghi#S42289600	GO:0044464
zhu1_Ghi#S42281819	GO:0044444	GO:0016667	GO:0009987
zhu1_Ghi#S33805008			GO:0019725
zhu1_Ghi#S54950899
zhu1_Ghi#S33816210	GO:0000325		GO:0015740
zhu1_Ghi#S29994149	GO:0009536	GO:0003677	GO:0010468
zhu1_Ghi#S28636728	GO:0044464	GO:0005343
zhu1_Ghi#S42275974	GO:0009526
zhu1_Ghi#S33842862		GO:0004672	GO:0006464
zhu1_Ghi#S28674158	GO:0016020	GO:0004871	GO:0009056
zhu1_Ghi#S33808455	GO:0044464
zhu1_Ghi#S42357096	GO:0043231	GO:0001071	GO:0010468
zhu1_Ghi#S28709370	GO:0043231	GO:0005488	GO:0010468
zhu1_Ghi#S42361718	GO:0044424		GO:0000302
zhu1_Ghi#S33811032	GO:0031981	GO:0003723	GO:0006399
zhu1_Ghi#S42317904
zhu1_Ghi#S42302055	GO:0043231	GO:0004871	GO:0009755
zhu1_Ghi#S33846749	GO:0016020	GO:0005488	GO:0022406
zhu1_Ghi#S42305646	GO:0005840	GO:0008135	GO:0006952
zhu1_Ghi#S42289449			GO:0009719
zhu1_Ghi#S42290163	GO:0016020	GO:0042625	GO:0008152
zhu1_Ghi#S42302820	GO:0012505	GO:0003824	GO:0007041
zhu1_Ghi#S33812621
zhu1_Ghi#S42275653
zhu1_Ghi#S42298867	GO:0015630	GO:0003774	GO:0007017
zhu1_Ghi#S42317107	GO:0012505	GO:0005402	GO:0008643
zhu1_Ghi#S42313646		GO:0005488
zhu1_Ghi#S28693897
zhu1_Ghi#S28710337		GO:0005488	GO:0031123
zhu1_Ghi#S42279669
zhu1_Ghi#S42280931	GO:0043231
zhu1_Ghi#S42301248	GO:0009527	GO:0046872
zhu1_Ghi#S33825854	GO:0016020		GO:0006631
zhu1_Ghi#S42309635		GO:0046914
zhu1_Ghi#S42316708
zhu1_Ghi#S29996581
zhu1_Ghi#S42302588	GO:0000785	GO:0003676	GO:0034728
zhu1_Ghi#S33807551	GO:0043231	GO:0003676	GO:0045787
zhu1_Ghi#S42336539	GO:0044424	GO:0043169	GO:0006739
zhu1_Ghi#S33824382	GO:0009526
zhu1_Ghi#S30011095		GO:0016209	GO:0006950
zhu1_Ghi#S33810471		GO:0035251
zhu1_Ghi#S42316228
zhu1_Ghi#S33806877		GO:0016740
zhu1_Ghi#S28664453		GO:0003677
zhu1_Ghi#S42313367	GO:0044464	GO:0008289	GO:0006810
zhu1_Ghi#S42280828	GO:0031225		GO:0009056
zhu1_Ghi#S42303930	GO:0005777	GO:0005506	GO:0042743
zhu1_Ghi#S42357483
zhu1_Ghi#S42358419
zhu1_Ghi#S42296052
zhu1_Ghi#S42325153
zhu1_Ghi#S42314035
zhu1_Ghi#S33808911
zhu1_Ghi#S33803338	GO:0031224		GO:0009607
zhu1_Ghi#S42302527		GO:0016757	GO:0005975
zhu1_Ghi#S42292476	GO:0031410	GO:0005488
zhu1_Ghi#S29997592	GO:0005576	GO:0016798	GO:0044042
zhu1_Ghi#S42318750		GO:0016791
zhu1_Ghi#S42314561
zhu1_Ghi#S42276615	GO:0043231	GO:0003774	GO:0048468
zhu1_Ghi#S33812841
zhu1_Ghi#S42293680
zhu1_Ghi#S42301782	GO:0000785	GO:0003676	GO:0034728
zhu1_Ghi#S42319380
zhu1_Ghi#S42285439	GO:0043231	GO:0003824
zhu1_Ghi#S42314877
zhu1_Ghi#S33803192	GO:0043234	GO:0008443	GO:0006007
zhu1_Ghi#S42285925		GO:0005488
zhu1_Ghi#S42306329	GO:0043231
zhu1_Ghi#S42298404	GO:0031224	GO:0005249	GO:0010118
zhu1_Ghi#S33798711
zhu1_Ghi#S42313891	GO:0016020	GO:0003779	GO:0030384
zhu1_Ghi#S33817713
zhu1_Ghi#S42294603	GO:0043231
zhu1_Ghi#S42303118
zhu1_Ghi#S33825393
zhu1_Ghi#S42360252	GO:0031224	GO:0043169	GO:0006818
zhu1_Ghi#S28642069
zhu1_Ghi#S42304790	GO:0000151	GO:0019899	GO:0019941
zhu1_Ghi#S42282295	GO:0030529
zhu1_Ghi#S28667348		GO:0033764	GO:0008202
zhu1_Ghi#S42307694	GO:0009536	GO:0016491	GO:0044237
zhu1_Ghi#S43062214	GO:0043231	GO:0003824
zhu1_Ghi#S42328536		GO:0005488
zhu1_Ghi#S33848818	GO:0044464
zhu1_Ghi#S33805189		GO:0004672	GO:0006464
zhu1_Ghi#S28670963
zhu1_Ghi#S42294407	GO:0044444	GO:0016765	GO:0009690
zhu1_Ghi#S35711306	GO:0043231
zhu1_Ghi#S48830345	GO:0032991	GO:0032561	GO:0043623
zhu1_Ghi#S42336963		GO:0016628	GO:0008152
zhu1_Ghi#S42356539			GO:0009987
zhu1_Ghi#S42317845	GO:0044464
zhu1_Ghi#S42358480	GO:0009526	GO:0003723	GO:0006950
zhu1_Ghi#S42316549
zhu1_Ghi#S29992717		GO:0004672
zhu1_Ghi#S42304113	GO:0008287	GO:0019888	GO:0016310
zhu1_Ghi#S42305476	GO:0044464	GO:0016787	GO:0044238
zhu1_Ghi#S28667823	GO:0043231	GO:0046914
zhu1_Ghi#S42290784		GO:0046872
zhu1_Ghi#S42303549	GO:0043234	GO:0016772	GO:0023060
zhu1_Ghi#S28679948	GO:0031410
zhu1_Ghi#S33811948	GO:0009536
zhu1_Ghi#S42293763		GO:0060089	GO:0009314
zhu1_Ghi#S28677859	GO:0009532	GO:0015036	GO:0006811
zhu1_Ghi#S42299299	GO:0005576	GO:0016798	GO:0044042
zhu1_Ghi#S28687236	GO:0043231	GO:0005515	GO:0023014
zhu1_Ghi#S42313962
zhu1_Ghi#S33794984
zhu1_Ghi#S42278694
zhu1_Ghi#S42301506	GO:0016020
zhu1_Ghi#S42336736	GO:0042579	GO:0016788
zhu1_Ghi#S42309222		GO:0003676	GO:0010467
zhu1_Ghi#S42336708
zhu1_Ghi#S28670816		GO:0008135	GO:0006412
zhu1_Ghi#S30012877	GO:0031224	GO:0019829	GO:0009206
zhu1_Ghi#S30007984		GO:0005488
zhu1_Ghi#S33823665		GO:0005515
zhu1_Ghi#S33830196	GO:0043231	GO:0046914	GO:0006950
zhu1_Ghi#S30008797	GO:0042579	GO:0030554	GO:0009062
zhu1_Ghi#S33848243		GO:0004672	GO:0009987
zhu1_Ghi#S42294691		GO:0003677	GO:0010467
zhu1_Ghi#S33816457	GO:0031410		GO:0006950
zhu1_Ghi#S33806331		GO:0005506
zhu1_Ghi#S33826385	GO:0042579	GO:0005488	GO:0006259
zhu1_Ghi#S33824816	GO:0043231	GO:0005515	GO:0010468
zhu1_Ghi#S42359208	GO:0031224
zhu1_Ghi#S42360041	GO:0044431		GO:0048193
zhu1_Ghi#S42291236	GO:0009536	GO:0004551
zhu1_Ghi#S42275711	GO:0043231	GO:0004672	GO:0006464
zhu1_Ghi#S33810762	GO:0043231	GO:0005488	GO:0006325
zhu1_Ghi#S42311352	GO:0043231	GO:0016772
zhu1_Ghi#S42299671
zhu1_Ghi#S42318592
zhu1_Ghi#S42300818	GO:0043231	GO:0008080	GO:0006525
zhu1_Ghi#S42286089	GO:0016020
zhu1_Ghi#S42288016
zhu1_Ghi#S42303415
zhu1_Ghi#S42278489
zhu1_Ghi#S33804794
zhu1_Ghi#S42299254		GO:0046872
zhu1_Ghi#S42331518	GO:0043231	GO:0004672	GO:0006464
zhu1_Ghi#S42307121
zhu1_Ghi#S42312095		GO:0016491	GO:0008152
zhu1_Ghi#S42281150
zhu1_Ghi#S33810101
zhu1_Ghi#S42298487	GO:0043231	GO:0004175	GO:0044267
zhu1_Ghi#S28633248			GO:0009725
zhu1_Ghi#S28667028	GO:0031410
zhu1_Ghi#S42331625	GO:0009526	GO:0016831	GO:0006779
zhu1_Ghi#S42306782	GO:0044464
zhu1_Ghi#S42314617
zhu1_Ghi#S33807495		GO:0016791
zhu1_Ghi#S33821666	GO:0043231
zhu1_Ghi#S42359405	GO:0009536	GO:0016421
zhu1_Ghi#S33802925	GO:0005635	GO:0022892	GO:0006605
zhu1_Ghi#S42290155
zhu1_Ghi#S33801784	GO:0043231	GO:0005515	GO:0023034
zhu1_Ghi#S42361549	GO:0042579	GO:0016788
zhu1_Ghi#S28697937	GO:0043231	GO:0005488	GO:0070646
zhu1_Ghi#S42288053	GO:0044424	GO:0005488	GO:0019941
zhu1_Ghi#S28698990		GO:0031406	GO:0006464
zhu1_Ghi#S42290844		GO:0035251	GO:0005985
zhu1_Ghi#S42306447
zhu1_Ghi#S42362856	GO:0005789	GO:0033765	GO:0006633
zhu1_Ghi#S42340389	GO:0016020
zhu1_Ghi#S28668824
zhu1_Ghi#S42294584
zhu1_Ghi#S42362559		GO:0003824
zhu1_Ghi#S42298943		GO:0004672	GO:0006464
zhu1_Ghi#S33782888	GO:0009532	GO:0005488	GO:0019318
zhu1_Ghi#S42360886	GO:0044464
zhu1_Ghi#S30009126	GO:0043231	GO:0060089	GO:0009725
zhu1_Ghi#S33811516
zhu1_Ghi#S42363818	GO:0044424	GO:0004470	GO:0043648
zhu1_Ghi#S33802310		GO:0005488	GO:0008152
zhu1_Ghi#S33806053		GO:0046914	GO:0009699
zhu1_Ghi#S42294826
zhu1_Ghi#S45785974	GO:0009527	GO:0017111	GO:0006605
zhu1_Ghi#S42500931	GO:0031224	GO:0005262	GO:0010118
zhu1_Ghi#S33812221
zhu1_Ghi#S33812291		GO:0005488
zhu1_Ghi#S42320529	GO:0009536	GO:0019829	GO:0000902
zhu1_Ghi#S42313493
zhu1_Ghi#S38798373
zhu1_Ghi#S28644270	GO:0009536	GO:0032559
zhu1_Ghi#S42300988		GO:0008092	GO:0006996
zhu1_Ghi#S42278239
zhu1_Ghi#S29992465
zhu1_Ghi#S31153415
zhu1_Ghi#S42313222	GO:0005618	GO:0004553	GO:0008152
zhu1_Ghi#S42286142
[truncated: 3,077 more rows]
