# Supplementary material for: Transcript profiling reveals complex auxin signalling pathway and transcription regulation involved in dedifferentiation and redifferentiation during somatic embryogenesis in cotton
Source: BMC Plant Biol. 2012 Jul 20;12:110. doi: 10.1186/1471-2229-12-110 (PMC3483692; doi:10.1186/1471-2229-12-110)
Supplement: Additional file 7 — Table S6. Expression data (log2-transformed) of each type genes. Table S6-1. Expression data (log2-transformed) of genes in Type I. Table S6-2. Expression data (log2-transformed) of genes in Type II. Table S6-3. Expression data (log2-transformed) of genes in Type III. Table S6-4. Expression data (log2-transformed) of genes in Type IV. Table S6-5. Expression data (log2-transformed) of genes in Type V. (XLSX 343 kb) [file 1471-2229-12-110-S7.xlsx]

## Sheet: Additional file 7_Table S6-1
Gene ID	0	48	NEC	EC	GE
zhu1_Ghi#S42355259	0	-0.17603	0.375509	-0.580097	3.67548
zhu1_Ghi#S42308372	0	-0.758194	0.720746	-0.379031	2.67442
zhu1_Ghi#S42355326	0	-0.890212	0.349839	-0.118836	4.07079
zhu1_Ghi#S28656045	0	0	0	0	11.9787
zhu1_Ghi#S33830316	0	-2.37487	-3.12999	-0.582666	4.31866
zhu1_Ghi#S42354401	0	-0.886722	-0.180453	-0.0845643	2.81904
zhu1_Ghi#S33803760	0	-0.889266	-0.0490019	0.328871	3.10234
zhu1_Ghi#S28686739	0	-0.744993	1.67507	-0.789	3.36971
zhu1_Ghi#S33817753	0	0	0	0	11.3581
zhu1_Ghi#S33810950	0	-2.16625	1.08068	0.123253	3.78337
zhu1_Ghi#S42336471	0	-0.381452	-0.285672	0.11295	1.71327
zhu1_Ghi#S33843209	0	-2.3686	-1.3248	-0.155409	3.47
zhu1_Ghi#S33801981	0	0	0	0	5.80736
zhu1_Ghi#S42304993	0	-0.508087	0.287802	-0.554505	2.49951
zhu1_Ghi#S33810168	0	0.767717	-0.190222	0.917319	6.24682
zhu1_Ghi#S28710693	0	0	0	0	13.3504
zhu1_Ghi#S42302147	0	0.0225426	-0.0647206	-0.11832	0.880799
zhu1_Ghi#S28674967	0	-0.311944	2.0199	0.384664	7.04419
zhu1_Ghi#S28642658	0	0	0	0	11.0286
zhu1_Ghi#S42300469	0	-2.70728	-0.702337	-0.550992	4.35701
zhu1_Ghi#S42359879	0	0.111582	0.377367	0.144248	1.67807
zhu1_Ghi#S33818604	0	0.178564	-0.26401	-0.302563	2.08517
zhu1_Ghi#S38766758	0	-1.73202	-0.823809	0.144248	1.8742
zhu1_Ghi#S42332078	0	0.753562	1.71595	0.357261	4.24006
zhu1_Ghi#S33815902	0	0.113687	-0.029621	0.0408666	1.32899
zhu1_Ghi#S42305508	0	-0.874543	-0.165448	-0.0436056	1.01344
zhu1_Ghi#S42357559	0	-1.82788	-1.50017	-0.501821	2.12138
zhu1_Ghi#S33829038	0	0	0	0	11.5603
zhu1_Ghi#S42359955	0	-0.896907	-0.397336	0.384664	4.61852
zhu1_Ghi#S42310682	0	-0.186514	0.200264	0.299168	1.08892
zhu1_Ghi#S28659436	0	-0.0958158	-0.598058	-0.0531113	1.77767
zhu1_Ghi#S42328369	0	-1.08892	-0.409609	0.351913	1.73533
zhu1_Ghi#S42317443	0	-0.346891	-0.318281	0.152328	0.9771
zhu1_Ghi#S28699065	0	-0.896907	-0.973528	0.384664	4.72236
zhu1_Ghi#S28670457	0	-1.62852	1.22775	0.653052	6.20488
zhu1_Ghi#S33842477	0	0.573735	1.11599	-0.347313	5.36082
zhu1_Ghi#S28664272	0	-0.127031	0.610835	-0.109136	2.02604
zhu1_Ghi#S42309452	0	0.225749	0.0940075	0.202088	2.29289
zhu1_Ghi#S42290213	0	-0.381452	-0.0708213	0.0675068	0.698445
zhu1_Ghi#S42288038	0	-0.508653	3.46841	0.833337	5.42654
zhu1_Ghi#S42322087	0	-0.130203	0.12358	0.293274	0.895578
zhu1_Ghi#S43062243	0	-0.357293	0.634903	0.637745	2.21963
zhu1_Ghi#S28709370	0	-0.481869	-0.55849	1.93627	5.36189
zhu1_Ghi#S42276420	0	0.255007	-0.189219	0.209403	1.14069
zhu1_Ghi#S28671078	0	2.11599	1.27695	2.24049	7.66791
zhu1_Ghi#S30011095	0	-0.40593	-0.230513	0.870386	2.1172
zhu1_Ghi#S42290459	0	-0.555403	1.00535	0.068784	1.56853
zhu1_Ghi#S33837347	0	-1.89245	0.528796	0.484789	3.25192
zhu1_Ghi#S42327716	0	0.375211	1.32763	1.55246	4.81904
zhu1_Ghi#S42286541	0	-0.384106	0.441043	0.5715	1.48319
zhu1_Ghi#S29994017	0	0.435248	1.10002	0.707714	2.36217
zhu1_Ghi#S42300992	0	0	5.78136	0	11.0286
zhu1_Ghi#S28655265	0	0	6.35755	0	11.1408
zhu1_Ghi#S42317210	0	-0.248424	0.399575	0.401079	1.9423
zhu1_Ghi#S42310130	0	0.0717015	0.144171	0.29659	1.36538
zhu1_Ghi#S42301425	0	-0.60137	0.203963	0.830803	2.18922
zhu1_Ghi#S42311485	0	-0.447285	0.465334	0.752192	2.22621
zhu1_Ghi#S42305945	0	-1.84693	1.1998	0.148248	2.8515
zhu1_Ghi#S28678606	0	-1.11165	0.543443	0.965047	2.72386
zhu1_Ghi#S33813423	0	-0.467652	1.55889	1.65478	4.1479
zhu1_Ghi#S33796873	0	-1.88432	-1.71659	1.67573	5.3833
zhu1_Ghi#S42355352	0	-1.13581	-0.638056	1.14083	2.68956
zhu1_Ghi#S33821509	0	-0.244338	1.22239	1.0143	2.49834
zhu1_Ghi#S33796776	0	-0.417788	3.60136	1.06843	5.95273
zhu1_Ghi#S28710695	0	0	0	6.82018	17.7206
zhu1_Ghi#S42306134	0	-0.969068	-0.388971	0.964581	2.578
zhu1_Ghi#S28707669	0	1.17856	0.957965	0.515061	3.29586
zhu1_Ghi#S43062232	0	3.27854	2.19348	1.06529	8.36559
zhu1_Ghi#S33821988	0	-0.679466	-0.209671	0.609295	1.39232
zhu1_Ghi#S28687236	0	-0.227952	-0.18813	0.605614	1.43669
zhu1_Ghi#S42316242	0	-0.25363	1.24444	0.992404	3.0054
zhu1_Ghi#S30006718	0	1.10309	0.602665	2.06529	6.57967
zhu1_Ghi#S28686535	0	-0.587025	0.847997	1.1745	3.28646
zhu1_Ghi#S42294322	0	-1.18399	0.782035	0.935101	2.56049
zhu1_Ghi#S42304059	0	0.668882	1.64004	0.154407	2.90492
zhu1_Ghi#S30016112	0	0.230664	3.59054	3.05317	6.58951
zhu1_Ghi#S28652629	0	-0.754244	0.0664583	0.851428	1.8313
zhu1_Ghi#S33817780	0	0.027488	0.520996	0.323854	0.971388
zhu1_Ghi#S33830193	0	1.43164	-0.982298	3.60852	8.53307
zhu1_Ghi#S28710296	0	0	0	7.62936	16.724
zhu1_Ghi#S33801967	0	0	0	5.80736	12.5805
zhu1_Ghi#S42330328	0	-1.36104	0.336856	0.424119	1.83375
zhu1_Ghi#S33822927	0	0	7.35755	0	10.2119
zhu1_Ghi#S42280641	0	-0.449424	0.28021	0.958815	2.13574
zhu1_Ghi#S42358531	0	0.787373	0.922398	0.569913	1.86662
zhu1_Ghi#S42294767	0	0.917538	3.80258	2.52356	5.57967
zhu1_Ghi#S33840160	0	0.755284	1.0255	0.594222	2.19285
zhu1_Ghi#S28652600	0	-0.678072	0.634811	2.0286	4.00387
zhu1_Ghi#S33813999	0	-1.38969	-0.691797	0.950293	2.36172
zhu1_Ghi#S42324376	0	-0.0206216	-0.156209	0.787418	1.40575
zhu1_Ghi#S42283477	0	0.518131	0.758182	1.93627	3.87204
zhu1_Ghi#S28710523	0	0	5.78136	7.98868	16.7296
zhu1_Ghi#S42293995	0	0.524336	0.608517	2.56704	5.70318
zhu1_Ghi#S42349511	0	0.442914	0.623424	0.741159	1.49162
zhu1_Ghi#S42286469	0	0.221794	0.185406	0.798434	1.54992
zhu1_Ghi#S33845115	0	-0.10996	-0.196477	0.74155	1.33387
zhu1_Ghi#S28684325	0	-0.654328	0.0249824	1.53475	2.77413
zhu1_Ghi#S42289590	0	0.392864	0.305765	1.30422	2.43026
zhu1_Ghi#S42355211	0	0.175733	0.439821	0.383448	0.765955
zhu1_Ghi#S42284734	0	1.28583	1.73589	2.76226	5.37409
zhu1_Ghi#S42362671	0	1.95679	2.75899	1.67834	4.91967
zhu1_Ghi#S42361948	0	0.961439	2.20196	1.98681	3.61186
zhu1_Ghi#S30009703	0	0.665969	3.37556	3.90212	6.6466
zhu1_Ghi#S33807495	0	1.89674	0.0236029	1.45211	3.51174
zhu1_Ghi#S28707450	0	1.33258	1.24511	3.00222	5.34971
zhu1_Ghi#S28710696	0	0	0	11.0855	17.6065
zhu1_Ghi#S42276749	0	0.311331	0.982162	0.946219	1.77491
zhu1_Ghi#S28641338	0	2.81117	2.0199	2.87082	5.50721
zhu1_Ghi#S42299735	0	0.114843	1.08017	3.85143	6.12267
zhu1_Ghi#S42304747	0	-0.10507	0.451719	1.13483	1.75578
zhu1_Ghi#S42356881	0	0.573943	-0.157749	0.56666	1.1328
zhu1_Ghi#S28710681	0	2.42004	4.4756	3.49303	6.38208
zhu1_Ghi#S34233260	0	1.08665	0.399575	3.06807	5.84551
zhu1_Ghi#S42313222	0	0.757735	1.13022	1.033	2.11302
zhu1_Ghi#S33819841	0	0.519655	1.00735	1.87556	3.03163
zhu1_Ghi#S42295922	0	0.693573	1.82757	2.43329	4.01825
zhu1_Ghi#S42313123	0	0.528796	-1.55403	1.18425	3.90152
zhu1_Ghi#S42308356	0	-0.372584	-0.00384825	0.819439	1.16935
zhu1_Ghi#S42317631	0	-0.481869	0.44151	1.64883	2.38466
zhu1_Ghi#S48830346	0	1.56079	0.980127	0.661233	2.75457
zhu1_Ghi#S42313186	0	0.227971	0.51746	0.813123	1.34478
zhu1_Ghi#S28668257	0	0.416333	1.14264	1.53156	2.39915
zhu1_Ghi#S33816978	0	1.58221	2.25615	2.89142	4.85157
zhu1_Ghi#S42278472	0	1.60913	0.565334	2.2824	3.94947
zhu1_Ghi#S42345767	0	-0.218835	2.45457	5.1601	7.41102
zhu1_Ghi#S42317455	0	1.11376	3.37154	5.5683	8.4623
zhu1_Ghi#S28710702	0	0	5.78136	11.9274	17.0312
zhu1_Ghi#S42314251	0	0.293073	1.11822	1.71574	2.58675
zhu1_Ghi#S33804658	0	0	0	8.62571	12.5263
zhu1_Ghi#S42319913	0	0.515721	0.709536	2.56441	3.86417
zhu1_Ghi#S42285532	0	0.785486	0.765535	1.05233	1.81306
zhu1_Ghi#S42304257	0	-0.896907	-1.55849	2.56704	5.24722
zhu1_Ghi#S42321561	0	0.584664	0.169314	0.8226	1.36135
zhu1_Ghi#S28710679	0	5.85798	9.02514	10.5999	16.9627
zhu1_Ghi#S42280469	0	0.00752581	0.841443	2.27562	3.05515
zhu1_Ghi#S28707697	0	1.23283	2.03281	1.00349	3.04781
zhu1_Ghi#S42285739	0	0.578517	0.288532	1.20591	1.75528
zhu1_Ghi#S29394262	0	-0.0677143	0.36292	1.78696	2.30163
zhu1_Ghi#S28710690	0	5.85798	5.78136	10.5469	16.1864
zhu1_Ghi#S42284851	0	0.114222	0.546383	1.40304	1.84903
zhu1_Ghi#S33839700	0	-0.848287	-0.162254	1.07751	1.69122
zhu1_Ghi#S42334045	0	0.293073	0.761749	2.04309	2.86142
zhu1_Ghi#S42311242	0	1.03179	0.36084	0.919607	1.54101
zhu1_Ghi#S42355896	0	1.69632	1.02647	4.34971	6.39486
zhu1_Ghi#S42359920	0	1.5288	0.689749	2.48319	3.77835
zhu1_Ghi#S28710303	0	1.91985	-0.156209	0.734443	2.03501
zhu1_Ghi#S42307057	0	0.849975	0.44151	3.38637	4.70796
zhu1_Ghi#S42288763	0	1.2322	0.918889	1.89356	2.74041
zhu1_Ghi#S42316335	0	1.07441	1.53216	2.06467	3.06787
zhu1_Ghi#S50824076	0	1.64225	1.5198	2.97017	4.45378
zhu1_Ghi#S33805297	0	0.398203	-3.97018	2.03309	7.48502
zhu1_Ghi#S42315398	0	1.37406	0.963569	1.8666	2.75261
zhu1_Ghi#S42309940	0	5.85798	6.35755	11.0668	16.0357
zhu1_Ghi#S42350164	0	1.19227	1.5011	2.32669	3.16661
zhu1_Ghi#S33810967	0	8.03342	6.35755	14.2742	19.1225
zhu1_Ghi#S43062289	0	-0.346485	-0.527677	0.515547	1.14743
zhu1_Ghi#S33810112	0	2.42999	3.41253	5.66402	7.09197
zhu1_Ghi#S42333365	0	1.01995	1.02489	2.1546	2.45974
zhu1_Ghi#S42287889	0	0.208272	2.12818	0.926448	2.82019
zhu1_Ghi#S42360974	0	2.50779	-0.524267	0.773139	2.61333
zhu1_Ghi#S30065786	0	-0.0872469	0.199755	-0.242108	0.946316
zhu1_Ghi#S33847054	0	1.73319	-1.82282	0.290228	3.40595
zhu1_Ghi#S28673911	0	-0.315434	-0.2965	-0.601134	1.82216
zhu1_Ghi#S42285459	0	-0.702614	1.68656	-1.44037	3.72934
zhu1_Ghi#S33804884	0	0.942345	0.942345	-1.10166	5.39698
zhu1_Ghi#S42305138	0	0.315161	1.62976	0.0276192	2.39755
zhu1_Ghi#S42286416	0	1.16608	1.37145	1.92655	1.49153
zhu1_Ghi#S33841828	0	1.96131	1.5983	3.18488	1.88575
zhu1_Ghi#S33816342	0	2.27854	3.19153	3.12265	4.2338
zhu1_Ghi#S42301994	0	9.72281	7.58496	9.46353	8.51964
zhu1_Ghi#S42337272	0	7.45121	8.86419	11.3886	11.4189
zhu1_Ghi#S33816556	0	2.3547	2.54376	3.89482	3.70755
zhu1_Ghi#S28667575	0	1.52731	1.87663	2.10676	2.45157
zhu1_Ghi#S33805327	0	2.53029	3.77637	3.50004	2.96607
zhu1_Ghi#S42304614	0	8.18488	7.09803	11.0478	10.4336
zhu1_Ghi#S42305741	0	0.754359	1.22295	1.58053	1.38191
zhu1_Ghi#S42296707	0	2.14975	1.26796	2.15861	2.04781
zhu1_Ghi#S42288476	0	5.85798	5.78136	11.1586	6.82018
zhu1_Ghi#S42295581	0	6.44294	9.29921	11.7258	9.81858
zhu1_Ghi#S42359405	0	1.72159	1.61814	1.89101	2.10702
zhu1_Ghi#S45786005	0	1.66007	1.00633	1.75128	1.69097
zhu1_Ghi#S42286090	0	2.77259	3.45862	3.80098	3.60852
zhu1_Ghi#S33842693	0	2.31945	3.79286	5.37056	5.22265
zhu1_Ghi#S42282967	0	1.37024	2.04579	3.40636	2.58521
zhu1_Ghi#S33786175	0	1.14791	1.97424	2.29148	2.21599
zhu1_Ghi#S42327667	0	3.65951	3.59881	6.19007	3.27528
zhu1_Ghi#S42288786	0	1.26932	2.12146	3.0358	1.36419
zhu1_Ghi#S28709587	0	1.1662	1.37583	1.71183	1.31629
zhu1_Ghi#S33820811	0	0.89798	0.805902	1.42636	1.51862
zhu1_Ghi#S28654819	0	2.26375	2.48153	4.99126	5.17643
zhu1_Ghi#S42298466	0	6.44294	7.35755	11.9787	8.82018
zhu1_Ghi#S28656877	0	10.3231	11.3157	12.2282	9.62571
zhu1_Ghi#S28707286	0	5.68425	6.56572	7.44202	6.99875
zhu1_Ghi#S28706305	0	1.95321	2.68143	2.47332	3.21855
zhu1_Ghi#S42305112	0	0.868614	1.47579	1.43366	1.13024
zhu1_Ghi#S33825780	0	9.25739	8.36194	9.21189	10.9887
zhu1_Ghi#S42335037	0	0.748815	1.4694	2.46671	0.98505
zhu1_Ghi#S28669070	0	0.857196	1.48466	1.46053	1.13848
zhu1_Ghi#S33822297	0	9.99294	9.82018	11.8956	10.2456
zhu1_Ghi#S42279912	0	2.54943	0.691174	2.30782	1.83894
zhu1_Ghi#S33803386	0	2.43525	3.20789	3.423	4.40112
zhu1_Ghi#S42292126	0	1.71444	1.9222	3.33389	1.54943
zhu1_Ghi#S42283772	0	6.85798	7.35755	8.40514	7.62936
zhu1_Ghi#S28673718	0	9.18488	8.683	11.0668	14.3851
zhu1_Ghi#S28664502	0	1.7607	2.42194	4.14935	2.04309
zhu1_Ghi#S42320737	0	1.91754	3.41253	4.10775	2.87082
zhu1_Ghi#S42277112	0	3.27854	1.47873	4.77844	2.3112
zhu1_Ghi#S28710481	0	5.85798	5.78136	10.9887	7.40088
zhu1_Ghi#S33817636	0	9.95128	9.16742	11.0668	9.98869
zhu1_Ghi#S42276695	0	2.5711	3.10763	4.99254	1.63474
zhu1_Ghi#S42310779	0	0.878036	1.20597	1.74587	1.13783
zhu1_Ghi#S42290064	0	1.06704	1.02489	2.06704	1.11109
zhu1_Ghi#S42304032	0	1.90594	2.42194	3.73061	1.11493
zhu1_Ghi#S42364007	0	0.760232	1.20444	1.50012	0.634973
zhu1_Ghi#S33848470	0	1.30704	1.70024	2.29148	2.32091
zhu1_Ghi#S42358338	0	9.38802	8.23362	13.4336	12.1765
zhu1_Ghi#S33824194	0	1.83234	1.95927	4.97127	2.53421
zhu1_Ghi#S29394906	0	1.16689	0.507072	1.52017	0.879332
zhu1_Ghi#S28667140	0	3.26583	2.78319	5.22047	3.00168
zhu1_Ghi#S33808258	0	0.841951	1.2017	1.11627	0.760692
zhu1_Ghi#S33839158	0	3.95321	4.56175	5.70309	4.55915
zhu1_Ghi#S42290021	0	2.91754	2.47873	5.66402	3.2338
zhu1_Ghi#S42363818	0	0.547191	0.635146	1.23496	1.12979
zhu1_Ghi#S33810702	0	0.5465	0.748174	1.62894	1.08581
zhu1_Ghi#S42303166	0	7.18982	7.77479	11.1046	8.82018
zhu1_Ghi#S28710324	0	7.7957	9.87788	8.87462	12.8485
zhu1_Ghi#S42327729	0	1.62769	1.50363	2.78421	2.1678
zhu1_Ghi#S42277890	0	1.45242	1.48447	2.59109	0.974674
zhu1_Ghi#S42328216	0	1.82056	2.00089	4.04936	2.29016
zhu1_Ghi#S42316228	0	2.24948	3.28725	3.69322	3.66374
zhu1_Ghi#S42314883	0	1.17535	0.502637	1.56777	1.73533
zhu1_Ghi#S42306161	0	1.61996	1.75877	1.75361	1.83007
zhu1_Ghi#S28653628	0	1.11315	1.1329	1.87803	1.41796
zhu1_Ghi#S42361149	0	0.701621	0.194602	0.557202	0.690515
zhu1_Ghi#S42319350	0	7.86419	5.78136	7.13955	11.0091
zhu1_Ghi#S33811327	0	1.7028	2.80626	4.10986	2.96505
zhu1_Ghi#S53281708	0	2.00917	0.233267	1.29115	1.21518
zhu1_Ghi#S42322812	0	1.13607	1.39803	1.98233	1.58818
zhu1_Ghi#S42283184	0	0.907311	1.52219	3.02962	1.82524
zhu1_Ghi#S42301127	0	1.01622	1.71205	1.97116	1.54479
zhu1_Ghi#S42290929	0	3.79136	0.758182	3.58793	2.83632
zhu1_Ghi#S33812053	0	11.5221	12.0338	14.0453	14.8538
zhu1_Ghi#S50824072	0	8.32193	9.73132	10.9278	6.82018
zhu1_Ghi#S28695131	0	9.32418	7.77479	10.7731	11.0668
zhu1_Ghi#S42312320	0	3.51564	2.02122	5.02746	3.54981
zhu1_Ghi#S29996913	0	2.01953	1.59442	1.84883	1.60656
zhu1_Ghi#S42358903	0	0.98804	1.63711	1.54266	1.95386
zhu1_Ghi#S42320417	0	9.86419	8.58496	12.819	10.1046
zhu1_Ghi#S28698829	0	2.74177	3.02122	4.68474	3.91187
zhu1_Ghi#S42358976	0	1.15504	2.55907	2.87195	1.51311
zhu1_Ghi#S42279810	0	3.70756	1.25615	3.50208	3.6578
zhu1_Ghi#S30012240	0	1.83799	1.20295	2.39065	1.40304
zhu1_Ghi#S33809153	0	7.67243	10.3004	10.9687	10.5736
zhu1_Ghi#S42327780	0	4.1093	4.19202	4.99498	7.1933
zhu1_Ghi#S42336922	0	1.25082	0.989244	2.20565	1.60404
zhu1_Ghi#S42314027	0	3.13574	1.56262	3.61714	1.97758
zhu1_Ghi#S33809077	0	3.11599	1.41923	3.5788	2.97803
zhu1_Ghi#S28666592	0	1.58893	2.66516	3.37576	1.48415
zhu1_Ghi#S33810734	0	0.560412	1.08889	1.08889	0.803873
zhu1_Ghi#S29395518	0	1.53625	2.46301	2.51914	2.0286
zhu1_Ghi#S42294905	0	1.34062	1.84785	1.92971	2.06796
zhu1_Ghi#S42276332	0	5.85798	7.58496	11.4773	8.90689
zhu1_Ghi#S42288318	0	4.11695	1.47055	4.82668	3.45454
zhu1_Ghi#S43062276	0	2.15453	2.10626	2.91666	2.16822
zhu1_Ghi#S42310110	0	2.1467	2.33044	2.27457	1.96224
zhu1_Ghi#S33807068	0	1.19697	1.38864	2.48262	1.06767
zhu1_Ghi#S50824077	0	9.56415	11.9058	10.8634	11.5603
zhu1_Ghi#S28694799	0	1	1.56426	2.30587	1.86386
zhu1_Ghi#S42318193	0	6.85798	5.78136	8.72451	10.7013
zhu1_Ghi#S42276646	0	1.83693	2.31978	2.70168	1.91722
zhu1_Ghi#S42314587	0	1.05175	0.648321	1.17226	0.855972
zhu1_Ghi#S33819797	0	5.85798	8.683	7.82018	7.13955
zhu1_Ghi#S42358712	0	9.50779	7.94837	8.90689	10.8849
zhu1_Ghi#S30011208	0	3.35625	4.02155	5.2338	5.15125
zhu1_Ghi#S33820676	0	1.26471	0.600699	0.983181	0.972958
zhu1_Ghi#S28675100	0	9.32418	12.0241	11.8956	13.1499
zhu1_Ghi#S33819543	0	0.984533	1.0399	1.46708	1.95574
zhu1_Ghi#S28689288	0	1.22004	0.869213	1.38273	1.12244
zhu1_Ghi#S33832032	0	1.21715	1.64157	1.91567	1.46462
zhu1_Ghi#S33812840	0	1.36158	2.27379	3.40839	1.75008
zhu1_Ghi#S42304790	0	3.34209	3.6764	5.07293	3.7866
zhu1_Ghi#S42293023	0	10.0741	9.09803	11.917	8.72451
zhu1_Ghi#S42307334	0	1.55887	2.13313	2.72537	2.23199
zhu1_Ghi#S42284422	0	2.05114	2.39387	4.32341	1.77947
zhu1_Ghi#S33804973	0	7.86419	9.98584	10.8849	12.6069
zhu1_Ghi#S33801644	0	7.18982	7.35755	12.5739	6.82018
zhu1_Ghi#S42313755	0	6.44294	7.77479	8.98869	9.67772
zhu1_Ghi#S33802983	0	2.19491	2.44504	3.78719	3.05675
zhu1_Ghi#S42278276	0	1.52731	1.17619	3.22791	1.82803
zhu1_Ghi#S42279347	0	7.18982	7.94837	9.72622	11.3426
zhu1_Ghi#S42318645	0	0.379289	0.509206	0.808799	0.740931
zhu1_Ghi#S28648265	0	7.18982	8.683	12.8301	9.06609
zhu1_Ghi#S33820283	0	2.14889	1.37118	3.0423	1.22182
zhu1_Ghi#S42293974	0	1.40809	1.09251	1.42445	1.48976
zhu1_Ghi#S33829123	0	1.383	0.959219	2.60953	2.08517
zhu1_Ghi#S28685832	0	10.0334	7.77479	13.4039	10.7262
zhu1_Ghi#S42314192	0	2.03432	1.28513	3.82932	2.74177
zhu1_Ghi#S42306329	0	2.55107	2.19599	3.46065	2.29123
zhu1_Ghi#S33810400	0	1.79094	2.16237	2.19432	3.19977
zhu1_Ghi#S42324810	0	7.86419	11.2521	11.0286	10.3106
zhu1_Ghi#S42327604	0	1.67901	1.08228	1.69101	1.25749
zhu1_Ghi#S42335039	0	4.27945	4.52434	6.24722	5.09373
zhu1_Ghi#S33808676	0	1.79272	1.22775	1.83543	1.27061
zhu1_Ghi#S42355615	0	1.22292	1.64775	2.01687	1.39837
zhu1_Ghi#S42320143	0	2.3967	3.3096	5.04579	3.07203
zhu1_Ghi#S30000210	0	2.22825	2.43982	3.66061	1.20443
zhu1_Ghi#S42296425	0	2.18319	1.59628	3.03609	1.02539
zhu1_Ghi#S33813834	0	4.85521	4.61589	5.07599	3.70284
zhu1_Ghi#S33805612	0	2.28314	1.86154	2.97491	1.1678
zhu1_Ghi#S42360666	0	5.51833	5.81592	6.32159	3.97133
zhu1_Ghi#S42325290	0	1.43494	2.0199	2.76475	0.654503
zhu1_Ghi#S33808455	0	11.0539	10.0238	10.7499	8.13955
zhu1_Ghi#S33848246	0	2.52758	1.83832	2.49052	1.59305
zhu1_Ghi#S33847457	0	10.5078	8.47573	9.21189	15.2358
zhu1_Ghi#S28640082	0	1.7156	2.01035	1.76839	2.9992
zhu1_Ghi#S42363833	0	1.33258	1.95936	2.43329	0.648835
zhu1_Ghi#S42297305	0	0.945401	0.827745	0.860142	1.16177
zhu1_Ghi#S33797416	0	1.36955	0.440364	0.898266	1.12035
zhu1_Ghi#S28673288	0	10.2216	11.6344	10.374	12.8246
zhu1_Ghi#S42291524	0	3.53513	4.04358	3.52356	3.152
zhu1_Ghi#S42284141	0	1.04332	1.49708	1.92504	0.427369
zhu1_Ghi#S42319041	0	1.27173	1.79861	1.38959	1.71303
zhu1_Ghi#S28696203	0	6.85798	9.53138	7.40088	9.57365
zhu1_Ghi#S42285796	0	1.76463	1.33529	1.43088	1.75112
zhu1_Ghi#S42360166	0	3.25458	2.69593	2.77923	4.0771
zhu1_Ghi#S42303606	0	2.16781	1.77154	2.23408	1.19041
zhu1_Ghi#S42305884	0	1.34126	2.19555	2.36719	0.653358
zhu1_Ghi#S42314132	0	0.808091	0.899592	0.759694	0.710272
zhu1_Ghi#S33812780	0	1.95706	1.7457	1.56247	1.26658
zhu1_Ghi#S42307130	0	1.14338	2.79839	3.12737	0.876498
zhu1_Ghi#S33816419	0	4.38934	0.440103	2.20099	2.65181
zhu1_Ghi#S42312469	0	0.65491	1.17301	0.903948	0.597344
zhu1_Ghi#S42290692	0	1.87447	4.12592	3.93161	2.78582
zhu1_Ghi#S42283483	0	1.89886	1	1.22094	1.53165
zhu1_Ghi#S42320499	0	0.722808	1.6591	1.51964	0.862637
zhu1_Ghi#S42320718	0	3.69961	3.91438	3.19063	3.51585
zhu1_Ghi#S42296824	0	2.00178	1.23746	1.2577	1.30579
zhu1_Ghi#S42321672	0	0.819992	1.34737	1.00984	0.575057
zhu1_Ghi#S33806128	0	0.905241	1.75152	1.4122	0.537474
zhu1_Ghi#S29996881	0	1.41548	0.599176	1.06744	0.483044
zhu1_Ghi#S42318582	0	1.10309	2.0199	1.64599	0.654503
zhu1_Ghi#S42328405	0	1.90731	1.74482	1.68043	0.979378
zhu1_Ghi#S33800555	0	1.53626	2.38529	2.497	0.613389
zhu1_Ghi#S42356709	0	3.76159	5.4152	3.58702	2.79375
zhu1_Ghi#S33825854	0	2.20748	1.3203	1.46606	2.06737
zhu1_Ghi#S42301322	0	9.44915	9.58308	7.40088	6.82018
zhu1_Ghi#S42311070	0	1.22344	1.88769	1.30847	0.817925
zhu1_Ghi#S42291382	0	0.871844	1.71746	1.1487	0.724962
zhu1_Ghi#S42296539	0	1.71175	3.07298	2.13137	2.75759
zhu1_Ghi#S42320853	0	2.7764	0.900624	1.61298	1.06762
zhu1_Ghi#S42305830	0	2.3148	2.7616	1.97798	1.43471
zhu1_Ghi#S53281676	0	1.15347	1.08331	1.17721	0.469598
zhu1_Ghi#S42292227	0	0.400765	1.2521	1.13887	0.179184
zhu1_Ghi#S42335229	0	0.5701	1.38898	1.03388	0.353194
zhu1_Ghi#S42361970	0	0.790149	0.952424	0.693861	0.927948
zhu1_Ghi#S30006691	0	11.9084	12.9613	9.77314	14.0858
zhu1_Ghi#S42328627	0	2.70096	0.727541	1.24049	1.77144
zhu1_Ghi#S33818260	0	1.3982	1.75278	1.17623	1.15459
zhu1_Ghi#S33830854	0	4.42891	2.70096	2.71431	4.9776
zhu1_Ghi#S42317777	0	5.2384	4.19129	3.52356	3.34971
zhu1_Ghi#S42291457	0	0.383867	1.25792	1.09106	0.178219
zhu1_Ghi#S33820204	0	2.12564	1.17021	1.19836	1.93483
zhu1_Ghi#S53281677	0	1.78624	0.0122558	0.54962	1.06142
zhu1_Ghi#S42278529	0	0.530557	0.777789	0.521476	0.604802
zhu1_Ghi#S33805641	0	2.43164	3.05139	2.06316	1.9386
zhu1_Ghi#S42297149	0	1.30704	1.06002	0.962492	0.676475
zhu1_Ghi#S42294137	0	2.92288	2.96239	2.14524	2.17662
zhu1_Ghi#S28641583	0	1.97731	0.469723	0.883987	1.76415
zhu1_Ghi#S48378610	0	1.16972	1.80653	1.2492	2.02638
zhu1_Ghi#S32492309	0	3.30581	8.28589	5.36167	4.53436
zhu1_Ghi#S42284079	0	1.69357	3.16398	2.47873	3.152
zhu1_Ghi#S33810032	0	0.493979	1.50374	1.04552	0.48241
zhu1_Ghi#S33813167	0	2.20597	2.37556	1.6524	1.73088
zhu1_Ghi#S42302878	0	0.770376	1.75152	1.36737	1.20074
zhu1_Ghi#S53281686	0	1.04676	2.48577	1.87602	1.63211
zhu1_Ghi#S42313980	0	0.891081	2.56931	1.69406	0.797255
zhu1_Ghi#S28676403	0	3.60156	4.44785	3.2338	5.53167
zhu1_Ghi#S42294517	0	4.74137	4.92846	3.41504	3.74177
zhu1_Ghi#S33815971	0	3.27713	3.22904	2.423	1.85171
zhu1_Ghi#S42357540	0	2.88456	1.97216	1.55144	2.01309
zhu1_Ghi#S42332060	0	2.48094	2.68014	2.02788	1.35541
zhu1_Ghi#S42357373	0	0.2025	0.45057	0.335074	0.369475
zhu1_Ghi#S33824883	0	5.78185	3.1093	2.87082	5.06369
zhu1_Ghi#S42322442	0	0.590391	1.76923	1.29985	0.714889
zhu1_Ghi#S33840733	0	8.67243	11.6834	7.82018	11.2784
zhu1_Ghi#S33807925	0	2.19491	3.69193	2.16922	1.56487
zhu1_Ghi#S30009136	0	3.08329	2.53426	1.79272	2.10775
zhu1_Ghi#S42310993	0	4.56817	4.02155	3.70864	2.06529
zhu1_Ghi#S28710676	0	5.85798	10.6092	10.1046	12.7962
zhu1_Ghi#S33810976	0	1.03342	0.985842	0.818582	1.65195
zhu1_Ghi#S42316708	0	1.50983	2.24755	1.44639	2.25879
zhu1_Ghi#S28699269	0	3.70162	3.63091	3.45384	6.23301
zhu1_Ghi#S42292522	0	0.629382	2.04339	1.26197	0.998723
zhu1_Ghi#S42316925	0	1.22751	1.58061	1.06156	1.8698
zhu1_Ghi#S42322362	0	0.381924	1.14907	0.918534	0.623661
zhu1_Ghi#S42316328	0	10.8642	11.1687	7.82018	13.6359
zhu1_Ghi#S42360036	0	0.569095	0.827503	0.61862	1.14957
zhu1_Ghi#S42362851	0	2.1724	1.65045	1.23826	2.0982
zhu1_Ghi#S42307812	0	0.871763	1.78626	1.02122	1.38418
zhu1_Ghi#S28663290	0	0.63509	1.31214	0.76627	1.13921
zhu1_Ghi#S42360201	0	1.37156	1.68732	1.0725	1.79209
zhu1_Ghi#S28679832	0	0.834096	0.648453	0.472859	0.835719
zhu1_Ghi#S28640623	0	1.52434	6.23095	3.12367	2.28586
zhu1_Ghi#S42359857	0	0.500074	2.39663	1.2626	0.671617
zhu1_Ghi#S42357644	0	8.44708	13.5445	0	7.40088
zhu1_Ghi#S42286012	0	1.82651	0.895026	-0.609647	1.57237
zhu1_Ghi#S42303602	0	1.23251	1.81966	-0.956245	1.22432
zhu1_Ghi#S42308314	0	0.997938	1.71746	-0.462526	1.89142
zhu1_Ghi#S42331565	0	2.56389	2.59469	0.353055	2.71121
zhu1_Ghi#S33801703	0	1.17845	4.35567	-2.35066	2.3982
zhu1_Ghi#S33828914	0	10.0741	11.5708	0	9.90689
zhu1_Ghi#S42325271	0	3.87952	1.86537	-0.415038	4.76424
zhu1_Ghi#S33837231	0	8.86419	14.5059	0	8.90689
zhu1_Ghi#S28678846	0	2.43164	3.43658	-0.200299	2.80098
zhu1_Ghi#S33825414	0	2.86402	2.52102	1.00243	2.39046
zhu1_Ghi#S42330032	0	0.335753	1.43046	-0.828973	1.53242
zhu1_Ghi#S28665895	0	0.573735	3.64305	-0.928014	2.27971
zhu1_Ghi#S42307808	0	2.36476	2.32947	-0.11469	3.38057
zhu1_Ghi#S33811392	0	5.85798	7.09803	0	11.6262
zhu1_Ghi#S42340057	0	1.68153	1.36151	-0.259951	1.11597
zhu1_Ghi#S28696402	0	0.313876	1.19382	-0.798017	1.03046
zhu1_Ghi#S33817367	0	0.900928	1.20888	0.0665977	0.855909
zhu1_Ghi#S29395301	0	0.693573	2.79458	-1.53249	2.9057
zhu1_Ghi#S42310242	0	3.62015	4.48065	-0.667425	4.49683
zhu1_Ghi#S33802533	0	0.615894	0.832864	0.3252	0.898229
zhu1_Ghi#S42306550	0	10.4788	11.3614	0	8.82018
zhu1_Ghi#S28671572	0	8.67243	10.268	0	12.8742
zhu1_Ghi#S42322161	0	10.93	8.86419	0	7.40088
zhu1_Ghi#S42318267	0	10.8865	7.09803	0	7.62936
zhu1_Ghi#S33812268	0	0.405967	1.54925	-0.395083	2.19749
zhu1_Ghi#S30007117	0	12.0637	14.0915	0	10.3106
zhu1_Ghi#S33810101	0	2.04214	2.13234	0.0123133	1.9677
zhu1_Ghi#S42294035	0	0.790937	1.07311	-0.382087	0.861425
zhu1_Ghi#S42283532	0	0.498713	0.451739	-0.0841178	0.812322
zhu1_Ghi#S42337571	0	10.1497	11.8742	0	9.57365
zhu1_Ghi#S42361235	0	2.24736	3.72166	-0.256637	4.02778
zhu1_Ghi#S28675845	0	6.85798	11.42	0	8.82018
zhu1_Ghi#S42322789	0	1.13367	0.371725	-0.360713	0.821391
zhu1_Ghi#S42287218	0	1.24675	1.9982	0.445111	2.377
zhu1_Ghi#S33808438	0	2.01912	1.15384	-0.125835	1.38929
zhu1_Ghi#S33805622	0	1.03764	0.568833	0.413902	0.899426
zhu1_Ghi#S33806053	0	3.3183	3.92554	-2.88545	2.72795
zhu1_Ghi#S28671650	0	10.9513	11.8849	0	10.1762
zhu1_Ghi#S42319931	0	7.02811	7.50728	-0.947533	5.13005
zhu1_Ghi#S42357667	0	1.40667	0.494423	0.314673	0.783194
zhu1_Ghi#S42316113	0	2.31301	1.82772	-1.58155	2.27443
zhu1_Ghi#S42314845	0	0.400765	1.08228	0.00961444	0.553905
zhu1_Ghi#S28708123	0	1.79803	4.30538	-0.418869	3.41025
zhu1_Ghi#S53281668	0	2.09767	2.08693	-1.0672	1.66515
zhu1_Ghi#S42327821	0	4.88539	3.33549	-1.8909	5.56145
zhu1_Ghi#S42291014	0	3.09368	3.08003	1.14075	3.84224
zhu1_Ghi#S30016407	0	1.45139	1.10697	-0.319568	0.502871
zhu1_Ghi#S33814301	0	1.75737	2.40692	0.290318	1.46065
zhu1_Ghi#S42359590	0	1.18593	3.25945	-0.442106	1.39206
zhu1_Ghi#S29992550	0	0.849485	5.15521	-2.52804	3.31656
zhu1_Ghi#S28642453	0	1.4589	0.597462	0.250669	0.967776
zhu1_Ghi#S42282319	0	1.13985	2.2365	0.561623	1.59879
zhu1_Ghi#S42363404	0	1.56338	1.47579	-0.336283	0.968106
zhu1_Ghi#S33824674	0	13.1951	12.4273	0	12.7731
zhu1_Ghi#S42295318	0	2.47339	0.727541	0.0719861	1.59388
zhu1_Ghi#S42362559	0	14.5134	13.5345	0	8.72451
zhu1_Ghi#S33819213	0	2.19974	1.54881	-0.611993	2.06704
zhu1_Ghi#S42298717	0	1.38132	1.60991	-0.182765	0.539198
zhu1_Ghi#S28670833	0	1.66317	2.22907	0.720029	3.20313
zhu1_Ghi#S29997609	0	0.730671	1.47994	0.584963	1.19858
zhu1_Ghi#S42313151	0	3.1093	3.63636	0.645992	3.19348
zhu1_Ghi#S42303990	0	12.5008	11.6591	0	10.4336
zhu1_Ghi#S33838239	0	6.85798	8.09803	0	8.27612
zhu1_Ghi#S33808527	0	1.99495	1.737	-0.574765	0.932054
zhu1_Ghi#S42325161	0	4.55964	5.37798	2.45974	6.66641
zhu1_Ghi#S42359206	0	7.86419	11.6834	0	7.13955
zhu1_Ghi#S42311107	0	1.51335	3.67548	-0.220769	1.65318
zhu1_Ghi#S28671136	0	1.98208	4.8118	-0.532495	1.93627
zhu1_Ghi#S33813406	0	1.09682	1.15967	-0.207526	0.791801
zhu1_Ghi#S33818095	0	10.1497	10.7764	0	10.1046
zhu1_Ghi#S42359979	0	1.28942	3.64123	-1.68563	3.38995
zhu1_Ghi#S33784215	0	10.388	12.6468	5.80736	13.6167
zhu1_Ghi#S33821157	0	1.44059	0.723762	0.441583	1.4453
zhu1_Ghi#S42287584	0	4.50371	3.73909	0.274297	3.11977
zhu1_Ghi#S30010560	0	1.08839	0.446711	-0.0243855	0.862473
zhu1_Ghi#S28710492	0	0.800967	4.28074	-2.51245	3.05687
zhu1_Ghi#S33812630	0	2.60826	4.68644	1.07199	5.03071
zhu1_Ghi#S28685770	0	1.88864	1.34753	0.290818	1.68364
zhu1_Ghi#S33839735	0	7.18982	16.3333	0	6.40939
zhu1_Ghi#S42300985	0	0.84366	1.40736	-0.207919	1.94265
zhu1_Ghi#S28689755	0	0.428367	2.12561	-0.77965	2.01863
zhu1_Ghi#S42275974	0	2.01652	1.64856	0.20545	2.38444
zhu1_Ghi#S37231141	0	2.59141	1.76507	0.682623	2.10545
zhu1_Ghi#S42286997	0	4.17982	2.59091	1.52725	5.25508
zhu1_Ghi#S28710645	0	3.49401	4.60217	1.24541	6.63573
zhu1_Ghi#S42319611	0	7.67243	12.2357	0	5.80736
zhu1_Ghi#S28668824	0	1.30135	2.04175	0.0681332	0.831709
zhu1_Ghi#S33830581	0	9.08134	10.1444	1.14559	6.90347
zhu1_Ghi#S30002672	0	2.06374	2.68775	0.967497	1.99374
zhu1_Ghi#S42281137	0	0.422872	0.524183	0.142688	0.377962
zhu1_Ghi#S42302588	0	8.03342	11.719	5.80736	9.90689
zhu1_Ghi#S42282511	0	2.47583	1.87156	-0.564803	0.667777
zhu1_Ghi#S42324128	0	3.06369	3.1505	1.38466	4.01825
zhu1_Ghi#S42313796	0	2.98823	2.48559	-0.346706	0.876498
zhu1_Ghi#S28644704	0	5.7607	6.63747	3.62158	7.93328
zhu1_Ghi#S33810845	0	11.3072	8.94544	5.80736	11.0855
zhu1_Ghi#S42301201	0	2.79094	1.28869	0.683863	1.55368
zhu1_Ghi#S42302796	0	1.76859	1.74844	0.855909	3.03981
zhu1_Ghi#S28645057	0	11.8865	17.1402	7.13955	12.1941
zhu1_Ghi#S42328548	0	1.7349	2.93976	1.32193	2.10912
zhu1_Ghi#S42321708	0	2.39571	3.73276	1.86142	3.70756
zhu1_Ghi#S42301518	0	2.17663	2.88994	0.932493	1.74846
zhu1_Ghi#S42296572	0	2.41112	3.31117	1.84078	2.78744
zhu1_Ghi#S42277199	0	1.77637	2.18785	1.28496	1.9357
zhu1_Ghi#S41505184	0	2.42415	2.7259	1.43372	3.32193
zhu1_Ghi#S28710434	0	1.35988	2.30161	0.565569	1.25372
zhu1_Ghi#S42356057	0	2.1602	5.19304	1.82545	5.44148
zhu1_Ghi#S42324594	0	2.21715	3.7329	2.01863	3.27456
zhu1_Ghi#S42294669	0	3.27854	3.82882	1.7997	5.01825
zhu1_Ghi#S28644503	0	1.96009	1.98967	0.732647	1.27275
zhu1_Ghi#S42284837	0	0.528158	0.802792	0.34847	0.885214
zhu1_Ghi#S42293049	0	8.77149	11.9661	6.40939	12.3267
zhu1_Ghi#S42310306	0	2.62115	3.08317	1.42386	2.07519
zhu1_Ghi#S42355975	0	12.2735	11.7305	5.80736	8.72451
zhu1_Ghi#S42306992	0	2.08206	2.07905	0.785003	1.38464
zhu1_Ghi#S42293189	0	0.458721	0.832166	0.155347	0.263406
zhu1_Ghi#S42293026	0	1.19737	0.974374	0.49542	0.809728
zhu1_Ghi#S42299866	0	1.2267	1.60143	0.373783	0.590472
zhu1_Ghi#S42359881	0	2.23232	1.99408	0.738233	1.13625
zhu1_Ghi#S42356539	0	2.58948	2.04604	1.0254	1.5368
zhu1_Ghi#S42318843	0	3.30454	4.80766	1.92119	2.13196
zhu1_Ghi#S42292169	0	1.59201	1.21729	0.729877	0.92802
zhu1_Ghi#S28642069	0	1.52661	2.06326	0.768562	0.84341
zhu1_Ghi#S42296931	0	1.83113	0.585433	-0.0916998	0.548304
zhu1_Ghi#S33820903	0	2.24396	1.55767	0.144597	0.766216
zhu1_Ghi#S42313952	0	0.875501	0.934431	0.546035	0.514573
zhu1_Ghi#S42339597	0	1.0373	0.717043	0.104656	0.367904
zhu1_Ghi#S42331937	0	0.341493	1.66439	-0.417251	0.837868
zhu1_Ghi#S42333492	0	3.48441	2.7793	1.14901	1.58343
zhu1_Ghi#S28710486	0	3.55901	1.9348	0.391358	1.24049
zhu1_Ghi#S28687795	0	0.361081	1.40063	-0.0494005	0.726545
zhu1_Ghi#S42305121	0	-0.114804	1.19189	-0.553762	0.678224
zhu1_Ghi#S42289922	0	0.0785972	1.24923	-0.231981	0.842732
zhu1_Ghi#S42363619	0	0.872091	1.3223	0.00634463	0.252259
zhu1_Ghi#S42330198	0	1.92149	1.30017	-0.605793	0.525359
zhu1_Ghi#S42314982	0	1.34062	2.73383	0.710058	0.754888
zhu1_Ghi#S28644892	0	2.31334	5.94658	-3.26679	2.22048
zhu1_Ghi#S42332671	0	1.21086	1.12267	-0.778246	0.599283
zhu1_Ghi#S42303317	0	1.26438	1.14747	-0.56285	0.397388
zhu1_Ghi#S33806619	0	1.21434	2.47994	1.06856	1.19997
zhu1_Ghi#S42312242	0	2.6922	6.73571	1.87447	2.65025
zhu1_Ghi#S33815468	0	0.360895	1.38224	0.276362	0.424629
zhu1_Ghi#S33822352	0	0.850285	4.19137	0.782409	1.15797
zhu1_Ghi#S42304244	0	0.594756	1.11218	0.579775	0.44841
zhu1_Ghi#S42293801	0	0.213069	1.83282	0.119299	0.119299
zhu1_Ghi#S42307837	0	-0.0869048	1.6713	-0.260259	1.5515
zhu1_Ghi#S28703197	0	0.55731	1.47464	-0.132643	0.102161
zhu1_Ghi#S42296540	0	1.02833	2.70016	1.03429	0.966125
zhu1_Ghi#S28639844	0	0.490008	2.14503	-0.798017	0.267933
zhu1_Ghi#S42362315	0	0.475002	1.98606	-1.56974	1.70367
zhu1_Ghi#S42298856	0	0.268098	0.832356	0.251831	0.389242
zhu1_Ghi#S42313236	0	1.01333	2.28796	1.06801	2.01863
zhu1_Ghi#S33812059	0	0.434992	1.89334	0.3897	0.653416
zhu1_Ghi#S42299263	0	0.298974	3.65336	0.390211	1.93598
zhu1_Ghi#S33829841	0	2.54784	1.45992	-1.66207	1.95644
zhu1_Ghi#S33800061	0	0.0124448	1.84611	-0.0845643	1.90212
zhu1_Ghi#S42355637	0	0	13.0147	0	6.40939
zhu1_Ghi#S33786106	0	1.01147	3.88004	0.584963	5.40903
zhu1_Ghi#S42300818	0	0.176662	1.43509	0.305844	0.660269
zhu1_Ghi#S33803044	0	0.469903	1.89272	-0.516589	0.0928157
zhu1_Ghi#S33816968	0	1.27854	4.70813	1.87082	3.52356
zhu1_Ghi#S33810670	0	0.677489	3.70223	0.902378	2.35237
zhu1_Ghi#S42362856	0	0.194219	1.29522	0.372684	0.734443
zhu1_Ghi#S42286066	0	0.258862	2.37741	0.658749	0.620238
zhu1_Ghi#S42357621	0	-0.648156	2.8539	-0.263034	1.44108
zhu1_Ghi#S42355828	0	-0.283327	3.21472	-2.57428	3.99436
zhu1_Ghi#S42297247	0	0.113092	0.440158	-0.338169	0.7705
zhu1_Ghi#S48391881	0	0.0526269	3.86719	-3.52804	2.00724
zhu1_Ghi#S33826385	0	-0.117794	0.730203	-0.781298	0.482873
zhu1_Ghi#S28658093	0	2.32193	2.76366	-1.32193	0.483602
zhu1_Ghi#S42283465	0	1.94235	0.609541	-0.296132	0.481171
zhu1_Ghi#S42293197	0	-0.378988	1.9678	0.248679	0.575408
zhu1_Ghi#S30697766	0	-0.339733	1.22634	0.180584	0.200163
zhu1_Ghi#S42360167	0	-1.08489	4.38405	1.58999	1.3679
zhu1_Ghi#S42294658	0	-0.749819	1.23699	0.226722	0.0680067
zhu1_Ghi#S50824073	0	-1.01963	2.88858	0.310183	1.77923
zhu1_Ghi#S42327866	0	-0.302169	1.44583	0.708478	0.372864
zhu1_Ghi#S33832193	0	-0.399037	0.953677	0.068089	0.653052
zhu1_Ghi#S42335388	0	0.0866455	1.16529	0.836819	0.146137
zhu1_Ghi#S33810399	0	-1.49332	2.00856	0.372121	0.607395
zhu1_Ghi#S42332283	0	-0.154417	0.366351	0.11152	0.139974
zhu1_Ghi#S28671405	0	0.354696	1.97604	1.19462	0.416255
zhu1_Ghi#S33803686	0	0.103093	6.78306	2.76475	3.87082
zhu1_Ghi#S28678325	0	0.647191	3.81161	2.42321	2.0295
zhu1_Ghi#S42305249	0	-0.786931	0.945902	0.142886	0.564407
zhu1_Ghi#S42289221	0	-0.37869	0.737977	0.383517	0.350982
zhu1_Ghi#S29994149	0	-0.613699	0.832166	0.237141	0.436633
zhu1_Ghi#S42329767	0	-0.0983177	1.02656	0.254071	0.779231
zhu1_Ghi#S42317542	0	0.0615822	1.26423	0.945408	0.499419
zhu1_Ghi#S42305488	0	-0.627058	1.3171	0.788496	0.603578
zhu1_Ghi#S42340389	0	0.125359	2.38259	1.17771	2.03679
zhu1_Ghi#S42283628	0	-0.646522	1.15072	0.41595	0.798457
zhu1_Ghi#S42285221	0	0.27377	0.992958	0.85778	0.485444
zhu1_Ghi#S33783402	0	1.11136	6.82443	3.47873	6.21378
zhu1_Ghi#S42357674	0	-0.168389	0.81102	0.957498	0.0435185
zhu1_Ghi#S28673318	0	-1.207	2.28796	2.5004	-0.138575
zhu1_Ghi#S42292389	0	-0.718121	1.69709	0.155347	1.57545
zhu1_Ghi#S42305362	0	0	14.4888	10.0674	12.6893
zhu1_Ghi#S28710444	0	-0.296982	3.62793	3.15795	2.59388
zhu1_Ghi#S48391966	0	-2.34483	7.34771	6.73584	4.53271
zhu1_Ghi#S42358663	0	0.177346	1.16545	1.00061	0.630893
zhu1_Ghi#S33811395	0	0.310543	1.18524	0.837635	0.933935
zhu1_Ghi#S42328901	0	-0.137075	0.841552	0.947612	0.424119
zhu1_Ghi#S42311186	0	0.281879	2.80592	2.63701	1.55907
zhu1_Ghi#S28694855	0	0.0526269	1.68906	1.71242	1.00668
zhu1_Ghi#S42336252	0	0	11.7536	8.51964	10.3106
zhu1_Ghi#S33802805	0	-0.472356	0.899695	0.0955036	0.862917
zhu1_Ghi#S42316717	0	-0.975018	1.16572	0.265395	1.06694
zhu1_Ghi#S33821343	0	-0.735478	1.63711	2.08843	0.3252
zhu1_Ghi#S28650835	0	0	12.869	11.0478	11.5053
zhu1_Ghi#S42334905	0	-0.122685	1.0963	0.80509	1.06362
zhu1_Ghi#S42285357	0	-0.508653	0.692069	0.779727	-0.0636737
zhu1_Ghi#S29994046	0	1.27324	3.49925	2.54935	3.36353
zhu1_Ghi#S42334123	0	-0.266336	0.572543	0.616223	0.275007
zhu1_Ghi#S28710543	0	-0.224527	1.04682	0.896832	0.896832
zhu1_Ghi#S33830356	0	-0.348155	1.54574	0.361932	1.61817
zhu1_Ghi#S42312210	0	0.917538	4.52936	2.2338	4.94685
zhu1_Ghi#S28710382	0	0	10.2021	9.14211	9.34207
zhu1_Ghi#S42307059	0	-0.434441	1.08156	0.727628	1.19555
zhu1_Ghi#S28671034	0	0	10.9054	11.8634	10.1046
zhu1_Ghi#S33819977	0	2.34744	6.40876	5.17379	6.74327
zhu1_Ghi#S42301819	0	0	11.0802	10.9887	12.2866
zhu1_Ghi#S33801143	0	0.324464	1.39265	1.37482	1.37482
zhu1_Ghi#S28667101	0	1.47004	3.4426	2.63701	3.63728
zhu1_Ghi#S33804254	0	-1.39209	1.66373	0.503145	2.04288
zhu1_Ghi#S28669225	0	-0.558368	3.36815	4.92865	1.97803
zhu1_Ghi#S42306347	0	0.792724	2.65901	3.03314	1.79117
zhu1_Ghi#S42335535	0	0	14.1361	13.8496	17.3707
zhu1_Ghi#S28683486	0	-0.887358	2.13339	0.874165	2.52691
zhu1_Ghi#S42295058	0	-0.544375	1.35449	1.1861	1.74401
zhu1_Ghi#S28641443	0	0	10.9263	11.4773	13.9405
zhu1_Ghi#S42312688	0	0	7.35755	8.82018	9.90689
zhu1_Ghi#S30016889	0	0	13.3763	13.4039	15.9502
zhu1_Ghi#S33814097	0	0.52822	3.4271	1.85428	4.18541
zhu1_Ghi#S33802996	0	-1.97019	2.3364	1.71421	2.82646
zhu1_Ghi#S28710678	0	-1.69661	3.48844	3.72386	4.77212
zhu1_Ghi#S28672549	0	0	9.36194	11.6262	9.77314
zhu1_Ghi#S42303342	0	-0.243749	0.832479	0.998325	1.15459
zhu1_Ghi#S42359358	0	-0.564593	0.944521	0.740645	1.26784
zhu1_Ghi#S33803852	0	0	9.53138	10.0674	12.0858
zhu1_Ghi#S28675691	0	-7.07682	6.80544	4.95144	6.47681
zhu1_Ghi#S42355249	0	-0.243749	0.639699	0.848369	0.900405
zhu1_Ghi#S42281981	0	-1.30197	2.94073	3.09087	4.06855
zhu1_Ghi#S33806639	0	-0.484279	2.34715	3.60704	2.20313
zhu1_Ghi#S28642325	0	-0.393698	1.93584	2.37248	2.94343
zhu1_Ghi#S42313195	0	0.155235	0.906042	1.11686	0.810383
zhu1_Ghi#S42310688	0	0.353307	1.14515	1.16127	1.30802
zhu1_Ghi#S42345862	0	0	9.02514	13.1499	13.7847
zhu1_Ghi#S42276837	0	0.152438	0.924932	1.06859	1.10676
zhu1_Ghi#S33795671	0	-0.383879	0.520257	0.571116	0.479993
zhu1_Ghi#S42292964	0	0.261585	1.22549	1.31845	1.55963
zhu1_Ghi#S42297991	0	-0.0134623	2.81626	4.1771	2.71242
zhu1_Ghi#S42282155	0	0.28523	1.88662	2.07039	2.65588
zhu1_Ghi#S33812481	0	-0.125213	0.671215	1.17316	0.498179
zhu1_Ghi#S28665620	0	-0.826712	1.4092	0.351913	1.9883
zhu1_Ghi#S42280828	0	-1.47327	1.02582	0.290318	1.00743
zhu1_Ghi#S28631546	0	0	7.35755	8.82018	10.6768
zhu1_Ghi#S42322525	0	-0.228511	1.60918	2.21128	2.26209
zhu1_Ghi#S42276811	0	0.69889	2.07199	1.71533	2.77144
zhu1_Ghi#S33824380	0	-5.75489	3.87992	1.38466	5.45639
zhu1_Ghi#S42302855	0	0.696324	3.69426	3.45578	5.04156
zhu1_Ghi#S28669072	0	0	6.78136	11.5873	8.40514
zhu1_Ghi#S42291458	0	0	7.35755	11.0478	11.3106
zhu1_Ghi#S42278045	0	0	9.47776	14.4664	12.9118
zhu1_Ghi#S42297414	0	0	7.94837	12.2282	10.6519
zhu1_Ghi#S42293453	0	-0.472389	1.7302	2.9131	1.52279
zhu1_Ghi#S42292237	0	-0.209587	1.10936	0.91615	1.72837
zhu1_Ghi#S42296791	0	0.311529	0.849265	1.10252	1.11433
zhu1_Ghi#S42275997	0	-0.471915	0.599772	0.37075	0.942606
zhu1_Ghi#S28708852	0	0.111361	2.43658	3.88837	1.06529
zhu1_Ghi#S30009193	0	0	7.94837	10.3106	11.896
zhu1_Ghi#S28664255	0	0.0771633	0.907422	1.46209	0.583781
zhu1_Ghi#S42297651	0	-0.808658	0.636367	0.323861	0.556155
zhu1_Ghi#S42321912	0	-0.36104	0.966384	1.37868	1.71014
zhu1_Ghi#S42306674	0	0.0329364	0.597462	1.04843	0.766216
zhu1_Ghi#S28710544	0	0	5.78136	11.1046	9.62571
zhu1_Ghi#S28710701	0	0	8.94544	14.8565	15.43
zhu1_Ghi#S42358354	0	-0.481869	0.608517	0.936274	0.799701
zhu1_Ghi#S42306609	0	-0.782224	0.954048	1.11379	0.506426
zhu1_Ghi#S42300854	0	-0.132413	0.981158	1.03287	1.64708
zhu1_Ghi#S28710691	0	0	9.683	12.9737	15.7876
zhu1_Ghi#S42336989	0	0.0084341	1.71576	2.84224	2.66123
zhu1_Ghi#S33812197	0	0.484977	2.37996	4.16467	2.59438
zhu1_Ghi#S42316780	0	-0.694235	2.36788	4.06797	3.41025
zhu1_Ghi#S33826269	0	0.476278	1.30704	1.86632	1.65393
zhu1_Ghi#S42287848	0	0	7.94837	13.7168	11.7258
zhu1_Ghi#S33819407	0	-0.8617	1.25514	1.85647	1.18146
zhu1_Ghi#S28710482	0	0	7.09803	12.6454	10.2784
zhu1_Ghi#S28664794	0	-0.426225	1.33558	3.34172	2.63743
zhu1_Ghi#S42293356	0	-1.00413	1.96875	4.88145	3.92233
zhu1_Ghi#S42355561	0	-0.301464	0.940033	1.85969	1.81908
zhu1_Ghi#S42291536	0	-0.563901	0.762642	1.54954	1.59239
zhu1_Ghi#S42290286	0	0.803349	2.04951	2.62232	2.08409
zhu1_Ghi#S42285143	0	-0.252789	0.751115	1.55177	0.682577
zhu1_Ghi#S28710441	0	0	5.78136	12.1228	6.40939
zhu1_Ghi#S28691549	0	0.115281	1.24914	2.52234	2.34924
zhu1_Ghi#S28684735	0	-0.885995	1.07639	2.04149	1.65347
zhu1_Ghi#S42285882	0	0.359592	1.85763	4.02159	1.97467
zhu1_Ghi#S42298599	0	0	6.78136	14.3831	14.2681
zhu1_Ghi#S42303275	0	0.234398	0.80141	1.64101	1.04094
zhu1_Ghi#S42315187	0	1.02881	2.65155	3.58317	3.79428
zhu1_Ghi#S42315298	0	-1.31353	1.85089	3.52436	3.05319
zhu1_Ghi#S30008530	0	-0.730067	0.876664	1.80429	0.956372
zhu1_Ghi#S42301584	0	-0.363527	0.697605	1.25688	1.63755
zhu1_Ghi#S28669530	0	-0.662965	1.94886	4.27794	1.03856
zhu1_Ghi#S33803501	0	-1.10868	1.46707	3.50962	2.41823
zhu1_Ghi#S42314807	0	1.48924	3.05761	4.53651	5.17674
zhu1_Ghi#S42299869	0	0.666918	1.55774	2.36459	2.03657
zhu1_Ghi#S42328495	0	0.562036	2.07479	2.58659	0.738914
zhu1_Ghi#S44690443	0	0	8.36194	20.9221	16.8483
zhu1_Ghi#S28666234	0	0.103093	2.82757	6.21378	5.76442
zhu1_Ghi#S28676794	0	-0.53648	1.12631	2.92234	1.55937
zhu1_Ghi#S42289280	0	-0.628986	0.782845	1.88582	1.3384
zhu1_Ghi#S28668478	0	0.0494791	0.666946	1.22648	1.39469
zhu1_Ghi#S42296212	0	0	5.78136	14.1044	13.6582
zhu1_Ghi#S42303947	0	-0.358837	0.380044	1.18068	1.13319
zhu1_Ghi#S28683277	0	0	5.78136	8.72451	11.1768
zhu1_Ghi#S28667543	0	0.317905	1.14061	2.01149	0.931432
zhu1_Ghi#S33816210	0	0	9.16742	16.1604	19.0786
zhu1_Ghi#S33823280	0	-1.29007	1.30752	2.22012	1.35017
zhu1_Ghi#S33795333	0	0.452924	0.924871	1.96841	1.44639
zhu1_Ghi#S30009629	0	-0.474758	1.02507	2.62505	2.65181
zhu1_Ghi#S42316908	0	0.250039	1.02389	2.45919	2.51317
zhu1_Ghi#S30018308	0	-0.614583	0.526153	1.32899	1.02655
zhu1_Ghi#S42327441	0	-0.101532	0.660653	1.55792	1.72293
zhu1_Ghi#S28659747	0	0	6.35755	12.3109	15.0309
zhu1_Ghi#S42294661	0	-0.0323044	0.534631	1.37891	0.634261
zhu1_Ghi#S28639051	0	0.649151	0.951645	1.50084	1.64101
zhu1_Ghi#S42314877	0	-0.754348	0.685611	1.8277	1.09041
zhu1_Ghi#S42300673	0	-1.68537	1.307	2.40672	2.63712
zhu1_Ghi#S42288171	0	-1.28311	1.03452	2.64084	3.32471
zhu1_Ghi#S42307789	0	-0.517366	0.440484	1.09032	0.982877
zhu1_Ghi#S42363642	0	0.639566	1.52219	1.47141	2.28362
zhu1_Ghi#S46932577	0	-0.417788	1.94003	3.38996	4.59659
zhu1_Ghi#S42316897	0	0.546528	0.964493	1.65293	1.40457
zhu1_Ghi#S33823034	0	0.591326	1.34697	2.2717	2.62676
zhu1_Ghi#S33823753	0	-0.896907	1.68529	5.77828	5.98292
zhu1_Ghi#S42316480	0	0.579432	0.902272	2.03465	1.88655
zhu1_Ghi#S42309555	0	0.62293	1.30201	3.12928	2.18813
zhu1_Ghi#S42294120	0	0.462972	1.65473	4.4612	4.10937
zhu1_Ghi#S33802587	0	-0.0704693	0.617645	1.79635	1.5334
zhu1_Ghi#S33807713	0	-0.349995	0.318441	1.37531	0.955794
zhu1_Ghi#S42341927	0	-1.17758	1.09369	2.02074	0.767296
zhu1_Ghi#S28670995	0	0	7.77479	7.13955	13.2906
zhu1_Ghi#S42360276	0	-0.236493	0.86154	2.11842	2.52705
zhu1_Ghi#S33805021	0	0.169687	0.841552	1.65334	2.05365
zhu1_Ghi#S42355641	0	0.582212	0.997938	2.1361	1.45493
zhu1_Ghi#S42333119	0	-1.27315	1.02498	2.5797	1.76117
zhu1_Ghi#S33809213	0	0.767339	1.74462	4.24145	2.93726
zhu1_Ghi#S33823440	0	0.263034	1.96309	2.40515	3.74261
zhu1_Ghi#S42303483	0	0.527611	1.17718	2.84458	3.07468
zhu1_Ghi#S42290348	0	-0.665273	0.641569	2.63641	1.88192
zhu1_Ghi#S42361832	0	2.33258	4.39062	9.74995	10.7584
zhu1_Ghi#S33825250	0	0.436682	1.88662	2.11444	3.33728
zhu1_Ghi#S42298120	0	-0.811655	0.880479	1.69603	2.61558
zhu1_Ghi#S28674845	0	0.184875	2.31572	2.14083	3.90106
zhu1_Ghi#S33806640	0	-0.997389	0.621946	0.839843	1.20209
zhu1_Ghi#S33821156	0	-0.407211	0.520488	0.977911	1.48322
zhu1_Ghi#S42308239	0	-1.00565	0.572214	2.51736	2.00528
zhu1_Ghi#S42277465	0	-0.887919	0.39681	2.01333	2.32853
zhu1_Ghi#S42332917	0	-0.623816	0.351015	0.865066	1.01904
zhu1_Ghi#S42298654	0	-1.0154	0.597163	0.554002	1.12955
zhu1_Ghi#S33815763	0	1.81117	2.27025	4.5721	4.38594
zhu1_Ghi#S42317107	0	0.698967	1.42742	2.72003	3.38995
zhu1_Ghi#S33807778	0	-0.417788	2.41297	2.95287	5.207
zhu1_Ghi#S33824444	0	1.42999	4.17141	7.44555	9.91075
zhu1_Ghi#S33812621	0	-0.345267	1.02656	3.9269	3.83835
zhu1_Ghi#S28667130	0	0.112599	0.707514	1.43591	1.93632

## Sheet: Additional file 7_Table S6-2
Gene ID	0	48	NEC	EC	GE
zhu1_Ghi#S28666997	0	-0.890212	-7.74819	-7.74819	-7.74819
zhu1_Ghi#S33792912	0	1.47877	-9	-9	-9
zhu1_Ghi#S33816814	0	0.264852	-10.5058	-10.5058	-10.5058
zhu1_Ghi#S42362141	0	-0.353477	-1.62851	-1.68218	-1.95144
zhu1_Ghi#S30014440	0	-4.41659	-10.8595	-10.8595	-10.8595
zhu1_Ghi#S30007568	0	-2.36057	-11.5454	-11.5454	-11.5454
zhu1_Ghi#S42327682	0	0.47592	-1.55842	-1.62375	-2.1547
zhu1_Ghi#S33805684	0	-5.75918	-12.2021	-12.2021	-12.2021
zhu1_Ghi#S33819437	0	-4.36852	-12.4019	-12.4019	-12.4019
zhu1_Ghi#S29997543	0	1.26387	-1.85772	-1.44542	-0.845154
zhu1_Ghi#S28644716	0	-2.76638	-6.47573	-8.36132	-8.36132
zhu1_Ghi#S33818625	0	0.653758	-1.00097	-0.713774	-1.01272
zhu1_Ghi#S30007715	0	0.235874	-1.21881	-1.06796	-1.18743
zhu1_Ghi#S42289648	0	-5.55141	-11.4094	-11.4094	-11.4094
zhu1_Ghi#S28642203	0	0.308388	-1.12255	-0.798742	-0.979414
zhu1_Ghi#S33792938	0	-1.70673	-3.60053	-4.36532	-4.55614
zhu1_Ghi#S33825568	0	-0.943416	-10.4512	-10.4512	-10.4512
zhu1_Ghi#S33809322	0	-2.29389	-10.4788	-10.4788	-10.4788
zhu1_Ghi#S42361840	0	0.112081	-1.36347	-1.31957	-1.31957
zhu1_Ghi#S42500930	0	-0.754936	-13.6579	-13.6579	-13.6579
zhu1_Ghi#S33805673	0	-0.801079	-10.3652	-10.3652	-10.3652
zhu1_Ghi#S33814072	0	-2.66144	-11.1085	-11.1085	-11.1085
zhu1_Ghi#S42285184	0	-0.481215	-3.81582	-3.17665	-3.78242
zhu1_Ghi#S42309456	0	-0.301967	-1.55403	-1.926	-2.52804
zhu1_Ghi#S42277089	0	0.112825	-1.2792	-1.07729	-0.931495
zhu1_Ghi#S42500931	0	0.28078	-11.227	-11.227	-11.227
zhu1_Ghi#S42335538	0	1.84503	-7.33985	-7.33985	-7.33985
zhu1_Ghi#S28654738	0	-0.809217	-9.92035	-9.92035	-9.92035
zhu1_Ghi#S28710485	0	-0.283317	-3.18581	-4.6589	-4.9328
zhu1_Ghi#S33811516	0	-3.25054	-10.1085	-10.1085	-10.1085
zhu1_Ghi#S28684179	0	-0.119282	-0.612002	-0.393514	-0.358748
zhu1_Ghi#S30015265	0	-2.55893	-10.4231	-10.4231	-10.4231
zhu1_Ghi#S42283868	0	1.49551	-2.46039	-2.15754	-2.41887
zhu1_Ghi#S42299995	0	0.337035	-8.33539	-8.33539	-8.33539
zhu1_Ghi#S42313827	0	-0.271381	-2.36005	-1.84197	-1.48691
zhu1_Ghi#S42357708	0	-0.683494	-1.64914	-1.91694	-2.23835
zhu1_Ghi#S33804240	0	-4.64783	-11.0908	-11.0908	-11.0908
zhu1_Ghi#S33819890	0	1.00655	-0.196557	-0.26063	0.00872381
zhu1_Ghi#S33782629	0	-0.75246	-10.4231	-10.4231	-10.4231
zhu1_Ghi#S42324430	0	-5.26858	-12.4584	-12.4584	-12.4584
zhu1_Ghi#S42291055	0	1.12861	-0.585734	-0.406966	-0.693183
zhu1_Ghi#S42322824	0	-1.25855	-3.34808	-1.71695	-3.29624
zhu1_Ghi#S42361351	0	-6.3634	-12.8063	-12.8063	-12.8063
zhu1_Ghi#S42315672	0	0.987664	-2.55403	-2.19584	-1.34671
zhu1_Ghi#S33808719	0	-2.52621	-12.5191	-6.10975	-12.5191
zhu1_Ghi#S42337466	0	-0.795386	-2.62817	-3.08721	-2.58546
zhu1_Ghi#S42328522	0	-2.17725	-10.2107	-10.2107	-10.2107
zhu1_Ghi#S42358377	0	0.132031	-1.05534	-1.68228	-0.93282
zhu1_Ghi#S42313519	0	-4.50779	-11.3658	-11.3658	-11.3658
zhu1_Ghi#S33832353	0	-2.93675	-10.6092	-10.6092	-10.6092
zhu1_Ghi#S33804458	0	-0.562273	-1.8293	-2.06778	-2.7048
zhu1_Ghi#S42315816	0	-0.780201	-2.53952	-3.14378	-3.95296
zhu1_Ghi#S28710310	0	0.208692	-1.50311	-1.71496	-1.19312
zhu1_Ghi#S33812221	0	-1.33106	-3.15099	-3.05635	-4.59452
zhu1_Ghi#S47023110	0	0.382829	-3.73334	-1.07826	-3.37331
zhu1_Ghi#S42323237	0	-0.506763	-2.07939	-1.9013	-2.35724
zhu1_Ghi#S43062271	0	-0.561017	-2.42311	-1.27425	-2.08228
zhu1_Ghi#S28704903	0	-0.43167	-2.55744	-3.10493	-2.87645
zhu1_Ghi#S33803598	0	-0.0763971	-1.68532	-0.690113	-1.29476
zhu1_Ghi#S42362624	0	-0.964349	-1.78942	-2.04235	-2.33212
zhu1_Ghi#S33819225	0	-3.41935	-10.6092	-10.6092	-10.6092
zhu1_Ghi#S33803359	0	-0.66585	-2.10289	-2.93563	-2.93563
zhu1_Ghi#S30014020	0	-0.289238	-2.77066	-1.05359	-1.72687
zhu1_Ghi#S28710354	0	0.569095	-1.81548	-1.9013	-3.35724
zhu1_Ghi#S42324706	0	2.14255	-0.559393	-0.657189	-0.101853
zhu1_Ghi#S42298827	0	-0.861661	-2.16613	-1.45023	-2.04737
zhu1_Ghi#S30013627	0	-7.27916	-15.1433	-15.1433	-15.1433
zhu1_Ghi#S42289116	0	0.242516	-2.09459	-2.08175	-1.96619
zhu1_Ghi#S33803743	0	-0.646522	-1.73494	-1.22199	-1.58496
zhu1_Ghi#S33829713	0	-1.13707	-10.3945	-10.3945	-10.3945
zhu1_Ghi#S42294942	0	-4.14061	-9.99859	-9.99859	-9.99859
zhu1_Ghi#S30007658	0	-2.86373	-10.7279	-10.7279	-10.7279
zhu1_Ghi#S42327819	0	-0.559978	-1.76072	-1.22419	-1.35593
zhu1_Ghi#S42290135	0	-0.559762	-1.53587	-1.35545	-1.64522
zhu1_Ghi#S42308415	0	0.755827	-0.485991	-0.516589	-1.1205
zhu1_Ghi#S42319971	0	0.495089	-2.48251	-3.12863	-4.29714
zhu1_Ghi#S42358471	0	-0.553923	-2.3867	-2.30252	-2.73125
zhu1_Ghi#S42363242	0	-5.20575	-12.0637	-12.0637	-12.0637
zhu1_Ghi#S42303079	0	0.609838	-1.5683	-0.772685	-0.757046
zhu1_Ghi#S42315199	0	-0.029252	-0.787695	-0.943352	-0.966401
zhu1_Ghi#S28692026	0	0.595486	-0.779	-0.139246	-1.03353
zhu1_Ghi#S42296449	0	-0.53607	-1.16742	-0.968204	-1.39596
zhu1_Ghi#S42310804	0	0.626747	-0.362312	-0.326129	-0.431913
zhu1_Ghi#S33802597	0	-3.18269	-10.6339	-10.6339	-10.6339
zhu1_Ghi#S41643091	0	0.248365	-0.883117	-0.401126	-1.35704
zhu1_Ghi#S42309661	0	-4.50159	-12.3658	-12.3658	-12.3658
zhu1_Ghi#S42291821	0	-4.38885	-13.1603	-13.1603	-13.1603
zhu1_Ghi#S33813108	0	0.461553	-1.41947	-0.944755	-0.825554
zhu1_Ghi#S42333957	0	-0.916095	-2.53068	-2.5533	-2.99079
zhu1_Ghi#S42299558	0	-0.340075	-9.45121	-9.45121	-9.45121
zhu1_Ghi#S33815635	0	-3.07686	-10.941	-10.941	-10.941
zhu1_Ghi#S42295272	0	0.0987885	-0.632303	-0.612091	-1.03976
zhu1_Ghi#S42360876	0	-2.39599	-5.29204	-4.62566	-5.94759
zhu1_Ghi#S33788008	0	-2.4361	-10.1085	-10.1085	-10.1085
zhu1_Ghi#S42314856	0	0.174188	-1.50017	-2.28628	-2.28628
zhu1_Ghi#S33808253	0	-1.88636	-11.2744	-11.2744	-11.2744
zhu1_Ghi#S42276432	0	0.287949	-1.38443	-1.17477	-1.12272
zhu1_Ghi#S42359208	0	-3.66553	-13.7397	-13.7397	-13.7397
zhu1_Ghi#S42304821	0	0.0704848	-1.44581	-0.55883	-1.198
zhu1_Ghi#S47023113	0	1.5087	-2.1412	-0.716637	-3.19683
zhu1_Ghi#S33797278	0	-4.24935	-12.5713	-12.5713	-12.5713
zhu1_Ghi#S33822840	0	1.16353	-0.356297	-0.184468	-0.610054
zhu1_Ghi#S42313168	0	-1.53648	-2.69212	-2.95264	-3.87085
zhu1_Ghi#S42314959	0	1.24591	-2.36075	-2.00256	-2.73272
zhu1_Ghi#S42319065	0	-1.46187	-11.911	-11.911	-11.911
zhu1_Ghi#S42302527	0	1.28391	-0.859657	-1.34671	-0.930249
zhu1_Ghi#S42361442	0	-1.5256	-3.03801	-3.52056	-3.56539
zhu1_Ghi#S29395183	0	-0.490505	-2.69062	-2.99724	-2.42233
zhu1_Ghi#S33793748	0	-4.24793	-11.4378	-11.4378	-11.4378
zhu1_Ghi#S33818632	0	0.684566	-2.1048	-1.74003	-1.60346
zhu1_Ghi#S42308217	0	-1.98579	-10.6582	-10.6582	-10.6582
zhu1_Ghi#S42294218	0	-0.366568	-10.275	-10.275	-10.275
zhu1_Ghi#S28662177	0	-1.53599	-3.25737	-3.21642	-5.14296
zhu1_Ghi#S42311905	0	-0.169033	-0.943966	-0.77965	-0.964725
zhu1_Ghi#S42314287	0	-5.12216	-10.9801	-10.9801	-10.9801
zhu1_Ghi#S42276823	0	3.16794	-7.33985	-7.33985	-7.33985
zhu1_Ghi#S53281697	0	0.238349	-1.63798	-1.88117	-2.93476
zhu1_Ghi#S42313654	0	-0.704544	-2.86862	-2.41184	-2.9968
zhu1_Ghi#S42300009	0	-0.244338	-1.42553	-1.70551	-2.58889
zhu1_Ghi#S28710341	0	-5.92152	-14.1064	-14.1064	-14.1064
zhu1_Ghi#S33842130	0	-0.965167	-9.99859	-9.99859	-9.99859
zhu1_Ghi#S42314061	0	-0.614163	-1.38564	-1.16384	-1.5025
zhu1_Ghi#S42298479	0	-3.18802	-12.9108	-5.28147	-12.9108
zhu1_Ghi#S42360760	0	0.45068	-0.718973	-0.893191	-0.932412
zhu1_Ghi#S42356314	0	2.57609	-1.4834	0.812655	-1.55676
zhu1_Ghi#S42320397	0	-0.0549007	-1.95851	-0.632695	-1.71197
zhu1_Ghi#S42315487	0	0.0787892	-3.39606	-0.774408	-2.54806
zhu1_Ghi#S43062269	0	1.77278	-0.453861	-0.0517774	-0.299202
zhu1_Ghi#S33827129	0	-0.169733	-1.04218	-0.915384	-0.702481
zhu1_Ghi#S42309096	0	-1.11362	-2.52066	-2.22174	-2.25391
zhu1_Ghi#S33809367	0	-0.928204	-3.39432	-3.863	-2.58546
zhu1_Ghi#S42333636	0	-2.29574	-3.68776	-3.48586	-4.4124
zhu1_Ghi#S42298077	0	0.743075	-2.55842	-2.00383	-4.33603
zhu1_Ghi#S33820539	0	-0.537433	-1.625	-1.66913	-2.87937
zhu1_Ghi#S42312756	0	-0.305934	-3.26202	-3.01356	-5.9196
zhu1_Ghi#S42326715	0	-1.07938	-2.61649	-2.40884	-4.12521
zhu1_Ghi#S54950895	0	-0.611653	-1.71484	-1.52612	-1.29589
zhu1_Ghi#S42331312	0	-0.274043	-1.40728	-1.94983	-1.48366
zhu1_Ghi#S42317904	0	-0.434441	-2.90056	-2.17841	-1.7867
zhu1_Ghi#S42314876	0	-0.458496	-1.33409	-1.3331	-2.40483
zhu1_Ghi#S33798908	0	-1.74462	-3.98237	-3.4111	-3.20622
zhu1_Ghi#S42363248	0	-0.764275	-2.74038	-2.56229	-1.77233
zhu1_Ghi#S33783329	0	-0.376898	-1.30624	-1.53804	-1.03416
zhu1_Ghi#S42316898	0	-0.508838	-1.28291	-1.90073	-1.67025
zhu1_Ghi#S33794984	0	0.402557	-1.27637	-1.86892	-0.751524
zhu1_Ghi#S55357539	0	-0.579686	-2.07546	-2.73578	-1.69044
zhu1_Ghi#S42297229	0	-0.402146	-1.04766	-1.00671	-0.730728
zhu1_Ghi#S42290543	0	0.607691	-1.43429	-1.43209	-0.678721
zhu1_Ghi#S33798664	0	-0.424592	-2.14514	-3.42299	-2.84229
zhu1_Ghi#S42296141	0	-3.01234	-4.94773	-3.90621	-5.63637
zhu1_Ghi#S28710375	0	-3.61409	-15.1508	-15.1508	-9.34346
zhu1_Ghi#S42278290	0	-0.80473	-1.64833	-2.43443	-2.14699
zhu1_Ghi#S33809741	0	-2.09075	-4.38074	-4.33922	-3.65859
zhu1_Ghi#S42358272	0	-2.25939	-4.85312	-4.80128	-3.80979
zhu1_Ghi#S33811261	0	-1.65876	-3.01616	-2.25464	-2.81426
zhu1_Ghi#S42310514	0	-0.583498	-1.3365	-1.63568	-1.24952
zhu1_Ghi#S33802490	0	-1.29539	-3.50198	-3.45866	-2.23383
zhu1_Ghi#S42297243	0	-0.234991	-1.19794	-1.41887	-0.623747
zhu1_Ghi#S42311776	0	0.131872	-2.01103	-2.12928	-1.04749
zhu1_Ghi#S28706545	0	-1.60967	-12.2021	-12.2021	-6.39477
zhu1_Ghi#S33820990	0	-0.508653	-0.836788	-0.860914	-0.930696
zhu1_Ghi#S29996901	0	-1.87479	-3.31183	-2.20337	-3.72527
zhu1_Ghi#S42342842	0	-1.4243	-2.13345	-2.97982	-2.789
zhu1_Ghi#S42333544	0	-0.809467	-1.25769	-1.79985	-1.72879
zhu1_Ghi#S42334584	0	0.0610047	-2.65463	-1.98375	-1.18934
zhu1_Ghi#S42300019	0	-0.00296302	-1.71951	-1.59894	-0.703996
zhu1_Ghi#S42294697	0	-1.60215	-2.91117	-3.45866	-2.71998
zhu1_Ghi#S28710421	0	-1.49426	-4.0281	-2.03638	-2.60304
zhu1_Ghi#S42314625	0	2.52209	-1.41504	-1.01132	0.278449
zhu1_Ghi#S42281279	0	-1.16573	-1.94738	-1.90348	-2.01797
zhu1_Ghi#S42310504	0	-3.41935	-10.6092	-10.6092	-4.80182
zhu1_Ghi#S33820115	0	-2.3504	-3.3942	-4.02943	-4.1803
zhu1_Ghi#S33804454	0	-1.24115	-3.27457	-3.03936	-1.51746
zhu1_Ghi#S42327610	0	1.573	-1.55403	-1.19584	0.184246
zhu1_Ghi#S28633888	0	-0.764586	-0.956572	-1.23602	-1.37688
zhu1_Ghi#S42296797	0	-1.83139	-5.38223	-3.67369	-2.42917
zhu1_Ghi#S42278329	0	-1.27447	-3.46421	-1.57853	-3.26231
zhu1_Ghi#S28710603	0	-1.3025	-1.77744	-1.63401	-2.36288
zhu1_Ghi#S42295597	0	-1.1862	-3.9784	-2.81631	-1.65823
zhu1_Ghi#S33815899	0	-2.97423	-3.74038	-4.42903	-5.03106
zhu1_Ghi#S42302378	0	-1.26135	-1.85613	-2.25464	-1.94568
zhu1_Ghi#S42319739	0	-1.15355	-2.73851	-1.22929	-1.90139
zhu1_Ghi#S29394632	0	-2.80659	-3.68474	-3.58309	-4.64258
zhu1_Ghi#S42361213	0	-0.713832	-1.98354	-0.800333	-1.59747
zhu1_Ghi#S33819489	0	-0.224994	-2.08566	-1.41291	-0.522363
zhu1_Ghi#S33848818	0	-2.17966	-2.83439	-3.0237	-3.64126
zhu1_Ghi#S42282295	0	-1.0623	-1.60113	-1.28914	-1.69217
zhu1_Ghi#S33807241	0	-0.665244	-0.884172	-1.12547	-1.03491
zhu1_Ghi#S42296091	0	-0.0215869	-1.88123	-0.77965	-0.669527
zhu1_Ghi#S33821181	0	0.550479	-0.381896	-0.173226	-0.784455
zhu1_Ghi#S33842212	0	-0.722319	-1.72718	-0.684919	-1.3102
zhu1_Ghi#S42307923	0	-1.97603	-10.4231	-3.28356	-10.4231
zhu1_Ghi#S42355291	0	-1.19734	-2.1249	-1.12075	-2.62948
zhu1_Ghi#S42321294	0	-0.510264	-1.77411	-0.653543	-2.0936
zhu1_Ghi#S28654729	0	-1.04105	-4.58387	-1.22312	-3.22568
zhu1_Ghi#S42301095	0	-0.88705	-1.53821	-0.842995	-2.07992
zhu1_Ghi#S42332876	0	-1.9663	-10.5324	-3.13148	-10.5324
zhu1_Ghi#S42278576	0	-0.181543	-1.30333	-0.37099	-1.76003
zhu1_Ghi#S42358912	0	-0.970975	-4.12122	-1.20032	-4.06938
zhu1_Ghi#S30010907	0	-1.60063	-2.9452	-1.0946	-3.07047
zhu1_Ghi#S42350484	0	0.689358	-1.09541	0.232131	-0.785281
zhu1_Ghi#S42326982	0	-0.472727	-1.66765	-0.517674	-2.1547
zhu1_Ghi#S28709508	0	-1.35262	-2.16585	-0.973203	-2.74054
zhu1_Ghi#S42290185	0	-0.648156	-1.93814	-0.462526	-1.63103
zhu1_Ghi#S33802344	0	-0.870483	-0.99183	-1.17182	-1.58685
zhu1_Ghi#S42289696	0	-1.42653	-3.39316	-1.125	-3.93053
zhu1_Ghi#S28644423	0	-2.80023	-9.65821	-1.83803	-9.65821
zhu1_Ghi#S42337095	0	-0.306989	-1.08011	-0.221851	-1.35255
zhu1_Ghi#S42313182	0	0.0811688	-1.73267	-0.00764629	-1.90065
zhu1_Ghi#S42297100	0	-4.58847	-12.7733	-2.52779	-12.7733
zhu1_Ghi#S33801762	0	-1.07727	-2.45223	-2.16093	-1.40843
zhu1_Ghi#S42287829	0	-0.130203	-0.953961	-0.104827	-1.27516
zhu1_Ghi#S42359995	0	-1.55157	-3.68942	-0.455796	-3.28569
zhu1_Ghi#S33829671	0	-0.154431	-0.943352	-0.00151235	-1.04989
zhu1_Ghi#S42300534	0	-0.559762	-1.76972	-0.00728176	-1.81372
zhu1_Ghi#S42290460	0	-1.59832	-3.92024	-3.10671	-1.94287
zhu1_Ghi#S42290153	0	-0.592712	-1.94165	-1.40332	-0.54811
zhu1_Ghi#S42363245	0	-0.561592	-1.01579	-0.552096	-0.858492
zhu1_Ghi#S33817286	0	-1.27673	-2.62762	-2.82814	-1.58496
zhu1_Ghi#S42314122	0	-1.662	-4.41559	-3.63359	-1.78445
zhu1_Ghi#S42293815	0	-2.18157	-0.374661	-5.22558	-1.64168
zhu1_Ghi#S42306029	0	-1.30944	-0.997876	-2.00213	-1.55217
zhu1_Ghi#S33813542	0	-6.02145	-7.1083	-15.2063	-8.06678
zhu1_Ghi#S42334433	0	-0.938265	-0.474413	-2.79629	-1.67376
zhu1_Ghi#S42313094	0	-2.36738	-1.83215	-6.05499	-3.24855
zhu1_Ghi#S42299794	0	-4.51673	-4.65341	-14.2882	-8.48086
zhu1_Ghi#S33839318	0	-3.64226	-2.86669	-14.4375	-6.61731
zhu1_Ghi#S42326167	0	-1.91585	-1.74065	-4.02276	-2.60346
zhu1_Ghi#S42289159	0	-0.669625	-0.153665	-1.65778	-0.551711
zhu1_Ghi#S33816897	0	-0.809417	-1.23481	-2.73893	-1.53235
zhu1_Ghi#S42301152	0	-1.15534	-0.717773	-2.07505	-1.41178
zhu1_Ghi#S33813464	0	-1.42685	-1.47096	-3.03486	-1.63647
zhu1_Ghi#S42292148	0	-1.20119	-0.64358	-3.36225	-1.44405
zhu1_Ghi#S42342768	0	-2.09441	-0.807644	-5.66826	-2.89337
zhu1_Ghi#S28679067	0	-1.61891	-0.766393	-4.44881	-2.5306
zhu1_Ghi#S28689093	0	-4.12377	-2.59655	-8.14515	-3.33917
zhu1_Ghi#S42307799	0	-5.45519	-4.3648	-12.3132	-5.17361
zhu1_Ghi#S42293912	0	-5.92283	-3.78081	-12.3658	-6.55842
zhu1_Ghi#S42309478	0	-1.42136	-1.48872	-3.34779	-1.67293
zhu1_Ghi#S42345168	0	-1.21247	-0.960869	-2.77463	-1.72568
zhu1_Ghi#S42304992	0	-0.691878	-0.336002	-1.23774	-0.79595
zhu1_Ghi#S42324942	0	-2.06469	-0.830284	-5.2482	-2.43938
zhu1_Ghi#S42321135	0	-2.07079	-1.76338	-4.07505	-2.38601
zhu1_Ghi#S42356498	0	-1.52536	-1.15769	-2.8848	-1.54128
zhu1_Ghi#S33801954	0	-5.71085	-5.80265	-12.9007	-6.49129
zhu1_Ghi#S33806496	0	-7.66116	-6.16159	-13.5191	-6.11827
zhu1_Ghi#S33821753	0	-0.784553	-0.47845	-1.74715	-0.547661
zhu1_Ghi#S42325159	0	-5.2384	-7.12947	-12.9108	-7.10348
zhu1_Ghi#S42302829	0	-1.07986	-0.652842	-2.16591	-1.0449
zhu1_Ghi#S28636691	0	-1.58702	-0.8164	-2.82185	-1.54432
zhu1_Ghi#S42305046	0	-1.13321	-0.933197	-2.77319	-1.30305
zhu1_Ghi#S42331239	0	-1.12596	-1.03413	-2.08653	-1.18798
zhu1_Ghi#S42294452	0	-1.17806	-0.953961	-2.76132	-1.83478
zhu1_Ghi#S33803568	0	-1.82523	-1.743	-4.4542	-2.99825
zhu1_Ghi#S42306966	0	-1.61545	-1.21453	-3.02581	-1.59708
zhu1_Ghi#S33831153	0	-1.11522	-1.14763	-2.278	-1.05157
zhu1_Ghi#S42348179	0	-2.06593	-1.22777	-3.41609	-2.25548
zhu1_Ghi#S42276698	0	-2.83561	-0.726718	-6.75107	-4.03878
zhu1_Ghi#S33818953	0	-6.18449	-6.49936	-13.8569	-7.03673
zhu1_Ghi#S30009297	0	-3.23329	-2.64833	-10.4231	-4.01372
zhu1_Ghi#S42297348	0	-2.55946	-1.89226	-3.79428	-2.28153
zhu1_Ghi#S42276322	0	-3.58703	-0.408184	-11.4512	-3.82185
zhu1_Ghi#S28668622	0	-2.04214	-1.4957	-3.82613	-2.60131
zhu1_Ghi#S42352356	0	-3.22088	-2.82887	-5.78688	-4.1031
zhu1_Ghi#S33812126	0	-1.97625	-1.69152	-3.6056	-2.52381
zhu1_Ghi#S28699545	0	-1.13046	-1.21829	-2.19852	-1.16817
zhu1_Ghi#S33815227	0	-0.583538	-0.22534	-2.0936	-0.785856
zhu1_Ghi#S42306549	0	-3.7512	-4.25163	-10.6092	-4.80182
zhu1_Ghi#S52560489	0	-4.35269	-2.43588	-10.2107	-4.40332
zhu1_Ghi#S42292662	0	-2.07253	-1.03252	-4.58711	-1.25236
zhu1_Ghi#S42296687	0	-0.905998	-0.249669	-2.15996	-0.546554
zhu1_Ghi#S42352985	0	-2.28971	-4.60281	-11.9604	-6.15301
zhu1_Ghi#S28642541	0	-0.907625	-0.994141	-2.8015	-1.6626
zhu1_Ghi#S42310800	0	-0.777238	-0.372812	-1.74222	-0.764806
zhu1_Ghi#S42361324	0	-1.74222	-0.578514	-2.76521	-1.69885
zhu1_Ghi#S42324938	0	-0.487687	-0.685854	-1.15968	-0.497874
zhu1_Ghi#S42291826	0	-1.3802	-1.17841	-3.17841	-1.00991
zhu1_Ghi#S33829341	0	-3.22062	-3.72433	-12.6698	-5.84959
zhu1_Ghi#S42291303	0	-3.8677	-2.57675	-8.55106	-2.51933
zhu1_Ghi#S33813280	0	-1.55553	-0.563407	-2.41371	-1.44508
zhu1_Ghi#S42312553	0	-2.75189	-4.7415	-8.62868	-5.98533
zhu1_Ghi#S28642002	0	-3.09355	-2.11492	-5.53076	-1.85909
zhu1_Ghi#S28665405	0	-0.701688	-0.670424	-1.21297	-0.79702
zhu1_Ghi#S33812176	0	-0.604534	-1.39798	-4.01372	-1.90348
zhu1_Ghi#S42318780	0	-0.767807	-0.598151	-3.58425	-1.41575
zhu1_Ghi#S42313878	0	-4.96375	-7.95848	-16.0565	-6.77806
zhu1_Ghi#S42293812	0	-0.528379	-0.67423	-2.63529	-1.51654
zhu1_Ghi#S42291498	0	-1.31255	-1.67068	-4.48531	-1.90248
zhu1_Ghi#S53243558	0	-3.59323	-4.66985	-10.4512	-4.04182
zhu1_Ghi#S28654631	0	-2.57945	-1.76786	-11.3509	-4.94155
zhu1_Ghi#S42325090	0	-3.80499	-3.6048	-11.8384	-4.20906
zhu1_Ghi#S42279410	0	-2.09985	-1.39605	-3.32193	-1.3059
zhu1_Ghi#S30008387	0	-1.91713	-2.92542	-4.811	-3.32485
zhu1_Ghi#S42358398	0	-1.03855	-1.00375	-3.25545	-1.14945
zhu1_Ghi#S33805445	0	-0.605895	-0.130958	-1.31618	-0.333744
zhu1_Ghi#S33831233	0	-1.78679	-2.48675	-11.3509	-4.53076
zhu1_Ghi#S42315560	0	-3.82071	-2.80981	-5.68489	-2.29301
zhu1_Ghi#S30009575	0	-1.77879	-1.67642	-3.05033	-1.93157
zhu1_Ghi#S42293825	0	-1.9475	-3.23264	-13.6818	-6.86161
zhu1_Ghi#S33821564	0	-3.03363	-4.74125	-14.2726	-5.64692
zhu1_Ghi#S42328844	0	-1.19276	-6.05706	-11.8384	-6.03106
zhu1_Ghi#S33804438	0	-2.32664	-5.80266	-11.584	-5.17463
zhu1_Ghi#S42299484	0	-1.36311	-3.38918	-11.7511	-5.34173
zhu1_Ghi#S33809877	0	-2.30758	-2.35347	-12.2589	-4.6295
zhu1_Ghi#S42319267	0	-4.75772	-7.72567	-18.5466	-7.42381
zhu1_Ghi#S42357416	0	-2.7866	-4.75097	-11.1085	-4.28835
zhu1_Ghi#S42331422	0	-2.20464	-2.29643	-9.39446	-3.58711
zhu1_Ghi#S42293497	0	-1.47109	-2.88063	-11.2426	-4.83319
zhu1_Ghi#S42359263	0	-1.28333	-2.61968	-10.3945	-3.98507
zhu1_Ghi#S30005336	0	-0.855157	-0.88123	-1.423	-0.516956
zhu1_Ghi#S42336220	0	-2.35322	-2.06435	-3.77174	-2.70811
zhu1_Ghi#S42336963	0	-1.29854	-1.20163	-3.99224	-1.31098
zhu1_Ghi#S42311172	0	-1.98413	-2.07244	-3.48588	-2.48588
zhu1_Ghi#S42290406	0	-3.18157	-2.94773	-12.0458	-4.05708
zhu1_Ghi#S42289073	0	-3.11624	-1.53127	-10.3061	-2.90518
zhu1_Ghi#S33785628	0	-0.55303	-1.16461	-4.12087	-1.59897
zhu1_Ghi#S42361650	0	-1.12247	0.00512763	-2.03416	-0.729159
zhu1_Ghi#S42298301	0	-0.808817	-0.607677	-3.32416	-1.13438
zhu1_Ghi#S42337941	0	-1.59081	-1.504	-2.5025	-1.13094
zhu1_Ghi#S42306081	0	-1.68723	-3.55744	-5.69846	-2.1028
zhu1_Ghi#S33816177	0	-0.787403	-0.646815	-1.1545	-0.676214
zhu1_Ghi#S42331518	0	-1.0585	0.0185739	-1.89221	-0.568367
zhu1_Ghi#S42336766	0	-1.179	-0.0611094	-2.25475	-0.516935
zhu1_Ghi#S42303453	0	-2.34092	-4.47877	-12.0637	-4.43438
zhu1_Ghi#S42275992	0	-1.04867	-1.53127	-3.16651	-1.02761
zhu1_Ghi#S42316753	0	-1.15253	-1.11302	-1.83268	-0.858923
zhu1_Ghi#S42298845	0	-2.86739	-1.96635	-13.7538	-4.23421
zhu1_Ghi#S42307098	0	-3.98235	-2.65581	-5.93366	-2.24853
zhu1_Ghi#S28654434	0	-1.9502	-4.49302	-11.2744	-3.8735
zhu1_Ghi#S42318979	0	-4.97027	-3.05679	-7.19634	-2.93626
zhu1_Ghi#S42358949	0	-0.932125	-2.38876	-10.7507	-3.61116
zhu1_Ghi#S33808197	0	-3.11881	-2.74698	-5.74778	-1.33944
zhu1_Ghi#S52436379	0	-5.73448	-6.39606	-12.1774	-3.45291
zhu1_Ghi#S33783283	0	-1.14983	-1.35011	-3.93507	-1.0904
zhu1_Ghi#S33825723	0	-0.161345	-2.75706	-5.41464	-2.37218
zhu1_Ghi#S42356716	0	-1.24842	0.358375	-2.22969	-0.779593
zhu1_Ghi#S42315594	0	-1.3813	-0.852187	-2.01114	-0.718382
zhu1_Ghi#S42290973	0	-1.55594	-0.643772	-2.15684	-0.940904
zhu1_Ghi#S33811509	0	0.0846787	-1.55893	-3.02224	-1.35703
zhu1_Ghi#S42286125	0	-1.59429	-1.03486	-2.37709	-0.873923
zhu1_Ghi#S28642117	0	-0.832826	-2.50284	-10.4512	-4.04182
zhu1_Ghi#S42355247	0	-1.82146	-1.3686	-10.1434	-2.7425
zhu1_Ghi#S33797679	0	-3.20862	-1.90538	-11.0728	-2.93325
zhu1_Ghi#S42289628	0	-2.52483	-1.07258	-11.849	-2.94212
zhu1_Ghi#S29393985	0	-1.86481	-4.46307	-7.35289	-2.27093
zhu1_Ghi#S33784443	0	-3.2854	-2.19502	-10.1434	-2.3232
zhu1_Ghi#S42287882	0	-1.57331	-0.427488	-2.14287	-0.989118
zhu1_Ghi#S53281710	0	-0.922622	-0.445963	-4.16204	-1.02973
zhu1_Ghi#S42295368	0	-0.958385	0.143574	-1.66396	-0.262238
zhu1_Ghi#S30015750	0	-3.47853	-3.55515	-10.3365	-2.34782
zhu1_Ghi#S33825291	0	-2.30822	-4.95231	-12.9007	-3.83459
zhu1_Ghi#S42289184	0	-4.53818	-4.21461	-11.9894	-2.52587
zhu1_Ghi#S33818714	0	-0.280143	-3.93418	-11.5191	-3.53046
zhu1_Ghi#S28666913	0	-1.11779	-3.72445	-10.5058	-3.10493
zhu1_Ghi#S33822994	0	-0.679025	-1.56018	-3.10362	-0.77965
zhu1_Ghi#S42321922	0	-1.85898	-3.20803	-10.3061	-2.48588
zhu1_Ghi#S33813362	0	-1.57576	-1.51115	-10.6092	-2.46963
zhu1_Ghi#S42327435	0	-0.220174	-1.11108	-2.28217	-0.549246
zhu1_Ghi#S33829380	0	-1.19741	-1.88502	-4.88502	-1.13155
zhu1_Ghi#S42332396	0	-3.10996	-4.04535	-11.1434	-2.62375
zhu1_Ghi#S33809000	0	-3.73231	-4.49847	-13.1815	-3.11403
zhu1_Ghi#S28666578	0	-1.04615	-1.64488	-4.64488	-1.06098
zhu1_Ghi#S42298918	0	-1.88942	-1.10049	-2.93563	-0.429616
zhu1_Ghi#S42355941	0	-5.4066	-0.553395	-12.5964	-1.71149
zhu1_Ghi#S42324221	0	-1.14613	-0.897719	-5.45121	-1.08239
zhu1_Ghi#S42293749	0	-3.06092	-7.02642	-13.384	-2.9799
zhu1_Ghi#S42303784	0	-0.979217	0.254216	-2.47458	-0.288205
zhu1_Ghi#S28698222	0	-2.43163	-3.10311	-11.4651	-2.18661
zhu1_Ghi#S33806314	0	-2.11779	-0.685234	-2.93216	-0.537145
zhu1_Ghi#S42357882	0	-2.83487	-3.36386	-6.5032	-1.05319
zhu1_Ghi#S33810762	0	-2.63211	-2.34125	-10.817	-1.75089
zhu1_Ghi#S42500921	0	-0.445116	-2.40778	-11.0908	-1.81232
zhu1_Ghi#S28702443	0	-1.75069	-0.740121	-3.02224	-0.211228
zhu1_Ghi#S33820973	0	-4.58898	-2.4407	-13.8464	-1.60946
zhu1_Ghi#S42278489	0	-2.71709	-0.382474	-4.56757	-0.220016
zhu1_Ghi#S28662019	0	-1.71425	-2.26139	-10.0362	-1.12928
zhu1_Ghi#S29994689	0	-0.419916	-0.626969	-2.12721	-0.253906
zhu1_Ghi#S42315013	0	-1.83339	-2.14387	-10.5058	-1.22736
zhu1_Ghi#S42296839	0	-2.16625	-2.94791	-11.4236	-1.14519
zhu1_Ghi#S33825959	0	-0.834565	-2.85715	-11.0908	-1.36456
zhu1_Ghi#S28637024	0	-1.32617	-1.63665	-2.36923	-0.720141
zhu1_Ghi#S42286284	0	0.246948	-1.89596	-3.52022	-0.642648
zhu1_Ghi#S42290247	0	-1.00275	0.264179	-2.04749	0.104656
zhu1_Ghi#S33803313	0	-0.13653	-2.2623	-10.2107	-2.22199
zhu1_Ghi#S33819742	0	-0.50137	-2.0347	-10.9801	-2.25563
zhu1_Ghi#S42305881	0	0.387125	-1.28567	-2.42951	-0.932493
zhu1_Ghi#S42306225	0	-2.27363	-4.18976	-5.28383	-1.79676
zhu1_Ghi#S42358873	0	-0.899826	-0.665699	-2.72497	-0.154712
zhu1_Ghi#S33813498	0	0.146678	-1.9196	-3.22014	-1.22014
zhu1_Ghi#S42290750	0	-2.62163	-6.95272	-12.7341	-1.78571
zhu1_Ghi#S42290066	0	0.477859	-3.84302	-10.941	-4.12087
zhu1_Ghi#S42292637	0	-0.466351	-0.0901181	-2.4951	0.0565677
zhu1_Ghi#S42285942	0	-0.304601	-2.0874	-3.32166	-1.54618
zhu1_Ghi#S42334700	0	-0.157855	-3.69027	-5.05567	-1.47637
zhu1_Ghi#S42319371	0	-0.323676	-4.4936	-10.275	-1.28628
zhu1_Ghi#S28710483	0	0.297367	-0.690006	-1.66972	-0.174254
zhu1_Ghi#S33838870	0	0.56122	-1.97076	-6.10734	-0.298613
zhu1_Ghi#S42362453	0	-1.59276	-1.68145	-5.89785	-0.242187
zhu1_Ghi#S42335674	0	-0.484279	-1.02704	-1.56974	-0.984773
zhu1_Ghi#S45785053	0	-0.8157	-3.1782	-13.3803	-5.56015
zhu1_Ghi#S42279760	0	0.111136	-1.64245	-9	0.211888
zhu1_Ghi#S42319886	0	-1.83434	-6.81203	-7.78604	-2.45256
zhu1_Ghi#S28710380	0	-0.0922203	-0.296485	-0.880038	-0.0168275
zhu1_Ghi#S28670670	0	-0.338214	-0.648312	-2.9968	-1.47491
zhu1_Ghi#S28707457	0	-2.18465	-3.16574	-4.34132	-2.47458
zhu1_Ghi#S42313010	0	-3.98468	-2.41233	-4.76797	-1.62907
zhu1_Ghi#S28710391	0	-0.317615	-1.6076	-2.56608	-1.49374
zhu1_Ghi#S43062272	0	-2.49396	-2.84302	-4.12087	-2.03416
zhu1_Ghi#S42292428	0	-2.32309	-3.32601	-4.4542	-2.54986
zhu1_Ghi#S42330665	0	-0.728271	-1.23198	-1.55171	-0.89897
zhu1_Ghi#S30008797	0	-1.54708	-2.07325	-2.66953	-2.13858
zhu1_Ghi#S33814363	0	-0.984081	-1.03166	-1.49787	-1.06914
zhu1_Ghi#S33806035	0	-1.45063	-1.1425	-1.93632	-1.60747
zhu1_Ghi#S42302563	0	-1.97776	-2.89004	-3.5456	-2.64126
zhu1_Ghi#S42313781	0	-2.5506	-3.3048	-4.1803	-3.02688
zhu1_Ghi#S42323336	0	-3.325	-3.69112	-4.29388	-4.40979
zhu1_Ghi#S42316254	0	-0.858181	-1.23618	-1.55581	-1.00071
zhu1_Ghi#S41643058	0	-5.66509	-7.57157	-9.03487	-6.12514
zhu1_Ghi#S42316342	0	-3.64783	-3.72445	-4.69846	-4.69846
zhu1_Ghi#S42289449	0	-2.67221	-3.12067	-3.56608	-2.71695
zhu1_Ghi#S33803192	0	-5.41282	-7.66488	-8.03685	-5.04323
zhu1_Ghi#S42361179	0	-3.25288	-3.20413	-5.02836	-3.2982
zhu1_Ghi#S38751315	0	-2.36544	-2.26034	-3.29229	-2.68066
zhu1_Ghi#S42304505	0	-2.84389	-3.52496	-4.84871	-3.59899
zhu1_Ghi#S42297595	0	-2.17725	-1.97705	-3.07112	-2.58131
zhu1_Ghi#S42303324	0	-6.09765	-7.0202	-9.01736	-7.18746
zhu1_Ghi#S30010922	0	-4.54347	-5.37079	-6.92099	-5.09899
zhu1_Ghi#S42291083	0	-1.13673	-1.8344	-1.64765	-1.0864
zhu1_Ghi#S28701000	0	-3.09793	-2.79041	-3.80735	-3.48415
zhu1_Ghi#S42328207	0	-4.14256	-3.54792	-5.92935	-3.858
zhu1_Ghi#S42295303	0	-2.42265	-3.41935	-3.79326	-3.05459
zhu1_Ghi#S42318750	0	-1.59677	-1.77195	-2.35034	-2.21803
zhu1_Ghi#S42338097	0	-3.32564	-5.16469	-6.20114	-3.51299
zhu1_Ghi#S42305886	0	-3.31862	-4.40583	-5.36689	-2.52222
zhu1_Ghi#S33814418	0	-2.07938	-1.80474	-2.72301	-1.90935
zhu1_Ghi#S42332170	0	-1.84145	-1.76019	-2.56608	-1.42718
zhu1_Ghi#S42316549	0	-1.86241	-1.95091	-2.11427	-2.22876
zhu1_Ghi#S33828998	0	-3.72075	-5.88482	-5.10867	-3.45923
zhu1_Ghi#S42357446	0	-5.39467	-4.57587	-7.45151	-4.98274
zhu1_Ghi#S42295172	0	-5.20442	-4.43162	-6.55876	-4.82508
zhu1_Ghi#S33841301	0	-1.58103	-1.6024	-1.77233	-2.01824
zhu1_Ghi#S42362266	0	-0.937487	-1.24381	-1.19742	-1.28882
zhu1_Ghi#S42296152	0	-2.56121	-3.64831	-3.4464	-3.4464
zhu1_Ghi#S30013597	0	-4.36849	-7.50368	-7.3665	-6.11924
zhu1_Ghi#S28681737	0	-2.88359	-3.01972	-3.33675	-2.83726
zhu1_Ghi#S42288568	0	-1.20818	-1.58691	-2.01272	-0.759217
zhu1_Ghi#S42290003	0	-2.77367	-3.10244	-3.1972	-3.37653
zhu1_Ghi#S28687650	0	-3.0285	-3.1156	-4.84023	-3.35407
zhu1_Ghi#S33833017	0	-2.76955	-2.32368	-3.58546	-2.58546
zhu1_Ghi#S28710455	0	-1.87441	-2.60342	-2.50778	-2.9196
zhu1_Ghi#S42286387	0	-1.66724	-1.45614	-1.8283	-2.04384
zhu1_Ghi#S28690623	0	-1.48647	-1.66132	-1.71153	-1.81204
zhu1_Ghi#S33830346	0	-2.88298	-4.29144	-3.66341	-2.93325
zhu1_Ghi#S42280792	0	-1.35912	-1.06739	-1.63939	-1.19508
zhu1_Ghi#S28640474	0	-2.39785	-2.22928	-2.40624	-2.21845
zhu1_Ghi#S42357619	0	-2.74499	-2.51115	-3.2083	-2.33305
zhu1_Ghi#S42307592	0	-1.30197	-1.75043	-1.93451	-0.815754
zhu1_Ghi#S30018987	0	-1.47273	-1.36695	-1.46566	-1.62375
zhu1_Ghi#S33808277	0	-5.60787	-4.69727	-6.3325	-4.84635
zhu1_Ghi#S33788751	0	-1.47131	-1.4834	-1.9718	-1.02581
zhu1_Ghi#S42289919	0	-4.44584	-4.29204	-4.62822	-4.14206
zhu1_Ghi#S33799042	0	-10.8803	-10.8803	-10.8803	-10.8803
zhu1_Ghi#S28644885	0	-10.3365	-10.3365	-10.3365	-10.3365
zhu1_Ghi#S42296082	0	-10.1085	-10.1085	-10.1085	-10.1085
zhu1_Ghi#S42300366	0	-11.0908	-11.0908	-11.0908	-11.0908
zhu1_Ghi#S28670923	0	-2.71456	-2.87692	-2.69001	-2.5586
zhu1_Ghi#S42316049	0	-2.86533	-2.55758	-3.18605	-2.55107
zhu1_Ghi#S45785085	0	-2.27264	-1.94412	-2.16651	-2.16651
zhu1_Ghi#S42281613	0	-9.99859	-9.99859	-9.99859	-9.99859
zhu1_Ghi#S30007366	0	-0.832826	-1.152	-0.987687	-0.678072
zhu1_Ghi#S42301300	0	-1.29389	-1.31135	-1.26688	-1.26688
zhu1_Ghi#S42299447	0	-12.1434	-12.1434	-12.1434	-12.1434
zhu1_Ghi#S42319369	0	-8.13256	-8.91101	-7.98469	-6.56978
zhu1_Ghi#S42332212	0	-3.8134	-3.24982	-4.85647	-3.0223
zhu1_Ghi#S42333454	0	-10.584	-10.584	-10.584	-10.584
zhu1_Ghi#S30065779	0	-1.63649	-1.98988	-1.93224	-2.37243
zhu1_Ghi#S33819573	0	-10.2432	-10.2432	-10.2432	-10.2432
zhu1_Ghi#S42303772	0	-1.71599	-1.42311	-1.43734	-1.49785
zhu1_Ghi#S42321514	0	-10.9986	-10.9986	-10.9986	-10.9986
zhu1_Ghi#S42313105	0	-4.23161	-5.68825	-4.90808	-4.53055
zhu1_Ghi#S33815683	0	-10.2432	-10.2432	-10.2432	-10.2432
zhu1_Ghi#S28679630	0	-2.47237	-1.61656	-2.69444	-1.82463
zhu1_Ghi#S42296356	0	-12.5777	-12.5777	-12.5777	-12.5777
zhu1_Ghi#S42283587	0	-5.26174	-3.88259	-5.75067	-4.73171
zhu1_Ghi#S42361020	0	-11.1085	-11.1085	-11.1085	-11.1085
zhu1_Ghi#S29993842	0	-11.4924	-11.4924	-11.4924	-11.4924
zhu1_Ghi#S42303256	0	-4.1915	-3.47091	-3.45808	-3.91379
zhu1_Ghi#S42953377	0	-3.26503	-2.17233	-2.82463	-2.41081
zhu1_Ghi#S42359245	0	-1.59033	-1.46039	-1.70418	-2.15413
zhu1_Ghi#S33823504	0	-2.9059	-2.31599	-2.95122	-1.94867
zhu1_Ghi#S33790507	0	-1.39307	-1.73345	-1.49785	-1.68898
zhu1_Ghi#S28707126	0	-4.62047	-5.00284	-4.61314	-4.25017
zhu1_Ghi#S28710480	0	-2.05676	-1.73905	-2.61717	-1.27421
zhu1_Ghi#S42319249	0	-10.3061	-10.3061	-10.3061	-10.3061
zhu1_Ghi#S28650288	0	-2.03263	-2.26488	-2.01157	-1.66431
zhu1_Ghi#S42299554	0	-3.84835	-2.68623	-3.16708	-3.13757
zhu1_Ghi#S33805412	0	-1.0258	-1.26523	-0.932222	-0.868597
zhu1_Ghi#S42361881	0	-1.50907	-1.62533	-1.52634	-1.20434
zhu1_Ghi#S33846717	0	-2.8383	-2.44691	-2.13216	-2.84614
zhu1_Ghi#S30010496	0	-2.52748	-2.38074	-2.49009	-2.75426
zhu1_Ghi#S33830383	0	-10.3365	-10.3365	-10.3365	-10.3365
zhu1_Ghi#S42303937	0	-1.47096	-1.90976	-1.51767	-1.1547
zhu1_Ghi#S42296052	0	-4.57669	-5.82494	-4.96291	-4.16949
zhu1_Ghi#S42277319	0	-2.0195	-1.74519	-1.83698	-1.63974
zhu1_Ghi#S33810058	0	-11.1774	-11.1774	-11.1774	-11.1774
zhu1_Ghi#S42285439	0	-3.67178	-3.60717	-4.30006	-2.71652
zhu1_Ghi#S42305575	0	-1.53368	-2.29312	-1.6881	-2.37303
zhu1_Ghi#S42335658	0	-1.54441	-1.80283	-1.52691	-1.43836
zhu1_Ghi#S42284925	0	-2.13958	-2.12067	-2.07992	-1.79874
zhu1_Ghi#S42363463	0	-1.8957	-1.87969	-1.70786	-2.61829
zhu1_Ghi#S28688872	0	-1.72357	-1.91774	-1.51728	-1.37987
zhu1_Ghi#S33837092	0	-1.76108	-1.1572	-1.14928	-1.32352
zhu1_Ghi#S42303177	0	-6.79146	-6.31718	-7.06833	-4.33682
zhu1_Ghi#S42297905	0	-2.24434	-1.52356	-1.38401	-1.70338
zhu1_Ghi#S42314757	0	-2.41187	-2.33316	-2.4465	-1.91055
zhu1_Ghi#S42289773	0	-2.18035	-2.13161	-2.0891	-1.84559
zhu1_Ghi#S42327202	0	-4.04114	-4.1348	-3.08721	-2.97272
zhu1_Ghi#S42336127	0	-3.80819	-5.81111	-4.77079	-5.77079
zhu1_Ghi#S42319362	0	-4.81562	-4.16053	-4.84917	-2.98244
zhu1_Ghi#S45785122	0	-3.11916	-4.79261	-3.16613	-3.61452
zhu1_Ghi#S43062257	0	-1.32617	-2.41363	-1.72247	-1.85904
zhu1_Ghi#S43062247	0	-2.43327	-4.5228	-3.25099	-2.89166
zhu1_Ghi#S42291977	0	-1.96449	-2.16383	-1.55519	-1.53598
zhu1_Ghi#S42288784	0	-3.87667	-6.24048	-4.37561	-3.55931
zhu1_Ghi#S45785039	0	-3.37551	-3.7205	-2.92688	-2.82569
zhu1_Ghi#S42302239	0	-1.93852	-1.66227	-1.43301	-1.70229
zhu1_Ghi#S42292476	0	-3.04406	-1.99733	-2.90131	-1.91887
zhu1_Ghi#S33803071	0	-3.37945	-2.55045	-2.2646	-2.35266
zhu1_Ghi#S42319528	0	-4.26233	-5.37915	-3.7125	-3.16745
zhu1_Ghi#S33809232	0	-3.82169	-3.15173	-3.86811	-2.61461
zhu1_Ghi#S42349829	0	-3.2365	-3.27699	-3.32614	-1.92521
zhu1_Ghi#S42304058	0	-2.6735	-2.83919	-3.15893	-1.38056
zhu1_Ghi#S33824949	0	-1.48161	-1.80975	-1.16083	-1.36892
zhu1_Ghi#S42291718	0	-3.45363	-2.89244	-2.40155	-2.98651
zhu1_Ghi#S42298593	0	-3.9813	-3.76901	-2.68204	-3.05359
zhu1_Ghi#S33814888	0	-1.64869	-1.38291	-1.21859	-1.21859
zhu1_Ghi#S28710402	0	-3.38996	-2.38035	-2.51724	-2.24658
zhu1_Ghi#S42296937	0	-2.57075	-1.65821	-1.83803	-1.83803
zhu1_Ghi#S33807084	0	-1.00206	-1.08927	-0.773491	-1.38512
zhu1_Ghi#S52436380	0	-1.55303	-1.16461	-1.07841	-1.3674
zhu1_Ghi#S32235118	0	-1.09382	-0.734611	-0.94923	-0.599907
zhu1_Ghi#S42304041	0	-1.55594	-1.22138	-1.03514	-1.15759
zhu1_Ghi#S33812485	0	-2.23805	-1.65477	-2.0902	-1.38983
zhu1_Ghi#S42290688	0	-3.10099	-2.93842	-2.04776	-2.33047
zhu1_Ghi#S33843257	0	-2.10996	-2.3686	-1.41887	-1.73824
zhu1_Ghi#S42305988	0	-1.98614	-2.05349	-2.46015	-1.04204
zhu1_Ghi#S42310002	0	-2.45609	-2.07255	-2.70102	-1.20791
zhu1_Ghi#S42284182	0	-0.587025	-0.676424	-0.462526	-0.631032
zhu1_Ghi#S42328113	0	-0.526551	-0.523981	-0.379316	-0.689098
zhu1_Ghi#S42286574	0	-2.44535	-2.5304	-1.65859	-2.65859
zhu1_Ghi#S42288442	0	-1.69047	-1.69533	-1.14124	-1.6268
zhu1_Ghi#S42294338	0	-3.10071	-2.53952	-3.63359	-1.56125
zhu1_Ghi#S42292574	0	-3.73145	-3.5381	-2.61294	-4.05793
zhu1_Ghi#S33814935	0	-1.84145	-1.84145	-1.88545	-0.979414
zhu1_Ghi#S28648685	0	-2.00554	-1.78144	-1.35439	-1.38627
zhu1_Ghi#S42320895	0	-1.43448	-2.29966	-1.43416	-1.72049
zhu1_Ghi#S42297715	0	-3.36057	-3.06971	-3.91609	-1.68281
zhu1_Ghi#S28709318	0	-0.318699	-0.606634	-0.631767	-0.266496
zhu1_Ghi#S42336700	0	-2.07053	-2.22437	-1.3862	-2.1484
zhu1_Ghi#S42287177	0	-1.19368	-1.4994	-1.45706	-0.580032
zhu1_Ghi#S42298951	0	-1.99254	-1.40263	-0.965531	-1.35724
zhu1_Ghi#S42314658	0	-1.97922	-3.16574	-1.76202	-1.76202
zhu1_Ghi#S42293551	0	-2.00165	-2.82477	-1.86625	-3.14378
zhu1_Ghi#S28710545	0	-2.57465	-2.47671	-1.95273	-1.64756
zhu1_Ghi#S42302605	0	-3.33197	-2.8861	-1.80982	-2.91394
zhu1_Ghi#S42331770	0	-2.70044	-3.20087	-1.92906	-1.92906
zhu1_Ghi#S33849703	0	-4.38276	-3.90471	-4.42771	-2.10197
zhu1_Ghi#S42358311	0	-4.41945	-4.50698	-4.12508	-2.37197
zhu1_Ghi#S42299742	0	-2.97423	-1.85257	-2.62653	-1.73382
zhu1_Ghi#S42304050	0	-1.06431	-1.55918	-0.830938	-1.10967
zhu1_Ghi#S33809157	0	-1.15724	-1.33374	-1.28835	-0.588888
zhu1_Ghi#S42289287	0	-1.40593	-1.70169	-1.27053	-0.835345
zhu1_Ghi#S42303131	0	-10.5324	-10.5324	-10.5324	-4.725
zhu1_Ghi#S41643061	0	-6.58652	-12.4445	-12.4445	-4.45581
zhu1_Ghi#S42290784	0	-2.84481	-4.07095	-2.89054	-1.70648
zhu1_Ghi#S42335012	0	-1.62479	-1.12683	-1.08456	-0.839629
zhu1_Ghi#S33806176	0	-9.33539	-9.33539	-9.33539	-3.52804
zhu1_Ghi#S33817805	0	-2.51333	-3.1721	-1.75049	-2.86559
zhu1_Ghi#S30001436	0	-1.90895	-2.18818	-1.43106	-1.19949
zhu1_Ghi#S43062213	0	-1.4941	-3.20079	-2.87761	-1.41091
zhu1_Ghi#S42295257	0	-10.7731	-10.7731	-10.7731	-4.96578
zhu1_Ghi#S42356077	0	-1.46354	-0.854578	-1.1569	-0.874882
zhu1_Ghi#S42298647	0	-3.0546	-2.03008	-2.22969	-1.59892
zhu1_Ghi#S28648300	0	-3.41935	-2.37556	-2.33305	-1.62049
zhu1_Ghi#S42319343	0	-6.10238	-4.3754	-3.68424	-3.23585
zhu1_Ghi#S42335381	0	-1.72051	-4.01049	-3.70764	-1.83007
zhu1_Ghi#S42306000	0	-2.75475	-1.58948	-2.10891	-1.59458
zhu1_Ghi#S52560496	0	-4.06148	-5.84617	-3.56144	-2.5601
zhu1_Ghi#S28710346	0	-3.04312	-5.82782	-4.46963	-2.54309
zhu1_Ghi#S42354071	0	-2.32094	-1.40778	-1.1028	-1.3637
zhu1_Ghi#S42326839	0	-2.5506	-5.81143	-4.53963	-2.70546
zhu1_Ghi#S42310984	0	-1.77645	-3.50108	-1.72219	-2.25385
zhu1_Ghi#S33826289	0	-1.79942	-1.4515	-1.76202	-0.609877
zhu1_Ghi#S33807551	0	-1.56446	-1.91599	-0.873446	-1.34726
zhu1_Ghi#S42327628	0	-2.87862	-3.73513	-3.42051	-0.658133
zhu1_Ghi#S42317090	0	-1.95303	-4.4936	-3.86557	-1.99884
zhu1_Ghi#S42292790	0	-1.01423	-1.88945	-1.66593	-0.509154
zhu1_Ghi#S42300676	0	-5.48779	-3.15595	-4.52986	-3.20622
zhu1_Ghi#S42287644	0	-2.6928	-1.78027	-2.0891	-1.29914
zhu1_Ghi#S42356013	0	-1.98208	-1.26773	-1.54531	-1.04526
zhu1_Ghi#S42287745	0	-4.7475	-3.44076	-4.9182	-2.13258
zhu1_Ghi#S42286830	0	-3.59323	-4.09366	-3.05033	-1.63103
zhu1_Ghi#S42311715	0	-2.50159	-3.41741	-2.22367	-1.37709
zhu1_Ghi#S30065780	0	-1.19569	-0.849935	-1.24113	-0.558816
zhu1_Ghi#S42285406	0	-3.26826	-2.77326	-2.72879	-1.16754
zhu1_Ghi#S42309188	0	-1.54212	-1.2136	-1.29786	-0.560589
zhu1_Ghi#S42288887	0	-1.31323	-2.40263	-1.65778	-0.965531
zhu1_Ghi#S42291351	0	-10.9009	-10.9009	-10.9009	-3.76132
zhu1_Ghi#S28664601	0	-2.34649	-4.42931	-2.07112	-2.80979
zhu1_Ghi#S42315305	0	-11.4924	-11.4924	-11.4924	-2.02883
zhu1_Ghi#S42292497	0	-1.86811	-1.46039	-1.34101	-0.806572
zhu1_Ghi#S42323521	0	-5.18105	-6.43311	-3.39589	-6.07492
zhu1_Ghi#S33829403	0	-2.01797	-2.80924	-1.1205	-1.67713
zhu1_Ghi#S33819584	0	-1.94533	-3.4832	-2.19718	-1.37474
zhu1_Ghi#S42294969	0	-1.47195	-0.897343	-1.64265	-0.642648
zhu1_Ghi#S42306252	0	-5.25467	-12.4445	-12.4445	-5.62432
zhu1_Ghi#S42319522	0	-0.865889	-1.49869	-0.792773	-0.754936
zhu1_Ghi#S42299701	0	-2.4878	-2.80239	-2.14298	-0.957659
zhu1_Ghi#S42357378	0	-1.24434	-2.03957	-1.28367	-0.817124
zhu1_Ghi#S42279385	0	-2.525	-3.20087	-2.15328	-1.03878
zhu1_Ghi#S33809271	0	-5.16754	-6.35491	-4.30174	-2.49584
zhu1_Ghi#S28707563	0	-4.62283	-2.67192	-4.16032	-2.50575
zhu1_Ghi#S28710311	0	-1.46997	-2.49203	-1.21348	-1.949
zhu1_Ghi#S42298264	0	-2.19296	-1.38309	-1.84281	-0.985088
zhu1_Ghi#S42294330	0	-6.75489	-6.75489	-6.75489	-0.947533
zhu1_Ghi#S54950898	0	-2.83883	-4.89704	-3.46398	-0.691052
zhu1_Ghi#S42284102	0	-2.31928	-1.22659	-1.94867	-1.27219
zhu1_Ghi#S42328200	0	-1.11561	-1.41846	-0.733817	-1.31878
zhu1_Ghi#S42290656	0	-3.41779	-3.35318	-2.8255	-0.799262
zhu1_Ghi#S42279224	0	-3.33377	-5.18082	-2.96377	-5.18592
zhu1_Ghi#S33805580	0	-2.5506	-2.99906	-1.76384	-1.24195
zhu1_Ghi#S30011740	0	-5.35269	-5.42931	-2.58496	-3.80979
zhu1_Ghi#S42281678	0	-0.886584	-2.37576	-1.74884	-0.527141
zhu1_Ghi#S42275613	0	-2.00554	-1.99703	-1.4499	-0.779978
zhu1_Ghi#S42362317	0	-2.20096	-1.80625	-1.1784	-1.19757
zhu1_Ghi#S42293763	0	-1.93994	-1.79514	-1.49944	-2.50035
zhu1_Ghi#S28709080	0	-1.54272	-1.27163	-0.98237	-0.620125
zhu1_Ghi#S42293008	0	-0.419509	-1.06198	-0.592863	-0.496341
zhu1_Ghi#S42319179	0	-2.35457	-1.6483	-1.02146	-1.39984
zhu1_Ghi#S53281666	0	-2.61761	-3.3148	-1.76089	-1.30856
zhu1_Ghi#S42327901	0	-2.26435	-1.71375	-1.05282	-1.28865
zhu1_Ghi#S42342015	0	-1.84962	-0.997478	-1.42226	-1.0014
zhu1_Ghi#S28666466	0	-0.605506	-0.787709	-0.462939	-0.867412
zhu1_Ghi#S42301123	0	-3.69592	-4.06949	-2.34013	-4.61697
zhu1_Ghi#S42320207	0	-2.41779	-1.67642	-1.0482	-1.93157
zhu1_Ghi#S29994266	0	-5.03621	-7.12565	-2.52915	-4.78562
zhu1_Ghi#S42284250	0	-3.17043	-4.1348	-1.67377	-3.3528
zhu1_Ghi#S42325164	0	-3.23066	-3.46994	-1.80749	-3.75577
zhu1_Ghi#S28670935	0	-1.2792	-1.46039	-0.679859	-1.41887
zhu1_Ghi#S42357267	0	-0.991305	-1.07939	-0.743834	-1.4997
zhu1_Ghi#S42334250	0	-0.8617	-0.546514	-0.427757	-0.427757
zhu1_Ghi#S28684818	0	-1.9663	-3.43432	-1.32047	-2.3928
zhu1_Ghi#S42294294	0	-2.69133	-3.00138	-1.73098	-1.1441
zhu1_Ghi#S42363256	0	-2.61137	-2.9438	-1.14951	-2.55171
zhu1_Ghi#S42335186	0	-1.22138	-1.24276	-0.70563	-1.49008
zhu1_Ghi#S42301624	0	-1.27752	-2.18698	-0.901313	-1.69381
zhu1_Ghi#S30010593	0	-0.854063	-1.32142	-0.434044	-0.931901
zhu1_Ghi#S42294407	0	-1.68762	-1.08478	-2.19153	-1.5255
zhu1_Ghi#S42293001	0	-1.86744	-3.12608	-1.32722	-2.62474
zhu1_Ghi#S33804794	0	-1.68658	-1.24072	-0.757442	-1.63625
zhu1_Ghi#S28675847	0	-4.35269	-4.11264	-2.39049	-5.40332
zhu1_Ghi#S33805596	0	-1.09264	-1.89004	-0.663557	-1.39984
zhu1_Ghi#S42324881	0	-1.76157	-1.71942	-1.0331	-2.44805
zhu1_Ghi#S42283038	0	-4.26269	-2.93085	-2.71695	-3.88545
zhu1_Ghi#S28690905	0	-1.67571	-1.11756	-0.615616	-1.36243
zhu1_Ghi#S42334795	0	-0.971956	-0.856594	-0.704176	-1.3067
zhu1_Ghi#S42305746	0	-2.25939	-3.43588	-1.30378	-3.07112
zhu1_Ghi#S42333375	0	-2.13472	-3.22192	-1.50438	-3.44261
zhu1_Ghi#S42296430	0	-2.48849	-1.86175	-2.05243	-2.73556
zhu1_Ghi#S33811448	0	-1.34685	-1.03166	-1.29129	-1.55398
zhu1_Ghi#S42292175	0	-2.95406	-4.01404	-1.56858	-1.95066
zhu1_Ghi#S42357096	0	-2.74481	-3.02554	-1.27897	-1.65247
zhu1_Ghi#S28654762	0	-5.40059	-3.3102	-2.43839	-4.11901
zhu1_Ghi#S42307274	0	-1.11559	-0.717281	-0.76645	-0.967695
zhu1_Ghi#S42292338	0	-1.85184	-2.54492	-0.627314	-2.04235
zhu1_Ghi#S42300915	0	-2.23503	-2.90733	-1.05641	-3.54257
zhu1_Ghi#S42336539	0	-3.0546	-3.14826	-0.687229	-2.87645
zhu1_Ghi#S42317456	0	-3.80023	-2.88562	-2.84229	-4.43582
zhu1_Ghi#S42310499	0	-1.13469	-0.844054	-0.594582	-1.29289
zhu1_Ghi#S42299561	0	-1.46231	-1.19367	-1.45047	-1.98142
zhu1_Ghi#S42302440	0	-2.2923	-1.73142	-2.03878	-2.73915
zhu1_Ghi#S33811749	0	-1.76921	-1.40259	-0.2284	-1.6019
zhu1_Ghi#S33848835	0	-3.5567	-3.56498	-0.694544	-4.45057
zhu1_Ghi#S42277804	0	-0.916665	-1.25883	-0.20604	-1.42692
zhu1_Ghi#S42294651	0	-1.91713	-1.34138	-0.154516	-1.92265
zhu1_Ghi#S42281915	0	-1.60391	-1.05498	-0.541457	-1.55629
zhu1_Ghi#S33804219	0	-1.77332	-1.30373	-2.12022	-2.05516
zhu1_Ghi#S42280697	0	-1.58536	-0.929567	-1.1987	-1.22418
zhu1_Ghi#S42320898	0	-2.12678	-1.21481	-1.37666	-1.07587
zhu1_Ghi#S42324363	0	-1.60506	-1.09272	-1.69742	-1.6505
zhu1_Ghi#S42323387	0	-1.99254	-1.15228	-0.4997	-1.55171
zhu1_Ghi#S33799206	0	-2.06693	-1.74038	-2.01824	-3.01824
zhu1_Ghi#S28640051	0	0.572793	-1.25921	-1.93271	-10.5584
zhu1_Ghi#S42297560	0	0.354072	-0.887602	-1.13958	-2.31758
zhu1_Ghi#S37452893	0	-0.624788	-1.56018	-3.51866	-10.6582
zhu1_Ghi#S33803874	0	-0.352577	-0.511147	-1.46792	-3.37396
zhu1_Ghi#S33841884	0	0.0355207	0.519079	-0.656516	-2.0917
zhu1_Ghi#S45785105	0	0.959347	0.926559	-3.84973	-12.8384
zhu1_Ghi#S30010084	0	-0.18739	-0.47781	-0.786373	-1.76782
zhu1_Ghi#S28673213	0	-0.195002	0.106253	-0.877564	-1.7267
zhu1_Ghi#S33808166	0	-0.0889203	-0.590801	-0.997671	-1.87292
zhu1_Ghi#S33808851	0	-3.06482	-1.94125	-3.71374	-13.1773
zhu1_Ghi#S30015833	0	0.20863	-0.0365548	-0.681912	-3.80116
zhu1_Ghi#S42292889	0	-0.528379	-0.504792	-0.0878064	-1.41046
zhu1_Ghi#S42319042	0	-2.15724	-4.01049	-2.58889	-11.1085
zhu1_Ghi#S42361869	0	0.583129	0.84876	0.14	-10.0362
zhu1_Ghi#S42294158	0	0.0556537	0.562726	0.950293	-2.43443
zhu1_Ghi#S42318173	0	-0.796265	-0.408674	-1.44421	-3.11096
zhu1_Ghi#S33805114	0	-0.960363	-0.596056	-0.968204	-2.00671
zhu1_Ghi#S42361812	0	0.0546859	-0.530277	-0.575881	-1.18257
zhu1_Ghi#S45786026	0	-1.09463	-2.32321	-1.28678	-3.68416
zhu1_Ghi#S28701193	0	-1.44896	-0.353179	-1.30961	-3.37226
zhu1_Ghi#S33784523	0	-0.609114	-2.31949	-1.51678	-4.38584
zhu1_Ghi#S33813346	0	-1.77879	-0.868128	-0.172762	-3.31166
zhu1_Ghi#S42359555	0	-0.936369	-0.847007	-2.78325	-6.23649
zhu1_Ghi#S42332218	0	-2.22844	-3.54331	-3.76132	-10.9009
zhu1_Ghi#S42313865	0	-0.725977	-1.06198	-2.01824	-3.69886
zhu1_Ghi#S42297724	0	-0.392121	-3.05784	-1.01902	-8.8392
zhu1_Ghi#S42276578	0	-1.34234	-1.72471	-2.05384	-4.14055
zhu1_Ghi#S42297669	0	-0.301967	-0.750428	0.00668431	-2.51521
zhu1_Ghi#S33824829	0	-0.527619	-0.655137	-0.471529	-2.28812
zhu1_Ghi#S33788809	0	-1.27877	-3.62989	-3.32704	-10.7279
zhu1_Ghi#S53243552	0	-1.85949	-1.39989	-2.08157	-5.61629
zhu1_Ghi#S42292143	0	1.41101	-1.1048	-1.60346	-9.87958
zhu1_Ghi#S42297631	0	-1.97763	-0.929147	-0.657945	-3.60095
zhu1_Ghi#S42360652	0	0.559372	-0.498688	-0.0634952	-0.996897
zhu1_Ghi#S42302232	0	-0.217591	-0.67423	-0.0878064	-1.63103
zhu1_Ghi#S30009045	0	-0.579167	0.0278288	-1.22158	-3.09234
zhu1_Ghi#S42314035	0	-0.843728	0.504473	-0.527932	-3.03839
zhu1_Ghi#S42360625	0	0.777049	-0.652396	-2.51521	-9.33539
zhu1_Ghi#S33808880	0	0.580491	-0.229237	0.150269	-2.01824
zhu1_Ghi#S42325130	0	-1.33703	-0.577143	-1.58889	-3.28835
zhu1_Ghi#S33830357	0	-1.6945	-2.04493	-2.90774	-10.7279
zhu1_Ghi#S42354830	0	0.179304	-1.01998	-2.32829	-4.28083
zhu1_Ghi#S33842527	0	-2.24434	-3.45987	-4.06413	-11.6935
zhu1_Ghi#S42333023	0	-0.605456	0.321521	-1.06592	-2.14771
zhu1_Ghi#S33818161	0	-0.521464	-0.302987	-0.00728176	-4.82655
zhu1_Ghi#S42293614	0	-1.73622	0.176935	-5.11374	-10.9211
zhu1_Ghi#S42328212	0	-0.440065	-0.937375	-0.260666	-2.05164
zhu1_Ghi#S42279580	0	-1.82841	-2.4461	-1.48757	-4.58711
zhu1_Ghi#S42309185	0	-0.0323044	-0.00206247	-0.54432	-1.17276
zhu1_Ghi#S42319193	0	0.268998	-0.00931047	0.39657	-2.3062
zhu1_Ghi#S33798556	0	0.389427	-0.831172	-1.37288	-4.19124
zhu1_Ghi#S42292004	0	-0.201308	-0.0444846	-0.469012	-0.931767
zhu1_Ghi#S42290244	0	-0.706725	-0.901249	-1.53355	-2.72197
zhu1_Ghi#S42360068	0	-0.101598	-0.0426691	-1.14743	-2.49701
zhu1_Ghi#S42342390	0	0.425241	-1.28873	-1.87061	-3.76766
zhu1_Ghi#S42332477	0	-0.496003	-0.0230128	-0.219614	-1.0044
zhu1_Ghi#S28674125	0	-0.915321	-2.06117	-3.02224	-10.4231
zhu1_Ghi#S33829371	0	-0.320413	-0.110243	-0.891714	-2.01652
zhu1_Ghi#S42288639	0	0.110734	0.702292	-2.25396	-9.07414
zhu1_Ghi#S30010798	0	0.126514	0.127414	-0.433672	-1.99951
zhu1_Ghi#S33816605	0	-1.31288	-1.58377	-1.04874	-3.17679
zhu1_Ghi#S33806211	0	-0.282022	-0.0389463	0.451258	-1.45478
zhu1_Ghi#S42304613	0	-0.533602	-1.22067	-0.526146	-3.13737
zhu1_Ghi#S33827385	0	-0.06498	0.664931	-0.657783	-4.37006
zhu1_Ghi#S42362360	0	-3.53081	-2.36986	-4.98561	-11.395
zhu1_Ghi#S42361575	0	-0.09503	-0.831142	-2.09247	-3.9968
zhu1_Ghi#S42276021	0	-0.773605	0.1153	-0.33672	-2.36962
zhu1_Ghi#S42315768	0	-0.197681	0.0884034	-0.270089	-3.9968
zhu1_Ghi#S33830306	0	-3.33481	-3.9525	-1.79627	-11.9009
zhu1_Ghi#S42294273	0	0.113063	0.12749	-0.896636	-2.47917
zhu1_Ghi#S33822094	0	-0.732469	-0.572209	-0.177749	-1.68977
zhu1_Ghi#S28710466	0	-1.69221	-3.31219	-5.41875	-14.7608
zhu1_Ghi#S28694696	0	-1.1025	-0.750982	-2.27537	-4.21966
zhu1_Ghi#S33830363	0	-0.909338	-0.665874	-0.954781	-1.90774
zhu1_Ghi#S42358627	0	0.504397	1.04229	-2.40062	-7.52104
zhu1_Ghi#S42291471	0	-0.391977	0.160829	-0.972404	-2.02847
zhu1_Ghi#S28690087	0	-0.124631	0.456092	-0.0122833	-3.8735
zhu1_Ghi#S33806483	0	0.409511	-0.55417	-0.404831	-3.1139
zhu1_Ghi#S42331234	0	-0.209476	-0.712183	-0.380227	-1.63806
zhu1_Ghi#S42294114	0	-0.856343	0.0254251	-1.62777	-4.48531
zhu1_Ghi#S42303829	0	-0.662877	0.679728	-1.5025	-5
zhu1_Ghi#S42328081	0	-1.2117	-0.52515	-2.02114	-4.41204
zhu1_Ghi#S42308722	0	-3.99379	-0.858543	-5.20704	-12.0272
zhu1_Ghi#S33816476	0	-0.392098	-0.479993	0.546101	-10.6821
zhu1_Ghi#S30017314	0	-1.55453	-0.729379	-4.09642	-10.5058
zhu1_Ghi#S42361549	0	0.367555	-0.511885	-0.0988365	-0.935707
zhu1_Ghi#S33816511	0	-2.11134	-4.20087	-4.75107	-10.5584
zhu1_Ghi#S42302614	0	-0.498933	-0.296342	-0.759217	-2.12721
zhu1_Ghi#S33810140	0	-0.222527	0.651341	-0.161785	-2.3384
zhu1_Ghi#S30012612	0	-1.49724	-1.20436	-3.28124	-10.6821
zhu1_Ghi#S42302586	0	-0.918044	0.376933	-0.0276122	-2.16651
zhu1_Ghi#S42315133	0	-0.749819	-0.838033	-0.931993	-2.51866
zhu1_Ghi#S42291571	0	-0.254055	0.229585	0.207227	-1.3399
zhu1_Ghi#S42277724	0	-0.0308426	-1.01192	-0.606827	-2.77649
zhu1_Ghi#S43062218	0	-0.904122	-0.833294	-1.421	-3.37396
zhu1_Ghi#S42362226	0	-0.316828	-0.508589	-1.24634	-3.07249
zhu1_Ghi#S42304961	0	-0.430391	-0.117995	-0.699335	-1.8339
zhu1_Ghi#S42300471	0	-2.69423	-0.653034	-5.75107	-11.5584
zhu1_Ghi#S42307000	0	-0.941961	-0.859972	-0.245814	-2.46407
zhu1_Ghi#S42297061	0	-0.254278	0.491848	-1.13099	-3.76288
zhu1_Ghi#S42358985	0	-0.707742	1.20295	0.971757	-1.45362
zhu1_Ghi#S52560494	0	-0.0421579	0.563729	-0.286291	-1.62375
zhu1_Ghi#S28710636	0	-4.95573	-6.51516	-2.61099	-14.4635
zhu1_Ghi#S42313185	0	-2.17578	-1.86201	-1.6635	-4.30425
zhu1_Ghi#S42297443	0	-0.78317	-0.192896	-1.13029	-2.99824
zhu1_Ghi#S33799355	0	0.24591	1.4918	-3.33475	-9.14211
zhu1_Ghi#S42308429	0	-0.410774	-0.0728366	-0.649252	-1.86982
zhu1_Ghi#S42320468	0	-0.0798642	0.431023	-0.66979	-2.93325
zhu1_Ghi#S42356807	0	-0.0370059	-0.511717	-1.30716	-2.49962
zhu1_Ghi#S42289632	0	-0.193701	0.136981	-0.0650824	-0.971141
zhu1_Ghi#S28657341	0	0.412975	-2.66985	-1.17509	-9.45121
zhu1_Ghi#S28673549	0	-0.327814	0.618713	-0.0643867	-1.44192
zhu1_Ghi#S42285763	0	1.83976	1.28494	-3.27151	-10.9009
zhu1_Ghi#S42297379	0	-5.10238	-3.18558	-5.14018	-11.9604
zhu1_Ghi#S42333218	0	0.717325	-0.192339	-0.531825	-4.58711
zhu1_Ghi#S42290510	0	0.211205	-0.485991	-1.44192	-4.17463
zhu1_Ghi#S33844061	0	-0.0487153	0.0251396	0.211888	-1.17982
zhu1_Ghi#S42298995	0	0.736966	0.873265	-3.75962	-11.1605
zhu1_Ghi#S33816007	0	0.0408819	0.497104	0.044237	-1.24211
zhu1_Ghi#S33820144	0	-0.06649	0.316331	-0.398977	-1.60419
zhu1_Ghi#S42331784	0	-0.0885956	-0.00986906	-3.23261	-6.63714
zhu1_Ghi#S42362143	0	-0.0967165	0.23035	-0.229372	-3.22831
zhu1_Ghi#S33841637	0	-1.30156	-0.166684	-0.505154	-3.34983
zhu1_Ghi#S29998413	0	-2.74586	0.288431	-5.11056	-11.9307
zhu1_Ghi#S42953375	0	-1.39467	0.144071	0.389704	-3.475
zhu1_Ghi#S42356490	0	-0.75246	-0.325084	-3.28356	-10.4231
zhu1_Ghi#S42293700	0	-0.579684	-0.667674	-1.65652	-3.17841
zhu1_Ghi#S42320172	0	-0.374219	0.485378	-0.978998	-3.90621
zhu1_Ghi#S42307694	0	2.32855	1.0165	-4.6988	-12.0997
zhu1_Ghi#S42290196	0	-1.02458	-2.8519	-3.4021	-9.20945
zhu1_Ghi#S33809210	0	-4.41698	-4.4936	-3.86557	-10.275
zhu1_Ghi#S28641388	0	0.777608	-0.353179	-0.66854	-1.70705
zhu1_Ghi#S42360252	0	1.11855	0.536715	-1.8283	-6.00963
zhu1_Ghi#S33809403	0	2.2108	-0.467679	-0.615356	-5.77667
zhu1_Ghi#S42288082	0	0.493979	-1.02125	0.380134	-3.98868
zhu1_Ghi#S42319038	0	-0.275439	0.953116	-1.57902	-3.52022
zhu1_Ghi#S42333783	0	0.501755	0.0251078	-1.62547	-3.903
zhu1_Ghi#S42281308	0	-0.291889	-2.29481	-0.617465	-4.43582
zhu1_Ghi#S42308633	0	-1.10138	0	-4.19979	-10.6092
zhu1_Ghi#S42298992	0	-0.167903	0.025447	-0.00895739	-1.60973
zhu1_Ghi#S42302022	0	-0.072456	-0.315969	-0.141354	-1.0328
zhu1_Ghi#S42292641	0	-0.127781	0.52129	-0.824285	-2.04749
zhu1_Ghi#S42356366	0	-0.923705	-2.1679	-3.82548	-11.6457
zhu1_Ghi#S28710499	0	-3.61731	-5.08343	-4.19278	-13.1815
zhu1_Ghi#S42296561	0	-2.22062	-2.57174	-3.15013	-11.6698
zhu1_Ghi#S33796131	0	-0.334481	0.319641	-0.546554	-1.35443
zhu1_Ghi#S42276020	0	-0.939899	-1.39793	-0.523927	-3.54367
zhu1_Ghi#S42283216	0	-0.934143	0.29929	-1.63954	-3.07628
zhu1_Ghi#S33801784	0	-3.41698	-3.91741	-4.46761	-10.275
zhu1_Ghi#S42343493	0	0.389427	0.135836	1.10601	-3.17841
zhu1_Ghi#S30065775	0	-0.198438	-1.56963	-1.40748	-5.0498
zhu1_Ghi#S42330939	0	-0.0901978	0.906797	-0.135953	-3.5892
zhu1_Ghi#S30697765	0	-0.272639	-0.13739	-0.165232	-1.58155
zhu1_Ghi#S42305659	0	0.0256125	0.626993	-0.756425	-3.02095
zhu1_Ghi#S42287785	0	-1.34261	-1.62817	-2.28047	-4.09147
zhu1_Ghi#S28689119	0	0.809497	-3.03691	-3.98507	-10.3945
zhu1_Ghi#S42334237	0	-0.366568	0.282503	-0.36807	-1.06307
zhu1_Ghi#S33849113	0	-0.683211	-0.585937	-0.332684	-1.57042
zhu1_Ghi#S42304286	0	-0.0613425	-0.0538026	0.0470781	-0.906795
zhu1_Ghi#S42292135	0	0.599183	0.0254975	0.468949	-1.11601
zhu1_Ghi#S42293594	0	-0.820359	-0.452437	-1.12854	-2.02174
zhu1_Ghi#S42321631	0	-1.65354	-0.477569	-2.69886	-10.8384
zhu1_Ghi#S28635513	0	-3.22269	-4.31222	-5.86242	-11.6698
zhu1_Ghi#S42288563	0	-3.26862	-5.15969	-3.8015	-10.941
zhu1_Ghi#S30008197	0	-0.825229	-0.0716421	-0.245781	-3.28569
zhu1_Ghi#S42357500	0	-0.451718	0.14216	-1.35397	-2.68898
zhu1_Ghi#S42331539	0	-0.822396	-1.3069	-1.76864	-3.22686
zhu1_Ghi#S42289585	0	-0.184009	-0.313749	-0.136217	-4.62283
zhu1_Ghi#S28700928	0	-0.957269	-0.45995	-1.89783	-4.51403
zhu1_Ghi#S28650740	0	-1.70353	-0.943235	-1.81547	-4.27008
zhu1_Ghi#S42278390	0	-0.109272	0.156397	0.0848342	-2.23649
zhu1_Ghi#S42327326	0	-1.04783	-0.409241	-0.570659	-3.06778
zhu1_Ghi#S42297819	0	0.653515	0.209289	-1.06856	-10.2107
zhu1_Ghi#S42295106	0	1.35087	-0.292302	0.103367	-2.36626
zhu1_Ghi#S42287944	0	0.0427385	-0.313405	-2.00153	-3.8357
zhu1_Ghi#S42285360	0	-0.401014	1.1484	0.100052	-2.25389
zhu1_Ghi#S42275580	0	1.20597	0.9766	-1.83803	-8.65821
zhu1_Ghi#S28710337	0	2.68058	0.539611	-1.73824	-8.55842
zhu1_Ghi#S42280077	0	1.6922	1.83007	0.0652915	-6.75489
zhu1_Ghi#S33825934	0	-0.690121	0.319641	-0.433245	-1.51662
zhu1_Ghi#S42294544	0	2.02551	2.88099	-3.17841	-9.99859
zhu1_Ghi#S42290640	0	0.638551	0.900416	0.0400447	-2.22718
zhu1_Ghi#S42315229	0	0.689231	0.619295	0.0145385	-2.3928
zhu1_Ghi#S43062245	0	-0.116195	0.633464	0.407808	-0.882421
zhu1_Ghi#S42311608	0	1.58198	0.963932	-0.556896	-3.95264
zhu1_Ghi#S53281690	0	1.18486	0.695092	-0.162866	-3.80979
zhu1_Ghi#S28642460	0	1.01593	0.0413375	-0.245781	-3.28569
zhu1_Ghi#S42358229	0	0.873609	0.185458	-0.112696	-2.53479
zhu1_Ghi#S42289307	0	0.576936	0.12214	-0.39729	-2.46963
zhu1_Ghi#S28691646	0	0.136812	0.323194	-0.743737	-3.61284
zhu1_Ghi#S42308152	0	-0.752213	1.96889	-1.67326	-9.07414
zhu1_Ghi#S42309981	0	1.21716	0.906123	0.0267908	-3.21623
zhu1_Ghi#S42285320	0	0.992425	0.40513	-1.04783	-3.12963
zhu1_Ghi#S42287424	0	2.20485	1.58076	-0.112986	-9.8392
zhu1_Ghi#S42299342	0	-0.269507	0.705511	0.46303	-0.800218
zhu1_Ghi#S28644648	0	0.675953	0.247814	-0.606525	-3.6742
zhu1_Ghi#S28663534	0	0.353478	0.266075	-1.30378	-4.40332
zhu1_Ghi#S42309316	0	0.294719	0.71077	-0.5778	-3.07481
zhu1_Ghi#S42288703	0	0.0637421	1.37556	-0.517382	-2.0325
zhu1_Ghi#S43062266	0	-0.0168408	0.16907	0.06304	-0.833105
zhu1_Ghi#S42310664	0	0.253845	0.646821	0.426329	-1.04749
zhu1_Ghi#S43062241	0	-0.0323044	0.784504	-0.172762	-1.98769
zhu1_Ghi#S42346598	0	0.607911	0.448433	-1.14458	-3.39049
zhu1_Ghi#S33813403	0	0.717977	0.873494	-0.989321	-2.98507
zhu1_Ghi#S42360501	0	0.869118	0.30928	-0.142806	-1.49553
zhu1_Ghi#S42291480	0	0.0455373	1.16545	0.652741	-1.80553
zhu1_Ghi#S33809309	0	-0.36104	2.46934	-3.58711	-9.39446
zhu1_Ghi#S42359562	0	1.41239	0.821987	-0.506737	-4.17841
zhu1_Ghi#S42298478	0	0.680303	0.270621	0.561623	-1.36626
zhu1_Ghi#S42358550	0	1.61542	0.621144	-0.444627	-2.78615
zhu1_Ghi#S42362602	0	0.582762	0.288907	-0.281286	-2.04863
zhu1_Ghi#S33804085	0	0.0733851	0.892584	0.215447	-1.68228
zhu1_Ghi#S42325163	0	0.325382	1.0149	0.254802	-2.41669
zhu1_Ghi#S42284474	0	0.145781	0.887361	-0.0698416	-2.07112
zhu1_Ghi#S42326926	0	0.753575	1.53477	0.770174	-2.11427
zhu1_Ghi#S33821419	0	1.16779	3.33261	-3.21599	-10.0362
zhu1_Ghi#S42286944	0	0.235991	0.73289	0.545773	-1.28147
zhu1_Ghi#S42277053	0	0.304198	0.892167	0.56694	-1.25824
zhu1_Ghi#S42325233	0	0.572856	0.318441	-0.499155	-1.55317
zhu1_Ghi#S28710629	0	0.437945	0.966045	-0.225474	-1.79113
zhu1_Ghi#S28644173	0	2.5025	5.29768	3.49067	-6.75489
zhu1_Ghi#S42292211	0	0.83279	1.47997	0.166489	-2.25361
zhu1_Ghi#S42292644	0	0.232653	1.7233	-0.193141	-2.19226
zhu1_Ghi#S42308849	0	0.382733	0.910002	0.426329	-1.21599
zhu1_Ghi#S42281447	0	1.19827	0.790305	-0.296007	-2.21059
zhu1_Ghi#S42290865	0	1.51595	2.08186	-0.30262	-3.89828
zhu1_Ghi#S42328230	0	-0.413987	0.0422343	-0.984329	-1.69698
zhu1_Ghi#S42326145	0	0.985747	1.12773	-0.511425	-2.31878
zhu1_Ghi#S42336059	0	0.113413	0.873981	-0.0827777	-0.931911
zhu1_Ghi#S42299671	0	1.07339	0.502287	-0.650113	-2.23621
zhu1_Ghi#S33820603	0	-0.149834	-0.0517028	-0.586079	-1.02534
zhu1_Ghi#S42276872	0	-0.125213	0.228865	-0.701313	-1.36807
zhu1_Ghi#S28710656	0	0.572835	0.0218676	-0.456087	-1.23502
zhu1_Ghi#S33836296	0	0.577356	1.37729	-1.01031	-3.12863
zhu1_Ghi#S28678659	0	-2.49893	-3.17041	-2.46627	-5.12296
zhu1_Ghi#S42337988	0	-0.605895	0.560214	-1.38776	-2.58546
zhu1_Ghi#S28673755	0	1.46972	-0.449019	-1.25491	-2.98507
zhu1_Ghi#S42313667	0	-1.00275	0.869213	-1.63103	-2.89662
zhu1_Ghi#S42346217	0	0.0600323	-0.0411247	-1.35131	-2.47801
zhu1_Ghi#S33821666	0	-0.122318	0.564258	-0.80105	-1.75426
zhu1_Ghi#S42347713	0	0.469819	0.178745	-1.76614	-3.67218
zhu1_Ghi#S42328272	0	-0.100023	1.08068	-0.0350857	-1.08157
zhu1_Ghi#S28697621	0	0.239911	1.6103	-5.71179	-11.5191
zhu1_Ghi#S42362244	0	-0.764586	-0.523223	-0.913775	-1.65159
zhu1_Ghi#S42331625	0	-0.623769	-1.86015	-2.25361	-4.02095
zhu1_Ghi#S42335553	0	-0.234991	0.762004	-1.3232	-2.7425
zhu1_Ghi#S42294587	0	0.00431428	1.41536	-0.066312	-1.21335
zhu1_Ghi#S30004050	0	-1.7529	-2.35345	-2.19977	-4.07993
zhu1_Ghi#S28708112	0	-0.15724	0.159433	-2.11984	-3.69913
zhu1_Ghi#S33801273	0	-0.382578	-0.344785	-1.30262	-2.186
zhu1_Ghi#S42357208	0	-0.761523	-0.974657	-1.30378	-2.22199
zhu1_Ghi#S42284103	0	-1.7866	-0.525442	-1.58889	-3.69913
zhu1_Ghi#S33834416	0	-1.48816	-0.759208	-0.970605	-2.78387
zhu1_Ghi#S42314344	0	-1.81132	-1.0365	-2.73102	-4.44126
zhu1_Ghi#S42335290	0	-0.697126	-0.323682	-0.369526	-1.28047
zhu1_Ghi#S33815918	0	-0.0245613	-0.897545	-1.80784	-3.13148
zhu1_Ghi#S42302801	0	-0.433946	0.477758	-0.0931094	-0.860449
zhu1_Ghi#S42286515	0	-0.344191	-0.846305	-2.06263	-3.44415
zhu1_Ghi#S42314579	0	-1.73034	-0.699661	-0.774408	-3.03787
zhu1_Ghi#S45785915	0	-1.99254	-1.07939	-2.27053	-4.03787
zhu1_Ghi#S42325646	0	-2.85058	-1.80091	-1.73175	-4.9575
zhu1_Ghi#S42297964	0	-1.61678	-0.459963	-1.2644	-3.09856
zhu1_Ghi#S42295470	0	-1.50411	-2.62481	-3.52686	-5.85792
zhu1_Ghi#S42293206	0	-1.26127	-0.699732	-1.30075	-2.46632
zhu1_Ghi#S33817768	0	-0.764153	-0.545014	-0.943649	-1.51106
zhu1_Ghi#S42305467	0	-1.37033	-0.570609	-0.422959	-2.28149
zhu1_Ghi#S42275827	0	-1.12247	-1.46329	-2.31534	-3.8015
zhu1_Ghi#S33820433	0	-0.694235	-0.196477	-0.864934	-1.41887
zhu1_Ghi#S28663902	0	-1.42473	-0.41416	-0.308164	-2.27698
zhu1_Ghi#S28706863	0	-1.39166	-1.41372	-1.05506	-2.3396
zhu1_Ghi#S42303396	0	-1.74499	-0.832746	-1.54309	-3.2083
zhu1_Ghi#S42314186	0	-0.461504	1.03225	0.691853	-0.718705
zhu1_Ghi#S42333112	0	-0.778786	-0.304855	-0.129283	-1.12928
zhu1_Ghi#S42294494	0	-2.71425	-1.25974	-2.04749	-4.62678
zhu1_Ghi#S42321858	0	-1.24023	-1.10632	-1.91117	-3.03936
zhu1_Ghi#S28669538	0	-0.544844	-1.94527	-0.627931	-2.9026
zhu1_Ghi#S42315491	0	-0.15002	-0.816508	-0.0294158	-1.7187
zhu1_Ghi#S42323604	0	-1.26634	-1.67642	-0.773491	-2.82185
zhu1_Ghi#S42291708	0	-1.80612	-2.60918	-1.28725	-4.05459
zhu1_Ghi#S42275708	0	-0.542014	-0.513817	-0.163548	-1.1506
zhu1_Ghi#S33815755	0	-1.77248	-1.68376	-0.627172	-3.34032
zhu1_Ghi#S33806584	0	-0.761805	-0.809386	-0.221581	-1.65312
zhu1_Ghi#S33803647	0	-1.0017	-1.04888	-0.481474	-1.59134
zhu1_Ghi#S42314481	0	0.405967	-0.97477	0.382782	-1.93197
zhu1_Ghi#S42337479	0	-0.905507	-0.190902	-0.00702484	-1.26638
zhu1_Ghi#S42327022	0	-0.48196	-0.424121	-0.19956	-0.760037
zhu1_Ghi#S33795927	0	-1.1921	-1.13846	-0.530054	-1.93149
zhu1_Ghi#S33839718	0	-1.73727	-1.51123	-2.24265	-3.50611
zhu1_Ghi#S42302643	0	-1.40071	-0.811049	-1.54246	-2.50382
zhu1_Ghi#S33809913	0	-0.625772	-0.278397	0.121551	-1.36134
zhu1_Ghi#S42307430	0	-2.37355	-2.78363	-0.65153	-4.75107
zhu1_Ghi#S42300988	0	-0.195179	-0.675519	0.225392	-1.59738
zhu1_Ghi#S30065788	0	-0.892926	-0.538912	0.458664	-2.52317
zhu1_Ghi#S42310727	0	-2.53796	-1.94773	-0.703129	-3.32125
zhu1_Ghi#S42304100	0	-1.08285	-0.966645	-0.355315	-1.50102
zhu1_Ghi#S28636769	0	-2.00275	-1.93814	-0.462526	-3.21599
zhu1_Ghi#S30012080	0	-1.17199	0.784803	0.782409	-1.63103
zhu1_Ghi#S28679455	0	-0.48196	0.391167	0.44952	-0.815394
zhu1_Ghi#S33805189	0	-2.52041	-3.01803	-0.616647	-4.4599
zhu1_Ghi#S30017701	0	-0.0844746	0.22532	0.370777	-0.532922
zhu1_Ghi#S33803055	0	-2.83866	-2.92576	-1.63133	-4.3848
zhu1_Ghi#S28642372	0	-0.744993	-1.0778	0.117039	-2.08954
zhu1_Ghi#S33807456	0	-2.09009	-1.32952	-0.247054	-2.6456
zhu1_Ghi#S28710431	0	1.59074	-1.48427	1.58689	-3.55061
zhu1_Ghi#S30017474	0	-0.209955	0.702292	1.23647	-1.67326
zhu1_Ghi#S42280682	0	-0.488515	0.432185	0.612235	-0.987673
zhu1_Ghi#S42313461	0	-1.0173	-1.12427	-0.0334592	-1.84522
zhu1_Ghi#S42281110	0	-0.915321	-1.12391	0.0687372	-1.90348
zhu1_Ghi#S42275868	0	0.113574	0.646821	1.03059	-1.04749
zhu1_Ghi#S42306137	0	-0.77263	-0.57297	1.00025	-2.79463
zhu1_Ghi#S28642529	0	-0.526965	-0.754937	-0.0438444	-0.998401
zhu1_Ghi#S33812489	0	-1.09075	-0.310098	-0.20032	-1.49008
zhu1_Ghi#S42305051	0	-1.14434	-2.29874	-2.25623	-4.12296
zhu1_Ghi#S42319938	0	-0.754827	-1.23955	-2.36161	-2.27134
zhu1_Ghi#S28644674	0	-2.7132	-9.06186	-18.2293	-12.4219
zhu1_Ghi#S30009708	0	0.163049	-0.669494	-1.46931	-1.95528
zhu1_Ghi#S33812841	0	-6.33444	-8.29882	-14.6564	-14.6564
zhu1_Ghi#S42319741	0	-1.60801	-1.63382	-3.83768	-3.57677
zhu1_Ghi#S42313932	0	-0.592537	-1.06515	-1.73847	-1.71257
zhu1_Ghi#S28636099	0	-0.637948	-1.12822	-1.71743	-1.95264
zhu1_Ghi#S42312346	0	-4.3942	-5.22647	-11.584	-11.584
zhu1_Ghi#S33830290	0	-2.16291	-1.92863	-3.98635	-3.70517
zhu1_Ghi#S28644841	0	-6.76462	-11.2026	-18.9774	-18.9774
zhu1_Ghi#S33813677	0	-3.44808	-3.94851	-10.3061	-10.3061
zhu1_Ghi#S42304086	0	-0.79263	-1.04863	-2.47787	-2.06815
zhu1_Ghi#S42358461	0	-1.9378	-5.57319	-11.9307	-11.9307
zhu1_Ghi#S42322892	0	-1.13293	-1.19169	-2.60649	-2.68677
zhu1_Ghi#S42295723	0	-0.519821	-1.01275	-2.47895	-2.37288
zhu1_Ghi#S42293715	0	-1.88051	-5.09077	-12.6757	-12.6757
zhu1_Ghi#S42286002	0	-0.801136	-0.962867	-2.73923	-2.31419
zhu1_Ghi#S42294584	0	-0.521304	-0.863662	-2.42196	-2.28109
zhu1_Ghi#S42325345	0	-1.28311	-4.69705	-11.0546	-11.0546
zhu1_Ghi#S42357362	0	-2.50104	-4.58387	-10.3652	-10.3652
zhu1_Ghi#S28681403	0	-0.558051	-0.941635	-1.43234	-1.57132
zhu1_Ghi#S45785938	0	-3.69335	-5.58442	-12.3658	-12.3658
zhu1_Ghi#S33821777	0	-1.24385	-5.94022	-12.2978	-12.2978
zhu1_Ghi#S33829824	0	-0.737105	-5.96977	-11.7511	-11.7511
zhu1_Ghi#S42276284	0	-2.00413	-2.67642	-3.63103	-4.64386
zhu1_Ghi#S33803441	0	-2.34748	-4.1748	-10.5324	-10.5324
zhu1_Ghi#S42277256	0	-1.72275	-4.62259	-10.9801	-10.9801
zhu1_Ghi#S53281696	0	-1.85551	-2.03382	-2.98349	-3.56845
zhu1_Ghi#S33815544	0	-1.43457	-5.03156	-12.8063	-12.8063
zhu1_Ghi#S42280863	0	-0.0487136	-0.660802	-1.97505	-1.65312
zhu1_Ghi#S42296830	0	-0.725511	-1.95091	-3.49435	-3.49435
zhu1_Ghi#S42295208	0	-1.1986	-1.33923	-4.40759	-3.67743
zhu1_Ghi#S42335518	0	-0.791221	-1.21763	-2.93971	-2.4041
zhu1_Ghi#S30011612	0	-6.012	-6.08862	-11.87	-11.87
zhu1_Ghi#S42325287	0	-0.911093	-1.25971	-3.39693	-4.20481
zhu1_Ghi#S33805361	0	-1.40411	-1.5686	-3.84993	-3.13737
zhu1_Ghi#S42283826	0	0.0631373	-0.894651	-1.66347	-2.14293
zhu1_Ghi#S29992165	0	-1.30972	-4.27635	-10.6339	-10.6339
zhu1_Ghi#S33807605	0	-1.10248	-1.19006	-2.49701	-2.368
zhu1_Ghi#S42284908	0	-0.837689	-1.37396	-4.37396	-3.37396
zhu1_Ghi#S42303118	0	-0.976646	-1.16042	-2.97505	-2.5191
zhu1_Ghi#S42319075	0	-1.62096	-2.30528	-8.04722	-6.31706
zhu1_Ghi#S42311349	0	-3.85993	-3.29874	-11.5324	-11.5324
zhu1_Ghi#S33826102	0	-5.00155	-5.07817	-10.8595	-10.8595
zhu1_Ghi#S42317122	0	-0.181268	-1.07413	-2.36969	-2.1822
zhu1_Ghi#S30015646	0	-0.579903	-1.57295	-4.31023	-4.61077
zhu1_Ghi#S42285798	0	-1.45821	-2.17041	-4.71218	-5.725
zhu1_Ghi#S42327106	0	-4.76361	-4.26404	-11.6216	-11.6216
zhu1_Ghi#S42359854	0	-2.27494	-4.57566	-13.8117	-13.8117
zhu1_Ghi#S33817677	0	-2.39438	-4.16053	-11.2586	-11.2586
zhu1_Ghi#S28710490	0	-6.10672	-6.34222	-15.9253	-15.9253
zhu1_Ghi#S33810358	0	-5.1561	-7.07893	-14.6639	-14.6639
zhu1_Ghi#S33832128	0	-0.727119	-4.72053	-12.3055	-12.3055
zhu1_Ghi#S33809498	0	-0.24684	-4.23614	-11.0175	-11.0175
zhu1_Ghi#S33824521	0	-3.96017	-3.96726	-13.9531	-13.9531
zhu1_Ghi#S33811614	0	-3.03938	-3.97477	-11.0728	-11.0728
zhu1_Ghi#S42290261	0	-2.29091	-3.21329	-5.11161	-5.11161
zhu1_Ghi#S53243551	0	-3.44857	-5.85209	-11.6334	-11.6334
zhu1_Ghi#S33823306	0	-2.41779	-4.09366	-10.4512	-10.4512
zhu1_Ghi#S33813391	0	-4.38519	-4.46181	-10.2432	-10.2432
zhu1_Ghi#S28710667	0	0.183374	-2.86362	-6.58764	-5.98561
zhu1_Ghi#S28710349	0	-0.971956	-4.5228	-10.8803	-10.8803
zhu1_Ghi#S42295927	0	-0.0275794	-0.626221	-1.5582	-1.74539
zhu1_Ghi#S42307533	0	-3.29364	-6.29425	-16.0707	-16.0707
zhu1_Ghi#S42358572	0	-1.47273	-5.36202	-11.1434	-11.1434
zhu1_Ghi#S42307367	0	-4.63347	-4.8027	-14.6669	-14.6669
zhu1_Ghi#S33799088	0	-4.00827	-3.35318	-10.4512	-10.4512
zhu1_Ghi#S42327375	0	-2.98579	-2.70984	-10.6582	-10.6582
zhu1_Ghi#S42279026	0	-3.05335	-3.14514	-10.2432	-10.2432
zhu1_Ghi#S42285285	0	-0.851298	-3.25481	-10.0362	-10.0362
zhu1_Ghi#S42281649	0	-0.879114	-0.904931	-2.11006	-1.90882
zhu1_Ghi#S42286641	0	-2.71597	-1.7691	-5.29568	-7.26073
zhu1_Ghi#S33806777	0	0.489166	-3.94851	-10.3061	-10.3061
zhu1_Ghi#S42282918	0	-1.93576	-1.41952	-3.79486	-4.35692
zhu1_Ghi#S42297166	0	-0.826722	-1.88553	-3.58098	-4.02937
zhu1_Ghi#S28653185	0	-1.50104	-4.58387	-10.3652	-10.3652
zhu1_Ghi#S33787019	0	-2.24217	-2.03659	-5.25926	-6.37802
zhu1_Ghi#S42305909	0	0.0199454	-0.238474	-0.658787	-0.563367
zhu1_Ghi#S42291847	0	-4.43757	-3.81738	-13.5487	-13.5487
zhu1_Ghi#S48378611	0	-0.764187	-1.50699	-3.96925	-4.13515
zhu1_Ghi#S42309654	0	-0.14936	-1.2066	-2.36626	-2.22969
zhu1_Ghi#S28646410	0	-1.95001	-1.60787	-6.66469	-5.2493
zhu1_Ghi#S53243556	0	-4.35381	-4.09077	-12.6757	-12.6757
zhu1_Ghi#S33825819	0	-0.165809	-0.178415	-0.631944	-0.766713
zhu1_Ghi#S33813757	0	-4.16192	-3.63306	-13.9334	-13.9334
zhu1_Ghi#S42318856	0	-4.32932	-2.93418	-11.5191	-11.5191
zhu1_Ghi#S33805308	0	-1.42407	-2.40964	-4.82548	-3.65697
zhu1_Ghi#S33820125	0	-1.69241	-1.38976	-5.63129	-6.63129
zhu1_Ghi#S42290357	0	-3.25442	-2.75726	-10.7056	-10.7056
zhu1_Ghi#S42360313	0	-2.62817	-5.1348	-11.4924	-11.4924
zhu1_Ghi#S42307976	0	-0.749748	-0.413699	-2.00671	-1.9307
zhu1_Ghi#S30019003	0	-1.2271	-1.83117	-4.5892	-4.17841
zhu1_Ghi#S42333946	0	-0.694235	-1.04535	-1.86726	-2.7425
zhu1_Ghi#S42360646	0	-1.3197	-2.40778	-5.68563	-4.22969
zhu1_Ghi#S28710630	0	-0.789551	-1.31529	-2.76731	-4.05708
zhu1_Ghi#S42340955	0	-0.614583	-0.7483	-2.26688	-1.66019
zhu1_Ghi#S28690270	0	-0.593798	-0.681648	-1.74941	-1.72687
zhu1_Ghi#S28666483	0	-1.71189	-6.67705	-12.4584	-12.4584
zhu1_Ghi#S42282355	0	-0.302279	-0.346485	-0.868597	-0.932222
zhu1_Ghi#S42297600	0	0.698024	-0.782317	-1.6019	-1.66846
zhu1_Ghi#S28666740	0	-2.71599	-2.08069	-6.09351	-5.08069
zhu1_Ghi#S33801863	0	-3.13281	-4.80266	-10.584	-10.584
zhu1_Ghi#S42297708	0	-2.84183	-6.23478	-15.0096	-15.0096
zhu1_Ghi#S30010401	0	-3.12928	-4.66985	-11.4512	-11.4512
zhu1_Ghi#S42314401	0	-0.108618	-3.14296	-10.7279	-10.7279
zhu1_Ghi#S33802442	0	-4.25054	-3.75097	-10.1085	-10.1085
zhu1_Ghi#S50699701	0	-1.52895	-1.86799	-6.67792	-5.80461
zhu1_Ghi#S33807539	0	-0.855157	-1.21803	-1.96705	-2.25449
zhu1_Ghi#S28710496	0	-3.07292	-9.27456	-15.0559	-15.0559
zhu1_Ghi#S33816231	0	-2.1344	-2.90056	-9.99859	-9.99859
zhu1_Ghi#S42338184	0	-2.80023	-2.30066	-8.65821	-8.65821
zhu1_Ghi#S33832834	0	-1.03799	-2.07927	-4.42485	-4.06309
zhu1_Ghi#S42294491	0	-1.24234	-1.232	-3.01272	-3.01272
zhu1_Ghi#S42277491	0	-0.536193	-1.24416	-4.60143	-4.314
zhu1_Ghi#S28710668	0	-2.18379	-6.82134	-12.6027	-12.6027
zhu1_Ghi#S33813913	0	-2.69501	-3.12315	-11.8061	-11.8061
zhu1_Ghi#S28649118	0	-4.02085	-2.52768	-11.2107	-11.2107
zhu1_Ghi#S42360256	0	0.309948	-0.429677	-1.32879	-1.04256
zhu1_Ghi#S33824493	0	-3.79032	-2.29714	-10.9801	-10.9801
zhu1_Ghi#S42334018	0	-2.80023	-1.87685	-8.65821	-8.65821
zhu1_Ghi#S33849714	0	-2.43254	-2.90056	-10.9986	-10.9986
zhu1_Ghi#S42299629	0	-0.63415	-0.550222	-2.58716	-1.82088
zhu1_Ghi#S33845988	0	-2.76687	-2.91273	-12.2747	-12.2747
zhu1_Ghi#S33810933	0	-0.985786	-1.37899	-2.10362	-2.61382
zhu1_Ghi#S33824427	0	-2.44903	-4.27635	-10.6339	-10.6339
zhu1_Ghi#S42279936	0	-0.0206216	-0.539996	-1.21349	-1.31957
zhu1_Ghi#S42327663	0	-0.25422	-0.341483	-1.25262	-0.930696
zhu1_Ghi#S42290259	0	-1.59394	-0.697427	-5.13039	-4.11401
zhu1_Ghi#S42284432	0	-2.35891	-4.63805	-13.4128	-13.4128
zhu1_Ghi#S28702886	0	-1.01146	-1.4461	-2.16248	-3.28124
zhu1_Ghi#S33845150	0	-0.608821	-0.467118	-1.32881	-1.12533
zhu1_Ghi#S42291545	0	-0.792224	-1.21916	-3.55148	-3.77939
zhu1_Ghi#S42299764	0	-0.887426	-0.482057	-1.8801	-1.59892
zhu1_Ghi#S28676139	0	-0.935132	-0.57029	-3.69243	-3.4294
zhu1_Ghi#S33809371	0	-2.08397	-1.91624	-9.27379	-9.27379
zhu1_Ghi#S42290069	0	-3.9059	-2.10493	-12.0908	-12.0908
zhu1_Ghi#S33831297	0	0.307042	-2.78456	-9.14211	-9.14211
zhu1_Ghi#S42316218	0	-1.64801	-0.788263	-4.05268	-4.15319
zhu1_Ghi#S42320593	0	-6.00421	-3.62618	-16.1903	-16.1903
zhu1_Ghi#S42299375	0	-2.47096	-2.78583	-10.1434	-10.1434
zhu1_Ghi#S42289147	0	-1.31115	-3.98378	-12.0818	-12.0818
zhu1_Ghi#S42281688	0	-0.919296	-1.47938	-3.10182	-2.34888
zhu1_Ghi#S28663908	0	-0.201969	-0.356297	-2.2823	-1.73824
zhu1_Ghi#S33812586	0	-2.26209	-2.22208	-10.584	-10.584
zhu1_Ghi#S42309320	0	-4.02646	-2.11421	-11.8906	-11.8906
zhu1_Ghi#S33824436	0	-1.74499	-3.83439	-11.6092	-11.6092
zhu1_Ghi#S42300894	0	-0.244338	-2.75097	-10.1085	-10.1085
zhu1_Ghi#S33816232	0	-1.19846	-3.70781	-17.7626	-17.7626
zhu1_Ghi#S45785081	0	-5.0762	-4.42111	-11.5191	-11.5191
zhu1_Ghi#S42301775	0	0.175353	-2.49244	-9.27379	-9.27379
zhu1_Ghi#S42289600	0	-0.298065	-0.370908	-0.738552	-1.09527
zhu1_Ghi#S33803583	0	-1.92399	-3.01119	-12.3731	-12.3731
zhu1_Ghi#S42313471	0	0.314468	-1.09523	-4.65598	-3.90762
zhu1_Ghi#S42317417	0	-0.357431	-0.173429	-1.33248	-1.0602
zhu1_Ghi#S33817414	0	-3.38218	-2.69266	-11.0546	-11.0546
zhu1_Ghi#S42276303	0	-1.37369	-0.839701	-2.46701	-2.75678
zhu1_Ghi#S42284978	0	-0.935404	-3.30066	-10.6582	-10.6582
zhu1_Ghi#S42355984	0	-1.11096	-0.937302	-1.83226	-2.66635
zhu1_Ghi#S42314091	0	-1.17403	-1.01471	-2.19935	-2.54057
zhu1_Ghi#S42292822	0	0.193448	-4.24545	-13.2706	-13.2706
zhu1_Ghi#S42355958	0	-1.85966	-1.10458	-3.14433	-3.27771
zhu1_Ghi#S42311869	0	-1.71273	-0.587455	-7.22899	-5.89679
zhu1_Ghi#S42359452	0	-1.13629	-2.17296	-4.74857	-7.55106
zhu1_Ghi#S42319727	0	-1.73174	-3.96733	-13.1347	-13.1347
zhu1_Ghi#S42313291	0	-1.97162	-3.68382	-12.0458	-12.0458
zhu1_Ghi#S28650180	0	-1.26424	-1.12443	-2.24028	-3.34372
zhu1_Ghi#S42309984	0	-0.0309714	-0.459112	-2.00256	-1.51275
zhu1_Ghi#S42326958	0	-1.49993	-2.86625	-10.4512	-10.4512
zhu1_Ghi#S42302691	0	-0.326176	-0.363965	-2.10833	-1.94773
zhu1_Ghi#S33809991	0	-0.196061	-2.65033	-11.1261	-11.1261
zhu1_Ghi#S33807138	0	-1.46639	-2.42224	-12.7226	-12.7226
zhu1_Ghi#S42360194	0	-1.80838	-1.04208	-5.38432	-6.23345
zhu1_Ghi#S42303810	0	-1.59054	-1.31109	-2.63599	-3.00611
zhu1_Ghi#S33824998	0	-1.95851	-1.19794	-3.3232	-4.33603
zhu1_Ghi#S42275803	0	-2.05377	-2.24117	-14.6321	-14.6321
zhu1_Ghi#S33831639	0	-2.53028	-2.16084	-10.3945	-10.3945
zhu1_Ghi#S33801778	0	0.258088	-0.574743	-1.90092	-1.39917
zhu1_Ghi#S42304443	0	-0.778786	-0.259741	-1.76005	-1.76005
zhu1_Ghi#S42307062	0	-1.50052	-0.41451	-4.49412	-3.41268
zhu1_Ghi#S30002793	0	-2.17199	-1.80255	-10.0362	-10.0362
zhu1_Ghi#S42363015	0	0.489147	-0.540042	-2.33065	-1.82045
zhu1_Ghi#S42304555	0	-0.027757	-2.92558	-8.56808	-5.54763
zhu1_Ghi#S42310936	0	-0.302279	-1.84873	-10.2107	-10.2107
zhu1_Ghi#S42321268	0	-1.11957	-0.792283	-2.67997	-2.86274
zhu1_Ghi#S33820053	0	-0.572518	-0.560179	-1.03129	-1.33628
zhu1_Ghi#S28704127	0	-2.50499	-1.35724	-11.1774	-11.1774
zhu1_Ghi#S42320095	0	-0.00272426	-0.943754	-5.89805	-4.55938
zhu1_Ghi#S42296891	0	-0.165498	-1.32591	-4.14055	-5.15337
zhu1_Ghi#S42286494	0	-1.48491	-1.44388	-2.11516	-2.71503
zhu1_Ghi#S33798010	0	-2.42878	-2.51709	-10.7507	-10.7507
zhu1_Ghi#S42292718	0	-1.2792	-2.19502	-10.1434	-10.1434
zhu1_Ghi#S42333651	0	-2.71599	-2.53892	-10.9009	-10.9009
zhu1_Ghi#S33822954	0	-3.61187	-2.40601	-13.4305	-13.4305
zhu1_Ghi#S42321260	0	-1.45605	-0.496243	-3.08461	-3.601
zhu1_Ghi#S42299254	0	-1.11309	-0.565466	-2.0115	-2.57275
zhu1_Ghi#S42310170	0	-1.32617	-0.363779	-3.5892	-2.85904
zhu1_Ghi#S42293546	0	-1.47755	-2.30551	-13.7255	-13.7255
zhu1_Ghi#S42303226	0	-1.18247	-0.281551	-2.39436	-2.30631
zhu1_Ghi#S42281732	0	-1.63869	-1.72737	-2.40905	-3.23149
zhu1_Ghi#S42318136	0	-1.27497	-0.232003	-2.25623	-2.903
zhu1_Ghi#S42321071	0	-0.268951	-0.110402	-1.71893	-1.47631
zhu1_Ghi#S42306080	0	-0.81447	-0.287124	-3.25218	-3.66722
zhu1_Ghi#S42315114	0	-1.03819	-1.96846	-13.6028	-13.6028
zhu1_Ghi#S42306056	0	-1.71425	-1.17199	-10.0362	-10.0362
zhu1_Ghi#S33818647	0	-0.641625	-0.237854	-1.43972	-1.22736
zhu1_Ghi#S42329172	0	0.635459	-1.83936	-6.61602	-4.79402
zhu1_Ghi#S28710699	0	-3.15973	-2.15783	-13.3095	-13.3095
zhu1_Ghi#S42358072	0	-0.825812	-2.04134	-10.275	-10.275
zhu1_Ghi#S42294717	0	-3.03938	-1.1259	-11.0728	-11.0728
zhu1_Ghi#S42292766	0	-1.285	-0.051715	-3.789	-3.46963
zhu1_Ghi#S33789701	0	-1.28743	-2.21027	-10.7952	-10.7952
zhu1_Ghi#S42361423	0	-1.16156	-0.226923	-3.84059	-2.84059
zhu1_Ghi#S42292692	0	-0.618239	-0.426676	-1.95831	-3.02688
zhu1_Ghi#S42276963	0	-0.872782	-1.15897	-7.81129	-6.4005
zhu1_Ghi#S33806759	0	-1.57733	-1.90976	-10.1434	-10.1434
zhu1_Ghi#S33806750	0	0.660968	-0.787297	-3.37226	-2.78445
zhu1_Ghi#S42291930	0	-1.00565	-2.2238	-10.9986	-10.9986
zhu1_Ghi#S42280089	0	-0.92929	-0.645823	-3.49613	-3.71828
zhu1_Ghi#S42339297	0	-0.925038	0.0618585	-2.63529	-2.40682
zhu1_Ghi#S33821489	0	0.528091	-0.785551	-3.95467	-3.59534
zhu1_Ghi#S42309036	0	0.0455373	-0.305284	-0.932222	-1.39049
zhu1_Ghi#S42299349	0	-2.29262	-2.53305	-13.2863	-13.2863
zhu1_Ghi#S30008172	0	-2.98356	-1.72241	-11.3055	-11.3055
zhu1_Ghi#S42291866	0	-0.359861	-0.201834	-1.24843	-1.89822
zhu1_Ghi#S42307355	0	-1.35174	-0.0171844	-4.03936	-3.71998
zhu1_Ghi#S42306881	0	-0.691654	-0.112719	-4.18263	-3.76343
zhu1_Ghi#S42356785	0	-0.67441	-1.41363	-9.99859	-9.99859
zhu1_Ghi#S33789834	0	-0.413944	-0.0972718	-1.22312	-1.37654
zhu1_Ghi#S33786121	0	-1.49014	-0.42553	-2.8324	-2.8324
zhu1_Ghi#S28642537	0	-0.217733	-1.43588	-10.2107	-10.2107
zhu1_Ghi#S42286330	0	-0.113323	-0.23039	-1.48054	-1.82533
zhu1_Ghi#S42280351	0	-1.76553	-0.692372	-3.31168	-3.09111
zhu1_Ghi#S42278525	0	-0.935404	-1.97522	-10.6582	-10.6582
zhu1_Ghi#S42285809	0	0.819126	-1.34654	-9.52013	-8.18793
zhu1_Ghi#S33784093	0	-1.36104	-0.227045	-9.39446	-9.39446
zhu1_Ghi#S42309104	0	-1.94128	-1.07411	-12.8277	-12.8277
zhu1_Ghi#S42360358	0	-1.15048	-2.66205	-16.1179	-16.1179
zhu1_Ghi#S30018365	0	-0.935404	-0.0741885	-2.66953	-3.83803
zhu1_Ghi#S30009002	0	-1.2657	-1.87981	-12.5389	-12.5389
zhu1_Ghi#S42325326	0	-0.834539	0.0923651	-2.56344	-3.17248
zhu1_Ghi#S42308904	0	-0.347421	-0.00470249	-0.97753	-0.831303
zhu1_Ghi#S28663510	0	-0.546228	-0.379273	-0.851891	-1.27407
zhu1_Ghi#S33811589	0	-3.66414	-0.344692	-11.849	-11.849
zhu1_Ghi#S42324835	0	-0.308599	-1.24882	-10.9801	-10.9801
zhu1_Ghi#S42299577	0	-1.75537	-1.238	-2.51767	-3.7425
zhu1_Ghi#S33820138	0	2.07663	-2.12444	-10.0728	-10.0728
zhu1_Ghi#S33809695	0	-0.166404	-0.145262	-3.12157	-2.73906
zhu1_Ghi#S42346807	0	-0.192099	-1.72342	-11.1434	-11.1434
zhu1_Ghi#S28710404	0	0.864455	-2.33374	-10.1085	-10.1085
zhu1_Ghi#S42306736	0	0.0122538	-0.230256	-1.61865	-1.81862
zhu1_Ghi#S42361054	0	-1.35846	-0.632525	-6.08309	-6.81325
zhu1_Ghi#S42304468	0	0.240881	-0.16396	-1.30961	-0.954557
zhu1_Ghi#S42317095	0	-1.1704	0.124574	-2.2823	-2.03878
zhu1_Ghi#S42312358	0	-0.651626	-0.47621	-3.60294	-4.01372
zhu1_Ghi#S30011860	0	-1.33339	-0.0808407	-12.152	-12.152
zhu1_Ghi#S29395298	0	-3.13044	-0.209109	-5.25419	-4.96675
zhu1_Ghi#S33814707	0	-1.4919	-1.03566	-2.12087	-3.12087
zhu1_Ghi#S42336270	0	-0.741203	-0.0932034	-9.99859	-9.99859
zhu1_Ghi#S33825107	0	-1.886	-0.197574	-10.5584	-10.5584
zhu1_Ghi#S42288083	0	-0.479162	-0.0391325	-3.44561	-2.89781
zhu1_Ghi#S33793374	0	0.126904	-0.326378	-1.54533	-2.07752
zhu1_Ghi#S33787231	0	-1.6664	-0.768511	-2.53264	-2.44028
zhu1_Ghi#S42311880	0	-0.150428	-0.139395	-1.84999	-2.02063
zhu1_Ghi#S33806004	0	-0.0499783	-0.147436	-1.52837	-2.01729
zhu1_Ghi#S42298404	0	-0.109567	-0.612559	-4.95638	-3.22622
zhu1_Ghi#S42278926	0	1.81587	-1.9438	-10.1774	-10.1774
zhu1_Ghi#S28644270	0	-0.481006	0.109705	-2.82669	-2.57882
zhu1_Ghi#S33802953	0	-0.313233	-0.742791	-12.1774	-12.1774
zhu1_Ghi#S50211537	0	0.279134	-0.393707	-1.62605	-2.22996
zhu1_Ghi#S41643082	0	-2.48647	-3.66296	-5.6304	-5.02836
zhu1_Ghi#S42352559	0	-1.06657	0.289918	-5.60846	-6.2105
zhu1_Ghi#S42362438	0	-0.853836	0.206253	-1.67093	-1.64908
zhu1_Ghi#S30008682	0	-1.13707	-0.0941101	-2.40578	-1.98932
zhu1_Ghi#S33813194	0	1.67208	-1.27701	-9.96	-9.96
zhu1_Ghi#S42321278	0	-0.710811	0.0559564	-10.275	-10.275
zhu1_Ghi#S42361700	0	-1.71425	-1.01103	-2.40682	-3.21599
zhu1_Ghi#S42296092	0	-1.60215	-0.355709	-2.87085	-2.58341
zhu1_Ghi#S42296235	0	-0.507373	0.252688	-1.09357	-0.897447
zhu1_Ghi#S28710689	0	-1.14224	-1.58173	-2.42695	-2.17428
zhu1_Ghi#S42362635	0	-0.419102	-0.154053	-13.0179	-13.0179
zhu1_Ghi#S33817099	0	-0.963247	0.0965667	-10.6339	-10.6339
zhu1_Ghi#S42310180	0	-1.91573	1.0485	-5.0472	-5.14286
zhu1_Ghi#S33813119	0	-0.216173	0.16552	-3.00987	-2.40914
zhu1_Ghi#S42286933	0	-2.00413	0.910184	-4.04182	-3.31166
zhu1_Ghi#S50900206	0	-2.24842	-1.00199	-3.68563	-3.36626
zhu1_Ghi#S33801737	0	0.112081	-0.361446	-9.8392	-9.8392
zhu1_Ghi#S33833754	0	-0.128442	0.149281	-2.49506	-2.09133
zhu1_Ghi#S33803377	0	-0.524998	0.305765	-1.3232	-1.41887
zhu1_Ghi#S42332788	0	-0.486192	0.362444	-3.7936	-3.15463
zhu1_Ghi#S42329008	0	-0.236818	-0.139194	-11.7736	-11.7736
zhu1_Ghi#S42309859	0	-0.0380902	-0.0151754	-2.78839	-2.94028
zhu1_Ghi#S33803338	0	-0.073114	-0.228454	-3.18556	-4.30432
zhu1_Ghi#S42312326	0	1.36441	-0.723423	-10.1434	-10.1434
zhu1_Ghi#S42356488	0	-1.76291	1.017	-5.93638	-6.9492
zhu1_Ghi#S41643076	0	-0.0674126	-0.136001	-2.16843	-3.35411
zhu1_Ghi#S42303672	0	0.481665	-0.264399	-4.725	-4.12296
zhu1_Ghi#S42279781	0	-2.17081	0.949358	-7.18204	-5.00071
zhu1_Ghi#S42285736	0	-1.31762	0.940926	-10.7056	-10.7056
zhu1_Ghi#S42292128	0	-0.998017	-0.206031	-2.59892	-1.93216
zhu1_Ghi#S42309599	0	-0.31916	0.233172	-1.14565	-1.03553
zhu1_Ghi#S42291154	0	-1.51888	-0.435158	-3.11743	-2.49974
zhu1_Ghi#S42307144	0	-2.54845	-1.29674	-5.39786	-4.3027
zhu1_Ghi#S33818283	0	-0.70728	-0.795775	-1.95913	-1.49008
zhu1_Ghi#S30012972	0	-1.58702	-0.090364	-4.64386	-3.31166
zhu1_Ghi#S42278207	0	-1.41996	-1.76288	-2.78203	-2.42485
zhu1_Ghi#S42278268	0	-0.794025	0.366005	-1.72354	-2.42299
zhu1_Ghi#S42324949	0	-0.266875	0.275622	-2.29289	-2.14463
zhu1_Ghi#S28644846	0	-3.69471	-1.984	-5.61262	-5.02908
zhu1_Ghi#S42282396	0	-0.983923	-0.594504	-2.68844	-1.97579
zhu1_Ghi#S42308717	0	-0.77505	-0.0250281	-2.89058	-1.93944
zhu1_Ghi#S42303371	0	-0.192873	0.00729339	-2.00934	-2.69186
zhu1_Ghi#S42359146	0	-0.195707	-0.205824	-1.26284	-0.795369
zhu1_Ghi#S33793330	0	-0.813715	-0.762576	-1.27408	-1.27408
zhu1_Ghi#S42358143	0	-0.0576548	0.245577	-8.92184	-8.92184
zhu1_Ghi#S54950902	0	-0.251505	0.106693	-1.56974	-2.09592
zhu1_Ghi#S42278444	0	-0.305353	0.307284	-5.4691	-6.46059
zhu1_Ghi#S42291021	0	0.00391505	-0.0464783	-1.11984	-1.48282
zhu1_Ghi#S42308738	0	-0.369516	0.236663	-3.33212	-4.50062
zhu1_Ghi#S33833009	0	-0.0704693	0.0253667	-0.910093	-1.29735
zhu1_Ghi#S42307357	0	-0.231805	0.157988	-3.79358	-5.18207
zhu1_Ghi#S42278376	0	-1.54877	-1.54815	-2.06487	-2.68891
zhu1_Ghi#S45454002	0	-1.03765	-0.483401	-1.91974	-1.55676
zhu1_Ghi#S42289056	0	-0.187108	0.198566	-2.19697	-2.56709
zhu1_Ghi#S42277675	0	-1.15661	-0.351836	-1.68519	-2.23359
zhu1_Ghi#S42307498	0	-0.780201	-0.787297	-1.19949	-1.2535
zhu1_Ghi#S42358862	0	-1.07279	-0.921089	-5.31789	-3.39529
zhu1_Ghi#S33794305	0	-2.62159	-1.97477	-4.26545	-3.66341
zhu1_Ghi#S42282411	0	-2.41681	-1.90973	-3.61713	-3.26987
zhu1_Ghi#S42357792	0	-0.728271	0.664931	-2.54806	-3.35724
zhu1_Ghi#S42299929	0	-1.80314	-1.92556	-2.62576	-2.95475
zhu1_Ghi#S33814358	0	-1.12708	-0.769258	-1.48278	-2.17182
zhu1_Ghi#S42293901	0	-3.7441	-2.0751	-6.77259	-5.44862
zhu1_Ghi#S53281679	0	-1.39599	0.00289324	-2.11582	-3.09005
zhu1_Ghi#S42315054	0	-1.8981	-0.63484	-3.47257	-2.66555
zhu1_Ghi#S42307806	0	-1.33438	-1.47497	-2.29951	-2.12053
zhu1_Ghi#S28710505	0	-3.90211	-3.52061	-7.15921	-5.96839
zhu1_Ghi#S42358392	0	-5.22706	-6.11797	-10.5666	-8.59714
zhu1_Ghi#S42327801	0	-3.2919	-2.08302	-5.97622	-4.72272
zhu1_Ghi#S42283466	0	-0.785393	-0.410386	-1.95264	-1.39601
zhu1_Ghi#S42286602	0	-1.76395	-1.79112	-5.74258	-4.01242
zhu1_Ghi#S42327788	0	-2.35952	-1.44317	-3.26482	-3.78886
zhu1_Ghi#S42290463	0	-0.871112	-0.569736	-1.43988	-1.20155
zhu1_Ghi#S42321385	0	-0.887101	-0.113284	-1.83918	-1.31569
zhu1_Ghi#S42304388	0	-2.65419	-1.67742	-4.02002	-3.38949
zhu1_Ghi#S42308572	0	-1.85706	-1.55893	-4.01372	-3.02224
zhu1_Ghi#S42296144	0	-1.34008	-0.768217	-2.17509	-1.7267
zhu1_Ghi#S42327577	0	-0.82957	-0.449383	-2.01451	-1.3995
zhu1_Ghi#S42332968	0	-2.73279	-2.42271	-3.36369	-4.75418
zhu1_Ghi#S42309043	0	-3.744	-3.75587	-5.48647	-5.55326
zhu1_Ghi#S42306943	0	-1.22715	-1.28299	-2.03411	-1.77636
zhu1_Ghi#S42359159	0	-3.93526	-2.80767	-7.35296	-5.54195
zhu1_Ghi#S42361080	0	-1.39434	-1.33871	-17.5882	-11.1789
zhu1_Ghi#S42334420	0	-0.42641	-0.698697	-5.53033	-3.42433
zhu1_Ghi#S42296543	0	-0.119883	-1.29207	-2.35115	-1.8959
zhu1_Ghi#S42287134	0	-0.158139	-0.776397	-3.20678	-1.90389
zhu1_Ghi#S42309174	0	-2.21012	-1.76019	-2.87536	-3.11887
zhu1_Ghi#S42298238	0	-1.144	0.380044	-3.35724	-2.18873
zhu1_Ghi#S42314613	0	-0.792943	-0.311787	-1.44746	-0.999621
zhu1_Ghi#S42325257	0	-2.44852	-0.664849	-4.41527	-3.01307
zhu1_Ghi#S42329731	0	-0.616829	-0.570459	-2.43327	-1.49634
zhu1_Ghi#S42315724	0	-0.341947	0.0809055	-2.04458	-1.29032
zhu1_Ghi#S29394282	0	0.0904388	-1.39028	-2.76244	-1.76244
zhu1_Ghi#S33781891	0	-0.230437	0.131422	-5.82609	-3.64476
zhu1_Ghi#S33809127	0	-0.562356	-2.62817	-4.3528	-3.863
zhu1_Ghi#S42276096	0	-3.03938	-3.29802	-5.26545	-4.25262
zhu1_Ghi#S28710476	0	0.487835	-0.871	-1.3637	-1.98618
zhu1_Ghi#S33808059	0	-0.351081	-0.742297	-3.29125	-5.37796
zhu1_Ghi#S42319419	0	-0.848568	0.0632449	-1.37987	-2.11714

## Sheet: Additional file 7_Table S6-3
Gene ID	0	48	NEC	EC	GE
zhu1_Ghi#S42310613	0	0.390385	0.977731	-3.00789	-2.04177
zhu1_Ghi#S42291748	0	2.64599	4.63011	-7.07682	-7.07682
zhu1_Ghi#S42299775	0	-0.11867	0.561917	-1.46282	-1.08206
zhu1_Ghi#S33807045	0	3.23805	5.10891	-6.75489	-6.75489
zhu1_Ghi#S42300655	0	0.738022	0.886628	-0.724694	-0.32722
zhu1_Ghi#S42317841	0	1.11323	-0.477569	-4.42903	-4.01824
zhu1_Ghi#S42318685	0	0.3432	0.0862699	-2.03696	-1.4191
zhu1_Ghi#S42302461	0	-0.430178	0.8926	-3.28356	-2.43443
zhu1_Ghi#S42303549	0	0.0815235	0.985659	-2.86924	-2.06249
zhu1_Ghi#S42291501	0	0.820728	0.240068	-5.84792	-4.122
zhu1_Ghi#S33814184	0	0.739595	0.660044	-2.06439	-1.63566
zhu1_Ghi#S33816478	0	0.332853	0.681849	-2.69698	-3.43599
zhu1_Ghi#S42298020	0	1.17771	-0.0574803	-1.65583	-2.37996
zhu1_Ghi#S33816690	0	0.930004	-0.476118	-1.2407	-1.34297
zhu1_Ghi#S29999027	0	0.757765	0.316761	-5.4163	-3.67508
zhu1_Ghi#S42312842	0	1.91754	2.08011	-7.33985	-7.33985
zhu1_Ghi#S42304932	0	1.08359	0.00570236	-1.57713	-1.70169
zhu1_Ghi#S42341499	0	0.748784	0.680877	-2.71666	-2.71666
zhu1_Ghi#S30014373	0	-0.212246	0.762214	-5.17463	-3.76384
zhu1_Ghi#S33802528	0	0.0775898	1.35449	-10.1085	-10.1085
zhu1_Ghi#S28641851	0	1.82056	0.642141	-1.83803	-1.51866
zhu1_Ghi#S33804300	0	1.32848	0.3924	-10.7056	-10.7056
zhu1_Ghi#S42296966	0	0.618386	2.00492	-9	-9
zhu1_Ghi#S42303893	0	0.515955	1.33739	-2.30475	-2.56608
zhu1_Ghi#S42357556	0	2.38881	1.26145	-8.15013	-5.53981
zhu1_Ghi#S42325201	0	0.885754	0.285394	-3.24986	-2.44182
zhu1_Ghi#S42363875	0	3.44828	2.97567	-4.21635	-2.16772
zhu1_Ghi#S42295124	0	0.743063	0.631278	-5.14641	-8.40514
zhu1_Ghi#S42299857	0	2.91754	2.19348	-5.75489	-5.75489
zhu1_Ghi#S42277916	0	3.6487	1.07311	-8.65821	-8.65821
zhu1_Ghi#S42304997	0	1.61204	1.37632	-2.29969	-2.64126
zhu1_Ghi#S33809154	0	0.393228	0.701617	-1.41759	-1.12484
zhu1_Ghi#S33810214	0	0.630286	4.37134	-7.55459	-7.55459
zhu1_Ghi#S53281672	0	0.227106	0.756592	-1.90108	-1.64426
zhu1_Ghi#S42294826	0	0.186924	0.204816	-1.23594	-1.80756
zhu1_Ghi#S33831949	0	-0.0204932	0.365356	-2.64946	-3.23443
zhu1_Ghi#S42276010	0	2.69361	0.279259	-10.4512	-10.4512
zhu1_Ghi#S42291401	0	0.780099	0.258828	-0.560754	-0.375679
zhu1_Ghi#S42335813	0	2.48198	-0.238251	-9.65821	-9.65821
zhu1_Ghi#S42283028	0	0.28901	1.81738	-2.59892	-3.68563
zhu1_Ghi#S33814104	0	1.64008	0.727839	-2.01652	-1.93213
zhu1_Ghi#S53281678	0	0.803958	0.743135	-1.42492	-1.52442
zhu1_Ghi#S42297726	0	1.42417	2.62256	-11.0546	-11.0546
zhu1_Ghi#S33803532	0	1.03764	1.30237	-1.81372	-2.00819
zhu1_Ghi#S42329958	0	0.242777	0.729572	-1.98433	-3.43599
zhu1_Ghi#S28643515	0	0.541816	1.25317	-3.06372	-5.16058
zhu1_Ghi#S28710325	0	1.24762	-0.0424965	-1.232	-1.34531
zhu1_Ghi#S28710600	0	2.2256	1.54902	-6.52134	-5.6722
zhu1_Ghi#S33825672	0	-0.0917338	0.507765	-0.975159	-0.957608
zhu1_Ghi#S33819901	0	3.25654	-0.12255	-9.70563	-9.70563
zhu1_Ghi#S35711306	0	3.03215	1.52021	-4.12296	-4.725
zhu1_Ghi#S28710381	0	0.974237	0.35188	-2.00105	-3.76223
zhu1_Ghi#S42308604	0	4.72345	4.07744	-8.33539	-8.33539
zhu1_Ghi#S33826091	0	2.54897	0.44241	-3.77882	-2.65193
zhu1_Ghi#S42325153	0	0.5465	0.680414	-1.16591	-0.860914
zhu1_Ghi#S28664082	0	1.81232	1.9117	-9.07414	-9.07414
zhu1_Ghi#S28710298	0	0.435407	0.944521	-1.23107	-1.93053
zhu1_Ghi#S29992465	0	1.82247	2.37129	-12.849	-12.849
zhu1_Ghi#S42278284	0	0.619937	1.01263	-1.24195	-1.67713
zhu1_Ghi#S42294323	0	0.102648	1.44027	-2.67876	-1.74981
zhu1_Ghi#S42303450	0	0.328349	0.677725	-1.78991	-2.70213
zhu1_Ghi#S52110123	0	2.25018	-0.296268	-8.65821	-8.65821
zhu1_Ghi#S28665490	0	0.636473	0.882662	-2.06038	-1.51633
zhu1_Ghi#S42297685	0	0.243184	2.09203	-2.65859	-4.67141
zhu1_Ghi#S42358507	0	3.705	1.96592	-4.15265	-4.15265
zhu1_Ghi#S42317882	0	-0.0702822	1.61046	-9.39446	-9.39446
zhu1_Ghi#S42311763	0	0.314321	0.493338	-4.1245	-2.98638
zhu1_Ghi#S42326807	0	0.286881	1.42684	-2.40682	-3.62678
zhu1_Ghi#S42313448	0	0.323398	0.44107	-2.43443	-3.28356
zhu1_Ghi#S28710462	0	1.21582	0.435114	-1.70631	-3.23519
zhu1_Ghi#S42330933	0	2.56121	0.815686	-8.20945	-8.20945
zhu1_Ghi#S42313367	0	0.787791	0.279259	-1.46253	-1.46253
zhu1_Ghi#S42356105	0	-0.372306	2.17205	-10.5584	-10.5584
zhu1_Ghi#S42361017	0	1.04665	0.479214	-11.395	-11.395
zhu1_Ghi#S42303828	0	2.64899	2.47557	-8.65821	-8.65821
zhu1_Ghi#S42325015	0	0.474019	-0.227907	-0.902802	-1.13311
zhu1_Ghi#S42299893	0	0.20156	0.72149	-2.06626	-1.45503
zhu1_Ghi#S42356530	0	0.670322	1.10649	-0.959358	-0.851298
zhu1_Ghi#S42308191	0	3.14338	0.689749	-8.33539	-8.33539
zhu1_Ghi#S42301072	0	6.70404	1.61153	-8.07146	-8.07146
zhu1_Ghi#S42358983	0	0.281878	0.404406	-0.681437	-0.76347
zhu1_Ghi#S42358291	0	1.83619	-0.485118	-3.26321	-3.00844
zhu1_Ghi#S42360840	0	1.26206	0.692764	-2.87441	-4.81675
zhu1_Ghi#S42318454	0	2.91577	3.82914	-6.75489	-6.75489
zhu1_Ghi#S28663273	0	5.92942	3.60706	-5.75489	-5.75489
zhu1_Ghi#S33838198	0	1.93638	0.557778	-3.63359	-2.2535
zhu1_Ghi#S33825248	0	0.711176	0.0516597	-0.999509	-1.61225
zhu1_Ghi#S30016897	0	0.56673	0.501861	-2.45652	-1.9969
zhu1_Ghi#S42296833	0	0.227413	0.175816	-3.04116	-2.44152
zhu1_Ghi#S42300870	0	2.37301	0.48447	-1.81687	-2.19696
zhu1_Ghi#S42295972	0	0.196187	1.35332	-2.28356	-3.02224
zhu1_Ghi#S33809441	0	1.2768	4.34498	-3.33475	-2.73272
zhu1_Ghi#S42299066	0	1.32712	1.28697	-1.57511	-0.918116
zhu1_Ghi#S28710631	0	2.50058	3.40795	-4.96607	-3.66712
zhu1_Ghi#S42301158	0	-0.0432353	0.573005	-1.31166	-1.76005
zhu1_Ghi#S33815739	0	2.15285	2.45056	-3.69846	-2.68563
zhu1_Ghi#S28656504	0	0.540324	0.600913	-1.07939	-0.584963
zhu1_Ghi#S33810151	0	-0.131404	0.501367	-0.977568	-0.977568
zhu1_Ghi#S29997592	0	0.00797162	2.00248	-2.90924	-3.40542
zhu1_Ghi#S42359591	0	4.95075	6.58626	-6.33985	-6.33985
zhu1_Ghi#S53129557	0	3.69385	4.77649	-7.07682	-7.07682
zhu1_Ghi#S42285732	0	0.708564	0.5542	-1.0345	-1.80766
zhu1_Ghi#S42300386	0	2.00568	0.179272	-1.34658	-1.12444
zhu1_Ghi#S28710578	0	1.8016	1.98944	-2.41631	-2.93271
zhu1_Ghi#S28710388	0	0.747019	0.572267	-3.39214	-3.11096
zhu1_Ghi#S42318553	0	0.684566	1.00535	-2.74003	-1.74003
zhu1_Ghi#S42278363	0	4.20004	2.46217	-3.51633	-2.51633
zhu1_Ghi#S42358588	0	1.30577	0.608997	-8.55842	-8.55842
zhu1_Ghi#S33797332	0	1.08403	1.42907	-2.02438	-2.07943
zhu1_Ghi#S42331630	0	0.880916	0.0536225	-1.00531	-2.13094
zhu1_Ghi#S42299299	0	0.0793174	0.635537	-1.11294	-1.93563
zhu1_Ghi#S42276615	0	0.672186	1.44974	-1.44192	-2.44447
zhu1_Ghi#S28644431	0	1.36502	0.24774	-2.65157	-2.45379
zhu1_Ghi#S33819682	0	-0.338214	3.32241	-11.817	-11.817
zhu1_Ghi#S33804665	0	1.82933	3.20375	-10.5584	-10.5584
zhu1_Ghi#S42294692	0	0.677793	0.128809	-2.83277	-2.65153
zhu1_Ghi#S42307306	0	0.200635	0.669195	-1.56974	-1.09592
zhu1_Ghi#S42318960	0	-0.0221531	0.481496	-1.21759	-0.895344
zhu1_Ghi#S42311352	0	0.250181	-0.0234004	-0.933698	-1.25307
zhu1_Ghi#S28708514	0	2.5211	2.00857	-3.59221	-2.92545
zhu1_Ghi#S42359272	0	0.0235204	0.0565498	-1.02183	-1.2781
zhu1_Ghi#S42335134	0	0.698307	0.526737	-1.03354	-1.68508
zhu1_Ghi#S42306132	0	2.04973	1.58568	-1.75475	-2.97532
zhu1_Ghi#S42360165	0	0.573785	0.343821	-1.25361	-1.09307
zhu1_Ghi#S42312908	0	1.20086	1.72666	-9.33539	-9.33539
zhu1_Ghi#S42342196	0	1.57694	1.57663	-1.789	-4.19979
zhu1_Ghi#S42313830	0	1.78514	0.893289	-2.62616	-3.96116
zhu1_Ghi#S33813361	0	2.20945	-0.111421	-1.38927	-2.4021
zhu1_Ghi#S42310349	0	1.29391	0.328226	-0.931966	-0.931966
zhu1_Ghi#S54950896	0	0.343333	0.543583	-1.41305	-2.57114
zhu1_Ghi#S42296978	0	1.29643	2.07525	-2.74387	-3.19584
zhu1_Ghi#S28631837	0	0.464903	1.65216	-3.48725	-3.5515
zhu1_Ghi#S42361547	0	0.659171	1.24656	-1.25811	-1.95885
zhu1_Ghi#S42313835	0	1.73917	2.52958	-9.8392	-9.8392
zhu1_Ghi#S42297810	0	0.770376	-0.130787	-1.51654	-2.41046
zhu1_Ghi#S42285597	0	0.184165	0.614953	-0.860825	-1.60732
zhu1_Ghi#S33836701	0	0.300338	0.557003	-2.94914	-4.67222
zhu1_Ghi#S28698480	0	0.954093	1.29936	-1.53853	-2.9968
zhu1_Ghi#S42314383	0	1.18729	-0.0381046	-0.786425	-1.78643
zhu1_Ghi#S42305389	0	0.6039	1.6422	-1.4972	-3.55985
zhu1_Ghi#S42304341	0	1.62537	0.795543	-1.80116	-2.80116
zhu1_Ghi#S42345714	0	1.96298	1.31874	-3.47416	-4.44126
zhu1_Ghi#S42296819	0	0.402537	0.919319	-0.703622	-0.917959
zhu1_Ghi#S33821165	0	0.536263	1.22396	-0.663777	-0.998783
zhu1_Ghi#S42307121	0	0.151157	1.50573	-1.85904	-1.47895
zhu1_Ghi#S42358505	0	0.698148	0.984538	-1.59892	-1.8801
zhu1_Ghi#S31750652	0	2.48733	5.41378	-7.07682	-7.07682
zhu1_Ghi#S42306004	0	1.06414	0.675878	-1.65482	-2.16895
zhu1_Ghi#S42309627	0	0.483578	1.16725	-0.541744	-0.702288
zhu1_Ghi#S42300581	0	1.31199	2.31968	-1.39762	-1.00255
zhu1_Ghi#S42289840	0	0.461238	1.18383	-1.66094	-2.40866
zhu1_Ghi#S42277941	0	2.15796	0.964962	-1.34671	-1.19584
zhu1_Ghi#S45785980	0	2.33062	1.62146	-2.03787	-1.77228
zhu1_Ghi#S42295674	0	0.839269	1.34137	-1.01224	-0.652335
zhu1_Ghi#S33803524	0	1.8628	1.10504	-1.93455	-3.07112
zhu1_Ghi#S33842061	0	0.133244	0.99433	-1.12773	-1.68898
zhu1_Ghi#S42287751	0	2.07394	2.34468	-1.91871	-0.918707
zhu1_Ghi#S33815970	0	1.20827	1.20974	-1.06985	-1.62547
zhu1_Ghi#S42330754	0	2.18083	0.655215	-1.30049	-1.88545
zhu1_Ghi#S42361310	0	1.83799	1.36011	-2.13424	-2.45362
zhu1_Ghi#S33826410	0	3.7547	0.714328	-1.42951	-2.56608
zhu1_Ghi#S28665686	0	3.24701	3.89182	-2.4997	-2.89897
zhu1_Ghi#S42296954	0	0.751551	0.526504	-0.660187	-0.905122
zhu1_Ghi#S42298133	0	0.691167	0.754008	-1.06177	-2.36071
zhu1_Ghi#S28643855	0	1.40326	1.714	-0.931668	-0.400717
zhu1_Ghi#S42317672	0	0.441112	1.27363	-0.612195	-0.921977
zhu1_Ghi#S42320693	0	3.39911	1.76264	-1.34671	-0.193283
zhu1_Ghi#S33817713	0	1.5422	3.35494	-2.89662	-2.21599
zhu1_Ghi#S42305312	0	0.674426	1.88308	-1.51723	-1.76045
zhu1_Ghi#S42359181	0	4.53866	1.89334	-2.29966	-0.683709
zhu1_Ghi#S42279068	0	0.593244	0.643557	-0.603772	-1.45291
zhu1_Ghi#S28710519	0	1.42206	0.776133	-1.0986	-1.08798
zhu1_Ghi#S42318529	0	1.02686	1.08185	-0.821244	-0.463267
zhu1_Ghi#S42311210	0	2.00359	0.621946	-1.28835	-2.70764
zhu1_Ghi#S33847396	0	1.81688	3.31804	-2.13128	-1.65873
zhu1_Ghi#S42329489	0	0.715776	0.460694	-0.401213	-0.779593
zhu1_Ghi#S42304956	0	1.06811	0.380812	-0.801232	-1.43878
zhu1_Ghi#S45785941	0	1.12024	0.731048	-0.690902	-0.590719
zhu1_Ghi#S28667697	0	2.3982	0.931451	-0.931365	-0.931365
zhu1_Ghi#S42357339	0	1.12411	0.670923	-0.709862	-1.24235
zhu1_Ghi#S42330429	0	0.146678	1.30802	-0.966641	-1.67235
zhu1_Ghi#S42288095	0	2.32279	0.750331	-0.912705	-2.35443
zhu1_Ghi#S33794825	0	1.27074	1.59182	-0.931575	-3.04182
zhu1_Ghi#S33789309	0	1.73319	1.91415	-1.87645	-3.09642
zhu1_Ghi#S42285656	0	2.13855	0.709536	-1.15328	-1.2823
zhu1_Ghi#S42313722	0	1.96892	1.51197	-1.38123	-1.27516
zhu1_Ghi#S42291936	0	1.49182	1.06098	-0.794353	-0.395083
zhu1_Ghi#S42315562	0	2.05469	2.01121	-1.40578	-0.874826
zhu1_Ghi#S42294603	0	1.37811	0.446133	-0.638438	-1.07858
zhu1_Ghi#S42291674	0	1.92035	-0.0826873	-0.569736	-0.569736
zhu1_Ghi#S30015396	0	1.64933	-0.0367996	-0.452188	-0.475974
zhu1_Ghi#S46925870	0	3.87952	0.393778	-1.1452	-1.74723
zhu1_Ghi#S29993884	0	1.68723	1.18429	-1.16395	-2.90518
zhu1_Ghi#S33841522	0	1.51519	1.07603	-0.704176	-1.06177
zhu1_Ghi#S42325016	0	1.00069	0.495242	-0.500345	-0.935695
zhu1_Ghi#S33816134	0	0.548813	1.39681	-0.627316	-0.850519
zhu1_Ghi#S42279691	0	1.57822	1.37618	-0.931757	-2.18182
zhu1_Ghi#S31153415	0	3.58775	5.21175	-2.00932	-0.974215
zhu1_Ghi#S30012688	0	0.714612	0.746894	-0.339065	-1.37213
zhu1_Ghi#S42327685	0	0.424932	1.16725	-0.398507	-0.541744
zhu1_Ghi#S52560493	0	0.532625	0.330908	-0.171915	-0.383627
zhu1_Ghi#S42294793	0	1.6346	1.75065	-1.13424	-2.8644
zhu1_Ghi#S42302172	0	0.916154	1.79425	-0.713827	-2.64126
zhu1_Ghi#S42355313	0	1.15685	1.4952	-0.517924	-1.12462
zhu1_Ghi#S42313493	0	6.53768	2.87961	-2.11151	-7.91886
zhu1_Ghi#S42286333	0	1.17121	1.53035	-0.617927	-1.97132
zhu1_Ghi#S42327802	0	1.02791	1.7578	-0.816312	-0.107731
zhu1_Ghi#S42359135	0	4.63469	2.93718	-1.87292	-0.366905
zhu1_Ghi#S42303970	0	1.81226	0.287966	-1.57504	-0.796043
zhu1_Ghi#S28710641	0	2.29542	1.32639	-0.758658	-3.01005
zhu1_Ghi#S33824162	0	3.13414	2.464	-0.889149	-1.2764
zhu1_Ghi#S42292170	0	0.752935	1.20213	-0.297472	-0.0736411
zhu1_Ghi#S42293420	0	3.8011	1.07367	-0.800218	-1.72916
zhu1_Ghi#S42361544	0	3.03679	2.62914	-1.05056	0.00550957
zhu1_Ghi#S43062287	0	1.75922	0.679683	-0.401213	0.0678356
zhu1_Ghi#S42301253	0	1.42255	1.75261	-0.563367	-1.7108
zhu1_Ghi#S28663832	0	1.58577	1.54376	-0.48494	-0.933329
zhu1_Ghi#S42358202	0	2.66591	0.888579	-0.689817	-1.0699
zhu1_Ghi#S33818697	0	2.67359	4.35726	-1.50947	0.220688
zhu1_Ghi#S42350642	0	0.79556	1.89371	-0.89897	-0.188735
zhu1_Ghi#S42314277	0	1.71765	2.69929	-0.930938	0.179184
zhu1_Ghi#S42291861	0	0.320278	2.34767	-0.931575	-1.46253
zhu1_Ghi#S42356975	0	2.84487	3.61376	-2.56608	-0.563525
zhu1_Ghi#S42310597	0	-0.59033	1.17222	-1.53827	-1.41682
zhu1_Ghi#S33811529	0	0.720048	1.56468	-0.550798	0.0507979
zhu1_Ghi#S42356832	0	1.03114	0.881258	-0.265418	0.199857
zhu1_Ghi#S42298037	0	2.34691	-0.36347	-1.69965	-0.850519
zhu1_Ghi#S28707188	0	0.641395	0.937178	-0.295195	0.100908
zhu1_Ghi#S42296313	0	2.29525	0.784232	-4.93028	-2.92795
zhu1_Ghi#S28664080	0	2.49905	0.706725	-0.450864	-0.33794
zhu1_Ghi#S53250275	0	4.11531	1.46934	-2.99358	-1.05239
zhu1_Ghi#S42276433	0	0.144881	0.683272	-1.07787	-0.599522
zhu1_Ghi#S42290441	0	1.06726	-0.0441979	-0.204231	0.0104256
zhu1_Ghi#S42288016	0	0.266311	1.0327	-0.502364	-0.171634
zhu1_Ghi#S33807335	0	3.45242	1.3105	-0.611993	0.390563
zhu1_Ghi#S42357483	0	2.86411	1.47514	-4.04468	-1.88722
zhu1_Ghi#S46925869	0	7.5898	3.12531	-1.26946	0.552541
zhu1_Ghi#S42317950	0	1.54818	-0.665554	-1.65803	-1.27096
zhu1_Ghi#S42295629	0	2.92893	0.776638	-5.17591	-2.82252
zhu1_Ghi#S42362148	0	0.440453	-0.244016	-1.39917	-1.31738
zhu1_Ghi#S42311457	0	7.38187	3.75515	-0.997671	1.35283
zhu1_Ghi#S42361434	0	-0.276993	1.46041	-0.723141	-0.500748
zhu1_Ghi#S42296295	0	0.765241	0.516181	-2.71055	-1.59941
zhu1_Ghi#S33806561	0	0.113009	4.2541	-0.667425	-1.26946
zhu1_Ghi#S42296302	0	0.887398	0.618713	-1.06439	-0.372743
zhu1_Ghi#S33817431	0	-0.150417	1.6575	-0.838033	-0.316137
zhu1_Ghi#S33810286	0	1.74068	0.762323	-2.02581	-0.772308
zhu1_Ghi#S33816473	0	1.11285	1.69921	-3.48588	-1.78643
zhu1_Ghi#S42362117	0	0.0309319	0.315661	-1.19584	-0.778246
zhu1_Ghi#S42284853	0	0.834251	0.872765	-2.66475	-1.44478
zhu1_Ghi#S42292689	0	0.338397	0.445509	-0.806833	-0.365556
zhu1_Ghi#S42293461	0	0.522988	1.1753	-0.952363	-0.264209
zhu1_Ghi#S42324283	0	3.59803	2.08298	-2.77288	-0.367241
zhu1_Ghi#S33818599	0	0.42653	0.350138	-2.23295	-1.38053
zhu1_Ghi#S42319679	0	1.00509	1.30273	-1.87234	-0.723208
zhu1_Ghi#S42299220	0	0.927113	1.43091	-1.84179	-0.676604
zhu1_Ghi#S42326407	0	1.06811	0.405911	-4.07388	-2.37442
zhu1_Ghi#S28666127	0	-0.61327	0.768756	-2.18873	-1.55171
zhu1_Ghi#S33814990	0	1.06888	1.02601	-2.22568	-0.962217
zhu1_Ghi#S42294830	0	0.990626	0.213824	-2.18873	-1.11133
zhu1_Ghi#S42312727	0	-0.502306	2.52508	-2.45362	-1.28511
zhu1_Ghi#S33793372	0	0.293073	0.662213	-1.51866	-0.77965
zhu1_Ghi#S42304047	0	0.185551	1.06203	-2.36225	-1.28418
zhu1_Ghi#S28648523	0	-2.37279	4.3179	-6.14506	-3.97656
zhu1_Ghi#S42317724	0	-0.0312696	0.63305	-2.03878	-1.21561
zhu1_Ghi#S42298451	0	0.493979	0.0241394	-2.97586	-1.80735
zhu1_Ghi#S42306028	0	0.430546	-0.0741307	-3.45149	-2.14649
zhu1_Ghi#S33812317	0	-0.0702822	1.66758	-2.25491	-1.11834
zhu1_Ghi#S33818754	0	0.0769446	0.657668	-1.44709	-2.67192
zhu1_Ghi#S28710387	0	4.08004	3.57264	-2.66475	-9.07414
zhu1_Ghi#S28698727	0	-0.108094	0.218449	-1.15507	-1.8909
zhu1_Ghi#S33809979	0	0.349972	0.124574	-2.15754	-3.75107
zhu1_Ghi#S42316441	0	0.0480162	0.499731	-0.492709	-1.10175
zhu1_Ghi#S33824347	0	0.641876	1.65158	-2.63103	-5.64386
zhu1_Ghi#S33796469	0	-2.03321	2.36549	-9.70563	-9.70563
zhu1_Ghi#S42310579	0	-0.321125	0.571445	-2.20664	-3.70366
zhu1_Ghi#S42281385	0	-0.101057	0.159847	-2.26394	-3.23902
zhu1_Ghi#S42336263	0	0.763628	1.70216	-1.07282	-3.35724
zhu1_Ghi#S42307296	0	0.217216	-0.125896	-2.08412	-2.93325
zhu1_Ghi#S33814403	0	1.17946	2.36247	-0.387079	-1.05384
zhu1_Ghi#S33802135	0	0.44705	2.0064	-0.177339	-0.307352
zhu1_Ghi#S28692320	0	4.3089	4.10638	2.50111	1.4471
zhu1_Ghi#S42356354	0	2.09002	3.09081	1.8221	1.31589
zhu1_Ghi#S42311188	0	3.09516	1.24856	0.357261	0.0698214
zhu1_Ghi#S33794489	0	5.85798	7.58496	0	0
zhu1_Ghi#S42305515	0	7.67243	13.9711	7.62936	0
zhu1_Ghi#S30019238	0	2.55107	2.74476	1.29032	-1.926
zhu1_Ghi#S42303503	0	2.29097	1.97922	1.17859	-1.51603
zhu1_Ghi#S42328536	0	1.5235	0.362257	0.949777	-0.856483
zhu1_Ghi#S42357545	0	0.984941	1.79341	0.708727	0.162136
zhu1_Ghi#S42290605	0	1.64566	2.23601	1.1046	0.278449
zhu1_Ghi#S42279669	0	2.52167	1.34649	0.874165	-0.47542
zhu1_Ghi#S42355944	0	4.02021	1.45418	-0.462526	-2.64386
zhu1_Ghi#S30016378	0	3.27257	3.79092	0.723597	-3.38665
zhu1_Ghi#S33797894	0	2.97711	0.315661	0.898229	0.358097
zhu1_Ghi#S29992640	0	1.90929	2.102	1.73765	-1.12934
zhu1_Ghi#S42332602	0	3.33169	2.97461	0.764774	-1.46963
zhu1_Ghi#S42300942	0	1.69144	1.23525	0.245527	-0.987039
zhu1_Ghi#S33807079	0	1.66123	-0.0892673	0.0684251	-0.462526
zhu1_Ghi#S42293606	0	2.42259	2.5243	1.68924	0.533379
zhu1_Ghi#S42318243	0	2.82939	2.66412	0.458713	-2.05641
zhu1_Ghi#S42290060	0	6.54375	6.11933	3.58719	-5.75489
zhu1_Ghi#S33797568	0	9.11114	11.3309	0	0
zhu1_Ghi#S53281675	0	1.1776	1.05575	0.389826	0.33985
zhu1_Ghi#S33805975	0	1.90589	1.53554	0.850832	-0.110658
zhu1_Ghi#S42308812	0	1.19222	1.50481	0.310413	0.257743
zhu1_Ghi#S42286816	0	1.18335	1.49344	0.888683	-0.316137
zhu1_Ghi#S42328199	0	0.76811	0.761424	0.34479	-0.11832
zhu1_Ghi#S30011436	0	2.15796	2.75373	1.52802	0.527247
zhu1_Ghi#S28657502	0	1.74022	0.712046	1.21806	-0.453617
zhu1_Ghi#S28643788	0	11.1497	8.23362	5.80736	0
zhu1_Ghi#S42358080	0	1.69746	1.89914	1.65181	-0.78229
zhu1_Ghi#S42336015	0	1.41357	1.79724	1.35449	0.518097
zhu1_Ghi#S42335108	0	0.829597	2.30538	2.1307	-1.03878
zhu1_Ghi#S42297902	0	1.90731	2.70528	-0.0190248	-1.20985
zhu1_Ghi#S33821975	0	1.58586	2.16291	1.62894	-0.346584
zhu1_Ghi#S42280700	0	1.41648	0.646146	0.70057	-0.224824
zhu1_Ghi#S42311378	0	4.0261	3.87293	2.42726	0.248679
zhu1_Ghi#S42357617	0	7.23326	4.97558	1.38466	1.64599
zhu1_Ghi#S42314896	0	1.9502	2.66854	1.90477	-0.26063
zhu1_Ghi#S42306335	0	1.84099	1.85347	-0.195181	-1.20301
zhu1_Ghi#S42293601	0	2.80534	2.70075	0.121339	-1.16591
zhu1_Ghi#S33786190	0	1.7392	1.15867	1.2329	0.201589
zhu1_Ghi#S28667109	0	1.01912	0.752282	0.822103	-0.125835
zhu1_Ghi#S28642433	0	1.09227	0.940229	-0.0169368	-0.20351
zhu1_Ghi#S42358267	0	2.92176	0.565334	-0.220769	0.066671
zhu1_Ghi#S42362586	0	0.854986	1.81607	0.269893	-1.13769
zhu1_Ghi#S33812052	0	5.00417	5.97558	1.96963	-0.345497
zhu1_Ghi#S42335710	0	2.00239	1.62698	0.526243	-0.799978
zhu1_Ghi#S42359795	0	5.85798	11.0244	0	0
zhu1_Ghi#S42276500	0	3.34221	3.10661	1.93671	-1.95264
zhu1_Ghi#S42345154	0	1.01413	0.96306	-0.0974623	-0.985229
zhu1_Ghi#S31153413	0	10.29	6.35755	0	0
zhu1_Ghi#S33806341	0	2.21645	2.25678	1.10203	0.204308
zhu1_Ghi#S42358033	0	2.09021	1.6002	0.386882	-0.321858
zhu1_Ghi#S42327580	0	0.59346	0.581708	0.1639	-0.414284
zhu1_Ghi#S42275964	0	2.13058	2.25278	0.0441829	-2.22996
zhu1_Ghi#S42318293	0	1.19974	2.20483	0.622409	-0.0738244
zhu1_Ghi#S33815404	0	1.27263	0.275091	0.290751	-0.868626
zhu1_Ghi#S42293488	0	2.21794	2.49561	0.816817	0.594222
zhu1_Ghi#S30018769	0	1.94235	2.15831	2.23677	0.597795
zhu1_Ghi#S42356834	0	12.592	13.5511	7.82018	6.40939
zhu1_Ghi#S30004631	0	0.98879	3.33571	0.184246	-1.926
zhu1_Ghi#S42307437	0	1.41015	1.29202	0.912991	0.25103
zhu1_Ghi#S42309259	0	1.13304	0.887657	0.649315	0.0163902
zhu1_Ghi#S42300210	0	1.63311	1.42139	0.0992413	-0.795847
zhu1_Ghi#S42293065	0	0.820639	1.48666	0.159146	-0.710909
zhu1_Ghi#S42310382	0	1.25018	2.34671	1.74587	-1.25733
zhu1_Ghi#S42293979	0	1.18611	1.79847	0.211888	0.278449
zhu1_Ghi#S33810002	0	1.892	1.78419	1.13634	-0.865983
zhu1_Ghi#S28664028	0	2.4159	2.47148	1.68292	-1.88545
zhu1_Ghi#S42331708	0	0.922366	0.485806	0.177918	0.0387254
zhu1_Ghi#S42317806	0	1.86175	1.85761	2.02444	-0.487572
zhu1_Ghi#S42300442	0	1.45778	1.73137	1.37477	-1.02282
zhu1_Ghi#S33807734	0	4.01309	0.740787	-0.0387845	-1.41887
zhu1_Ghi#S42312517	0	1.49355	0.741943	0.177918	-0.0053138
zhu1_Ghi#S42282627	0	1.98272	2.22798	0.367904	-2.51654
zhu1_Ghi#S42281189	0	1.24041	1.77784	1.04922	-0.320871
zhu1_Ghi#S42303464	0	0.736966	1.40139	0.250669	-0.496478
zhu1_Ghi#S42320020	0	1.49551	2.29489	1.50834	0.34847
zhu1_Ghi#S42359806	0	1.67098	0.0390275	0.998998	-1.05877
zhu1_Ghi#S42303410	0	1.77496	1.23143	0.453353	0.360989
zhu1_Ghi#S33805896	0	2.1785	2.22466	0.442556	0.356826
zhu1_Ghi#S42318635	0	3.48532	2.84591	1.21701	-1.13155
zhu1_Ghi#S33803240	0	1.17801	1.71401	0.212337	-0.656313
zhu1_Ghi#S42292634	0	5.24622	3.77261	0.995902	-1.85501
zhu1_Ghi#S42308981	0	1.88787	2.24548	0.142239	-0.272372
zhu1_Ghi#S33806343	0	1.96277	0.0585947	0.133193	-1.45291
zhu1_Ghi#S42296769	0	5.70915	5.15088	2.152	0.645992
zhu1_Ghi#S42332681	0	1.12066	0.797836	0.58105	-0.42981
zhu1_Ghi#S42293899	0	0.731653	1.26001	1.42145	-0.332656
zhu1_Ghi#S42282220	0	1.29267	1.40296	1.19803	0.0908888
zhu1_Ghi#S42309777	0	1.37757	1.39672	0.910807	0.684175
zhu1_Ghi#S29994222	0	2.00043	2.56411	0.357552	-2.4518
zhu1_Ghi#S42348424	0	1.80827	1.38116	0.101575	-0.769431
zhu1_Ghi#S42314110	0	1.77907	0.873633	1.34863	0.554002
zhu1_Ghi#S40831520	0	3.0966	1.68696	0.205314	0.678924
zhu1_Ghi#S42286434	0	0.595626	0.339327	0.466802	0.195486
zhu1_Ghi#S42297411	0	10.8642	11.1163	11.6389	0
zhu1_Ghi#S42328540	0	1.53905	0.153843	0.111093	-0.844653
zhu1_Ghi#S42305061	0	3.27125	2.05166	2.21567	0.469895
zhu1_Ghi#S29992717	0	3.57207	3.50053	3.2474	0.314545
zhu1_Ghi#S42307653	0	2.26897	1.64464	0.994109	-1.35067
zhu1_Ghi#S53281683	0	2.70815	2.1129	0.570452	-1.08412
zhu1_Ghi#S42359643	0	3.66317	2.76492	0.783654	0.260161
zhu1_Ghi#S42336033	0	3.62508	2.15329	1.77264	0.220407
zhu1_Ghi#S33829460	0	1.69988	1.35862	1.56023	0.338584
zhu1_Ghi#S42315251	0	0.571267	2.03335	0.53419	-0.899701
zhu1_Ghi#S42295852	0	4.21314	4.05073	1.98469	-0.689817
zhu1_Ghi#S33823287	0	3.67071	1.27695	-0.347313	-0.118836
zhu1_Ghi#S42315059	0	0.421408	0.924786	0.699393	-0.257659
zhu1_Ghi#S42302409	0	1.18201	0.517189	0.800721	0.361585
zhu1_Ghi#S42278410	0	0.879984	1.38575	1.42827	0.230822
zhu1_Ghi#S42322071	0	14.0465	11.4346	7.40088	5.80736
zhu1_Ghi#S42304161	0	1.27026	1.14955	-0.0852082	-0.949378
zhu1_Ghi#S28710471	0	3.36155	3.25282	0.864806	-3.79698
zhu1_Ghi#S42307758	0	2.9343	1.42613	0.277959	0.0983692
zhu1_Ghi#S45785947	0	3.50455	3.01301	1.65095	0.367849
zhu1_Ghi#S42334274	0	1.76415	1.89757	0.978946	-0.366557
zhu1_Ghi#S42310391	0	11.8416	8.09803	0	0
zhu1_Ghi#S30007254	0	10.5925	9.09803	0	0
zhu1_Ghi#S42286195	0	1.00573	1.53961	1.93343	-0.929064
zhu1_Ghi#S42278612	0	4.05078	3.25527	2.14492	-1.78229
zhu1_Ghi#S42318948	0	1.46985	1.19126	0.325061	0.137028
zhu1_Ghi#S42319223	0	1.03552	1.63577	0.521046	-1.27408
zhu1_Ghi#S42359799	0	3.7739	3.05028	0.656949	0.527932
zhu1_Ghi#S42323100	0	1.09881	1.49857	1.57251	-0.687509
zhu1_Ghi#S45785074	0	1.7596	3.23765	3.09337	0.240492
zhu1_Ghi#S42277302	0	1.43128	1.42698	1.15322	0.678751
zhu1_Ghi#S28673243	0	1.79968	1.84255	1.10016	-0.754159
zhu1_Ghi#S33806352	0	0.725306	0.985034	1.04831	-0.0577155
zhu1_Ghi#S42336534	0	2.52434	4.26933	1.93627	0.799701
zhu1_Ghi#S42311164	0	1.73657	1.02793	1.54576	0.441813
zhu1_Ghi#S33806516	0	2.91557	0.668416	2.51036	-0.933495
zhu1_Ghi#S30010234	0	2.75931	2.27175	1.84621	-1.15507
zhu1_Ghi#S42302363	0	2.61589	2.68906	3.96725	-0.706034
zhu1_Ghi#S53281689	0	1.64795	2.04912	0.0780687	0.19941
zhu1_Ghi#S42332084	0	1.564	0.909124	0.488122	0.015145
zhu1_Ghi#S42298183	0	2.30247	1.85156	1.48322	-0.361643
zhu1_Ghi#S42363454	0	2.90233	3.89776	-0.220769	-0.580097
zhu1_Ghi#S42293607	0	3.47623	3.03501	0.563808	-0.11469
zhu1_Ghi#S28703465	0	7.18982	5.78136	0	0
zhu1_Ghi#S28633248	0	0.904184	1.20867	0.5025	-0.0116347
zhu1_Ghi#S42276418	0	0.776081	1.19008	0.24875	0.0799048
zhu1_Ghi#S42356682	0	2.99877	2.80221	1.39679	-1.20163
zhu1_Ghi#S33825451	0	1.48183	1.43711	0.76912	0.11716
zhu1_Ghi#S42315865	0	1.29672	1.26601	1.81729	-0.807355
zhu1_Ghi#S42313423	0	8.44708	12.0984	0	0
zhu1_Ghi#S42294853	0	1.45846	1.88166	1.17918	-0.991451
zhu1_Ghi#S42500906	0	1.2006	1.44503	0.227169	-0.516935
zhu1_Ghi#S42286839	0	2.14487	3.5281	2.76783	0.690327
zhu1_Ghi#S42281961	0	3.59089	0.988423	-0.377766	-1.9125
zhu1_Ghi#S42317746	0	0.675092	1.10378	0.985896	-0.026614
zhu1_Ghi#S42327616	0	0.586056	1.02601	0.453353	0.28672
zhu1_Ghi#S42318137	0	3.55944	2.61245	0.866064	-0.918825
zhu1_Ghi#S42310782	0	2.87298	0.898338	2.00594	-2.51245
zhu1_Ghi#S42290004	0	4.59365	4.62963	2.36212	-1.25128
zhu1_Ghi#S33810099	0	1.21551	1.86267	0.624597	-1.01983
zhu1_Ghi#S53281681	0	0.468595	0.198444	0.00288618	-0.309636
zhu1_Ghi#S42294521	0	1.63957	2.08709	1.33697	0.149481
zhu1_Ghi#S42308707	0	1.41298	1.44057	0.972255	-0.970084
zhu1_Ghi#S28710491	0	2.36257	5.60348	0.508437	-1.0237
zhu1_Ghi#S42302820	0	4.04369	2.34777	2.03894	1.58689
zhu1_Ghi#S42354024	0	1.9195	1.12798	1.17141	0.744441
zhu1_Ghi#S28684272	0	2.10672	1.15359	1.18508	0.470695
zhu1_Ghi#S42312920	0	4.38938	3.88348	-0.553166	-1.66766
zhu1_Ghi#S42282466	0	1.62844	1.76535	1.03355	0.403561
zhu1_Ghi#S42327376	0	1.85566	-0.113232	0.987957	-1.1559
zhu1_Ghi#S42296582	0	2.73067	3.36685	1.35949	-0.620494
zhu1_Ghi#S42284977	0	2.46535	1.97025	0.396871	-0.0941106
zhu1_Ghi#S42362831	0	1.00236	1.06618	1.69413	-1.01902
zhu1_Ghi#S53281712	0	2.72574	2.43629	0.698536	-1.31038
zhu1_Ghi#S42327699	0	2.69779	2.0256	3.6698	-2.75107
zhu1_Ghi#S42299087	0	3.3445	3.13683	1.35944	-3.26679
zhu1_Ghi#S42286054	0	3.0191	2.75651	0.648251	-1.51686
zhu1_Ghi#S42351898	0	1.76977	1.76817	1.41886	-1.1896
zhu1_Ghi#S42296838	0	0.872091	-0.0292156	0.221346	0.195941
zhu1_Ghi#S42291650	0	2.89708	1.61959	0.894639	-0.136695
zhu1_Ghi#S42295543	0	2.49427	1.88739	0.905267	-1.80735
zhu1_Ghi#S30017371	0	3.39571	3.1951	2.91544	0.161967
zhu1_Ghi#S42317504	0	2.98722	2.17349	0.0195082	-2.51866
zhu1_Ghi#S42285919	0	0.562809	0.848569	0.689619	-0.275038
zhu1_Ghi#S42302336	0	2.50006	0.924973	-0.0673463	0.468266
zhu1_Ghi#S28656961	0	1.50355	2.29252	0.199968	-0.235216
zhu1_Ghi#S28689399	0	2.50006	2.85226	3.18688	-0.933329
zhu1_Ghi#S42299903	0	1.56863	1.29389	1.00081	0.398913
zhu1_Ghi#S42283252	0	1.03955	1.45937	1.27241	0.0870871
zhu1_Ghi#S33848243	0	0.555659	1.10295	0.468926	-0.466256
zhu1_Ghi#S42306782	0	1.60436	2.11226	1.27705	0.237141
zhu1_Ghi#S33808000	0	0.59561	2.28513	0.324064	-1.26946
zhu1_Ghi#S42277285	0	3.64937	4.43125	2.72386	0.26559
zhu1_Ghi#S33782888	0	1.42526	0.546442	0.933256	-0.363558
zhu1_Ghi#S42288053	0	2.61799	1.743	1.06751	0.66832
zhu1_Ghi#S42314463	0	0.553584	0.960779	0.763006	-0.800568
zhu1_Ghi#S28672469	0	3.16777	2.39508	1.82952	0.184246
zhu1_Ghi#S42298193	0	1.56161	0.415399	-0.164686	-0.586773
zhu1_Ghi#S53141203	0	3.65168	3.43373	0.862639	-0.722402
zhu1_Ghi#S42308515	0	1.89607	2.02536	1.35032	-0.795578
zhu1_Ghi#S42292208	0	1.06388	0.600346	0.255929	-0.76363
zhu1_Ghi#S28688546	0	3.42263	3.0585	0.195688	-0.808574
zhu1_Ghi#S42333202	0	0.748815	1.94235	0.703868	-0.933156
zhu1_Ghi#S42284612	0	2.33985	1.9263	0.142107	-1.59912
zhu1_Ghi#S42293622	0	9.38802	6.35755	0	0
zhu1_Ghi#S28642639	0	2.25621	1.86419	1.67684	0.278449
zhu1_Ghi#S33787630	0	2.31027	2.26127	1.61298	0.290318
zhu1_Ghi#S33836866	0	1.50748	1.67348	0.922733	-1.76349
zhu1_Ghi#S33823622	0	11.6055	0	5.80736	0
zhu1_Ghi#S42314490	0	1.24934	1.09977	0.312022	-0.687978
zhu1_Ghi#S42306097	0	1.33994	1.64579	1.22076	0.214144
zhu1_Ghi#S42358312	0	0.981123	2.45834	2.17245	-0.730728
zhu1_Ghi#S28708972	0	1.95128	1.70736	2.19414	-0.275486
zhu1_Ghi#S42300358	0	1.67749	2.24387	0.793639	-1.45362
zhu1_Ghi#S28710479	0	3.7268	2.61252	1.22324	-0.779312
zhu1_Ghi#S42296012	0	3.81474	3.96113	1.14099	-1.45086
zhu1_Ghi#S42316186	0	2.19647	1.49176	1.08688	0.106008
zhu1_Ghi#S42280500	0	1.61823	1.39818	0.808328	0.277263
zhu1_Ghi#S42335819	0	2.28973	0.721185	0.165895	0.203732
zhu1_Ghi#S42359730	0	1.84443	1.55976	1.27918	0.170805
zhu1_Ghi#S30010000	0	1.75203	1.52461	0.824407	0
zhu1_Ghi#S42296360	0	1.62386	1.27486	1.1474	-1.41268
zhu1_Ghi#S42331808	0	0.505058	1.00945	0.459533	-0.160333
zhu1_Ghi#S42315951	0	1.97168	1.56935	1.92655	-1.02985
zhu1_Ghi#S42327771	0	2.07237	2.03019	0.556155	0.145665
zhu1_Ghi#S42300699	0	3.33255	3.0934	0.794356	-1.40257
zhu1_Ghi#S42346416	0	0.864455	1.42286	0.568314	-0.335385
zhu1_Ghi#S28639906	0	5.13058	4.67823	2.01129	-0.462526
zhu1_Ghi#S42329676	0	0.791996	1.19598	0.0560067	0.132021
zhu1_Ghi#S42285517	0	3.17927	2.4086	1.19011	0.941659
zhu1_Ghi#S30018316	0	3.18069	2.88086	0.826826	-2.09583
zhu1_Ghi#S42334701	0	2.35316	1.97475	1.37133	-0.239451
zhu1_Ghi#S42282352	0	3.21087	1.42286	1.36873	0.383329
zhu1_Ghi#S28694370	0	1.08305	0.507585	-0.056114	-0.0776356
zhu1_Ghi#S42297879	0	3.03876	2.70318	1.20443	0.0663024
zhu1_Ghi#S42339434	0	1.02915	1.34526	1.40945	-0.144622
zhu1_Ghi#S33823636	0	1.51829	2.15307	1.4216	-0.932164
zhu1_Ghi#S42278920	0	10.7952	11.346	0	0
zhu1_Ghi#S30018078	0	3.48441	3.79515	0.887014	-3.03185
zhu1_Ghi#S42294275	0	2.58079	1.07311	0.805313	0.248679
zhu1_Ghi#S42278122	0	5.13892	5.45903	3.2338	0.799701
zhu1_Ghi#S42306447	0	1.06247	1.42773	0.975951	-0.145008
zhu1_Ghi#S42313055	0	2.37233	3.58229	2.20163	1.19931
zhu1_Ghi#S33820831	0	2.24025	2.35535	1.96442	0.722685
zhu1_Ghi#S42297468	0	1.69802	1.24136	0.308663	-0.257633
zhu1_Ghi#S42294350	0	0.73449	1.92997	0.992423	-1.41046
zhu1_Ghi#S42292137	0	2.72834	0.441043	0.390828	-0.123502
zhu1_Ghi#S33814383	0	1.5944	0.0610965	0.880444	0.21527
zhu1_Ghi#S42284804	0	1.32237	1.63661	-0.0145822	-1.54714
zhu1_Ghi#S30016680	0	1.63499	1.14257	0.345887	-1.39917
zhu1_Ghi#S28636596	0	2.08395	1.89212	1.82258	0.515121
zhu1_Ghi#S28644993	0	6.85798	11.7423	0	0
zhu1_Ghi#S42299036	0	2.25388	2.17551	2.18905	-1.01902
zhu1_Ghi#S42313592	0	2.62686	3.24354	2.63094	-1.42422
zhu1_Ghi#S33841961	0	2.99052	2.34629	1.78742	1.33697
zhu1_Ghi#S42336736	0	1.3581	2.07634	0.667777	0.0205858
zhu1_Ghi#S42292182	0	4.42189	1.74872	2.47543	0.835428
zhu1_Ghi#S42278589	0	1.47614	0.904537	0.37609	-1.61561
zhu1_Ghi#S42302071	0	0.639566	1.39681	0.910666	-0.932313
zhu1_Ghi#S42283513	0	2.28901	2.48482	0.617016	-0.828973
zhu1_Ghi#S42287581	0	2.15444	3.01411	1.6233	0.302903
zhu1_Ghi#S42294284	0	1.80457	0.852593	0.416255	-0.48494
zhu1_Ghi#S42294163	0	1.53751	0.683934	0.538805	-0.305573
zhu1_Ghi#S42275739	0	1.05078	1.19749	0.562147	0.457235
zhu1_Ghi#S33784784	0	1.93706	1.22994	0.619547	0.304517
zhu1_Ghi#S42359423	0	0.847025	0.432899	0.418859	-0.535657
zhu1_Ghi#S42294989	0	3.20381	2.64092	0.733468	-1.75532
zhu1_Ghi#S42359292	0	1.49884	0.663542	0.768039	0.280681
zhu1_Ghi#S28667001	0	2.89747	2.23765	2.77144	-1.3388
zhu1_Ghi#S42287625	0	3.6455	3.04391	0.512521	-0.532922
zhu1_Ghi#S42300077	0	1.3105	-0.151688	0.537393	-0.108838
zhu1_Ghi#S42303381	0	7.55478	5.06663	-0.574284	-1.40578
zhu1_Ghi#S42339594	0	2.98433	6.33125	1.48033	-0.532495
zhu1_Ghi#S43062249	0	2.2421	2.43395	2.47667	0.526905
zhu1_Ghi#S42316161	0	1.74401	0.643692	0.129244	-0.278057
zhu1_Ghi#S42334614	0	4.84356	7.00401	-0.0266061	0.0680995
zhu1_Ghi#S33802925	0	2.44475	2.2114	0.379506	0.531651
zhu1_Ghi#S42313875	0	0.794707	0.899508	0.3648	0.00556811
zhu1_Ghi#S42299704	0	5.01652	5.66497	2.2501	-1.63103
zhu1_Ghi#S33824645	0	1.13836	1.35564	0.308201	0.191111
zhu1_Ghi#S33810246	0	1.09333	1.15364	0.346852	-0.0114728
zhu1_Ghi#S33811396	0	2.64544	0.824237	-0.131689	-1.64444
zhu1_Ghi#S42294827	0	3.91046	1.95759	1.13174	1.04552
zhu1_Ghi#S43062206	0	1.14975	1.96651	0.862637	0.403012
zhu1_Ghi#S42299039	0	2.98655	1.98355	0.481171	0.356608
zhu1_Ghi#S42303415	0	2.7485	2.58432	0.389947	0.469485
zhu1_Ghi#S42360099	0	4.61144	4.19153	1.93627	1.06103
zhu1_Ghi#S42363229	0	3.93579	2.95428	1.34884	-1.7139
zhu1_Ghi#S42309686	0	2.63098	3.39626	0.51545	0.331056
zhu1_Ghi#S42301755	0	2.51718	1.67345	1.68772	-1.16016
zhu1_Ghi#S30016156	0	1.26462	1.75224	-0.0325026	-0.102344
zhu1_Ghi#S42279024	0	2.19024	1.56855	0.830803	-0.0619073
zhu1_Ghi#S42289978	0	1.14791	1.18881	0.676475	0.260905
zhu1_Ghi#S42309620	0	2.02214	1.87506	2.17263	-0.653933
zhu1_Ghi#S29993987	0	5.66461	6.71939	2.12752	-1.78643
zhu1_Ghi#S42292044	0	1.01801	0.133823	0.926746	-0.605059
zhu1_Ghi#S42289703	0	0.989735	1.1142	0.794635	0.263684
zhu1_Ghi#S42316013	0	1.65398	1.38571	0.274636	-0.110902
zhu1_Ghi#S33807330	0	1.13378	2.21336	0.371468	-0.213495
zhu1_Ghi#S42347167	0	3.06305	1.16184	0.784945	-0.278263
zhu1_Ghi#S42324948	0	12.1402	6.35755	5.80736	0
zhu1_Ghi#S42361506	0	3.47131	3.23779	0.341626	-2.67743
zhu1_Ghi#S42336024	0	3.52932	3.19813	1.40784	0.708105
zhu1_Ghi#S33812496	0	2.27719	1.95003	0.882744	0.85229
zhu1_Ghi#S42295347	0	10.9084	0	0	0
zhu1_Ghi#S42298001	0	2.27419	1.90227	1.76226	-2.12721
zhu1_Ghi#S42305457	0	2.08413	0.523728	-0.181451	-1.02661
zhu1_Ghi#S33822812	0	0.968012	1.10734	1.36516	-1.20089
zhu1_Ghi#S42285270	0	1.04401	2.87261	0.72053	-0.516398
zhu1_Ghi#S33823387	0	0.697932	0.0637211	-0.0123588	-0.650113
zhu1_Ghi#S42331854	0	1.63213	1.21136	1.2917	-1.90267
zhu1_Ghi#S42313922	0	2.26555	1.72792	-0.0510818	-2.90774
zhu1_Ghi#S42298959	0	2.60271	2.75152	0.653388	-3.64386
zhu1_Ghi#S42325383	0	1.82942	3.65849	0.925532	0.444901
zhu1_Ghi#S42328551	0	1.72195	2.74231	-0.179821	-2.59061
zhu1_Ghi#S30007806	0	0.659301	1.59746	0.250669	-0.0116347
zhu1_Ghi#S42359611	0	2.58177	2.47535	-0.346532	-2.15754
zhu1_Ghi#S30010063	0	0.631264	1.32352	0.516526	0.162102
zhu1_Ghi#S42296398	0	2.30653	2.58317	-0.253874	-3.47019
zhu1_Ghi#S43062239	0	1.96367	1.83282	1.28314	-2.73824
zhu1_Ghi#S42311391	0	0.569095	0.52994	0.226658	-0.774408
zhu1_Ghi#S42363824	0	0.323733	1.24973	0.411874	-0.916401
zhu1_Ghi#S42296368	0	0.623936	0.470371	0.036013	-0.842537
zhu1_Ghi#S30012105	0	0.819108	1.36172	0.817751	0.478999
zhu1_Ghi#S42291515	0	2.11179	2.44863	0.573647	-3.19265
zhu1_Ghi#S42357441	0	1.06075	1.79047	-0.0572359	-1.96094
zhu1_Ghi#S42321261	0	0.642309	1.85459	0.144248	0.0668437
zhu1_Ghi#S42315465	0	0.940294	1.75705	0.193559	-1.80857
zhu1_Ghi#S53281665	0	3.75291	4.26887	3.97133	-5.75489
zhu1_Ghi#S42363356	0	0.178564	1.39973	0.254071	-0.48494
zhu1_Ghi#S33831641	0	2.61884	1.30035	0.519636	-3.19265
zhu1_Ghi#S42277366	0	0.325576	0.238477	0.490635	-0.437532
zhu1_Ghi#S28684600	0	1.61122	1.9483	-0.0472861	-2.63286
zhu1_Ghi#S42299552	0	0.531012	1.67897	0.369532	-0.02187
zhu1_Ghi#S42329110	0	1.40616	1.83885	-0.242108	-1.186
zhu1_Ghi#S42299251	0	-0.392121	3.07668	0.0676868	-1.43832
zhu1_Ghi#S28677859	0	1.73982	1.4873	-0.380537	-2.42299
zhu1_Ghi#S42291097	0	0.0329364	1.0065	0.639911	-0.386355
zhu1_Ghi#S28650906	0	3.90266	4.32168	-0.580097	-1.80006
zhu1_Ghi#S33825793	0	3.26725	3.06698	-0.517984	-2.11151
zhu1_Ghi#S42279143	0	0.507795	1.53138	1.49185	0.0660892
zhu1_Ghi#S33809927	0	-0.029621	1.38503	0.0948776	-0.20032
zhu1_Ghi#S33809560	0	1.83966	2.6373	-0.265467	-0.156798
zhu1_Ghi#S33804425	0	0.562036	4.46783	1.89515	0.310183
zhu1_Ghi#S43062262	0	0.901751	0.78336	-0.0405028	-1.39025
zhu1_Ghi#S42283175	0	2.16805	1.60918	-0.275486	-3.19265
zhu1_Ghi#S42307038	0	5.54661	2.6839	0.0610294	1.56704
zhu1_Ghi#S42313687	0	1.87064	1.91833	-0.465664	-2.3232
zhu1_Ghi#S42282902	0	0.667363	1.2343	-0.231908	-1.12584
zhu1_Ghi#S28688905	0	1.19038	0.983212	-0.224123	-0.676446
zhu1_Ghi#S42290756	0	0.697721	2.49042	-0.262304	-2.39049
zhu1_Ghi#S30013182	0	1.7401	2.00319	-0.546479	-3.13038
zhu1_Ghi#S42295067	0	0.784753	1.01672	-0.208753	-0.835345
zhu1_Ghi#S42361732	0	3.52851	1.64086	-0.587091	-1.51603
zhu1_Ghi#S28697384	0	0.896053	1.29933	-0.149514	-1.77228
zhu1_Ghi#S42292382	0	0.888639	1.32522	0.175411	-1.8255
zhu1_Ghi#S42277067	0	2.22048	2.25509	-0.623747	-2.7425
zhu1_Ghi#S42334948	0	1.73066	-0.160871	-0.289913	-1.19532
zhu1_Ghi#S42304751	0	2.74519	2.29726	0.129327	-4.3399
zhu1_Ghi#S42287723	0	1.397	1.87156	-0.529459	-2.56608
zhu1_Ghi#S42308656	0	1.50517	0.932212	-0.219791	-0.171228
zhu1_Ghi#S33819316	0	0.952694	0.505235	-0.0916998	-1.37288
zhu1_Ghi#S42288908	0	4.52434	4.09478	1.38466	-7.33985
zhu1_Ghi#S42323411	0	1.04706	1.61869	-0.453822	-2.2823
zhu1_Ghi#S42321337	0	2.20011	2.2243	-0.177897	-3.94419
zhu1_Ghi#S42291711	0	0.835175	1.33819	1.46244	0.209394
zhu1_Ghi#S42278040	0	0.970697	0.7687	-0.193576	-1.704
zhu1_Ghi#S28688838	0	1.2408	0.590057	-0.168406	-0.0194931
zhu1_Ghi#S42296001	0	1.55107	0.195991	-0.193283	-0.0569409
zhu1_Ghi#S42324571	0	2.19774	-0.36732	-0.417593	-1.32193
zhu1_Ghi#S28669321	0	0.888654	0.676633	0.200343	-1.51726
zhu1_Ghi#S42324280	0	1.24769	0.440494	-0.0577155	-1.7808

## Sheet: Additional file 7_Table S6-4
Gene ID	0	48	NEC	EC	GE
zhu1_Ghi#S30001431	0	-1.09009	-2.91741	-1.75532	-0.932886
zhu1_Ghi#S42303930	0	-0.451718	-2.42513	-0.912182	-1.03823
zhu1_Ghi#S53281698	0	0.716956	-1.96849	-0.436835	-0.166154
zhu1_Ghi#S45785956	0	-0.537904	-1.66664	-0.800753	-0.695267
zhu1_Ghi#S42331717	0	-1.17725	-3.85312	-1.69104	-1.39049
zhu1_Ghi#S42283744	0	-0.315126	-1.30943	-0.649872	-0.431705
zhu1_Ghi#S33812733	0	0.0016577	-3.13956	-1.00999	-0.403254
zhu1_Ghi#S28710314	0	0.344744	-1.29069	-0.285369	0.217606
zhu1_Ghi#S33819275	0	0.112383	-3.11264	-1.39049	1.41549
zhu1_Ghi#S42317845	0	-0.921211	-2.9438	-1.55171	-0.208753
zhu1_Ghi#S42325050	0	-2.8853	-10.3365	-3.92712	-3.19696
zhu1_Ghi#S42316478	0	-0.498953	-1.89627	-0.864018	-0.727504
zhu1_Ghi#S33842220	0	-0.623833	-2.02159	-0.801164	-0.502218
zhu1_Ghi#S42299094	0	1.08872	-0.422197	0.160371	0.620238
zhu1_Ghi#S54950899	0	-2.6963	-11.1434	-4.3232	-3.7425
zhu1_Ghi#S28667014	0	1.90361	-0.471204	0.875281	1.2115
zhu1_Ghi#S42293394	0	-0.706794	-2.36998	-1.25661	-0.463231
zhu1_Ghi#S42303718	0	-4.03583	-10.4788	-4.67141	-2.20265
zhu1_Ghi#S42320781	0	-0.14957	-1.77009	-0.584557	0.0463364
zhu1_Ghi#S30003775	0	1.28012	-1.97489	0.119369	0.223158
zhu1_Ghi#S28710586	0	-0.617267	-1.21599	-0.662221	-0.15124
zhu1_Ghi#S33809513	0	-0.301464	-1.58702	-0.502844	-0.205658
zhu1_Ghi#S28681029	0	-0.177248	-1.52768	-0.437532	-0.262304
zhu1_Ghi#S33792263	0	0.0100057	-1.49211	-0.599372	0.0461626
zhu1_Ghi#S42307776	0	-0.110012	-0.995402	-0.379157	0.0260144
zhu1_Ghi#S42286570	0	1.35638	-0.723687	0.647135	0.303497
zhu1_Ghi#S42317056	0	1.44774	-0.503637	0.726967	0.338425
zhu1_Ghi#S30018035	0	0.142263	-3.97895	-0.388139	-1.34782
zhu1_Ghi#S33807765	0	-0.00637891	-2.5452	-0.659521	-0.0823998
zhu1_Ghi#S42275530	0	-0.0921574	-8.65821	-2.24882	-2.85086
zhu1_Ghi#S42282617	0	0.765009	-3.3686	-0.134955	-0.89783
zhu1_Ghi#S42293346	0	1.77066	-1.22521	0.726218	1.59991
zhu1_Ghi#S42294261	0	-1.24589	-4.85254	-2.22876	-1.17038
zhu1_Ghi#S33822952	0	0.503859	-1.59029	0.0951529	0.263375
zhu1_Ghi#S42322698	0	-1.61528	-3.9901	-2.36243	-0.731456
zhu1_Ghi#S42291236	0	-3.21482	-10.0728	-4.26545	-2.93325
zhu1_Ghi#S42284212	0	1.12619	-0.778721	0.481316	0.446533
zhu1_Ghi#S42302171	0	-3.96552	-11.9989	-4.01026	-3.47931
zhu1_Ghi#S42292680	0	-0.444341	-1.28439	-0.650513	-0.0139794
zhu1_Ghi#S42284894	0	-1.05873	-2.72445	-1.22969	-0.517127
zhu1_Ghi#S30017479	0	-4.00827	-10.4512	-4.64386	-0.423305
zhu1_Ghi#S42297917	0	0.910543	-2.04535	0.230569	0.230569
zhu1_Ghi#S42283709	0	-1.57241	-4.17015	-1.76095	-0.956322
zhu1_Ghi#S33804108	0	-1.30948	-4.19878	-1.76825	-2.15996
zhu1_Ghi#S42330468	0	-1.81664	-4.41724	-1.53847	-0.859389
zhu1_Ghi#S33794554	0	-0.925115	-4.8153	-1.1048	-1.31821
zhu1_Ghi#S42313440	0	1.04866	-0.975753	0.0356523	1.42678
zhu1_Ghi#S42324291	0	-0.934143	-9.70563	-1.30049	-0.798742
zhu1_Ghi#S28697769	0	-4.47797	-11.3359	-4.1964	-2.51577
zhu1_Ghi#S33814038	0	-0.0153971	-3.09822	-0.737476	2.32315
zhu1_Ghi#S33802963	0	-1.08005	-3.96935	-1.53882	-0.80234
zhu1_Ghi#S42288584	0	2.77038	-0.868755	1.15797	0.510721
zhu1_Ghi#S42290169	0	-1.4361	-2.52356	-1.38401	0.103364
zhu1_Ghi#S42328923	0	-0.50971	-2.65556	-1.19892	1.21941
zhu1_Ghi#S42313959	0	-1.96517	-9.99859	-1.85904	-1.00991
zhu1_Ghi#S42310068	0	-0.748245	-3.12898	-0.68012	-0.477145
zhu1_Ghi#S42314561	0	0.00326328	-1.57714	-0.139858	0.295553
zhu1_Ghi#S42500910	0	-0.4816	-3.40443	-0.922633	0.508956
zhu1_Ghi#S42306429	0	-0.06746	-1.25486	-0.133713	-0.403528
zhu1_Ghi#S30010355	0	-3.01616	-5.09899	-2.60422	-1.06177
zhu1_Ghi#S28710525	0	-0.775689	-2.64792	-0.907101	-0.257668
zhu1_Ghi#S33806877	0	-2.63364	-10.3061	-1.90092	-2.90518
zhu1_Ghi#S42309034	0	-0.0823535	-1.24724	-0.146336	0.64703
zhu1_Ghi#S43062268	0	-1.52323	-3.67568	-1.26764	-1.14547
zhu1_Ghi#S42360789	0	0.142709	-1.47249	-0.070914	0.221595
zhu1_Ghi#S42291555	0	1.56338	-1.30066	0.744801	1.01951
zhu1_Ghi#S42301294	0	-3.20464	-10.3945	-3.25491	-4.58711
zhu1_Ghi#S42335034	0	0.166889	-3.12122	0.0130835	-0.450864
zhu1_Ghi#S33814045	0	0.417005	-1.15621	0.149481	1.02421
zhu1_Ghi#S42298398	0	-3.08514	-10.275	-2.13541	-1.45478
zhu1_Ghi#S28637147	0	0.424119	-2.29643	-0.0838499	-0.991451
zhu1_Ghi#S42303160	0	-1.74123	-3.71042	-1.20912	-0.290343
zhu1_Ghi#S42325303	0	1.11322	-0.492928	0.66206	0.698027
zhu1_Ghi#S42336985	0	-0.295385	-1.69212	-0.232913	-0.339899
zhu1_Ghi#S33813047	0	1.05534	-2.2238	0.521046	-0.225451
zhu1_Ghi#S42363130	0	-2.47176	-5.55459	-1.81631	-0.789054
zhu1_Ghi#S42338847	0	-1.33228	-3.79649	-0.997631	-0.159768
zhu1_Ghi#S42279550	0	1.20074	-0.648937	0.721712	0.750786
zhu1_Ghi#S33810539	0	-1.02458	-9.20945	-1.5801	5.00396
zhu1_Ghi#S42356401	0	-0.694708	-2.78155	-0.416059	-0.667695
zhu1_Ghi#S33812626	0	-0.583443	-5.53309	-0.749815	-0.862047
zhu1_Ghi#S42281449	0	-1.39458	-3.02355	-1.17928	-0.0303444
zhu1_Ghi#S28677236	0	1.27696	-1.09942	0.892139	0.931533
zhu1_Ghi#S42311618	0	-1.37899	-3.46181	-0.901099	-0.669527
zhu1_Ghi#S42292205	0	-0.741595	-1.42918	-0.459195	-0.318937
zhu1_Ghi#S42292217	0	1.31655	-8.07146	0.917222	0.994627
zhu1_Ghi#S42334668	0	-1.17969	-2.51142	-0.833066	-0.884368
zhu1_Ghi#S42325127	0	-3.60331	-13.6367	-1.62796	-3.14488
zhu1_Ghi#S33829215	0	-3.45363	-11.1261	-1.66253	-2.98651
zhu1_Ghi#S42296699	0	-4.25054	-10.1085	-2.70764	-2.96897
zhu1_Ghi#S42306275	0	-1.21767	-3.89244	-0.767957	-0.914779
zhu1_Ghi#S33818723	0	-5.89314	-11.7511	-3.61157	-1.25927
zhu1_Ghi#S42289413	0	-1.19493	-2.94851	-0.680353	-0.732414
zhu1_Ghi#S33815722	0	-1.56583	-4.39316	-0.646108	-1.23107
zhu1_Ghi#S42315683	0	-0.0764197	-3.05433	0.222845	-0.597288
zhu1_Ghi#S42280080	0	-2.95296	-6.04104	-1.86062	-2.15039
zhu1_Ghi#S33811948	0	-3.3872	-10.8384	-1.55997	-1.1607
zhu1_Ghi#S33815967	0	-8.64622	-14.5042	-4.93055	-1.90382
zhu1_Ghi#S33841605	0	-1.10996	-4.36202	-0.417165	0.0685051
zhu1_Ghi#S42296330	0	-1.84145	-9.70563	-0.493744	1.04424
zhu1_Ghi#S42306043	0	-0.412558	-1.23736	-0.242633	0.220477
zhu1_Ghi#S42305003	0	-2.20959	-10.3945	-0.446095	-1.32837
zhu1_Ghi#S42320916	0	-0.857981	-1.94582	-0.569736	-0.765863
zhu1_Ghi#S30012694	0	-1.10248	-2.29741	-0.596966	-0.632309
zhu1_Ghi#S42297966	0	0.885452	-1.14466	0.730852	0.0880317
zhu1_Ghi#S28710417	0	-2.23799	-4.7802	-2.09895	-2.30433
zhu1_Ghi#S42334579	0	-2.75946	-10.2107	-0.868597	-0.807659
zhu1_Ghi#S28693416	0	-1.56667	-9.75154	-0.685455	0.974674
zhu1_Ghi#S42334360	0	-1.43254	-2.41363	-0.932501	-1.00991
zhu1_Ghi#S42358848	0	-4.41877	-11.87	-2.00734	-1.80255
zhu1_Ghi#S28710328	0	-2.11567	-4.82605	-0.708157	-1.44925
zhu1_Ghi#S42360756	0	-4.01823	-12.4653	-1.69217	2.5619
zhu1_Ghi#S42320018	0	0.942345	-1.33688	0.597795	2.16363
zhu1_Ghi#S42291205	0	-1.35541	-3.74343	-0.400987	-0.233327
zhu1_Ghi#S42288438	0	-0.646522	-3.85312	0.163281	-0.106073
zhu1_Ghi#S33799879	0	-4.16041	-12.1938	-2.3312	-4.79295
zhu1_Ghi#S42362347	0	-0.695024	-9.14211	0.535613	0.764784
zhu1_Ghi#S28692975	0	-0.694708	-2.29462	-0.305936	0.667311
zhu1_Ghi#S42294673	0	-2.75946	-10.2107	-0.691035	-1.39049
zhu1_Ghi#S42362780	0	1.35205	-0.369323	1.00961	0.746367
zhu1_Ghi#S33816312	0	-1.40514	-3.9901	-0.420699	0.50766
zhu1_Ghi#S42335766	0	-2.88767	-5.13974	-1.51809	-0.102515
zhu1_Ghi#S28706910	0	-1.67667	-3.64617	-0.808757	1.0286
zhu1_Ghi#S42355710	0	-0.977212	-2.13161	-0.376544	0.0388483
zhu1_Ghi#S42299944	0	-2.47096	-10.1434	-0.0759488	-0.00255344
zhu1_Ghi#S42293429	0	-1.36218	-3.09519	-0.527349	0.391822
zhu1_Ghi#S42315190	0	-2.22613	-11.1774	0.448746	-0.657783
zhu1_Ghi#S42336708	0	-5.31096	-12.7622	-0.887961	-2.85528
zhu1_Ghi#S42338245	0	-0.503083	-5.07817	0.483096	0.0253989
zhu1_Ghi#S42279527	0	-1.75443	-3.72343	-0.575078	-0.0322403
zhu1_Ghi#S33848005	0	-3.2854	-10.1434	-0.569736	-1.07729
zhu1_Ghi#S42347707	0	-2.27264	-3.94851	-1.48588	-1.78643
zhu1_Ghi#S42294043	0	-1.71073	-3.22201	-0.598845	-0.56756
zhu1_Ghi#S42298614	0	-1.46027	-2.47613	-0.67049	-1.02053
zhu1_Ghi#S33823560	0	0.263313	-1.58329	0.47751	0.27789
zhu1_Ghi#S33806378	0	-2.38969	-10.4231	0.565569	-0.211228
zhu1_Ghi#S42360735	0	-0.535037	-4.25163	0.140691	0.924151
zhu1_Ghi#S33808333	0	-2.34704	-5.02291	-0.679155	-1.56188
zhu1_Ghi#S45785935	0	-0.417788	-10.0362	1.72538	2.20908
zhu1_Ghi#S42315429	0	-0.771799	-3.38758	0.112168	-0.124669
zhu1_Ghi#S42302757	0	-0.150956	-0.676674	-0.0287146	-0.25019
zhu1_Ghi#S33786625	0	-1.52748	-4.12122	-0.0451842	-0.302596
zhu1_Ghi#S42326362	0	-0.704078	-3.69165	0.414231	0.139862
zhu1_Ghi#S42307424	0	-2.01321	-4.00175	-0.439493	-1.28094
zhu1_Ghi#S42310646	0	-8.12189	-13.9799	-2.34098	-2.19524
zhu1_Ghi#S42325407	0	-0.252727	-1.37316	0.140691	-0.330729
zhu1_Ghi#S42358419	0	-1.31762	-3.34808	-0.33168	-0.24313
zhu1_Ghi#S42292309	0	1.33258	-6.33985	2.48033	1.48033
zhu1_Ghi#S33800558	0	-2.63211	-5.03562	-0.828299	-0.749549
zhu1_Ghi#S42338897	0	-0.521304	-1.89755	0.137235	-0.141124
zhu1_Ghi#S28710700	0	-1.59414	-2.8017	-0.626725	-0.250025
zhu1_Ghi#S42282757	0	-2.11765	-5.01146	-0.894683	-2.10457
zhu1_Ghi#S42320623	0	-1.00165	-3.99178	0.215545	0.438141
zhu1_Ghi#S42284625	0	1.69632	-5.75489	2.06529	4.6787
zhu1_Ghi#S42341842	0	-0.866596	-2.27457	-0.339899	0.588581
zhu1_Ghi#S42294739	0	-1.25042	-3.42335	-0.183006	0.544231
zhu1_Ghi#S28667922	0	-4.09618	-11.9604	0.0283207	0.180466
zhu1_Ghi#S42295860	0	-1.27219	-2.40778	-0.389468	-0.20584
zhu1_Ghi#S42292263	0	0.814748	-2.11868	1.11656	0.601412
zhu1_Ghi#S42279078	0	0.197994	-0.974503	0.378677	0.0680396
zhu1_Ghi#S42297555	0	-1.55617	-3.10556	-0.446763	-0.852443
zhu1_Ghi#S33814256	0	-2.25573	-4.07885	-0.700224	-0.301423
zhu1_Ghi#S30049765	0	0.310382	-1.01049	0.491388	0.491388
zhu1_Ghi#S42301931	0	-0.269329	-1.0778	0.0297096	0.00415032
zhu1_Ghi#S45785974	0	-1.65766	-2.59031	-0.585084	-0.994346
zhu1_Ghi#S42330200	0	-1.7866	-3.75097	-0.645	0.103364
zhu1_Ghi#S28666266	0	-0.845753	-4.1075	0.236683	0.853769
zhu1_Ghi#S42280548	0	-1.7484	-3.27457	-0.548922	-0.718705
zhu1_Ghi#S33805451	0	-2.35179	-11.6092	0.997689	1.2042
zhu1_Ghi#S42293716	0	-1.18851	-9.96	1.62731	0.382073
zhu1_Ghi#S30012877	0	-1.08228	-2.21787	-0.274245	-0.760037
zhu1_Ghi#S42297709	0	-4.80765	-12.2589	0.652906	-3.53435
zhu1_Ghi#S28694147	0	-1.0818	-3.84507	-0.075545	-1.45739
zhu1_Ghi#S42298537	0	-2.08922	-4.09671	-1.32358	-2.10803
zhu1_Ghi#S42313970	0	-1.25657	-4.59545	0.208662	0.892368
zhu1_Ghi#S42334892	0	-0.637805	-2.61181	0.0977613	0.0267242
zhu1_Ghi#S29997237	0	-2.18711	-5.07817	-0.285888	0.948223
zhu1_Ghi#S28657599	0	-1.12073	-4.77719	0.689814	0.888834
zhu1_Ghi#S42323994	0	-2.70276	-5.73322	-0.364982	-0.913978
zhu1_Ghi#S43062242	0	-2.27264	-10.3061	1.19925	0.127524
zhu1_Ghi#S33816576	0	-3.51882	-5.93276	-1.2425	-2.61259
zhu1_Ghi#S42356617	0	-3.29961	-6.46953	-0.787877	-0.831984
zhu1_Ghi#S33811806	0	-1.46588	-3.27846	-0.275026	0.708893
zhu1_Ghi#S43062281	0	1.21086	-1.05617	1.12745	0.943059
zhu1_Ghi#S42292346	0	-1.84456	-3.61465	-0.454608	-1.34517
zhu1_Ghi#S33816118	0	-1.75626	-4.16602	0.282843	-0.343451
zhu1_Ghi#S42284970	0	-4.3302	-10.7731	0.0684251	-1.2535
zhu1_Ghi#S42306797	0	-5.16066	-12.8331	0.821884	-0.683341
zhu1_Ghi#S42361617	0	-0.658402	-2.81853	0.375381	0.469489
zhu1_Ghi#S33802245	0	-0.291294	-2.21744	0.421869	-0.642666
zhu1_Ghi#S33831635	0	-1.11559	-2.08338	-0.0607189	-0.160157
zhu1_Ghi#S33810682	0	-1.4712	-9.33539	2.14186	1.03856
zhu1_Ghi#S42304053	0	-0.826712	-9.27379	2.09961	1.79297
zhu1_Ghi#S42303021	0	0.710761	-2.26139	1.49691	0.748461
zhu1_Ghi#S42299362	0	-3.10202	-9.96	1.00866	0.0286828
zhu1_Ghi#S33819716	0	0.283144	-1.38975	0.326513	-0.510615
zhu1_Ghi#S42316599	0	-0.795088	-1.90211	0.0143979	0.109539
zhu1_Ghi#S33823361	0	-1.13204	-2.88562	0.0352755	-1.03129
zhu1_Ghi#S28673776	0	-2.36019	-4.90076	-0.190264	-1.86194
zhu1_Ghi#S42362470	0	-1.88701	-3.26774	-0.347228	-0.20685
zhu1_Ghi#S33791382	0	-2.20585	-3.46776	-1.12299	-0.944089
zhu1_Ghi#S33824036	0	-1.44824	-2.34369	-0.185996	-0.798742
zhu1_Ghi#S28683594	0	-0.508653	-2.97477	0.579146	1.54053
zhu1_Ghi#S42362982	0	-2.16606	-5.56958	1.01484	-1.4883
zhu1_Ghi#S42281897	0	-2.6945	-4.94656	0.135491	-0.516032
zhu1_Ghi#S42278238	0	-4.35269	-10.2107	0.362976	-0.348034
zhu1_Ghi#S42357822	0	0.317612	-2.32893	1.15189	0.684175
zhu1_Ghi#S42312305	0	-3.20464	-10.3945	1.65334	0.0391227
zhu1_Ghi#S33825167	0	-1.67972	-3.50284	0.213236	0.444743
zhu1_Ghi#S42294206	0	-0.337035	-3.32716	0.265428	-1.38401
zhu1_Ghi#S42313366	0	-0.0869048	-1.64163	0.882744	-0.0433093
zhu1_Ghi#S42311437	0	-1.10187	-2.95881	0.162715	0.693274
zhu1_Ghi#S42307195	0	-1.77025	-3.60771	0.401531	0.26529
zhu1_Ghi#S42334476	0	-2.57075	-4.46181	-0.294807	-1.96705
zhu1_Ghi#S42280866	0	-0.520757	-1.47201	0.11295	-0.563525
zhu1_Ghi#S42321258	0	-2.21616	-9.07414	2.74484	0.993293
zhu1_Ghi#S42295094	0	1.00573	-1.46039	1.30422	1.34847
zhu1_Ghi#S42314137	0	-1.82788	-4.4936	0.543622	0.543622
zhu1_Ghi#S28637001	0	-2.49893	-10.5324	2.02798	1.2754
zhu1_Ghi#S42291630	0	-2.26468	-4.25481	0.175106	-0.194609
zhu1_Ghi#S33810011	0	-1.86243	-3.51928	0.282043	0.205389
zhu1_Ghi#S42313276	0	-0.0808878	-1.51792	0.622409	-0.125835
zhu1_Ghi#S42294005	0	-0.42143	-2.66765	1.29749	-0.114786
zhu1_Ghi#S42326232	0	-1.00413	-9.45121	3.07504	0.952866
zhu1_Ghi#S42314339	0	-3.2464	-5.91213	-0.320078	0.180726
zhu1_Ghi#S42302989	0	-0.323676	-1.41077	0.0356523	-0.597241
zhu1_Ghi#S42286224	0	-2.26176	-4.16159	0.107021	-0.100238
zhu1_Ghi#S30011476	0	-1.97439	-3.79856	0.426573	-0.932284
zhu1_Ghi#S42295962	0	-2.15213	-4.02329	0.127045	-0.0672625
zhu1_Ghi#S42295747	0	-1.84214	-3.9657	0.262978	0.766387
zhu1_Ghi#S42337522	0	-0.802629	-5.35347	2.16454	-0.51688
zhu1_Ghi#S29394787	0	-0.530634	-1.64887	0.346928	0.652986
zhu1_Ghi#S28672970	0	-0.0506261	-3.20087	1.87516	0.509014
zhu1_Ghi#S28710403	0	-4.44808	-10.3061	0.185791	4.55459
zhu1_Ghi#S42286119	0	-0.292833	-1.50597	0.434254	-0.0183346
zhu1_Ghi#S42306164	0	-0.717284	-1.16762	0.0224322	-0.472258
zhu1_Ghi#S33850207	0	-0.383285	-2.05007	0.507945	0.685491
zhu1_Ghi#S42362732	0	-0.748148	-2.49592	0.776518	0.651245
zhu1_Ghi#S42289942	0	-2.18276	-4.40778	-1.66425	-2.73267
zhu1_Ghi#S42317863	0	-0.243469	-2.60087	0.711429	1.64396
zhu1_Ghi#S33818552	0	-1.12457	-4.01387	0.765105	1.00122
zhu1_Ghi#S28688900	0	-2.39626	-8.8392	1.1887	3.25586
zhu1_Ghi#S28664446	0	-1	-3.19199	0.310359	1.1943
zhu1_Ghi#S33824839	0	-0.546436	-1.57502	-0.520857	-0.994879
zhu1_Ghi#S42285686	0	0.65082	-1.47201	1.06751	0.920989
zhu1_Ghi#S42313033	0	-0.644658	-2.80283	0.725298	0.725298
zhu1_Ghi#S42321396	0	0.814555	-1.45747	1.27013	1.12549
zhu1_Ghi#S42280375	0	-0.00955694	-1.62562	0.705347	0.45071
zhu1_Ghi#S28664453	0	0.175353	-9.27379	5.5661	2.31351
zhu1_Ghi#S42329298	0	0.107854	-1.66203	0.298411	-0.697035
zhu1_Ghi#S28706255	0	-0.291087	-2.13161	0.360989	-0.901705
zhu1_Ghi#S42316490	0	0.128913	-0.958213	0.604846	0.514573
zhu1_Ghi#S42285735	0	-0.643347	-2.69168	0.876805	1.25706
zhu1_Ghi#S33810966	0	-0.671655	-1.29643	0.257486	-0.02051
zhu1_Ghi#S33819110	0	0.0824778	-1.43587	0.907567	-0.234996
zhu1_Ghi#S42333301	0	-0.754348	-2.47201	1.16858	-0.601034
zhu1_Ghi#S42361417	0	-0.369869	-1.05958	0.325061	-0.188172
zhu1_Ghi#S42355500	0	-1.22613	-2.31323	0.341725	-0.0919471
zhu1_Ghi#S42292618	0	-0.738042	-1.6483	0.599733	-0.262647
zhu1_Ghi#S33837906	0	-1.27532	-2.79499	0.604604	0.638382
zhu1_Ghi#S42325295	0	-0.111337	-1.20087	0.583686	0.0672881
zhu1_Ghi#S42361702	0	0.0472025	-3.23202	1.26882	1.78339
zhu1_Ghi#S42316568	0	-1.94672	-3.62259	0.566755	-0.0317723
zhu1_Ghi#S42316561	0	-2.42918	-5.02291	1.48836	-0.728512
zhu1_Ghi#S33800041	0	-0.403948	-3.70706	1.90892	0.844159
zhu1_Ghi#S42277826	0	-1.14434	-4.1748	1.34186	0.534406
zhu1_Ghi#S33804302	0	-1.60863	-4.86946	1.09181	1.48078
zhu1_Ghi#S42289162	0	-0.73956	-2.92836	0.950633	0.342461
zhu1_Ghi#S42336147	0	-0.0610011	-0.934139	0.524494	0.109101
zhu1_Ghi#S42291981	0	-0.249697	-2.33539	1.06833	1.08878
zhu1_Ghi#S42276404	0	-1.20862	-3.12444	0.446342	1.41152
zhu1_Ghi#S30009126	0	-1.20865	-3.20535	0.467977	1.49001
zhu1_Ghi#S42324995	0	0.199741	-1.39399	0.314545	-0.611993
zhu1_Ghi#S42337301	0	-1.84145	-3.92427	1.06751	0.89428
zhu1_Ghi#S42301118	0	-3.06237	-9.92035	4.40832	2.80544
zhu1_Ghi#S42302119	0	-0.296982	-1.96683	0.877516	0.527932
zhu1_Ghi#S42283855	0	-0.249603	-1.48067	0.379122	1.67937
zhu1_Ghi#S42316974	0	0.50912	-1.59033	0.596198	-0.595008
zhu1_Ghi#S42337526	0	-0.54584	-3.3254	1.61949	1.44323
zhu1_Ghi#S42320402	0	0.849485	-8.33539	5.31645	3.88438
zhu1_Ghi#S42307271	0	-1.85706	-4.55591	1.51363	1.50495
zhu1_Ghi#S33807999	0	-0.598598	-3.91947	2.2065	1.48085
zhu1_Ghi#S30006543	0	0.494418	-0.661885	0.593526	0.982835
zhu1_Ghi#S42287189	0	-0.728271	-2.49443	0.935997	0.831359
zhu1_Ghi#S42285510	0	-1.00565	-2.05315	0.389965	-0.857761
zhu1_Ghi#S28680366	0	-0.662965	-8.33539	3.84979	6.278
zhu1_Ghi#S42289299	0	-0.430073	-3.49945	1.9191	1.54823
zhu1_Ghi#S42324034	0	0.0839198	-1.19781	0.846051	0.896866
zhu1_Ghi#S42333522	0	-0.48607	-1.71147	1.03912	0.125174
zhu1_Ghi#S28671123	0	-1.26634	-2.08927	0.250095	-0.931575
zhu1_Ghi#S42313482	0	-1.69661	-7.55459	4.07158	2.55001
zhu1_Ghi#S42328132	0	-1.82611	-2.62591	-0.87085	-1.23383
zhu1_Ghi#S42313653	0	-1.55151	-2.90056	-0.656516	-1.72247
zhu1_Ghi#S42284537	0	-2.11432	-3.37698	-1.16895	-0.268693
zhu1_Ghi#S42276974	0	-0.296373	-1.26626	0.776743	0.605935
zhu1_Ghi#S42312527	0	-1.10953	-2.4943	1.22045	0.483359
zhu1_Ghi#S42325823	0	0.0309319	-1.23736	0.875687	0.829517
zhu1_Ghi#S42307980	0	-0.656575	-1.91302	0.987134	0.969998
zhu1_Ghi#S42311718	0	-1.47012	-4.25481	2.73118	0.0312607
zhu1_Ghi#S33815775	0	0.917538	-6.75489	5.61852	5.09764
zhu1_Ghi#S42307251	0	-2.28493	-3.43487	-1.70548	-0.915093
zhu1_Ghi#S42317033	0	-0.583254	-1.7211	0.956033	0.7607
zhu1_Ghi#S33806075	0	-1.33703	-2.33374	-0.645	-1.48282
zhu1_Ghi#S33820522	0	-0.843943	-1.6972	0.942442	-0.0690098
zhu1_Ghi#S28641208	0	-1.19903	-1.98426	-0.0531068	-1.05311
zhu1_Ghi#S42290341	0	-0.391083	-1.95036	1.418	0.538096
zhu1_Ghi#S42304592	0	-0.186201	-3.56116	2.74745	1.97083
zhu1_Ghi#S28638524	0	-1.12928	-3.66985	2.33342	0.859402
zhu1_Ghi#S42276576	0	-0.369516	-1.73772	0.585714	-0.668852
zhu1_Ghi#S42308912	0	-0.965167	-2.64104	1.73908	0.628031
zhu1_Ghi#S33819604	0	-0.802542	-1.66368	0.28184	-0.795086
zhu1_Ghi#S28664112	0	0.0472025	-1.87154	1.01314	-0.605095
zhu1_Ghi#S42285806	0	-2.44188	-4.5247	-1.09417	-3.16651
zhu1_Ghi#S42328244	0	-0.494498	-2.16574	0.407903	-1.07299
zhu1_Ghi#S30000216	0	-0.214444	-1.20275	-0.142676	-0.808724
zhu1_Ghi#S42313029	0	-0.313296	-1.08477	0.396791	-0.456576
zhu1_Ghi#S42316891	0	-0.719837	-1.90103	0.878991	-0.677132
zhu1_Ghi#S30049773	0	-2.24286	-3.09611	-0.421002	-2.05203
zhu1_Ghi#S42280989	0	-0.0529983	-1.35167	0.0424324	-0.910545
zhu1_Ghi#S43062291	0	-0.601646	-1.17963	0.146956	-0.804209
zhu1_Ghi#S30010101	0	-0.918993	-1.46839	-0.138575	-1.25449
zhu1_Ghi#S42313741	0	-0.589812	-1.06401	0.118899	-0.783984
zhu1_Ghi#S43062231	0	-0.313296	-1.87251	0.339592	-1.4308
zhu1_Ghi#S42313164	0	-0.380004	-1.08907	0.473768	-0.581326
zhu1_Ghi#S42301875	0	-0.676508	-1.41253	-0.0265132	-1.31714
zhu1_Ghi#S42322926	0	-0.901894	-1.73772	1.20545	-0.479236
zhu1_Ghi#S42284579	0	-1.34907	-0.38464	0.207055	-0.589062
zhu1_Ghi#S42306494	0	-2.15724	-0.0654972	0.664615	0.102755
zhu1_Ghi#S33821461	0	-2.58826	-1.24176	0.38547	-1
zhu1_Ghi#S33810680	0	-3.57847	-1.24597	0.0600062	-1.90882
zhu1_Ghi#S30010127	0	-2.37839	-0.256737	0.262737	0.161498
zhu1_Ghi#S42279378	0	-2.41935	0.691174	3.83182	-0.206167
zhu1_Ghi#S42303304	0	-3.52172	-1.02547	1.70691	0.13285
zhu1_Ghi#S42300850	0	-8.8392	-3.05784	0.302903	2.26539
zhu1_Ghi#S42294375	0	-3.02152	-0.383845	0.103982	-0.621358
zhu1_Ghi#S42293848	0	-2.40599	-0.30796	0.859388	-0.0759718
zhu1_Ghi#S42317820	0	-3.02085	-0.790711	3.48782	0.562468
zhu1_Ghi#S33811683	0	-7.33985	0.017702	2.64883	1.80226
zhu1_Ghi#S42282868	0	-1.36375	0.199841	0.274439	-0.173536
zhu1_Ghi#S42318955	0	-0.684785	0.458579	0.491982	-0.268672
zhu1_Ghi#S42335601	0	-1.51722	-0.0311004	0.139389	-0.665409
zhu1_Ghi#S28668601	0	-3.38519	-1.76744	0.30372	-1.25449
zhu1_Ghi#S33792594	0	-1.52076	0.428794	1.3028	0.11295
zhu1_Ghi#S42303840	0	-0.526965	-0.232961	0.0464283	-0.297347
zhu1_Ghi#S42281458	0	-3.45661	-1.25875	-0.161875	-0.468271
zhu1_Ghi#S33807268	0	-1.92365	-0.941106	1.03231	-0.588888
zhu1_Ghi#S33808193	0	-1.49804	0.121291	0.29696	-0.50458
zhu1_Ghi#S42325432	0	-0.908591	-0.0185118	0.0245807	-0.190362
zhu1_Ghi#S42320529	0	-2.4733	-0.809386	0.193457	-0.303375
zhu1_Ghi#S33795005	0	-1.38917	-0.0761585	0.513652	-0.8251
zhu1_Ghi#S42298029	0	-2.00823	-1.32775	0.738242	-0.901742
zhu1_Ghi#S42295739	0	-1.85011	0.129862	0.355024	-0.379845
zhu1_Ghi#S42295682	0	-1.74473	0.192909	1.02473	-0.531336
zhu1_Ghi#S33816457	0	-1.54702	-0.102219	0.131824	-0.0957352
zhu1_Ghi#S28670617	0	-1.73432	-0.371385	-0.0433093	-0.517127
zhu1_Ghi#S42288649	0	-1.62419	-0.0398426	0.191007	-0.23345
zhu1_Ghi#S42300506	0	-2.03568	-0.726197	-0.212724	-0.280094
zhu1_Ghi#S42278439	0	-1.58105	0.0488225	0.295198	-0.570659
zhu1_Ghi#S30015565	0	-1.07912	-0.134383	0.210388	0.0374461
zhu1_Ghi#S42298541	0	-2.7893	-0.393499	-0.0729354	-0.714473
zhu1_Ghi#S42297003	0	-2.48647	-0.235016	0.832251	-0.489385
zhu1_Ghi#S42313773	0	-2.01797	-0.80759	0.574587	-0.765441
zhu1_Ghi#S33809461	0	-1.04324	0.398455	0.175106	0.208785
zhu1_Ghi#S29394828	0	-1.28333	-0.0635458	0.69101	0.00961444
zhu1_Ghi#S42294934	0	-1.19305	-0.189148	0.113415	0.254841
zhu1_Ghi#S42326528	0	-2.93664	-0.78182	0.430558	-0.0136076
zhu1_Ghi#S28710495	0	-3.28937	-1.09178	-0.144843	-0.780034
zhu1_Ghi#S42289680	0	-0.787176	0.392286	0.14229	-0.0687046
zhu1_Ghi#S33793924	0	-7.33985	1.89616	5.1515	0.936274
zhu1_Ghi#S42330649	0	-1.24096	-0.288536	0.114177	-0.782525
zhu1_Ghi#S33811759	0	-1.58981	-0.663046	0.386434	0.168562
zhu1_Ghi#S33824620	0	-3.02901	-1.18227	-0.322342	-1.00886
zhu1_Ghi#S28710488	0	-10.584	-4.80266	0.300911	-1.06439
zhu1_Ghi#S33808810	0	-10.6092	-3.51115	1.77209	-1.14565
zhu1_Ghi#S28710546	0	-1.1428	0.438209	0.26175	-0.265045
zhu1_Ghi#S42333763	0	-1.12611	-0.535871	-0.00728176	0.0674031
zhu1_Ghi#S42335302	0	-2.71021	0.172626	1.30812	0.801798
zhu1_Ghi#S42332985	0	-1.67843	-0.444107	0.684829	0.0195162
zhu1_Ghi#S42283632	0	-3.78356	-1.18308	2.56989	0.624145
zhu1_Ghi#S42280801	0	-8.55842	-0.324801	0.430264	2.78421
zhu1_Ghi#S33813828	0	-2.25855	-1.12255	1.18994	-0.979414
zhu1_Ghi#S28667037	0	-1.9345	0.462647	0.676906	-0.790307
zhu1_Ghi#S42277219	0	-3.56514	-0.891734	-0.246943	-0.849469
zhu1_Ghi#S42286964	0	-1.50499	-0.594337	0.449202	-0.774408
zhu1_Ghi#S33822837	0	-1.14049	-0.410796	0.680861	0.064184
zhu1_Ghi#S42293390	0	-2.65821	-1.34533	0.248078	0.29831
zhu1_Ghi#S42296397	0	-1.53504	-0.878709	0.349374	-0.542417
zhu1_Ghi#S28710395	0	-0.563623	-0.0856174	0.381578	-0.0886623
zhu1_Ghi#S28671813	0	-8.07146	-0.4865	0.748717	2.72458
zhu1_Ghi#S28706665	0	-1.94793	0.394522	1.06786	0.866788
zhu1_Ghi#S42292132	0	-10.1085	-4.32716	-1.48282	-4.30117
zhu1_Ghi#S42314791	0	-1.41039	-0.559754	0.22627	-0.133743
zhu1_Ghi#S30008969	0	-2.00206	-0.608861	0.200738	-1.01763
zhu1_Ghi#S28692937	0	-8.55842	0.216366	2.47018	1.78365
zhu1_Ghi#S28640626	0	-9.33539	-2.97784	0.805439	1.52802
zhu1_Ghi#S42290901	0	-2.18035	-1.00328	-0.224399	-1.22312
zhu1_Ghi#S42323919	0	-1.50104	-0.459842	0.0972734	0.234684
zhu1_Ghi#S42303205	0	-2.72434	-0.7239	-0.100378	0.312792
zhu1_Ghi#S28691731	0	-10.7952	-2.84686	-0.248334	-0.361643
zhu1_Ghi#S42304542	0	-1.33703	-0.377205	0.899904	0.0323053
zhu1_Ghi#S33793023	0	-6.75489	2.97643	4.43925	3.55573
zhu1_Ghi#S42294104	0	-1.07194	-0.712004	0.542743	-0.166781
zhu1_Ghi#S42322550	0	-4.44362	0.543659	2.21067	1.13391
zhu1_Ghi#S42281414	0	-3.29278	0.0355715	0.114845	0.941854
zhu1_Ghi#S42356578	0	-10.3365	-3.23847	-0.994432	2.01388
zhu1_Ghi#S42303222	0	-1.98519	-0.822619	0.304316	-0.253894
zhu1_Ghi#S42288574	0	-0.593739	0.138597	0.913221	0.0388483
zhu1_Ghi#S42304837	0	-1.60215	-0.498688	0.281295	0.245064
zhu1_Ghi#S42295355	0	-2.63364	-0.441876	0.834768	0.600077
zhu1_Ghi#S42285287	0	-1.97423	-0.447172	0.519686	-0.375914
zhu1_Ghi#S42290251	0	-11.1261	-3.35127	-1.05862	-0.399841
zhu1_Ghi#S28665232	0	-10.5058	-1.14387	2.06807	0.788809
zhu1_Ghi#S42353611	0	-1.02877	-0.420473	0.0196691	0.284665
zhu1_Ghi#S42314367	0	-1.18888	0.00465136	1.07821	-0.339899
zhu1_Ghi#S42349532	0	-1.84145	0.655215	0.470541	1.53933
zhu1_Ghi#S42294654	0	-1.7242	-0.754936	-0.098654	-0.817866
zhu1_Ghi#S42298708	0	-1.79966	-0.476254	0.814688	0.265756
zhu1_Ghi#S33818708	0	-2.64783	2.22466	3.19571	0.561623
zhu1_Ghi#S42332929	0	-1.30748	-0.179884	0.292848	-0.33002
zhu1_Ghi#S28641949	0	-1.8513	-1.09073	0.563739	-0.694099
zhu1_Ghi#S42301190	0	-1.44406	0.149288	0.652826	-0.263378
zhu1_Ghi#S42297505	0	-2.98408	-1.03166	-0.17594	-0.912906
zhu1_Ghi#S42358347	0	-1.02456	0.679102	1.30452	-0.197201
zhu1_Ghi#S42318103	0	-10.8595	-3.08475	0.467456	-2.87085
zhu1_Ghi#S42313364	0	-1.09618	-0.139786	0.55213	0.309931
zhu1_Ghi#S33817831	0	-3.11548	-0.694235	0.783654	1.41025
zhu1_Ghi#S28706074	0	-3.19559	-0.989217	1.73312	0.449658
zhu1_Ghi#S42288045	0	-3.16624	1.70654	1.63578	0.209403
zhu1_Ghi#S28676890	0	-6.33985	2.68529	3.28586	4.70796
zhu1_Ghi#S42304333	0	-1.82788	-0.289119	2.09845	-0.170362
zhu1_Ghi#S42307506	0	-7.55459	0.220198	0.434096	3.92266
zhu1_Ghi#S33823410	0	-1.31198	-0.517729	0.585313	0.278191
zhu1_Ghi#S42299026	0	-2.47096	-0.157541	0.865045	1.44393
zhu1_Ghi#S42321802	0	-2.71234	-1.32916	1.62793	0.0207978
zhu1_Ghi#S42318777	0	-2.76651	0.992671	2.29586	1.0361
zhu1_Ghi#S28707480	0	-3.64783	1.31517	0.956691	3.37931
zhu1_Ghi#S42278034	0	-1.55151	-0.134404	1.34404	0.463912
zhu1_Ghi#S33804034	0	-2.03321	-0.538214	0.946316	1.13593
zhu1_Ghi#S42333111	0	-9.87958	-2.52203	2.554	1.00535
zhu1_Ghi#S42300767	0	-10.7731	-1.90895	0	1.41205
zhu1_Ghi#S42304253	0	-1.40593	-0.378948	0.548373	0.382913
zhu1_Ghi#S42355802	0	-9.20945	-2.42809	-0.389274	2.51634
zhu1_Ghi#S42286825	0	-8.75154	-2.97018	3.21712	2.47667
zhu1_Ghi#S28698040	0	-2.49893	-0.755923	1.88655	1.05495
zhu1_Ghi#S42326883	0	-3.06287	-1.27219	1.59879	1.37912
zhu1_Ghi#S33803162	0	-1.47289	-0.521977	0.72659	0.0679257
zhu1_Ghi#S28696354	0	-2.94325	-1.15845	0.378677	-0.02051
zhu1_Ghi#S42285856	0	-1.88693	0.248319	0.756486	1.02801
zhu1_Ghi#S53215140	0	-1.41936	0.302086	0.517734	0.470893
zhu1_Ghi#S42286462	0	-1.54305	-0.525797	0.135491	0.645489
zhu1_Ghi#S42303076	0	-2.16956	-1.25805	1.00732	0.448046
zhu1_Ghi#S42308953	0	-1.15237	-0.437494	0.281251	0.665632
zhu1_Ghi#S42321893	0	-1.90895	-0.571015	-0.0232698	0.630938
zhu1_Ghi#S28698655	0	-3.82827	-1.19257	0.301577	0.937681
zhu1_Ghi#S28678701	0	-3.30884	-0.448667	2.2331	1.90199
zhu1_Ghi#S33806922	0	-1.96167	-1.04905	0.628937	0.0500255
zhu1_Ghi#S42325340	0	-1.31172	-0.256593	0.772789	0.530041
zhu1_Ghi#S42314575	0	-2.0416	-0.146607	1.44178	0.871135
zhu1_Ghi#S42293263	0	-1.89021	-0.390641	0.527932	1.65482
zhu1_Ghi#S42307359	0	-9.27379	-3.49244	4.27983	1.8308
zhu1_Ghi#S42320106	0	-7.55459	1.61283	2.21855	3.09736
zhu1_Ghi#S45785912	0	-4.72604	-1.34801	2.08042	1.7106
zhu1_Ghi#S42363318	0	-1.17199	-0.616213	1.06843	-0.0878064
zhu1_Ghi#S42308692	0	-2.55606	-1.38436	1.58937	0.909637
zhu1_Ghi#S33793690	0	-1.82258	-0.499009	1.69487	0.867034
zhu1_Ghi#S42300110	0	-2.46499	-1.11649	1.32751	0.315686
zhu1_Ghi#S33820070	0	-2.53306	-1.03323	1.23963	0.423938
zhu1_Ghi#S33804836	0	-4.75086	-1.60976	1.85262	0.8727
zhu1_Ghi#S33849540	0	-5.31537	0.877775	1.37028	3.31197
zhu1_Ghi#S42333466	0	-2.80188	-0.63571	1.01029	0.519374
zhu1_Ghi#S42312871	0	-2.20837	-0.906384	0.975173	1.41609
zhu1_Ghi#S33825750	0	-2.50879	0.770468	1.16283	1.48811
zhu1_Ghi#S42321182	0	-1.25086	0.0725385	0.632868	0.608679
zhu1_Ghi#S42362025	0	-1.86744	0.284628	2.30172	0.618769
zhu1_Ghi#S42276951	0	-1.05873	0.517943	2.05452	0.171908
zhu1_Ghi#S28666224	0	-1.00565	-0.549442	1.05872	0.086882
zhu1_Ghi#S42328937	0	-0.874995	-0.225698	0.548175	0.392575
zhu1_Ghi#S42363862	0	-7.33985	0.758182	5.58756	5.58236
zhu1_Ghi#S28699348	0	-4.10202	-1.86197	3.15813	1.02868
zhu1_Ghi#S42295016	0	-1.76262	-0.698008	-0.0229004	1.15233
zhu1_Ghi#S28671869	0	-5.75489	0.602665	5.08668	6.80544
zhu1_Ghi#S28674309	0	-1.46968	-0.459112	1.10345	1.7213
zhu1_Ghi#S42286772	0	-1.32531	-0.491577	1.3698	1.12949
zhu1_Ghi#S42298867	0	-3.47741	-1.68673	1.69298	1.51323
zhu1_Ghi#S42288598	0	-0.923222	-0.21637	0.547934	1.13878
zhu1_Ghi#S28679250	0	-1.37899	-0.108748	0.458132	1.08382
zhu1_Ghi#S42336791	0	-0.741912	0.0547854	1.19925	0.240833
zhu1_Ghi#S33258541	0	-7.07682	2.28513	6.4075	5.28129
zhu1_Ghi#S42299555	0	-1.83339	-0.0280533	2.72241	1.57966
zhu1_Ghi#S33811616	0	-1.13487	-0.560269	0.424406	0.694427
zhu1_Ghi#S42283804	0	-1.58909	-0.304855	0.665133	1.35292
zhu1_Ghi#S42317779	0	-2.6312	0.403617	1.38836	2.41721
zhu1_Ghi#S33795737	0	-5.48779	0.263404	2.61441	5.60806
zhu1_Ghi#S42301608	0	-5.75489	0.0264722	5.38594	5.94685
zhu1_Ghi#S42300730	0	-1.08636	0.37088	1.38639	1.1504
zhu1_Ghi#S28710509	0	-6.33985	1.89377	7.14081	4.33699
zhu1_Ghi#S42279639	0	-2.68976	-1.1048	1.12885	2.92233
zhu1_Ghi#S42319873	0	-1.64163	-0.407779	2.66192	0.220407
zhu1_Ghi#S42322807	0	-5.75489	2.92811	6.7645	5.95893
zhu1_Ghi#S42314638	0	-1.62297	-0.447556	1.58425	0.948168
zhu1_Ghi#S28663753	0	-1.73202	-0.559897	1.94157	2.37278
zhu1_Ghi#S30013364	0	-1.19601	-0.316066	1.49246	1.7106
zhu1_Ghi#S42298296	0	-1.62479	-0.296268	1.77537	0.745866
zhu1_Ghi#S33835169	0	-1.34687	-0.0158208	0.838643	1.82083
zhu1_Ghi#S42337415	0	-2.58909	-0.237702	1.11357	2.05889
zhu1_Ghi#S28674265	0	-5.75489	1.34314	4.92195	4.6787
zhu1_Ghi#S42304308	0	-1.40347	0.180726	1.07965	1.15885
zhu1_Ghi#S53281687	0	-2.47741	0.0265534	1.52725	3.14186
zhu1_Ghi#S42283010	0	-1.62388	-0.31953	1.84919	0.734598
zhu1_Ghi#S30010120	0	-0.659376	0.0601477	0.899904	0.518097
zhu1_Ghi#S28636728	0	-0.915321	-0.220992	1.47246	0.681483
zhu1_Ghi#S28679840	0	-5.75489	2.34314	7.00063	4.6787
zhu1_Ghi#S42293459	0	-0.860384	0.204225	1.78303	0.2711
zhu1_Ghi#S33825508	0	-0.624788	0.247176	1.5004	0.446387
zhu1_Ghi#S28672409	0	-6.33985	1.75818	7.21378	5.62882
zhu1_Ghi#S42362988	0	-2.20464	-0.530277	2.00961	2.77327
zhu1_Ghi#S42316182	0	-1.23805	-0.172338	1.79555	1.60201
zhu1_Ghi#S42321409	0	-1.15163	-0.00558968	1.50466	1.28966
zhu1_Ghi#S29394305	0	-1.207	0.0247831	2.33047	1.40922
zhu1_Ghi#S42308132	0	-1.48037	0.856518	3.35224	1.7221
zhu1_Ghi#S28671367	0	-1.76651	0.375509	2.85731	2.98469
zhu1_Ghi#S42283649	0	-1.4712	0.347604	2.34145	1.9267
zhu1_Ghi#S42362740	0	-0.624335	0.41477	1.44066	0.583712
zhu1_Ghi#S33846392	0	-2.06088	0.029504	3.65478	4.13845
zhu1_Ghi#S42276846	0	-1.00159	0.0967937	1.97151	1.57334
zhu1_Ghi#S28668142	0	-1.60048	0.800725	3.08591	2.42341
zhu1_Ghi#S28667132	0	-1.02455	0.189802	2.25177	2.11048
zhu1_Ghi#S42311394	0	-0.490796	0.170082	1.16002	0.653358
zhu1_Ghi#S33805064	0	-0.966577	0.531381	2.76155	0.818582
zhu1_Ghi#S42310422	0	-1.65789	1.06192	1.04903	-0.660811
zhu1_Ghi#S42294018	0	-10.817	-5.03562	-1.29735	0.445111
zhu1_Ghi#S42323410	0	-1.21113	-0.712768	1.31046	0.482618
zhu1_Ghi#S42308465	0	-2.17226	-1.09042	-0.254105	-0.505847
zhu1_Ghi#S33802047	0	-2.57075	-1.29773	-0.102344	-0.215268
zhu1_Ghi#S42305196	0	-2.46839	-1.56018	2.3991	1.87512
zhu1_Ghi#S28708157	0	-1.78099	-0.832705	-0.228998	0.0682056
zhu1_Ghi#S42326954	0	-2.69423	-0.694235	-0.279971	-1.49233
zhu1_Ghi#S28692923	0	-2.51649	-1.47647	0.0677229	-1.55997
zhu1_Ghi#S42361393	0	-1.5691	-0.902443	0.2798	-0.0579698
zhu1_Ghi#S42282646	0	-1.62572	-0.836788	1.89586	1.62894
zhu1_Ghi#S42315742	0	-1.40721	-0.809386	0.0233542	-0.484615
zhu1_Ghi#S42288018	0	-3.11916	-1.72197	-0.679364	-1.67876
zhu1_Ghi#S42317118	0	-2.55617	-1.34897	-0.569736	-0.669069
zhu1_Ghi#S42358047	0	-3.07307	-1.712	-0.693692	-0.961413
zhu1_Ghi#S42287090	0	-2.41779	-1.35318	0.040642	-0.205658
zhu1_Ghi#S33831172	0	-2.50499	-1.49442	0.285083	-0.188735
zhu1_Ghi#S42294121	0	-2.01272	-1.21993	0.665107	0.339703
zhu1_Ghi#S42302136	0	-2.57807	-1.31986	-0.110216	0.668231
zhu1_Ghi#S42293612	0	-1.38516	-0.772807	-0.0109458	-0.0516424
zhu1_Ghi#S42360659	0	-6.63003	-3.43816	-0.560476	1.29485
zhu1_Ghi#S33815424	0	-3.80023	-1.56018	-0.723538	-0.516956
zhu1_Ghi#S33847018	0	-2.4789	-1.56429	2.93069	1.18276
zhu1_Ghi#S42318517	0	-2.35432	-1.07203	-0.429195	0.00107644
zhu1_Ghi#S42281683	0	-1.7314	-0.840916	0.436522	-1.0929
zhu1_Ghi#S42310329	0	-1.13334	-0.573252	0.498344	-0.659338
zhu1_Ghi#S33806344	0	-1.15044	-0.666637	0.375762	-0.801309
zhu1_Ghi#S28673700	0	-1.13041	0.211399	0.152372	-0.60005
zhu1_Ghi#S42326878	0	-1.55157	-0.742997	0.202874	-1.36749
zhu1_Ghi#S42326805	0	-1.27497	1.42402	1.16938	-0.320468
zhu1_Ghi#S29995249	0	-1.75299	-0.518254	0.00994425	-1.31904
zhu1_Ghi#S42296848	0	-3.05592	-2.3664	-1.51767	-0.864934
zhu1_Ghi#S42299613	0	-2.3688	-1.80044	-0.828902	-0.703386
zhu1_Ghi#S33841850	0	-4.4981	-3.16626	-1.79894	-1.42141
zhu1_Ghi#S42357529	0	-2.68409	-2.11223	-1.30337	-0.376321
zhu1_Ghi#S42293282	0	-3.17043	-4.1348	-2.15028	-0.791047
zhu1_Ghi#S42312345	0	-4.52674	-4.32942	-1.95313	-1.6838
zhu1_Ghi#S42280781	0	-5.10274	-4.17937	-2.05384	-2.55558
zhu1_Ghi#S33849932	0	-3.26209	-2.28481	-0.882717	-1.21007
zhu1_Ghi#S33823454	0	-2.37355	-1.97346	-0.695783	-0.880701
zhu1_Ghi#S42303720	0	-3.37124	-4.24438	-2.10435	-0.970051
zhu1_Ghi#S42285740	0	-4.14061	-4.21723	-2.17841	-1.72247
zhu1_Ghi#S28634872	0	-4.53194	-4.35488	-2.28323	-1.70769
zhu1_Ghi#S42300689	0	-3.05853	-3.01852	-1.16979	-0.607322
zhu1_Ghi#S42303157	0	-5.11801	-4.68298	-3.25597	-1.14634
zhu1_Ghi#S30009487	0	-2.36311	-1.65309	-0.70332	-1.00126
zhu1_Ghi#S42301782	0	-2.83213	-3.73757	-1.92378	-0.926996
zhu1_Ghi#S42355879	0	-4.1688	-3.65276	-1.10397	-0.571655
zhu1_Ghi#S42289951	0	-3.47401	-3.97273	-2.34745	-0.726956
zhu1_Ghi#S28694498	0	-5.00026	-3.97574	-1.38471	-0.86416
zhu1_Ghi#S42284569	0	-3.18163	-3.02805	-1.1324	-0.609858
zhu1_Ghi#S42297063	0	-3.41698	-3.91741	-1.99884	-1.45478
zhu1_Ghi#S33842345	0	-3.84765	-3.34808	-1.42951	-0.131985
zhu1_Ghi#S42362914	0	-2.89773	-3.90065	-1.67284	-0.96408
zhu1_Ghi#S28674546	0	-2.96709	-1.9833	-0.778559	0.374287
zhu1_Ghi#S42313602	0	-2.69444	-2.81686	-1.00758	-0.363455
zhu1_Ghi#S43062270	0	-6.21482	-4.48784	-1.82725	0.230122
zhu1_Ghi#S42314805	0	-1.3508	-1.55015	-0.643115	-0.369728
zhu1_Ghi#S28635102	0	-10.3945	-10.3945	-3.98507	-3.98507
zhu1_Ghi#S33795806	0	-2.98759	-2.81987	-0.835345	0.10103
zhu1_Ghi#S42325296	0	-1.85369	-2.52012	-1.20055	0.134168
zhu1_Ghi#S42325122	0	-4.52248	-4.5991	-1.60732	-1.97745
zhu1_Ghi#S42335095	0	-1.72434	-2.03305	-1.32756	0.727829
zhu1_Ghi#S33812799	0	-2.38901	-1.92449	-0.560589	-0.254363
zhu1_Ghi#S42335605	0	-5.76801	-6.97651	-3.21124	0.217945
zhu1_Ghi#S42278462	0	-0.962032	-1.05033	-0.359335	0.258447
zhu1_Ghi#S42313891	0	-3.98118	-3.20269	-1.14652	1.04366
zhu1_Ghi#S42311674	0	-3.11217	-2.44418	-0.541216	-0.649643
zhu1_Ghi#S42319981	0	-3.59323	-2.45121	-0.824285	-0.129283
zhu1_Ghi#S42303471	0	-3.14061	-3.64104	-1.37288	-0.00990574
zhu1_Ghi#S42295563	0	-4.79964	-3.29421	-0.838502	-1.10175
zhu1_Ghi#S33831430	0	-2.79196	-3.46181	-1.423	0.745511
zhu1_Ghi#S42285634	0	-2.18388	-2.27219	-0.557444	-0.880103
zhu1_Ghi#S33840824	0	-1.76262	-1.84767	-0.807355	0.308559
zhu1_Ghi#S33800124	0	-9.99859	-9.99859	-2.85904	-3.5892
zhu1_Ghi#S30019090	0	-2.39965	-2.07172	-1.25906	0.437643
zhu1_Ghi#S42304105	0	-1.03225	-1.19794	-0.569736	0.230569
zhu1_Ghi#S42296526	0	-2.99812	-4.12048	-1.79459	1.01072
zhu1_Ghi#S42308968	0	-2.01987	-2.90103	-1.33847	-0.720611
zhu1_Ghi#S42314426	0	-1.28376	-1.54456	-1.01933	0.446006
zhu1_Ghi#S29395456	0	-4.02237	-3.78232	-0.891664	0.582665
zhu1_Ghi#S29998326	0	-8.92184	-8.92184	-2.51245	-0.516699
zhu1_Ghi#S33785590	0	-4.03786	-2.96578	-0.736589	0.988385
zhu1_Ghi#S28688800	0	-2.12361	-1.69801	-0.332515	-0.170331
zhu1_Ghi#S42281865	0	-10.0728	-10.0728	-3.25262	-4.26545
zhu1_Ghi#S33823114	0	-4.27056	-4.03672	-1.06799	-0.615111
zhu1_Ghi#S42361546	0	-2.56446	-2.44416	-0.983169	-1.40127
zhu1_Ghi#S42290385	0	-2.11606	-1.65698	-0.308164	-0.0554951
zhu1_Ghi#S42297173	0	-4.56513	-3.06556	-0.604534	-1.14467
zhu1_Ghi#S42317187	0	-1.04731	-0.900558	-0.180008	-0.320871
zhu1_Ghi#S42284281	0	-2.98759	-3.39606	-0.835345	0.0344688
zhu1_Ghi#S42294022	0	-2.29389	-2.79577	-0.7289	-0.0015173
zhu1_Ghi#S42305646	0	-4.59323	-3.67642	-0.523433	0.040141
zhu1_Ghi#S42325385	0	-2.77457	-2.35607	-0.480454	0.0641492
zhu1_Ghi#S42329023	0	-2.0402	-1.88451	-0.599981	0.900911
zhu1_Ghi#S28699127	0	-2.56001	-2.5411	-0.606423	0.587757
zhu1_Ghi#S42322846	0	-2.78434	-2.20314	-0.813904	-1.53488
zhu1_Ghi#S42296741	0	-1.90466	-1.53331	-0.122107	-0.701681
zhu1_Ghi#S42356122	0	-2.68339	-3.98912	-1.53624	-0.66049
zhu1_Ghi#S42346959	0	-4.89273	-4.96935	-0.977568	0.726545
zhu1_Ghi#S28667802	0	-1.49893	-2.29874	-1.12934	-0.128279
zhu1_Ghi#S42285105	0	-1.86763	-1.76173	-0.217071	0.079575
zhu1_Ghi#S28667022	0	-1.96981	-1.62189	-0.125057	0.452312
zhu1_Ghi#S28710394	0	-3.4704	-2.03389	-0.629025	-0.144561
zhu1_Ghi#S33823162	0	-2.54738	-2.64104	-0.478954	0.521046
zhu1_Ghi#S42292883	0	-3.31323	-2.31323	-0.451201	-0.00062306
zhu1_Ghi#S42283115	0	-1.82708	-2.40964	-0.676992	0.0187889
zhu1_Ghi#S30007984	0	-4.47815	-4.13974	-0.294475	-0.642648
zhu1_Ghi#S42333362	0	-3.70577	-5.10928	-1.67997	-0.842839
zhu1_Ghi#S28710622	0	-4.62147	-4.70832	-1.56139	-2.5608
zhu1_Ghi#S42319047	0	-2.97945	-3.98237	-1.52666	-1.71885
zhu1_Ghi#S33787529	0	-1.75069	-1.1871	-0.246943	-0.90348
zhu1_Ghi#S45785971	0	-2.68674	-1.77414	-0.333891	0.0520339
zhu1_Ghi#S28708414	0	-2.53825	-2.85312	-0.747147	0.441277
zhu1_Ghi#S42298401	0	-1.13312	-1.17915	-0.284495	-0.579165
zhu1_Ghi#S42288156	0	-2.00206	-1.50559	-0.0597353	0.88466
zhu1_Ghi#S28688381	0	-10.817	-10.817	-1.24334	-1.04384
zhu1_Ghi#S42325799	0	-3.16072	-4.83659	-1.51642	-0.702288
zhu1_Ghi#S28697109	0	-1.41779	-1.15086	-0.346612	-0.824589
zhu1_Ghi#S42311979	0	-3.75946	-4.11264	-0.691035	-1.2623
zhu1_Ghi#S42356977	0	-1.80247	-2.23061	-0.376341	-0.770974
zhu1_Ghi#S28664266	0	-3.12928	-3.21759	-0.523433	-0.0931094
zhu1_Ghi#S28688786	0	-3.62986	-4.29144	-0.66979	-1.55317
zhu1_Ghi#S28672709	0	-10.3061	-10.3061	-1.16395	4.77738
zhu1_Ghi#S42277489	0	-2.04503	-2.37316	-0.450569	0.0803825
zhu1_Ghi#S42325953	0	-2.49079	-3.95691	-1.06626	-0.317274
zhu1_Ghi#S42291068	0	-3.2854	-3.78583	-0.801309	-0.236493
zhu1_Ghi#S42310589	0	-1.12002	-0.831142	-0.229675	-0.588766
zhu1_Ghi#S33814309	0	-3.06736	-3.37784	-0.598951	0.462955
zhu1_Ghi#S28675941	0	-2.08527	-3.751	-1.71218	2.45153
zhu1_Ghi#S42328630	0	-1.67533	-2.49512	-0.550569	0.21659
zhu1_Ghi#S33803934	0	-2.91402	-2.59044	-0.0867794	0.453353
zhu1_Ghi#S33806671	0	-4.09424	-3.96048	-0.772308	-2.08192
zhu1_Ghi#S42289586	0	-1.5506	-2.22208	-0.443193	-0.721386
zhu1_Ghi#S28702841	0	-2.3975	-2.69123	-0.27341	-0.220618
zhu1_Ghi#S42298721	0	-1.65039	-1.83588	-0.1751	0.540607
zhu1_Ghi#S42316532	0	-3.0555	-3.14296	-0.660486	-1.58581
zhu1_Ghi#S42334504	0	-12.0179	-12.0179	-0.789635	-2.87575
zhu1_Ghi#S42301111	0	-1.07912	-0.805125	0.125996	0.263406
zhu1_Ghi#S42299197	0	-1.30131	-1.71086	-0.210165	-0.609278
zhu1_Ghi#S42306758	0	-11.1605	-11.1605	-0.756425	-1.94861
zhu1_Ghi#S42331403	0	-1.88682	-1.31583	-0.157523	-1.01014
zhu1_Ghi#S42284019	0	-2.32094	-2.92085	-0.401213	-0.880103
zhu1_Ghi#S28665643	0	-9.75154	-9.75154	0.0670381	0.710958
zhu1_Ghi#S33811942	0	-1.8749	-1.87331	-0.482207	-1.01665
zhu1_Ghi#S30016014	0	-3.534	-4.20746	-0.745159	-0.0942118
zhu1_Ghi#S42320472	0	-3.82768	-3.43254	0.325126	-0.443857
zhu1_Ghi#S42296049	0	-3.05335	-3.88562	-0.77965	0.933623
zhu1_Ghi#S42361718	0	-2.88767	-3.82307	-0.816498	-1.57902
zhu1_Ghi#S42324327	0	-5.23279	-3.73322	0.120506	0.219839
zhu1_Ghi#S42283685	0	-2.39915	-2.10829	0.234559	0.0679257
zhu1_Ghi#S42311826	0	-2.89245	-1.97784	-0.0569409	-1.34671
zhu1_Ghi#S28685533	0	-1.92906	-1.46039	0.167457	-0.538274
zhu1_Ghi#S33846524	0	-2.98759	-4.39606	-0.713895	-0.89897
zhu1_Ghi#S42319380	0	-3.83202	-3.91741	-0.286276	-0.286276
zhu1_Ghi#S42312283	0	-1.95807	-2.66402	-0.255063	-0.103932
zhu1_Ghi#S33812793	0	-2.207	-1.70984	0.204426	-0.194687
zhu1_Ghi#S28670430	0	-2.72204	-2.4461	0.306844	-0.289864
zhu1_Ghi#S33807927	0	-7.91886	-7.91886	0.220688	3.0498
zhu1_Ghi#S42305130	0	-3.71627	-4.29757	-0.288731	0.554704
zhu1_Ghi#S33840667	0	-2.80634	-3.38074	-0.510103	-0.70563
zhu1_Ghi#S42291139	0	-2.95356	-3.78583	-0.465664	1.01523
zhu1_Ghi#S42312585	0	-3.37839	-4.46122	-1.13798	-1.9005
zhu1_Ghi#S33812593	0	-2.58496	-2.67862	-0.173536	-0.00826762
zhu1_Ghi#S28676352	0	-1.75435	-1.6076	0.200507	-0.185996
zhu1_Ghi#S33817462	0	-8.55842	-8.55842	-0.153279	2.19145
zhu1_Ghi#S33819085	0	-10.1774	-10.1774	1.01672	2.24149
zhu1_Ghi#S42327513	0	-2.28987	-1.45163	-0.0819789	-0.574141
zhu1_Ghi#S42316451	0	-2.31323	-2.07939	0.342217	-0.314782
zhu1_Ghi#S42311228	0	-2.3288	-2.5494	-0.0276951	-1.0902
zhu1_Ghi#S33816805	0	-1.50588	-1.64604	0.0761325	0.658434
zhu1_Ghi#S42329886	0	-1.38512	-1.19006	0.215545	-0.399187
zhu1_Ghi#S48830347	0	-2.99089	-3.28665	-0.343475	0.626443
zhu1_Ghi#S42315249	0	-3.56514	-3.06556	0.228833	0.0965203
zhu1_Ghi#S42310708	0	-3.29348	-2.0831	0.188271	0.29939
zhu1_Ghi#S28697054	0	-2.08954	-2.40223	-0.820785	-1.38242
zhu1_Ghi#S28670963	0	-2.83085	-3.49244	-0.207706	1.77401
zhu1_Ghi#S42332175	0	-1.31323	-2.07939	-0.270529	-0.109985
zhu1_Ghi#S33819162	0	-1.73355	-3.04459	-0.636549	0.692338
zhu1_Ghi#S33826179	0	-1.90148	-1.49821	0.227631	0.680131
zhu1_Ghi#S42292391	0	-4.79432	-5.47019	-1.25409	-2.72314
zhu1_Ghi#S28683104	0	-0.830313	-0.863081	-0.183791	-0.531825
zhu1_Ghi#S42335253	0	-4.14061	-4.21723	0.106008	0.434995
zhu1_Ghi#S42291678	0	-8.45121	-8.45121	0.0684251	2.82724
zhu1_Ghi#S42308390	0	-1.28422	-1.92273	-0.294532	0.935317
zhu1_Ghi#S42312695	0	-2.19601	-3.10829	-0.0787076	-0.49855
zhu1_Ghi#S42292048	0	-1.6963	-1.46039	0.403511	-0.00255344
zhu1_Ghi#S42326262	0	-2.0895	-2.91243	-0.0122833	0.0837235
zhu1_Ghi#S42285791	0	-3.3531	-2.21108	0.308559	0.750855
zhu1_Ghi#S42333994	0	-3.94917	-4.84023	-1.04795	-2.40971
zhu1_Ghi#S42279796	0	-1.6732	-1.94984	-0.378829	-1.01114
zhu1_Ghi#S30017854	0	-1.35884	-1.69966	0.0338604	0.0338604
zhu1_Ghi#S33806274	0	-1.42583	-2.1226	-0.0618014	0.243311
zhu1_Ghi#S33816500	0	-1.56767	-1.67031	0.0208668	-0.855216
zhu1_Ghi#S28697943	0	-7.55459	-7.55459	0.26559	2.72386
zhu1_Ghi#S42278683	0	-3.85164	-3.8029	0.306113	1.25825
zhu1_Ghi#S42335660	0	-2.55885	-3.02394	0.0295269	0.552578
zhu1_Ghi#S42301497	0	-1.64163	-1.77449	0.0410829	0.146137
zhu1_Ghi#S28667024	0	-1.78455	-1.95995	0.141957	-0.282567
zhu1_Ghi#S42295007	0	-2.17675	-3.66593	-0.323483	0.825424
zhu1_Ghi#S42321527	0	-2.26932	-2.26817	0.135485	1.9036
zhu1_Ghi#S42278255	0	-6.33985	-6.33985	0.480329	4.92225
zhu1_Ghi#S42310878	0	-4.62716	-5.45943	0.211268	-0.788387
zhu1_Ghi#S42335347	0	-2.15163	-1.75154	0.155347	-1.05806
zhu1_Ghi#S42357458	0	-2.25327	-3.46234	-0.0152971	0.0166952
zhu1_Ghi#S42292496	0	-2.13782	-2.93568	0.0135904	-0.233834
zhu1_Ghi#S42304330	0	-0.88705	-1.02264	-0.10572	-0.529459
zhu1_Ghi#S42291306	0	-2.87084	-2.19681	0.615352	-0.462415
zhu1_Ghi#S33808971	0	-1.99254	-3.39606	-0.89897	0.314434
zhu1_Ghi#S42276316	0	-1.75665	-2.63781	-0.216202	-0.332116
zhu1_Ghi#S42304887	0	-3.62817	-4.71099	0.326628	0.466199
zhu1_Ghi#S42285263	0	-1.53825	-1.43588	0.251831	-0.106073
zhu1_Ghi#S30017487	0	-1.80612	-1.8322	0.419188	-0.647247
zhu1_Ghi#S42327478	0	-2.35047	-2.64968	-0.725774	-1.69853
zhu1_Ghi#S42326554	0	-1.73255	-1.11492	0.112074	-0.4448
zhu1_Ghi#S42302912	0	-1.73478	-1.88063	0.383587	0.304316
zhu1_Ghi#S42357766	0	-2.57035	-2.59173	-0.350487	-1.58219
zhu1_Ghi#S42333460	0	-9.65821	-9.65821	2.55307	2.90212
zhu1_Ghi#S30010640	0	-1.74273	-1.6381	0.541185	-0.202498
zhu1_Ghi#S42309222	0	-1.64163	-1.85476	0.297781	-0.0621773
zhu1_Ghi#S42299563	0	-1.09582	-1.01456	0.250669	0.144597
zhu1_Ghi#S42296821	0	-1.88874	-2.2623	0.193406	-0.637024
zhu1_Ghi#S33825286	0	-3.563	-3.49839	0.862753	2.03952
zhu1_Ghi#S42311573	0	-1.53979	-1.26034	-0.00798974	-0.881124
zhu1_Ghi#S42286228	0	-4.2854	-2.78583	1.0679	0.74155
zhu1_Ghi#S28710513	0	-2.41077	-4.4936	-0.134131	1.71408
zhu1_Ghi#S42319879	0	-1.32664	-1.55888	0.343755	-0.556117
zhu1_Ghi#S28665409	0	-1.26468	-1.80255	0.274439	-0.572649
zhu1_Ghi#S42357562	0	-2.47232	-3.55515	0.436633	0.3648
zhu1_Ghi#S42321145	0	-2.45661	-3.95886	-0.0342428	-0.254039
zhu1_Ghi#S42307442	0	-1.45827	-1.71989	0.412201	0.262605
zhu1_Ghi#S42296641	0	-2.15724	-3.01049	0.295553	0.068272
zhu1_Ghi#S33811175	0	-2.1344	-2.41363	0.628031	-0.595578
zhu1_Ghi#S42307074	0	-2.9187	-4.32716	0.617694	-0.160157
zhu1_Ghi#S33823315	0	-2.31389	-2.79649	0.377089	0.495483
zhu1_Ghi#S33813493	0	-1.45648	-1.75602	0.404888	-0.60606
zhu1_Ghi#S42278694	0	-2.38048	-3.91835	-0.0201109	1.2557
zhu1_Ghi#S33806465	0	-3.34402	-4.43768	0.44973	0.290245
zhu1_Ghi#S28698990	0	-2.16599	-1.97423	0.6097	-0.890049
zhu1_Ghi#S42320147	0	-3.09438	-2.45634	0.996097	0.65284
zhu1_Ghi#S42294828	0	-1.9184	-3.88503	0.0844125	2.85249
zhu1_Ghi#S33837183	0	-1.56667	-1.16658	0.526905	1.38929
zhu1_Ghi#S33822151	0	-1.49233	-2.51841	0.214718	0.223922
zhu1_Ghi#S28689147	0	-1.08082	-1.14891	0.349572	0.0329846
zhu1_Ghi#S42319489	0	-11.1774	-11.1774	2.64435	3.79003
zhu1_Ghi#S42300788	0	-2.40599	-1.62989	0.430689	-0.385846
zhu1_Ghi#S42305476	0	-2.0583	-1.37899	0.684604	0.356739
zhu1_Ghi#S33845342	0	-2.51649	-3.74038	0.0249959	3.10208
zhu1_Ghi#S42357916	0	-1.04011	-1.06472	0.316452	-0.106694
zhu1_Ghi#S30016717	0	-1.91663	-2.26774	0.643003	1.11148
zhu1_Ghi#S33808885	0	-1.36714	-1.14647	0.543264	0.91112
zhu1_Ghi#S42304936	0	-1.51424	-1.47647	0.228346	-0.849731
zhu1_Ghi#S42304511	0	-2.61458	-3.69741	0.697404	1.06812
zhu1_Ghi#S42322342	0	-8.20945	-8.20945	3.23866	1.77923
zhu1_Ghi#S33793557	0	-1.54247	-1.33374	0.641345	-0.245887
zhu1_Ghi#S42325086	0	-1.60048	-2.27196	0.374525	-0.645219
zhu1_Ghi#S42303112	0	-2.84863	-5.19974	0.504134	1.62183
zhu1_Ghi#S42275995	0	-2.26139	-2.66985	0.859402	0.890864
zhu1_Ghi#S33843007	0	-3.20792	-3.10556	1.24248	2.22409
zhu1_Ghi#S42335883	0	-0.629625	-1.13744	0.164485	0.523342
zhu1_Ghi#S43062214	0	-1.73873	-2.17338	0.657371	0.518017
zhu1_Ghi#S33830196	0	-8.20945	-8.20945	4.00183	3.069
zhu1_Ghi#S28702050	0	-2.58496	-4.25481	0.932493	1.22592
zhu1_Ghi#S33824059	0	-2.47289	-4.0728	0.0680272	-0.330774
zhu1_Ghi#S42298458	0	-5.68094	-4.44088	2.93913	-0.407059
zhu1_Ghi#S51750578	0	-1.6842	-2.66158	0.326569	-0.449284
zhu1_Ghi#S42275871	0	-1.56836	-0.919472	0.371051	0.445509
zhu1_Ghi#S42290934	0	-1.9212	-2.00846	0.949562	1.02758
zhu1_Ghi#S42289472	0	-1.62479	-1.88342	0.715741	0.775374
zhu1_Ghi#S42297368	0	-2.83339	-4.72445	0.652798	0.772638
zhu1_Ghi#S42363068	0	-2.0583	-2.88562	0.64176	-0.470035
zhu1_Ghi#S33818849	0	-7.33985	-7.33985	2.87082	2.64883
zhu1_Ghi#S28687256	0	-4.23917	-4.90076	1.65244	1.68366
zhu1_Ghi#S42281979	0	-2.84773	-4.90824	-0.247624	0.258416
zhu1_Ghi#S43062280	0	-1.60115	-1.59072	0.703655	0.630086
zhu1_Ghi#S42317184	0	-3.30499	-3.36662	1.64225	0.165209
zhu1_Ghi#S42285374	0	-6.33985	-6.33985	3.00222	6.08641
zhu1_Ghi#S42286762	0	-1.01547	-0.828746	0.456059	1.28837
zhu1_Ghi#S42300375	0	-2.34366	-3.85889	0.875232	1.84888
zhu1_Ghi#S28642119	0	-0.595396	-0.754937	0.394296	-0.243336
zhu1_Ghi#S28694074	0	-3.56514	-3.64176	2.04678	2.09627
zhu1_Ghi#S42313008	0	-1.61035	-1.84978	1.02375	0.271534
zhu1_Ghi#S42295590	0	-2.44535	-2.38074	1.31727	0.910324
zhu1_Ghi#S42304425	0	-2.34039	-3.93325	1.41596	0.490484
zhu1_Ghi#S28691955	0	-1.30664	-0.889297	0.656896	1.04878
zhu1_Ghi#S42338684	0	-5.75489	-5.75489	2.65025	4.81876
zhu1_Ghi#S28692559	0	-3.0216	-2.1048	1.90505	1.72079
zhu1_Ghi#S42283372	0	-1.24793	-0.895213	0.626542	1.02801
zhu1_Ghi#S33793700	0	-7.55459	-7.55459	4.14715	3.65669
zhu1_Ghi#S42338151	0	-1.19718	-1.99748	0.916861	0.11998
zhu1_Ghi#S42346156	0	-3.59436	-4.492	2.51938	0.238777
zhu1_Ghi#S42360449	0	-3.51706	-2.86197	2.57308	0.85858
zhu1_Ghi#S33807161	0	-1.25811	-1.96525	0.644106	-0.110637
zhu1_Ghi#S42325011	0	-1.10868	-2.04407	0.43154	1.50984
zhu1_Ghi#S29993816	0	-1.70083	-2.3985	1.16998	1.85074
zhu1_Ghi#S42289730	0	-1.82146	-1.66765	1.24517	0.403511
zhu1_Ghi#S28697937	0	-6.75489	-6.75489	4.87128	1.2338
zhu1_Ghi#S53243557	0	-6.33985	-6.33985	4.80098	3.80098
zhu1_Ghi#S28688889	0	-2.08886	-3.82187	1.61888	0.908908
zhu1_Ghi#S42330411	0	-3.15332	-1.78149	1.3406	2.42349
zhu1_Ghi#S42328003	0	-2.28413	-2.78456	1.84658	1.99872
zhu1_Ghi#S42291505	0	-1.15754	-1.24554	0.70696	1.02617
zhu1_Ghi#S33807651	0	-1.96829	-3.15482	1.73735	1.51377
zhu1_Ghi#S42300343	0	-1.12703	-0.8164	0.707399	0.937882
zhu1_Ghi#S42279564	0	-1.08269	-0.594561	0.508565	1.30989
zhu1_Ghi#S33814216	0	-3.35147	-2.42809	2.46739	1.39046
zhu1_Ghi#S33821945	0	-2.06386	-3.14048	1.38877	2.18276
zhu1_Ghi#S33822771	0	-2.20716	-2.52203	1.85809	-0.359947
zhu1_Ghi#S42309288	0	-2.53648	-3.6131	1.6723	2.84245
zhu1_Ghi#S42300990	0	-1.24666	-1.22277	0.846931	0.127316
zhu1_Ghi#S33822857	0	-0.321745	-0.549804	0.270232	0.369565
zhu1_Ghi#S42354614	0	-1.46499	-2.63491	1.05117	0.55347
zhu1_Ghi#S42294954	0	-1.47168	-1.88123	1.29016	0.458132
zhu1_Ghi#S30017382	0	-1.69423	-2.46039	1.47018	0.389947
zhu1_Ghi#S42299568	0	-2.00767	-1.7509	1.34811	0.61363
zhu1_Ghi#S33811088	0	-1.88628	-1.45564	1.48306	3.09048
zhu1_Ghi#S33814264	0	-2.05617	-2.33539	1.49855	1.7316
zhu1_Ghi#S42296389	0	-1.52154	-3.09146	0.977026	0.953399
zhu1_Ghi#S42286089	0	-1.98131	-3.35712	1.38995	0.524627
zhu1_Ghi#S42295777	0	-0.980055	-1.06855	0.900405	0.590531
zhu1_Ghi#S28710627	0	-2.32995	-1.61106	2.03423	1.65272
zhu1_Ghi#S42359336	0	-1.40038	-2.97477	1.2853	1.85461
zhu1_Ghi#S42303886	0	-1.07912	-2.39399	0.974674	2.40707
zhu1_Ghi#S30016432	0	-1.13182	-2.06813	0.726127	0.0789934
zhu1_Ghi#S42284305	0	-1.68824	-2.40044	1.56433	1.31393
zhu1_Ghi#S42318283	0	-2.05873	-2.14387	1.9131	0.722406
zhu1_Ghi#S28667715	0	-1.00872	-0.598058	0.85858	1.21679
zhu1_Ghi#S30008305	0	-2.03938	-2.12736	1.87538	2.31978
zhu1_Ghi#S33801437	0	-1.47239	-2.40778	1.63502	1.6528
zhu1_Ghi#S28665778	0	-1.66505	-3.42427	1.06299	1.03321
zhu1_Ghi#S33812704	0	-1.9528	-2.86862	1.98493	0.341626
zhu1_Ghi#S28700851	0	-1.12247	-0.705033	0.98636	1.09719
zhu1_Ghi#S42298943	0	-2.06836	-3.58359	0.349198	-0.121465
zhu1_Ghi#S38434472	0	-1.02456	-2.09084	0.470255	0.601476
zhu1_Ghi#S42328567	0	-0.54681	-1.14922	0.741435	0.334489
zhu1_Ghi#S42289902	0	-1.62572	-1.97477	-0.0448965	-1.16591
zhu1_Ghi#S42303644	0	-0.212416	-0.337434	0.245704	0.38109
zhu1_Ghi#S42296064	0	-1.66144	-3.01049	2.03231	1.65303
zhu1_Ghi#S33811615	0	-1.73202	-2.14048	2.00594	1.9843
zhu1_Ghi#S40597819	0	-2.78998	-2.23573	2.67977	0.825052
zhu1_Ghi#S33808233	0	-1.71728	-1.38876	1.72655	1.41702
zhu1_Ghi#S42312442	0	-1.839	-1.74926	-0.104186	-1.27865
zhu1_Ghi#S42280271	0	-0.815415	-1.59707	1.0318	0.446834
zhu1_Ghi#S42285869	0	-1.8507	-2.32101	-0.0677358	-1.39315
zhu1_Ghi#S42315094	0	-5.75489	-5.75489	6.48202	4.38594
zhu1_Ghi#S42299706	0	-2.53193	-3.31973	3.06132	0.613087
zhu1_Ghi#S42311860	0	-2.0433	-3.58387	-0.119676	0.0388483
zhu1_Ghi#S42279403	0	-1.89548	-4.23713	1.49761	1.38839
zhu1_Ghi#S42308340	0	-0.928299	-1.19659	1.12885	0.225016
zhu1_Ghi#S39549090	0	-1.87568	-4.0405	-0.176533	1.75189
zhu1_Ghi#S42334036	0	-0.944553	-1.29063	-0.876369	-0.126452
zhu1_Ghi#S42340840	0	-1.2177	-1.43852	-1.04616	-0.150438
zhu1_Ghi#S42362256	0	-1.32515	-1.54969	0.0220579	-1.17259
zhu1_Ghi#S42316499	0	-1.47212	-1.73374	-0.0169399	-1.43715
zhu1_Ghi#S42333756	0	-1.47181	-1.28309	0.729704	-0.808991
zhu1_Ghi#S42309905	0	-1.85993	-2.75757	0.944896	-1.46627
zhu1_Ghi#S42361280	0	-0.825229	-0.665199	0.414746	-0.432814
zhu1_Ghi#S33803151	0	-2.27264	-2.07244	1.00455	-1.39917
zhu1_Ghi#S42314293	0	-2.0258	-2.43588	0.222914	-1.93455
zhu1_Ghi#S30014003	0	-2.43289	-3.46495	1.06319	-2.1221
zhu1_Ghi#S42298416	0	-1.02767	-0.909462	-0.00124639	-1.00125
zhu1_Ghi#S39759484	0	-3.98017	-3.64176	-10.4231	0.0104695
zhu1_Ghi#S42334475	0	-0.397669	-0.400675	-1.48588	0.127524
zhu1_Ghi#S33811623	0	-1.92045	-0.686603	-4.15528	0.153107
zhu1_Ghi#S42282034	0	-0.975018	-3.05784	-8.8392	1.14948
zhu1_Ghi#S33784617	0	0.323911	-2.33839	-5.69846	0.541994
zhu1_Ghi#S28680979	0	0.103093	-0.973528	-6.75489	2.52356
zhu1_Ghi#S43062254	0	0.111361	0.434937	-7.33985	2.38637
zhu1_Ghi#S42345973	0	-1.3543	0.177679	-9.92035	2.34145
zhu1_Ghi#S42311818	0	-0.537028	0.0241663	-2.4021	1.13262
zhu1_Ghi#S33805995	0	-1.11165	-0.773229	-7.55459	3.09736
zhu1_Ghi#S30000122	0	-0.351216	0.501964	-2.58633	1.05769
zhu1_Ghi#S28710487	0	-0.481869	0.758182	-7.33985	5.40393
zhu1_Ghi#S30006882	0	0.266012	0.314756	-7.91886	4.68151
zhu1_Ghi#S28674386	0	1.11349	-0.0858514	-2.10493	2.66192
zhu1_Ghi#S42287397	0	1.49412	-1.70169	-3.03787	2.75535
zhu1_Ghi#S42278899	0	2.42999	2.34314	-6.75489	5.27371
zhu1_Ghi#S54950901	0	0.435128	0.00250928	-0.574397	0.607116
zhu1_Ghi#S42289815	0	0.282995	0.441043	-1.51521	1.23826
zhu1_Ghi#S42363056	0	-2.07	-3.28552	-5.10975	0.846631
zhu1_Ghi#S33806624	0	-1.05878	-0.541421	-1.93197	0.474092
zhu1_Ghi#S42296332	0	3.0166	1.83007	-5.75489	7.55601
zhu1_Ghi#S42276325	0	-0.116462	0.624597	-1.21271	0.8754
zhu1_Ghi#S42291944	0	-1.24347	-1.93367	-3.18893	1.10219
zhu1_Ghi#S33807531	0	-0.180087	1.06515	-1.54065	1.61396
zhu1_Ghi#S28673904	0	-2.98834	-2.70617	-5.61731	1.71463
zhu1_Ghi#S33804589	0	-0.734982	0.277002	-1.90774	1.04522
zhu1_Ghi#S42297854	0	-1.05047	-2.57174	-3.39365	-0.236185
zhu1_Ghi#S28710475	0	0.915525	0.929952	-2.02994	3.02863
zhu1_Ghi#S28710304	0	0.00521197	-1.3339	-3.35523	2.7322
zhu1_Ghi#S42319588	0	-1.06373	-0.32127	-2.86194	1.51202
zhu1_Ghi#S42329209	0	-0.489182	-0.145979	-0.99297	0.416013
zhu1_Ghi#S28676443	0	-0.0921574	0.819547	-2.24882	2.77537
zhu1_Ghi#S29996639	0	0.600963	0.873981	-2.26411	3.25553
zhu1_Ghi#S42309180	0	-0.658507	-0.495527	-1.80681	1.2902
zhu1_Ghi#S33802635	0	1.573	-0.560603	-0.706034	1.34233
zhu1_Ghi#S42331457	0	-0.273369	1.38665	-1.6986	2.20328
zhu1_Ghi#S42292142	0	-1.10767	-0.82177	-1.75042	0.862846
zhu1_Ghi#S33816776	0	-1.7918	-0.207603	-3.17493	1.16759
zhu1_Ghi#S28665317	0	-0.356064	0.189417	-0.87919	0.705468
zhu1_Ghi#S42355279	0	-1.48853	-2.94948	-3.46098	0.188186
zhu1_Ghi#S42304440	0	2.19358	0.029504	-0.779312	2.73309
zhu1_Ghi#S42319253	0	0.367371	-0.91983	-0.987687	0.367371
zhu1_Ghi#S33811802	0	-0.480452	0.122361	-1.65778	1.70216
zhu1_Ghi#S30012925	0	-1.52241	0.496618	-2.54774	0.844006
zhu1_Ghi#S28710302	0	-0.671454	0.560334	-1.26564	0.514549
zhu1_Ghi#S42313028	0	-1.35489	-2.3668	-2.80678	0.685835
zhu1_Ghi#S33825714	0	-0.286726	0.865172	-1.42718	2.16858
zhu1_Ghi#S33809158	0	0.975422	0.0241663	-0.808574	2.33744
zhu1_Ghi#S42322765	0	-0.662965	-0.14392	-1.29464	1.10824
zhu1_Ghi#S28666104	0	-0.694235	0.261758	-1.2823	1.30499
zhu1_Ghi#S30007573	0	-0.370618	0.919939	-1.00256	1.53473
zhu1_Ghi#S42279165	0	-2.97563	-2.13536	-4.34032	0.413145
zhu1_Ghi#S42284880	0	1.84503	-7.33985	-7.33985	1.87204
zhu1_Ghi#S33843471	0	0.524336	-7.33985	-7.33985	4.03356
zhu1_Ghi#S42297868	0	-0.514723	-10.4231	-10.4231	0.0687372
zhu1_Ghi#S33819785	0	0.515721	0.218012	-1.03878	2.47981
zhu1_Ghi#S42297219	0	-0.0870506	-0.785049	-0.803916	0.607581
zhu1_Ghi#S42320639	0	-0.248933	-2.21744	-2.33569	-0.175817
zhu1_Ghi#S33813177	0	-0.233888	0.569063	-1.03477	1.59271
zhu1_Ghi#S28708850	0	0.111361	1.24511	-1.53249	3.0341
zhu1_Ghi#S28644317	0	0.823787	0.417449	-0.491295	1.38898
zhu1_Ghi#S42326101	0	-2.44188	-1.7211	-3.48588	-0.201463
zhu1_Ghi#S42336409	0	-2.12361	-1.84767	-2.97586	1.83013
zhu1_Ghi#S28654477	0	0.425548	-2.69801	-2.39516	0.695813
zhu1_Ghi#S33805862	0	-0.266336	-0.353179	-1.46253	2.06843
zhu1_Ghi#S33807852	0	-0.221161	-0.926184	-0.789	0.794898
zhu1_Ghi#S42355856	0	0.665073	-0.661934	-1.48153	3.09952
zhu1_Ghi#S33811032	0	-3.84765	-9.70563	-9.70563	1.71327
zhu1_Ghi#S28671595	0	-0.887927	-0.0107564	-2.08412	2.81765
zhu1_Ghi#S42296043	0	-0.25291	-0.63495	-0.715707	1.01151
zhu1_Ghi#S42295192	0	-0.718121	-0.974563	-0.994432	0.482076
zhu1_Ghi#S42324454	0	-0.587025	1.64682	-1.31166	2.74293
zhu1_Ghi#S28669259	0	0.713274	-0.343689	-0.131985	0.506256
zhu1_Ghi#S33828356	0	1.46972	-0.61803	-0.183791	1.08279
zhu1_Ghi#S33795710	0	0.375211	1.16277	-1.25307	3.90224
zhu1_Ghi#S42296349	0	-0.853989	-0.285636	-1.16247	0.72897
zhu1_Ghi#S42307718	0	1.33852	0.443081	-0.289507	1.80735
zhu1_Ghi#S42336051	0	-0.437191	-11.4512	-11.4512	-1.07726
zhu1_Ghi#S42302773	0	-1.92785	-2.11635	-3.0884	-0.420849
zhu1_Ghi#S33786985	0	-2.42498	-1.15863	-3.3163	0.415806
zhu1_Ghi#S28710301	0	-0.338772	-1.2152	-1.10914	2.55266
zhu1_Ghi#S33805008	0	-0.279197	-2.04535	-1.62375	3.78152
zhu1_Ghi#S30014131	0	-1.985	-3.10961	-3.50904	-0.18638
zhu1_Ghi#S42309663	0	-3.56514	-10.4231	-10.4231	-1.51623
zhu1_Ghi#S42285149	0	-0.559495	-0.762344	-1.17302	-0.181319
zhu1_Ghi#S33820820	0	-1.51737	-1.2739	-1.99387	-0.141807
zhu1_Ghi#S42286142	0	-1.64938	-0.254241	-1.69965	2.42289
zhu1_Ghi#S30008176	0	-0.985786	-2.07325	-1.38209	0.775374
zhu1_Ghi#S42291824	0	-1.39468	-1.92085	-1.59892	0.312771
zhu1_Ghi#S28710463	0	-7.74819	-7.74819	-7.74819	3.67071
zhu1_Ghi#S28693083	0	-0.546165	-0.765928	-0.655733	0.0545024
zhu1_Ghi#S33803128	0	-1.2271	-9.99859	-9.99859	-1.72247
zhu1_Ghi#S42328185	0	-5.04233	-5.56121	-7.75648	-1.44817
zhu1_Ghi#S42285925	0	-1.89245	-1.97784	-1.926	0.290318
zhu1_Ghi#S33812291	0	-1.99427	-1.73824	-1.49099	2.25496
zhu1_Ghi#S42953381	0	-2.31892	-1.35675	-2.76143	0.285426
zhu1_Ghi#S33814136	0	-1.45452	-1.44306	-2.84761	-0.35292
zhu1_Ghi#S33790678	0	-0.925038	-2.45121	-1.63103	0.510721
zhu1_Ghi#S42350045	0	-0.766073	-1.8138	-1.63168	-0.307727
zhu1_Ghi#S42288855	0	-3.55565	-9.99859	-9.99859	-2.36923
zhu1_Ghi#S42332076	0	-0.314928	-1.37391	-0.70163	0.867334
zhu1_Ghi#S42301439	0	-2.03171	-2.68025	-3.32018	-0.673797
zhu1_Ghi#S42292803	0	-0.987201	-1.56018	-1.40649	-0.1841
zhu1_Ghi#S33815176	0	-1.90541	-2.19767	-3.74173	-0.598946
zhu1_Ghi#S42302914	0	-1.88672	-1.79403	-1.83803	0.0916579
zhu1_Ghi#S28686106	0	-0.887358	-1.80318	-1.47542	-0.177897
zhu1_Ghi#S28667348	0	-1.83339	-1.56037	-1.59892	0.836819
zhu1_Ghi#S33808335	0	-1.03225	-2.19502	-1.23649	0.762756
zhu1_Ghi#S42317713	0	-2.63364	-2.20803	-4.49871	-0.680353
zhu1_Ghi#S42355668	0	-1.59374	-2.78027	-2.96435	-0.73952
zhu1_Ghi#S42305603	0	2.35625	-6.75489	-6.75489	-0.345497
zhu1_Ghi#S42309256	0	-0.977128	-1.57284	-1.612	-0.421873
zhu1_Ghi#S42358480	0	-1.94993	-3.51471	-3.03359	-0.666091
zhu1_Ghi#S42306623	0	-0.84632	-1.48693	-2.07765	-0.481466
zhu1_Ghi#S42318328	0	0.142019	-0.974532	-0.377091	0.710706
zhu1_Ghi#S42275710	0	-1.34748	-1.75757	-2.01272	-0.543671
zhu1_Ghi#S42337265	0	0.512216	-0.612302	-2.04819	-0.900759
zhu1_Ghi#S42284169	0	-0.0775773	1.93702	-11.4651	-3.18893
zhu1_Ghi#S42314338	0	-2.99115	1.50748	-13.1773	-4.27037
zhu1_Ghi#S42315256	0	3.19863	-1.45392	-4.73177	-1.9
zhu1_Ghi#S42278963	0	-0.302279	-2.62571	-11.2107	-5.40332
zhu1_Ghi#S42276265	0	0.103093	-2.63766	-16.097	-7.47125
zhu1_Ghi#S42359566	0	-0.718122	-1.59694	-12.849	-5.21966
zhu1_Ghi#S42327470	0	-0.805343	-0.223323	-13.7139	-6.57437
zhu1_Ghi#S42320566	0	0.248833	-0.215364	-2.39632	-1.01358
zhu1_Ghi#S42335161	0	-1.55453	-0.371385	-10.5058	-3.68563
zhu1_Ghi#S33808195	0	-1.85898	0.0547854	-10.3061	-3.89667
zhu1_Ghi#S42280161	0	3.48772	0.348683	-7.58026	-2.50268
zhu1_Ghi#S28710560	0	3.58624	3.00064	-9.14211	-3.33475
zhu1_Ghi#S42303531	0	0.61976	-1.2244	-5.08296	-2.76784
zhu1_Ghi#S42286721	0	0.0552335	1.59696	-5.92529	-2.83857
zhu1_Ghi#S42299600	0	-0.938915	-1.92449	-11.1605	-5.35315
zhu1_Ghi#S42320777	0	0.960174	2.83214	-8.65821	-2.85086
zhu1_Ghi#S28652929	0	-0.55893	1.49276	-10.4231	-4.61576
zhu1_Ghi#S28665209	0	2.58935	0.13715	-11.7052	-3.56565
zhu1_Ghi#S42357047	0	3.7577	3.02601	-8.33539	-2.52804
zhu1_Ghi#S33786726	0	-1.92688	-0.310836	-12.7455	-3.75678
zhu1_Ghi#S42304338	0	1.08654	0.915576	-2.96897	-1.00393
zhu1_Ghi#S42312120	0	0.633755	0.537491	-2.05597	-0.980371
zhu1_Ghi#S42294601	0	-0.694235	-1.5195	-11.8803	-5.06017
zhu1_Ghi#S33784863	0	2.06544	0.356414	-9.70563	-2.88545
zhu1_Ghi#S42308117	0	-0.147368	0.657963	-3.88979	-2.30726
zhu1_Ghi#S42285230	0	0.349972	0.490974	-11.1434	-4.00383
zhu1_Ghi#S30003007	0	-2.29672	-1.43543	-14.4738	-4.74761
zhu1_Ghi#S33825228	0	0.656681	-0.400105	-5.49814	-2.02704
zhu1_Ghi#S28710300	0	0.181993	0.441185	-4.58023	-1.80035
zhu1_Ghi#S42294511	0	0.953794	-0.699661	-10.1774	-2.18873
zhu1_Ghi#S42333681	0	-1.04272	-0.0348588	-11.3658	-3.5456
zhu1_Ghi#S33822903	0	3.65482	2.02824	-7.74819	-1.94084
zhu1_Ghi#S42361167	0	0.363727	-2.25308	-7.68174	-2.91545
zhu1_Ghi#S42293584	0	3.36999	0.6104	-8.75154	-1.93137
zhu1_Ghi#S42278586	0	0.031602	0.164289	-11.5191	-3.88979
zhu1_Ghi#S42291863	0	-0.354232	-1.90895	-10.7731	-4.96578
zhu1_Ghi#S42300493	0	-0.615744	0.217424	-4.24613	-2.20622
zhu1_Ghi#S42313962	0	0.694696	-0.241797	-2.46709	-1.35378
zhu1_Ghi#S42298689	0	-1.35657	-1.26187	-13.1981	-5.37796
zhu1_Ghi#S33798870	0	-0.447285	-0.694235	-9.55842	-3.75107
zhu1_Ghi#S33839503	0	1.20095	-2.03077	-12.2668	-4.86591
zhu1_Ghi#S28641705	0	-0.842314	-0.726953	-10.7507	-3.93053
zhu1_Ghi#S28642293	0	3.24129	0.225067	-9.07414	-2.25396
zhu1_Ghi#S29998516	0	1.9846	-0.517639	-4.07223	-1.8909
zhu1_Ghi#S42318052	0	0.161455	0.769248	-7.79266	-4.51585
zhu1_Ghi#S42310276	0	0.252555	1.72749	-10.6339	-3.23302
zhu1_Ghi#S42363349	0	0.0325134	1.25077	-8.20293	-4.33702
zhu1_Ghi#S28644980	0	-0.913224	0.522291	-8.92691	-5.39596
zhu1_Ghi#S42356476	0	0.0733851	0.934471	-4.55133	-1.44109
zhu1_Ghi#S30013353	0	-0.389838	0.534727	-11.1605	-4.02095
zhu1_Ghi#S33812234	0	0.091409	-1.39702	-10.817	-3.4161
zhu1_Ghi#S33838803	0	0.0592279	0.0253367	-13.5191	-6.37959
zhu1_Ghi#S42356277	0	-0.0421741	0.620613	-2.0891	-0.962217
zhu1_Ghi#S42290163	0	0.00763332	0.124574	-2.75107	-0.929064
zhu1_Ghi#S42363006	0	0.876632	0.835337	-1.71682	-0.530441
zhu1_Ghi#S42289800	0	-0.528092	-0.270572	-12.7052	-2.56437
zhu1_Ghi#S28697467	0	1.49278	0.978004	-11.5058	-5.69846
zhu1_Ghi#S42335930	0	-0.249151	-0.336677	-2.32278	-0.954781
zhu1_Ghi#S28672274	0	-0.735478	1.72621	-9.92035	-4.113
zhu1_Ghi#S42302369	0	0.915338	0.707514	-3.76803	-1.55171
zhu1_Ghi#S42299370	0	0.323398	0.235988	-10.4231	-4.61576
zhu1_Ghi#S42290234	0	-0.358837	0.326406	-10.1774	-3.35724
zhu1_Ghi#S32418920	0	0.575786	-0.0283731	-4.28835	-1.70551
zhu1_Ghi#S42322573	0	0.317942	-0.229042	-11.4651	-4.3255
zhu1_Ghi#S33789095	0	1.01333	0.543912	-2.25733	-0.316137
zhu1_Ghi#S42362344	0	1.1158	1.06788	-4.08816	-1.50349
zhu1_Ghi#S42306172	0	0.169687	-0.260036	-10.3945	-2.25491
zhu1_Ghi#S42335568	0	0.672819	-1.40024	-3.46052	-1.53123
zhu1_Ghi#S28633342	0	-2.25984	-0.331949	-11.584	-5.17463
zhu1_Ghi#S42355872	0	0.289803	0.54609	-3.77648	-0.919817
zhu1_Ghi#S42284959	0	0.377027	-0.711468	-9.39446	-2.98507
zhu1_Ghi#S42334879	0	-0.804305	0.394604	-4.79767	-2.84973
zhu1_Ghi#S28642568	0	-1.94958	-0.080156	-12.4858	-3.34372
zhu1_Ghi#S28691799	0	0.0736657	0.0251322	-3.56974	-1.45382
zhu1_Ghi#S30008796	0	-0.185094	0.545031	-1.67935	-1.00505
zhu1_Ghi#S33804417	0	0.60184	0.395556	-13.734	-3.39189
zhu1_Ghi#S42334337	0	2.71247	2.38669	-11.5967	-2.38477
zhu1_Ghi#S42332466	0	1.69144	1.11058	-1.79105	-0.307169
zhu1_Ghi#S33804681	0	-0.560556	-0.166165	-4.14296	-1.82001
zhu1_Ghi#S42294041	0	-0.459878	-0.185731	-4.96675	-1.90025
zhu1_Ghi#S42291166	0	0.491347	0.586301	-2.93325	-1.08412
zhu1_Ghi#S42310802	0	2.21572	1.65313	-11.2107	-3.39049
zhu1_Ghi#S42296656	0	1.01189	0.307231	-1.68228	-0.0757923
zhu1_Ghi#S33831204	0	0.0218195	0.210102	-5.07814	-1.35619
zhu1_Ghi#S42357803	0	2.18943	-2.18521	-9.96	-4.15265
zhu1_Ghi#S42302323	0	-0.34918	0.428152	-1.36356	-0.33168
zhu1_Ghi#S42312203	0	-1.30525	1.34984	-7.74819	-1.94084
zhu1_Ghi#S33795370	0	1.15505	-1.41846	-11.8384	-5.01824
zhu1_Ghi#S42280472	0	1.0233	1.11599	-7.74819	-1.3388
zhu1_Ghi#S42311920	0	2.5648	2.2712	-3.97505	-0.516779
zhu1_Ghi#S33803769	0	0.207661	2.21921	-3.23302	-0.727013
zhu1_Ghi#S42307586	0	-0.312581	0.133547	-2.83744	-1.13798
zhu1_Ghi#S33820085	0	-1.03812	1.22046	-11.7846	-3.64508
zhu1_Ghi#S33791097	0	-0.268359	-1.85485	-12.7398	-6.93243
zhu1_Ghi#S28683360	0	-0.174295	-0.469751	-3.88766	-1.65326
zhu1_Ghi#S42355983	0	0.282947	-1.42464	-12.5584	-3.83391
zhu1_Ghi#S42342208	0	-0.0674144	0.274126	-1.72692	-0.640865
zhu1_Ghi#S42306987	0	0.453476	-2.09918	-12.5191	-6.10975
zhu1_Ghi#S42296779	0	2.16509	2.15767	-9.14211	-1.32193
zhu1_Ghi#S42307502	0	2.30396	2.11245	-10.6582	-4.24882
zhu1_Ghi#S42296350	0	-0.629755	-0.577143	-5.30117	-2.96897
zhu1_Ghi#S33828874	0	-1.25174	-1.78168	-12.8437	-6.43433
zhu1_Ghi#S42329342	0	0.936706	-0.701696	-3.92712	-1.1944
zhu1_Ghi#S42361577	0	-0.0496052	0.871483	-5.81732	-2.19881
zhu1_Ghi#S28666080	0	-0.329479	-1.26952	-12.8009	-3.65879
zhu1_Ghi#S42279497	0	-1.54704	1.10231	-5.81961	-2.23572
zhu1_Ghi#S42277779	0	0.476039	0.855633	-2.00341	-0.208284
zhu1_Ghi#S42335811	0	1.13607	0.58584	-2.86194	-0.541287
zhu1_Ghi#S42316456	0	-0.334481	-1.68093	-10.9801	-4.15996
zhu1_Ghi#S42292868	0	1.51032	0.340624	-10.1085	-2.28835
zhu1_Ghi#S42308548	0	-0.309014	-1.70278	-10.7279	-3.58837
zhu1_Ghi#S42315511	0	0.664256	0.0253379	-3.94336	-1.66267
zhu1_Ghi#S42305337	0	0.957782	-0.00312385	-2.1593	-0.890858
zhu1_Ghi#S42309864	0	1.43825	0.38398	-11.1605	-5.35315
zhu1_Ghi#S42282986	0	3.61143	0.758182	-6.33985	-0.532495
zhu1_Ghi#S33830763	0	-0.411557	-0.389564	-3.28835	-1.79791
zhu1_Ghi#S42285477	0	-0.446416	-2.04535	-11.1434	-4.00383
zhu1_Ghi#S42305507	0	0.706572	0.496128	-4.17463	-0.857805
zhu1_Ghi#S42320023	0	1.49696	0.0601477	-1.28835	-0.0039257
zhu1_Ghi#S28666887	0	2.92016	0.439821	-8.65821	-1.83803
zhu1_Ghi#S42306145	0	1.20123	2.70062	-3.98531	-0.534242
zhu1_Ghi#S33802995	0	-0.382609	0.813604	-3.71218	-2.12721
zhu1_Ghi#S42325381	0	-1.06177	-0.782317	-10.8803	-4.06017
zhu1_Ghi#S42335013	0	0.802816	1.0109	-10.3652	-2.37654
zhu1_Ghi#S33822478	0	-0.748362	-0.610731	-11.7624	-2.85549
zhu1_Ghi#S42326417	0	-0.830313	0.774209	-3.98507	-1.76875
zhu1_Ghi#S42298487	0	-1.7866	-0.122683	-10.1085	-4.30117
zhu1_Ghi#S42329954	0	-0.0432053	-0.184584	-2.15028	-0.730803
zhu1_Ghi#S42276385	0	0.498128	0.160042	-2.15574	-0.402584
zhu1_Ghi#S53250276	0	5.20355	2.14894	-8.55842	-1.41887
zhu1_Ghi#S28710574	0	2.41492	0.0738158	-9.60918	-2.789
zhu1_Ghi#S42299315	0	1.0782	1.07579	-3.00383	-0.740371
zhu1_Ghi#S42333343	0	4.21736	-0.156976	-4.67953	-1.09224
zhu1_Ghi#S33806612	0	0.68273	0.301992	-1.2764	-0.51759
zhu1_Ghi#S33808107	0	0.0745816	1.74626	-3.03472	-0.449755
zhu1_Ghi#S42303708	0	-0.801079	0.786422	-4.55787	-0.962217
zhu1_Ghi#S42336487	0	-1.31958	0.128504	-7.15789	-1.67062
zhu1_Ghi#S33812432	0	1.26735	0.59472	-0.981119	0.11295
zhu1_Ghi#S29395443	0	2.20597	2.96384	-8.65821	-2.24882
zhu1_Ghi#S28668440	0	1.79523	3.15133	-9	-1.17982
zhu1_Ghi#S28710377	0	1.67208	0.924932	-1.68388	0.107432
zhu1_Ghi#S28703379	0	0.294054	0.295721	-1.2511	-0.328846
zhu1_Ghi#S33811686	0	3.39902	1.37263	-9.79604	-2.16668
zhu1_Ghi#S42285489	0	2.99264	2.23944	-11.584	-1.27341
zhu1_Ghi#S42284425	0	0.841265	1.0761	-1.7723	-0.419627
zhu1_Ghi#S28643873	0	3.17381	3.74718	-13.3018	-2.00716
zhu1_Ghi#S42333320	0	0.0838851	0.123244	-1.92715	-0.323004
zhu1_Ghi#S33823996	0	0.233999	1.20295	-9.27379	-1.87292
zhu1_Ghi#S28687804	0	0.0614775	1.25501	-1.62049	-0.0355316
zhu1_Ghi#S42310942	0	0.512691	0.341067	-1.02704	-0.0772744
zhu1_Ghi#S42278897	0	0.361651	1.03745	-1.06359	-0.139987
zhu1_Ghi#S42294781	0	4.2965	-0.403984	-2.5191	0.213901
zhu1_Ghi#S42363455	0	1.06042	1.12501	-1.49233	0.283144
zhu1_Ghi#S33826018	0	0.62472	0.981584	-3.26984	-0.035982
zhu1_Ghi#S33811858	0	1.12542	1.51862	-3.24052	-0.676992
zhu1_Ghi#S28667088	0	1.40985	0.654733	-0.804312	0.193559
zhu1_Ghi#S42304213	0	2.7493	0.978926	-9.75154	-0.685455
zhu1_Ghi#S42347540	0	0.660837	1.86187	-1.59604	-0.27078
zhu1_Ghi#S30006034	0	6.37611	2.24511	-6.33985	1.7997
zhu1_Ghi#S42300734	0	3.02129	3.16455	-8.07146	-0.931911
zhu1_Ghi#S28710593	0	5.32307	5.05852	-5.30117	1.31038
zhu1_Ghi#S28683487	0	0.6834	0.944521	-1.125	-0.000837559
zhu1_Ghi#S42327676	0	0.941218	1.48466	-10.0728	-1.00671
zhu1_Ghi#S42300272	0	1.28901	4.93674	-10.5058	1.23186
zhu1_Ghi#S42295336	0	4.1964	6.27316	-7.07682	0.743363
zhu1_Ghi#S30065778	0	6.16484	3.50577	-2.57114	1.35035
zhu1_Ghi#S42294231	0	2.15625	3.58596	-5.77885	0.31797
zhu1_Ghi#S42283446	0	0.347336	1.66404	-1.77678	-0.325433
zhu1_Ghi#S33809902	0	0.906984	1.62086	-3.07048	0.0362743
zhu1_Ghi#S42328879	0	-1.33703	3.13955	-10.1085	-0.76645
zhu1_Ghi#S42356644	0	-0.00494437	1.49201	-2.85904	0.195551
zhu1_Ghi#S30016377	0	1.10309	5.46428	-5.75489	0.0524674
zhu1_Ghi#S42314557	0	0.890728	0.839336	-1.11803	0.0678499
zhu1_Ghi#S42316083	0	3.69872	5.60584	-8.33539	0.484789
zhu1_Ghi#S42282729	0	1.54501	-0.104856	-0.415038	0.3996
zhu1_Ghi#S33812995	0	3.40195	2.40094	-7.07682	0.552541
zhu1_Ghi#S53243555	0	3.0166	4.74894	-5.75489	0.654503
zhu1_Ghi#S30017018	0	2.56428	3.82935	-5.36416	-0.0839901
zhu1_Ghi#S42277444	0	1.20945	4.89555	-9.20945	0.132621
zhu1_Ghi#S42310488	0	1.83715	1.3594	-3.13541	0.298687
zhu1_Ghi#S42296988	0	0.696324	3.60596	-6.75489	1.38466
zhu1_Ghi#S42324268	0	0.826161	0.410564	-1.40072	0.358097
zhu1_Ghi#S42279883	0	3.39878	0.894748	-1.3091	1.04014
zhu1_Ghi#S42313646	0	0.65082	1.82575	-1.42951	-0.0799235
zhu1_Ghi#S28667800	0	5.4667	2.60706	-5.75489	2.38466
zhu1_Ghi#S30065789	0	2.26099	1.5744	-1.11013	0.745961
zhu1_Ghi#S30006384	0	2.63211	5.90225	-8.20945	2.51676
zhu1_Ghi#S42309051	0	0.56833	1.37912	-1.51713	0.635018
zhu1_Ghi#S42326210	0	0.76811	1.65259	-0.889149	0.110851
zhu1_Ghi#S42299844	0	5.95675	5.15442	-3.8357	1.96121
zhu1_Ghi#S42326942	0	0.306531	-0.2965	-1.0594	-0.253874
zhu1_Ghi#S42290464	0	-0.00275061	1.09761	-1.31166	-0.572649
zhu1_Ghi#S42280496	0	0.422042	-0.780163	-2.32193	-0.736966
zhu1_Ghi#S42313341	0	0.758357	1.06054	-1.22199	0.731779
zhu1_Ghi#S42360395	0	2.61545	2.95239	-3.41391	2.22014
zhu1_Ghi#S28709945	0	-0.36633	0.955859	-1.49008	-0.20032
zhu1_Ghi#S42330090	0	-0.628986	1.42549	-2.20883	-0.0563184
zhu1_Ghi#S42305445	0	-0.10902	-1.19781	-10.3652	-2.54505
zhu1_Ghi#S28699743	0	-0.261673	0.720249	-1.32284	-0.664783
zhu1_Ghi#S42280593	0	0.235363	-0.420586	-4.91539	-0.988182
zhu1_Ghi#S42278159	0	0.251196	0.889783	-0.575881	0.0680396
zhu1_Ghi#S42356598	0	-0.66347	1.24628	-2.15584	-0.988892
zhu1_Ghi#S42328188	0	-0.75112	1.06528	-2.08069	-0.872961
zhu1_Ghi#S42337454	0	-0.302139	0.669507	-1.16591	-0.668725
zhu1_Ghi#S42362493	0	0.92984	-2.83177	-12.6519	-3.30987
zhu1_Ghi#S33842410	0	-1.50141	2.75059	-4.3212	-2.37691
zhu1_Ghi#S42275933	0	0.0120359	-1.09879	-11.8061	-2.46407
zhu1_Ghi#S42279098	0	0.412975	-0.558415	-2.63529	-0.572649
zhu1_Ghi#S33812547	0	-1.67067	-1.73099	-12.2348	-5.82543
zhu1_Ghi#S33817399	0	0.072549	-0.261993	-2.19658	-0.458595
zhu1_Ghi#S42326240	0	-0.217591	-0.353179	-1.89662	-1.04749
zhu1_Ghi#S42302785	0	-1.57125	1.04012	-3.84382	-1.6162
zhu1_Ghi#S42317403	0	-0.401524	-0.663144	-10.3945	-1.98932
zhu1_Ghi#S42319716	0	-1.06146	0.710969	-2.51152	-1.61
zhu1_Ghi#S28665516	0	-1.23297	0.284389	-10.6821	-1.86194
zhu1_Ghi#S42296339	0	-1.91815	-0.730418	-10.3652	-4.55787
zhu1_Ghi#S33818867	0	-0.827831	3.14888	-2.88919	0.955696
zhu1_Ghi#S42310534	0	-0.728271	1.3269	-1.65778	-0.40428
zhu1_Ghi#S33823211	0	-0.193622	-0.623067	-10.3061	-1.68035
zhu1_Ghi#S42305825	0	-0.406133	0.220578	-0.893992	-0.565005
zhu1_Ghi#S33813470	0	-0.492111	0.274787	-1.1848	-0.462901
zhu1_Ghi#S28644882	0	5.60004	-1.19374	-9.14211	0.584111
zhu1_Ghi#S33804578	0	-0.156358	1.56866	-1.0946	-0.226197
zhu1_Ghi#S33810039	0	0.768762	-0.208616	-10.0728	-1.00671
zhu1_Ghi#S42356989	0	-0.853239	0.621052	-1.65778	-0.40428
zhu1_Ghi#S42291803	0	0.15384	0.106259	-0.813494	0.0273073
zhu1_Ghi#S33797461	0	0.179765	-0.269447	-12.4722	-1.50352
zhu1_Ghi#S33828840	0	-1.55151	0.558873	-9.99859	-1.59345
zhu1_Ghi#S28641121	0	-0.200132	0.0259019	-0.76645	-0.245887
zhu1_Ghi#S33808192	0	-3.28153	-0.021001	-12.5389	-6.73156
zhu1_Ghi#S42325041	0	-0.987555	-0.838033	-10.6582	-1.83803
zhu1_Ghi#S42355930	0	-0.886722	-0.296268	-9.65821	-1.25307
zhu1_Ghi#S42360778	0	-1.28725	0.894647	-9.60918	-0.789
zhu1_Ghi#S45785948	0	-1.08071	-0.0155637	-3.75026	-1.93046
zhu1_Ghi#S30012125	0	0.290863	1.49499	-1.77523	0.809235
zhu1_Ghi#S33808874	0	-1.10502	1.59767	-12.5838	-0.35527
zhu1_Ghi#S33819620	0	-0.998017	-0.482057	-10.5058	-1.43972
zhu1_Ghi#S33802938	0	-0.454612	0.553051	-2.77654	0.0344688
zhu1_Ghi#S42290305	0	0.127915	-2.06674	-12.9309	-2.06751
zhu1_Ghi#S42360901	0	-0.635589	-0.293717	-2.90817	-1.4499
zhu1_Ghi#S42337161	0	1.113	-2.21506	-11.1605	-1.34192
zhu1_Ghi#S42294062	0	-2.83085	-1.27865	-12.395	-6.58764
zhu1_Ghi#S42276572	0	3.22465	1.56698	-8.20945	1.65318
zhu1_Ghi#S42306040	0	-0.866596	0.126307	-2.13502	-1.28589
zhu1_Ghi#S28667862	0	-0.748362	0.388952	-1.48393	-0.517424
zhu1_Ghi#S42325005	0	-0.3364	0.404245	-3.66565	-0.0156789
zhu1_Ghi#S33815410	0	-3.84765	0.812037	-10.7056	-4.29624
zhu1_Ghi#S42325107	0	0.434937	0.602665	-6.75489	0.384664
zhu1_Ghi#S42306181	0	-0.346079	-0.0420112	-2.80654	-0.168606
zhu1_Ghi#S42297394	0	-0.830966	0.272803	-1.63264	-0.841906
zhu1_Ghi#S28710524	0	-0.520625	1.61599	-5.43522	0.631634
zhu1_Ghi#S30007557	0	-0.983099	0.654408	-2.12958	-0.229429
zhu1_Ghi#S45785999	0	0.389996	-0.0682479	-6.09834	0.104403
zhu1_Ghi#S42296226	0	1.14255	2.14364	-12.6757	1.50301
zhu1_Ghi#S28679948	0	3.4667	4.86716	-6.75489	4.01825
zhu1_Ghi#S29393981	0	0.434874	1.10378	-2.20617	0.764502
zhu1_Ghi#S42298619	0	-0.548445	0.348911	-0.922616	-0.153002
zhu1_Ghi#S33796588	0	1.209	0	-10.6092	0.76423
zhu1_Ghi#S28642116	0	2.06185	0.389274	-9.14211	1.23185
zhu1_Ghi#S42287209	0	1.86469	-2.42809	-8.20945	-0.580097
zhu1_Ghi#S33829050	0	-0.863535	0.633599	-10.6821	0.691292
zhu1_Ghi#S42277786	0	-0.741912	0.514915	-2.48588	0.240833
zhu1_Ghi#S42291096	0	-0.07521	0.192235	-1.02315	0.154407
zhu1_Ghi#S42290483	0	2.57279	-0.460389	-2.75107	0.653468
zhu1_Ghi#S28644109	0	1.27708	-0.369323	-9.39446	0.883987
zhu1_Ghi#S33810108	0	4.87483	-1.29546	-7.07682	1.06274
zhu1_Ghi#S33810541	0	0.253512	0.176099	-1.08783	0.259162
zhu1_Ghi#S42309128	0	0.982078	-0.982298	-7.33985	0.289507
zhu1_Ghi#S42293033	0	-1.13204	-0.21942	-10.2432	-0.102344
zhu1_Ghi#S42308113	0	3.07874	-2.69358	-12.3284	0.738536
zhu1_Ghi#S42327968	0	0.849975	1.75818	-6.33985	2.06529
zhu1_Ghi#S33803839	0	-0.356203	-0.895213	-9.92035	-0.194135
zhu1_Ghi#S42300555	0	1.46915	0.314756	-1.09868	0.805651
zhu1_Ghi#S42360051	0	0.11456	4.53003	-7.91886	3.80693
zhu1_Ghi#S42312986	0	0.32738	0.146296	-0.664353	0.251851
zhu1_Ghi#S42357734	0	0.226276	1.57792	-2.86194	1.51202
zhu1_Ghi#S42297878	0	0.981248	0.116283	-0.36807	0.543622
zhu1_Ghi#S42305525	0	0.351062	0.109312	-1.29735	0.411234
zhu1_Ghi#S50836697	0	1.18119	0.405768	-2.02815	1.05077
zhu1_Ghi#S33806217	0	-2.38901	0.990832	-5.35315	-0.948613
zhu1_Ghi#S28708302	0	-2.29129	-0.583475	-11.2426	-2.61687
zhu1_Ghi#S30017837	0	-1.18163	-0.774493	-10.5058	-0.828092
zhu1_Ghi#S42337042	0	1.6803	-1.14387	-2.36626	0.267328
zhu1_Ghi#S33842842	0	-1.10138	-1.13142	-10.6092	-1.70229
zhu1_Ghi#S33803594	0	-0.881638	0.404271	-8.07146	1.33155
zhu1_Ghi#S42300037	0	3.99666	3.22354	-7.07682	5.29687
zhu1_Ghi#S42313905	0	-0.0863294	0.260873	-1.71695	0.488509
zhu1_Ghi#S42296997	0	-0.17603	-0.73372	-9.20945	1.33744
zhu1_Ghi#S42358254	0	-0.877621	0.98504	-1.70794	0.777644

## Sheet: Additional file 7_Table S6-5
Gene ID	0	48	NEC	EC	GE
zhu1_Ghi#S42277973	0	-0.234991	-0.844175	0.720029	0.403511
zhu1_Ghi#S42309108	0	0.388453	-2.2257	2.32813	1.58691
zhu1_Ghi#S42291504	0	1.94029	-1.11142	2.069	2.2819
zhu1_Ghi#S33806947	0	-0.954463	-1.43424	2.06356	0.526999
zhu1_Ghi#S42356841	0	-0.421488	-1.69014	2.03453	0.95764
zhu1_Ghi#S42312853	0	-0.405366	-2.72075	3.19545	2.19301
zhu1_Ghi#S28710518	0	-2.11753	-3.09672	4.50083	1.63319
zhu1_Ghi#S33824382	0	0.691212	-1.27645	3.06797	1.80491
zhu1_Ghi#S33823623	0	2.42999	-5.75489	8.03556	5.27371
zhu1_Ghi#S42358185	0	1.54043	-1.02177	2.19854	1.27619
zhu1_Ghi#S42305626	0	0.588443	-1.21674	2.10559	0.680194
zhu1_Ghi#S42355973	0	1.29344	-0.390254	1.30034	1.2052
zhu1_Ghi#S42295737	0	0.498554	-1.05617	1.22048	1.16512
zhu1_Ghi#S33830512	0	0.759627	-0.590801	0.971757	0.971757
zhu1_Ghi#S33822368	0	0.114005	-2.20087	2.7362	2.23762
zhu1_Ghi#S42317727	0	-0.224288	-0.667756	0.891747	0.0807845
zhu1_Ghi#S42289860	0	-1.01148	-1.80957	1.55636	1.03081
zhu1_Ghi#S33824097	0	-0.526965	-1.39702	1.77664	1.04643
zhu1_Ghi#S42307012	0	0.391086	-1.47904	1.49814	1.5697
zhu1_Ghi#S42336061	0	-0.301967	-2.14557	1.92082	1.82952
zhu1_Ghi#S42305580	0	-0.104444	-0.863081	1.13887	0.468949
zhu1_Ghi#S42325862	0	0.409145	-0.94027	1.27013	1.36383
zhu1_Ghi#S42297677	0	0.175033	-0.741673	1.09282	0.492459
zhu1_Ghi#S48830345	0	-0.371789	-0.854444	0.694064	0.332305
zhu1_Ghi#S42277442	0	0.00920676	-1.37556	1.80973	1.53165
zhu1_Ghi#S42294695	0	-0.0315955	-0.723423	0.652656	1.11017
zhu1_Ghi#S42324480	0	0.758304	-2.28088	3.1736	1.57227
zhu1_Ghi#S28690749	0	-0.454417	-1.71086	1.62894	0.74578
zhu1_Ghi#S30017042	0	0.112642	-0.605188	0.730255	0.748966
zhu1_Ghi#S42324479	0	0.508734	-0.719837	0.962871	1.11772
zhu1_Ghi#S42317200	0	0.375621	-2.2901	2.67841	3.41989
zhu1_Ghi#S28666390	0	-0.197262	-1.65521	2.0949	2.15461
zhu1_Ghi#S33816801	0	-1.10868	-1.78456	2.20052	1.06978
zhu1_Ghi#S42359415	0	-0.896907	-6.75489	8.58367	4.50721
zhu1_Ghi#S43062253	0	0.103093	-5.75489	5.72236	5.72236
zhu1_Ghi#S42356880	0	0.751188	-1.55841	3.44938	1.7316
zhu1_Ghi#S33810109	0	2.11371	-3.01284	3.71704	3.60777
zhu1_Ghi#S28640564	0	0.112081	-2.05784	2.92235	3.2086
zhu1_Ghi#S33833649	0	-0.752213	-3.29278	3.23676	3.02093
zhu1_Ghi#S42332519	0	-0.965167	-2.05022	2.81479	2.24667
zhu1_Ghi#S42294432	0	0.0288094	-2.29462	2.91097	0.524494
zhu1_Ghi#S42306697	0	1.33676	-1.30184	2.98205	0.984747
zhu1_Ghi#S42313441	0	0.0427683	-1.55714	1.37753	2.48406
zhu1_Ghi#S28689185	0	0.636473	-0.726405	1.54308	0.998325
zhu1_Ghi#S33805002	0	-0.170384	-1.12087	1.3935	0.646261
zhu1_Ghi#S33805743	0	-0.315068	-1.22941	1.14355	0.472859
zhu1_Ghi#S28671713	0	-0.289942	-0.809316	1.35449	0.353978
zhu1_Ghi#S42327558	0	-0.072043	-0.38161	0.387442	0.334718
zhu1_Ghi#S42297782	0	-0.517276	-2.05784	2.42289	1.53475
zhu1_Ghi#S33816144	0	-0.039826	-1.42459	2.73813	2.31046
zhu1_Ghi#S33810115	0	0.565559	-0.699382	1.38996	0.727628
zhu1_Ghi#S33816841	0	-0.437902	-1.86373	1.67589	1.39491
zhu1_Ghi#S33804435	0	-0.67441	-1.76497	1.34404	0.653358
zhu1_Ghi#S33817415	0	-1.49332	-2.06771	2.38115	2.31151
zhu1_Ghi#S28668082	0	-1.4712	-1.97784	2.66355	2.73137
zhu1_Ghi#S33817723	0	-0.887426	-1.73102	1.69692	1.02752
zhu1_Ghi#S42296999	0	-0.525474	-1.9246	2.48764	2.46917
zhu1_Ghi#S42291634	0	-0.443178	-0.918729	1.88399	0.633443
zhu1_Ghi#S42330709	0	0.960174	-1.30066	2.9291	1.88868
zhu1_Ghi#S33806895	0	0.457296	-0.959057	1.94072	0.85879
zhu1_Ghi#S42953374	0	-0.347191	-1.54889	2.18258	0.397832
zhu1_Ghi#S28669022	0	-0.317615	-1.02264	1.44411	0.698445
zhu1_Ghi#S42296353	0	-1.72204	-3.6131	3.98288	3.93225
zhu1_Ghi#S28642706	0	-0.503714	-0.913531	0.936902	0.704332
zhu1_Ghi#S30018572	0	0.590951	-1.5477	2.36037	1.62939
zhu1_Ghi#S42333576	0	-0.555885	-0.681878	1.44411	0.398966
zhu1_Ghi#S42330372	0	-0.390515	-2.01103	1.87015	2.02604
zhu1_Ghi#S42300531	0	-0.948489	-1.65351	2.86608	2.44833
zhu1_Ghi#S42362622	0	-0.277451	-1.15615	1.4519	0.611055
zhu1_Ghi#S42331229	0	-0.508653	-1.83679	2.53407	2.2853
zhu1_Ghi#S33825393	0	-1.50675	-2.48784	2.89586	0.854975
zhu1_Ghi#S42334074	0	-0.215482	-0.501043	1.06836	0.31161
zhu1_Ghi#S42363434	0	0.838644	-0.590801	1.18871	1.2731
zhu1_Ghi#S42295532	0	0.448289	-0.786176	1.26721	1.28176
zhu1_Ghi#S42304113	0	-1.47183	-1.83815	2.80945	0.150531
zhu1_Ghi#S42285988	0	-0.789402	-1.23198	1.44875	1.59572
zhu1_Ghi#S42356508	0	-0.971956	-0.745923	1.27858	0.523728
zhu1_Ghi#S42284067	0	-1.27792	-1.19374	1.94337	0.321417
zhu1_Ghi#S42303427	0	-0.458273	-1.58702	3.21012	2.49185
zhu1_Ghi#S42336757	0	-0.55893	-1.1871	2.22861	2.2967
zhu1_Ghi#S42316325	0	-0.679722	-0.545824	1.12244	0.74293
zhu1_Ghi#S42338495	0	-0.301313	-0.341483	0.579146	0.553819
zhu1_Ghi#S42315149	0	-0.49571	-1.09811	1.58007	1.69683
zhu1_Ghi#S42293761	0	-0.646906	-0.907613	1.11491	1.09496
zhu1_Ghi#S42275863	0	-0.103278	-0.446101	1.06754	0.474529
zhu1_Ghi#S42314777	0	-0.778786	-1.66985	3.43372	3.35655
zhu1_Ghi#S42319880	0	-0.284998	-1.51115	2.80233	1.23239
zhu1_Ghi#S42318263	0	-2.20865	-2.39518	3.8777	1.30642
zhu1_Ghi#S42283473	0	-2.12119	-1.7211	3.43772	2.4613
zhu1_Ghi#S42303067	0	-3.64838	-2.54601	4.92388	0.774267
zhu1_Ghi#S42311301	0	-0.558368	-1.96683	3.56242	3.4286
zhu1_Ghi#S42289627	0	-0.63469	-0.841558	1.43638	0.198023
zhu1_Ghi#S42280753	0	0.0379678	-0.259741	0.483463	0.274439
zhu1_Ghi#S42298160	0	-1.25283	-2.0422	3.89221	1.80941
zhu1_Ghi#S42304998	0	-1.66408	-1.47232	2.76776	1.44813
zhu1_Ghi#S42324445	0	-0.191843	-0.313405	1.14181	0.24876
zhu1_Ghi#S42297346	0	-0.755366	-1.19794	2.54596	0.629756
zhu1_Ghi#S42304202	0	1.147	-0.84751	2.39092	1.41717
zhu1_Ghi#S42356562	0	1.74373	-0.542036	2.69571	1.18484
zhu1_Ghi#S42316138	0	0.115281	-1.04408	2.30601	2.06917
zhu1_Ghi#S42294522	0	-0.624788	-1.07325	1.77537	2.62024
zhu1_Ghi#S33823665	0	-0.18549	-1.16658	3.33426	2.49341
zhu1_Ghi#S42333144	0	-2.21348	-2.2901	3.13982	2.03314
zhu1_Ghi#S42353174	0	-0.306587	-0.966275	1.63783	1.07213
zhu1_Ghi#S42339648	0	-0.0167217	-0.585424	1.19858	1.36953
zhu1_Ghi#S42327696	0	0.780099	-0.671786	2.15974	1.22756
zhu1_Ghi#S33805169	0	-0.746843	-2.13161	7.06057	2.18167
zhu1_Ghi#S30009860	0	-0.0237505	-0.804615	2.66171	0.67761
zhu1_Ghi#S33812947	0	-0.653972	-0.529963	1.69687	1.24944
zhu1_Ghi#S42359679	0	-0.610573	-0.520832	1.77455	0.279859
zhu1_Ghi#S33820880	0	-0.754348	-1.02264	2.93031	2.11335
zhu1_Ghi#S42308920	0	-0.951867	-0.911852	2.23152	2.73498
zhu1_Ghi#S42290155	0	-0.540499	-0.526651	1.52732	0.462143
zhu1_Ghi#S42307107	0	-0.227101	-0.520832	1.24637	0.886343
zhu1_Ghi#S28710448	0	-0.122541	-0.529403	1.38285	1.73454
zhu1_Ghi#S42326041	0	-0.094062	-0.794025	2.27953	1.31046
zhu1_Ghi#S33817501	0	-0.924449	-0.607347	1.08721	0.653358
zhu1_Ghi#S33819179	0	-1.06628	-1.40263	2.20385	3.5987
zhu1_Ghi#S42297621	0	0.244634	-0.237996	0.74155	0.720029
zhu1_Ghi#S42308820	0	-0.26696	-0.486473	1.50158	0.900254
zhu1_Ghi#S42323874	0	0.527308	-0.823809	2.10676	3.23708
zhu1_Ghi#S42289396	0	-0.407804	-0.965668	2.62346	1.93049
zhu1_Ghi#S28694950	0	0.490008	-0.489179	2.59031	1.17141
zhu1_Ghi#S28688993	0	-0.550464	-0.350761	1.23009	0.588618
zhu1_Ghi#S42320915	0	-0.416687	-0.442222	1.50531	1.06803
zhu1_Ghi#S42282709	0	-0.571985	-0.540042	1.35061	1.23414
zhu1_Ghi#S28691860	0	-0.936753	-1.02422	4.32091	1.68544
zhu1_Ghi#S42306709	0	-1.73202	-1.14705	3.04683	3.14492
zhu1_Ghi#S28643729	0	-0.409609	-0.911852	2.32658	2.2731
zhu1_Ghi#S28684011	0	-1.01963	-0.851901	3.40388	2.0361
zhu1_Ghi#S33808284	0	-0.122857	-0.598408	2.53919	1.67573
zhu1_Ghi#S42302942	0	-0.67441	-0.699382	3.02983	1.7272
zhu1_Ghi#S42301040	0	-0.369107	-0.389695	1.65274	1.06778
zhu1_Ghi#S42291481	0	-0.291607	-0.25435	1.26861	0.537687
zhu1_Ghi#S42291931	0	0.730973	-0.342422	1.46599	1.1858
zhu1_Ghi#S42313240	0	0.822272	-0.48398	1.72249	2.22461
zhu1_Ghi#S28671066	0	-0.260405	-0.450239	1.84591	1.52956
zhu1_Ghi#S42302581	0	-0.09503	-0.25952	1.22125	1.07897
zhu1_Ghi#S45786035	0	0.0917499	-0.275512	1.56673	0.588581
zhu1_Ghi#S42360441	0	0.175353	-0.590801	2.70491	2.42794
zhu1_Ghi#S42301248	0	-0.502519	-0.253472	1.27286	1.34196
zhu1_Ghi#S42335197	0	0.114727	-0.526459	2.069	2.85731
zhu1_Ghi#S42337518	0	0.271596	-0.426072	2.25053	1.57739
zhu1_Ghi#S42342279	0	-0.535821	-0.503766	3.0749	3.46399
zhu1_Ghi#S33803052	0	1.14191	-0.326823	1.34191	1.83552
zhu1_Ghi#S42315456	0	0.113009	-0.719264	3.6494	4.637
zhu1_Ghi#S30015985	0	-1.69661	-1.19704	7.35708	4.87168
zhu1_Ghi#S42317324	0	-0.67703	-0.450806	2.70258	1.62128
zhu1_Ghi#S42281680	0	0.0526269	-0.560603	3.46652	1.67374
zhu1_Ghi#S33810492	0	0.494122	-0.699661	4.14133	2.33507
zhu1_Ghi#S42275568	0	-0.517276	-0.47726	2.92235	1.6233
zhu1_Ghi#S30004320	0	0.0348326	-0.134404	0.970076	0.727628
zhu1_Ghi#S33842862	0	0.681843	-0.37345	1.98836	1.20638
zhu1_Ghi#S28680215	0	-0.473336	-0.296268	2.33047	2.01863
zhu1_Ghi#S42359133	0	0.773137	-0.227874	1.34217	0.786221
zhu1_Ghi#S42325405	0	-0.150025	-0.55849	4.20704	2.2338
zhu1_Ghi#S42362681	0	-1.0154	-0.580375	4.88477	5.14274
zhu1_Ghi#S33822074	0	-0.395852	-0.183569	1.23414	0.90341
zhu1_Ghi#S42311435	0	0.020963	-0.219951	1.57064	0.557419
zhu1_Ghi#S42292457	0	0.615894	-0.560603	4.06095	4.1771
zhu1_Ghi#S33824028	0	0.075551	-0.467209	2.9547	1.435
zhu1_Ghi#S33809903	0	0.466176	-0.238846	1.54066	2.12596
zhu1_Ghi#S42322297	0	-0.0869048	-0.237854	2.00668	0.836819
zhu1_Ghi#S33805107	0	-1.6909	-1.04408	2.24645	1.48451
zhu1_Ghi#S33781868	0	-0.137075	-0.296431	1.8505	1.61467
zhu1_Ghi#S42313389	0	0.753253	-0.671786	3.93394	2.32853
zhu1_Ghi#S42298688	0	0.583901	-0.109611	0.731439	1.00212
zhu1_Ghi#S42316033	0	-0.193823	-0.283793	2.1361	1.84341
zhu1_Ghi#S42357463	0	-0.319697	-0.600425	4.01873	4.1618
zhu1_Ghi#S42334803	0	-0.024578	-0.434666	3.32363	1.19462
zhu1_Ghi#S42293468	0	-0.302652	-0.598408	4.82691	1.44549
zhu1_Ghi#S42284777	0	0.602091	-0.134874	0.97631	0.72659
zhu1_Ghi#S33824516	0	-0.249416	-0.238846	1.91972	1.67807
zhu1_Ghi#S42298672	0	-0.17603	-0.624491	4.85748	2.60913
zhu1_Ghi#S42332470	0	-0.643399	-0.184314	2.35088	1.31018
zhu1_Ghi#S33803095	0	0.328825	-0.173675	2.02471	1.60044
zhu1_Ghi#S28694321	0	-0.61327	-0.357241	4.2727	2.19626
zhu1_Ghi#S33826220	0	-0.346485	-0.112639	2.88901	1.28068
zhu1_Ghi#S33820849	0	-1.06622	-0.626261	1.96138	0.755635
zhu1_Ghi#S42295160	0	0.0376377	-0.24266	4.58591	5.4612
zhu1_Ghi#S28664583	0	0.434937	-0.397336	4.36794	2.3112
zhu1_Ghi#S42313115	0	-0.484156	-0.0764397	1.48892	1.36504
zhu1_Ghi#S42359541	0	-1.23424	-0.356297	3.06786	2.59592
zhu1_Ghi#S42295964	0	-0.0450292	-0.13142	2.25423	1.54943
zhu1_Ghi#S42300256	0	0.169687	-0.158448	2.21887	0.817426
zhu1_Ghi#S28689388	0	0.268098	-0.112639	1.32266	0.466167
zhu1_Ghi#S42297553	0	0.344017	-0.090364	2.87943	2.14265
zhu1_Ghi#S32492149	0	0	0	11.4189	13.7198
zhu1_Ghi#S42359832	0	0.342106	-0.13142	2.02971	0.824407
zhu1_Ghi#S42314780	0	0	0	9.51964	8.51964
zhu1_Ghi#S42284224	0	-0.272639	0.0248552	2.03657	1.30727
zhu1_Ghi#S28689720	0	0.452924	-0.073249	2.99374	3.67634
zhu1_Ghi#S42284754	0	-0.221161	-0.0777973	3.54738	3.66104
zhu1_Ghi#S28672586	0	-0.587025	0.0245223	3.66221	1.49716
zhu1_Ghi#S42283612	0	0	0	10.9687	10.1408
zhu1_Ghi#S42301906	0	-0.315434	0.144171	3.16822	2.68075
zhu1_Ghi#S32492102	0	0	0	14.6068	11.5053
zhu1_Ghi#S33814588	0	1.33258	0.017702	5.12316	3.06316
zhu1_Ghi#S33814909	0	0	0	11.1408	5.80736
zhu1_Ghi#S42311444	0	0.199741	0.024889	2.05621	1.52691
zhu1_Ghi#S45785118	0	-1.51285	-0.877112	2.56916	0.646028
zhu1_Ghi#S42320828	0	0	0.0115799	2.02319	0.66206
zhu1_Ghi#S42320825	0	-1.36104	-0.61803	2.19261	1.45807
zhu1_Ghi#S42360309	0	-1.48187	-0.55849	3.83632	1.9386
zhu1_Ghi#S33838822	0	2.20945	-0.261086	4.41031	4.93138
zhu1_Ghi#S33844008	0	0	0	12.0283	11.0855
zhu1_Ghi#S33820079	0	0.216996	-0.0280533	2.04108	1.24406
zhu1_Ghi#S42361316	0	-0.887525	0.0265608	3.93138	2.11754
zhu1_Ghi#S42302434	0	-0.966577	-0.415038	2.1046	1.17617
zhu1_Ghi#S42285701	0	0	0	11.0084	11.5736
zhu1_Ghi#S42292561	0	-0.133159	0.112642	3.75042	1.57545
zhu1_Ghi#S28710651	0	0	0	9.51964	11.8301
zhu1_Ghi#S42296531	0	-0.654328	0.580756	4.49143	4.7578
zhu1_Ghi#S42279341	0	2.74712	-0.296675	3.60538	1.91722
zhu1_Ghi#S28664176	0	0.181494	0.0601477	2.63526	1.93928
zhu1_Ghi#S42282932	0	6.44294	0	11.5736	7.98868
zhu1_Ghi#S42319942	0	1.41298	0.0982527	4.42658	2.02114
zhu1_Ghi#S42300700	0	-0.417788	0.0618585	2.07724	1.51072
zhu1_Ghi#S42275988	0	-0.0757675	0.0265942	1.1587	0.527932
zhu1_Ghi#S42298887	0	0.425548	0.0681465	2.2029	1.04552
zhu1_Ghi#S42297941	0	0.665969	0.116576	2.87512	1.68386
zhu1_Ghi#S42363234	0	0.468239	0.0247043	1.34173	1.18068
zhu1_Ghi#S42298840	0	-1.11165	0.393778	4.69896	3.55001
zhu1_Ghi#S42360948	0	-0.18549	0.273595	2.78179	1.68204
zhu1_Ghi#S33810337	0	0.268098	0.209289	3.56823	1.82756
zhu1_Ghi#S33841390	0	-0.192165	0.279881	1.55691	1.31836
zhu1_Ghi#S42279976	0	1.86469	-0.111421	3.62067	1.96672
zhu1_Ghi#S33815565	0	1.66859	-0.0644167	3.35463	2.26539
zhu1_Ghi#S33846993	0	-0.0983177	0.210507	2.05264	1.22413
zhu1_Ghi#S42285851	0	0.357862	0.0251639	2.55504	1.22963
zhu1_Ghi#S42362678	0	0.572636	0.112642	2.21712	1.52691
zhu1_Ghi#S28700046	0	0.468239	0.0905375	1.59572	0.98119
zhu1_Ghi#S33810362	0	0.986552	0.0236029	2.94157	2.37278
zhu1_Ghi#S28641113	0	-0.372273	0.175195	2.0057	0.653802
zhu1_Ghi#S42316973	0	-0.611164	-0.113045	1.80434	0.666463
zhu1_Ghi#S42310703	0	6.44294	0	13.1227	11.4041
zhu1_Ghi#S33812399	0	-0.0761981	0.192535	1.06211	1.1373
zhu1_Ghi#S42291885	0	0.0116566	0.190498	1.89321	2.22066
zhu1_Ghi#S42342396	0	-0.565008	-0.167416	1.23809	0.844197
zhu1_Ghi#S42298531	0	0.321304	0.133052	2.53854	1.48984
zhu1_Ghi#S42275826	0	2.1093	0.0264722	4.01825	5.34971
zhu1_Ghi#S42329446	0	1.11376	0.140343	2.76921	2.18425
zhu1_Ghi#S42301387	0	-0.0780025	0.299421	2.02271	2.18425
zhu1_Ghi#S33811078	0	0.765435	0.198376	2.26094	1.6609
zhu1_Ghi#S42293426	0	0.478834	0.220198	3.4341	2.6573
zhu1_Ghi#S42329132	0	3.0554	-0.0495442	3.32644	4.21248
zhu1_Ghi#S28702755	0	0.374396	0.697971	5.20163	3.93231
zhu1_Ghi#S42307269	0	6.44294	0	12.1319	7.40088
zhu1_Ghi#S33810739	0	1.70096	0.485427	5.47581	5.95647
zhu1_Ghi#S42307396	0	-0.0665512	0.438042	2.16433	2.15739
zhu1_Ghi#S45785976	0	-1.11165	0.679031	4.51217	3.92266
zhu1_Ghi#S33816272	0	8.32193	0	8.13955	11.0286
zhu1_Ghi#S42294168	0	-0.370618	0.440976	3.74283	1.88649
zhu1_Ghi#S42296861	0	2.81117	1.83007	9.21885	9.55092
zhu1_Ghi#S42295191	0	1.11244	0.0980321	2.21128	1.51964
zhu1_Ghi#S42313895	0	0.382383	0.580756	3.49549	1.40575
zhu1_Ghi#S33824812	0	-1.3769	0.0254578	4.23874	2.15863
zhu1_Ghi#S33819368	0	0.152438	0.370915	2.05855	1.30209
zhu1_Ghi#S42301911	0	0.466176	0.440103	3.17323	1.89674
zhu1_Ghi#S33806377	0	0.00693538	0.338224	1.35038	0.961819
zhu1_Ghi#S42327613	0	0.374396	2.1592	8.63391	7.21385
zhu1_Ghi#S28661728	0	9.86419	0	11.2282	12.1319
zhu1_Ghi#S42294633	0	0.753562	0.764131	4.62127	2.62803
zhu1_Ghi#S33815540	0	-0.524998	0.261758	2.16737	1.79968
zhu1_Ghi#S33820288	0	0.266012	0.855924	3.62803	3.12894
zhu1_Ghi#S42313058	0	0.56885	0.202195	1.44241	1.20127
zhu1_Ghi#S33817877	0	-0.283166	0.910184	3.53013	1.58702
zhu1_Ghi#S29993728	0	0.630286	0.543443	4.10986	2.30805
zhu1_Ghi#S42295911	0	1.43633	0.404271	2.83468	2.85632
zhu1_Ghi#S42288868	0	1.00764	0.219837	1.94337	1.48451
zhu1_Ghi#S43062265	0	0.0952427	0.195155	1.13848	0.88575
zhu1_Ghi#S42305900	0	0.627611	0.720493	3.41566	1.94613
zhu1_Ghi#S33801872	0	0.820558	0.32763	2.68442	1.5004
zhu1_Ghi#S29992764	0	-0.134404	0.362257	1.44953	1.10601
zhu1_Ghi#S42296691	0	1.42554	0.230719	2.21254	1.95657
zhu1_Ghi#S33825557	0	-0.706927	0.0731075	2.06758	1.24793
zhu1_Ghi#S42358930	0	1.48924	1.60618	7.53329	3.95178
zhu1_Ghi#S30014657	0	0.51301	0.298071	1.18317	1.29018
zhu1_Ghi#S42281328	0	0.917538	0.830075	4.83242	3.92195
zhu1_Ghi#S42357901	0	0.220035	0.383787	1.84876	1.60317
zhu1_Ghi#S33808515	0	-0.3826	0.11146	1.3808	0.684283
zhu1_Ghi#S42275531	0	0.614778	0.461965	2.4654	1.51602
zhu1_Ghi#S42311632	0	2.28523	0.349839	4.45454	2.53026
zhu1_Ghi#S33846749	0	-2.21348	-0.296675	4.64835	2.95713
zhu1_Ghi#S42285223	0	0.548813	0.329468	1.91067	1.14948
zhu1_Ghi#S28695175	0	1.55402	1.38849	5.66566	4.08701
zhu1_Ghi#S42278365	0	0.782409	0.412975	2.4047	1.53747
zhu1_Ghi#S28668893	0	0.662139	1.43596	5.02895	3.84485
zhu1_Ghi#S33830952	0	-0.654328	0.638554	3.31972	1.33697
zhu1_Ghi#S42313013	0	2.04098	0.404271	2.83468	2.91722
zhu1_Ghi#S42321345	0	0.475002	1.02466	3.26056	2.87516
zhu1_Ghi#S33824017	0	0.212243	0.802975	3.23488	1.7604
zhu1_Ghi#S42308468	0	0.429623	0.180334	0.969347	0.625829
zhu1_Ghi#S42335281	0	0.228759	0.995527	3.0982	1.97522
zhu1_Ghi#S42281456	0	0.645223	0.424408	2.22019	1.15695
zhu1_Ghi#S42309362	0	0.244634	0.515721	1.53346	1.18361
zhu1_Ghi#S42339985	0	0.904178	0.828103	3.05114	2.53195
zhu1_Ghi#S42334445	0	1.21588	0.911701	3.45894	2.77839
zhu1_Ghi#S42292926	0	0.162311	0.414576	1.37951	0.60271
zhu1_Ghi#S28672115	0	1.74183	2.10626	6.74197	5.70096
zhu1_Ghi#S33802484	0	0.340624	0.422857	1.56831	1.00522
zhu1_Ghi#S42309684	0	1.03579	0.69513	2.50361	1.92377
zhu1_Ghi#S42275986	0	1.28523	1.41923	4.48872	3.37464
zhu1_Ghi#S42291547	0	1.36784	0.625285	2.56437	2.37085
zhu1_Ghi#S42278239	0	0.491447	0.295339	1.16227	1.04223
zhu1_Ghi#S42294612	0	1.52114	0.571979	2.85812	1.95797
zhu1_Ghi#S42351522	0	0.612408	0.721738	2.33919	1.83894
zhu1_Ghi#S42281864	0	1.28231	0.657178	2.37397	2.51317
zhu1_Ghi#S42305745	0	1.2169	1.12841	3.95073	2.21855
zhu1_Ghi#S33810955	0	0.700027	1.22775	3.54187	1.95644
zhu1_Ghi#S33827170	0	1.04417	1.44463	4.2321	2.85583
zhu1_Ghi#S42291570	0	0.68392	0.702802	2.20089	1.55986
zhu1_Ghi#S42311425	0	0.444115	0.878391	2.55617	1.57282
zhu1_Ghi#S42331356	0	0.554019	0.388486	1.72003	2.00191
zhu1_Ghi#S42313933	0	0.897898	0.277961	1.75125	0.852548
zhu1_Ghi#S42284468	0	1.05996	0.803523	2.28314	2.21472
zhu1_Ghi#S42314812	0	1.3967	1.2202	3.74003	2.69096
zhu1_Ghi#S28671664	0	0.849975	1.89377	5.58756	5.94671
zhu1_Ghi#S28667156	0	1.68185	1.09284	3.72063	2.58093
zhu1_Ghi#S30008219	0	1.18083	0.410712	1.59701	1.69818
zhu1_Ghi#S29996581	0	1.147	1.34801	3.069	2.69706
zhu1_Ghi#S42314252	0	1.85306	0.266075	1.81758	2.41572
zhu1_Ghi#S28671365	0	0	0	9.40301	12.2946
zhu1_Ghi#S30015129	0	-0.826712	-0.328352	2.39065	3.25246
zhu1_Ghi#S42277796	0	0.282995	0.762642	2.23826	2.49473
zhu1_Ghi#S42363914	0	3.80926	0.343145	4.45639	2.81876
zhu1_Ghi#S42314275	0	-0.449745	-3.15132	2.00089	3.63734
zhu1_Ghi#S33805193	0	1.31908	0.433243	2.08315	1.32433
zhu1_Ghi#S33805540	0	-0.157026	-2.2238	1.49976	2.5139
zhu1_Ghi#S42356600	0	0.0225426	0.0241394	2.59279	3.47834
zhu1_Ghi#S33783481	0	1.01995	-0.356297	0.720029	1.38995
zhu1_Ghi#S42275887	0	-0.782839	-0.123575	1.32653	1.42995
zhu1_Ghi#S33848525	0	-0.494156	-0.976757	2.73278	4.37806
zhu1_Ghi#S42311137	0	-1.69661	0.220198	3.75602	3.33034
zhu1_Ghi#S50900207	0	5.85798	0	7.82018	11.6768
zhu1_Ghi#S42307459	0	-0.426439	-0.708749	0.622061	1.32354
zhu1_Ghi#S42275653	0	-1.47741	-2.55403	1.97522	3.61298
zhu1_Ghi#S42332485	0	-0.969068	-0.388971	1.32461	1.18425
zhu1_Ghi#S45785916	0	-0.793837	-3.11764	2.10166	1.75442
zhu1_Ghi#S42326966	0	-1.48357	-0.276767	-1.56361	-1.7511
zhu1_Ghi#S38766759	0	-1.01983	-0.652921	-1.16158	-1.29152
zhu1_Ghi#S28643938	0	-3.90737	-1.14144	-4.95351	-6.21697
zhu1_Ghi#S33806137	0	-2.41048	-0.958954	-1.70102	-2.50153
zhu1_Ghi#S42303346	0	-2.62159	-1.12736	-2.25262	-3.25262
zhu1_Ghi#S42286141	0	-1.48543	-0.42464	-1.57347	-2.17996
zhu1_Ghi#S28674203	0	-1.71425	-0.558415	-1.89662	-2.21599
zhu1_Ghi#S28654046	0	-10.5324	-4.751	-10.5324	-10.5324
zhu1_Ghi#S42327460	0	-1.824	-1.04032	-2.29572	-2.36875
zhu1_Ghi#S42298985	0	-12.1605	-6.37914	-12.1605	-12.1605
zhu1_Ghi#S42362725	0	-1.25984	-0.415351	-0.958314	-1.67713
zhu1_Ghi#S42300382	0	-1.74727	-0.336073	-1.76134	-2.99392
zhu1_Ghi#S42315119	0	-1.40981	-0.872374	-1.39525	-1.73181
zhu1_Ghi#S42292189	0	-2.67901	-1.56826	-3.52547	-3.26255
zhu1_Ghi#S42332521	0	-1.45066	-0.967318	-1.19067	-1.51701
zhu1_Ghi#S33817888	0	-1.69423	-0.611514	-1.56974	-1.34653
zhu1_Ghi#S42361126	0	-1.25766	-0.55959	-1.03153	-1.76882
zhu1_Ghi#S45785084	0	-3.18269	-1.39789	-2.22876	-3.81372
zhu1_Ghi#S42303583	0	-2.50318	-1.17664	-2.28598	-3.86953
zhu1_Ghi#S42327436	0	-1.05651	-0.61731	-1.31534	-1.66354
zhu1_Ghi#S42300434	0	-0.771607	-0.424422	-0.754828	-0.739306
zhu1_Ghi#S42334981	0	-1.56583	-0.886521	-1.17706	-1.93053
zhu1_Ghi#S42316736	0	-2.42294	-1.02535	-1.75456	-2.65229
zhu1_Ghi#S33824889	0	-10.2107	-4.42931	-10.2107	-10.2107
zhu1_Ghi#S42334126	0	-1.76955	-1.10111	-1.81463	-2.28047
zhu1_Ghi#S42293767	0	-1.88793	-0.97477	-1.93325	-2.08412
zhu1_Ghi#S42312095	0	-1.6722	-1.07728	-2.265	-2.32111
zhu1_Ghi#S42306762	0	-2.03055	-0.880394	-1.52696	-2.25924
zhu1_Ghi#S42315250	0	-1.43517	-0.877632	-1.14498	-1.91772
zhu1_Ghi#S28703893	0	-2.34814	-1.06391	-1.72914	-3.16587
zhu1_Ghi#S42358631	0	-10.1774	0.0585947	-3.35724	-10.1774
zhu1_Ghi#S42299909	0	-1.25273	-0.623337	-1.66081	-1.98347
zhu1_Ghi#S42316108	0	-1.10476	-0.629444	-0.845416	-1.5359
zhu1_Ghi#S28707534	0	-1.8344	-0.548295	-1.26536	-1.73952
zhu1_Ghi#S33810305	0	-4.80698	-2.71996	-2.98958	-4.57454
zhu1_Ghi#S42296038	0	-2.37574	-1.09018	-2.09898	-2.37236
zhu1_Ghi#S42289954	0	-2.17888	-0.959102	-1.30133	-2.07813
zhu1_Ghi#S42294836	0	-1.53674	-0.933114	-2.046	-1.89038
zhu1_Ghi#S30018250	0	-2.20888	-0.58523	-1.53159	-1.66878
zhu1_Ghi#S42322819	0	-1.39855	-0.275543	-1.34101	-1.7723
zhu1_Ghi#S28708076	0	-2.84145	-1.28567	-2.07992	-2.42951
zhu1_Ghi#S33808911	0	-0.928299	-0.10315	-0.106444	-0.972693
zhu1_Ghi#S42361457	0	-1.88636	-0.0888832	-0.995929	-1.50124
zhu1_Ghi#S42317082	0	-1.72273	-0.245018	-0.994009	-1.49289
zhu1_Ghi#S42317736	0	-2.48161	-1.3384	-3.22558	-2.97967
zhu1_Ghi#S33806213	0	-2.1642	-0.974711	-2.51767	-2.73966
zhu1_Ghi#S33825017	0	-10.7279	-3.37037	-10.7279	-10.7279
zhu1_Ghi#S28669100	0	-3.08881	-1.2243	-3.88953	-3.49623
zhu1_Ghi#S42282320	0	-2.34649	-0.790711	-1.58496	-2.80979
zhu1_Ghi#S42301468	0	-1.24288	-0.342836	-1.02073	-1.04103
zhu1_Ghi#S33806695	0	-10.584	-4.22647	-10.584	-10.584
zhu1_Ghi#S28669198	0	-1.29624	-0.256005	-0.881255	-1.78045
zhu1_Ghi#S42286283	0	-1.8736	-0.26908	-1.0638	-1.66461
zhu1_Ghi#S42278246	0	-2.24019	-0.534662	-2.38887	-3.4202
zhu1_Ghi#S42301593	0	-1.40038	-0.252624	-0.553166	-1.79668
zhu1_Ghi#S42283026	0	-1.7412	-1.1344	-1.42494	-2.47895
zhu1_Ghi#S42277656	0	-1.52277	-0.648061	-1.06026	-2.11427
zhu1_Ghi#S42280111	0	-0.924627	-0.290677	-0.803012	-1.31098
zhu1_Ghi#S42295863	0	-2.62159	-0.208616	-1.66766	-2.25262
zhu1_Ghi#S28664471	0	-10.275	-3.17693	-4.46761	-10.275
zhu1_Ghi#S42311837	0	-2.32295	-0.611131	-2.05708	-3.64062
zhu1_Ghi#S42312956	0	-2.33181	-0.588796	-2.54505	-2.22568
zhu1_Ghi#S33833909	0	-1.57192	-0.0398426	-0.0143612	-1.72294
zhu1_Ghi#S42279093	0	-1.63797	-0.73911	-0.537677	-1.71027
zhu1_Ghi#S42284258	0	-1.43167	-0.407779	-0.804505	-1.8801
zhu1_Ghi#S42294180	0	-1.94739	-1.02047	-1.66677	-2.67433
zhu1_Ghi#S42305256	0	-2.82844	-1.49418	-2.15702	-2.47119
zhu1_Ghi#S42288381	0	-2.58515	-0.741389	-1.16136	-1.92681
zhu1_Ghi#S42358123	0	-1.24578	-0.410523	-1.65088	-1.73733
zhu1_Ghi#S28696394	0	-1.22138	-0.0588094	-1.65859	-2.33922
zhu1_Ghi#S42298431	0	-3.62716	-1.18217	-3.4161	-3.67743
zhu1_Ghi#S42309327	0	-0.633951	0.0559037	-0.111351	-0.842989
zhu1_Ghi#S42302432	0	-2.10119	-1.32508	-1.90348	-2.01797
zhu1_Ghi#S42318113	0	-2.01797	-1.10626	-1.1205	-2.17888
zhu1_Ghi#S42303389	0	-3.40832	-1.27645	-2.3399	-2.87085
zhu1_Ghi#S42319508	0	-0.950053	0.284169	-0.0612612	-1.18801
zhu1_Ghi#S33821538	0	-4.08941	-1.29634	-4.725	-4.725
zhu1_Ghi#S42315492	0	-1.55157	0.0254023	-0.478339	-1.09821
zhu1_Ghi#S28667931	0	-2.13004	-1.29752	-1.46798	-2.70025
zhu1_Ghi#S42362471	0	-1.62297	-0.81138	-0.991451	-2.40578
zhu1_Ghi#S33812015	0	-4.49378	-1.04567	-2.76469	-3.59879
zhu1_Ghi#S42326712	0	-1.4816	-0.367343	-0.761177	-1.08326
zhu1_Ghi#S33832884	0	-9.99859	0.203533	-1.37288	-9.99859
zhu1_Ghi#S33788953	0	-2.24867	-0.287194	-0.893191	-1.29539
zhu1_Ghi#S42302380	0	-1.64561	-0.282485	-0.897125	-1.98268
zhu1_Ghi#S42277213	0	-1.91276	-0.887322	-0.919532	-1.80855
zhu1_Ghi#S29993848	0	-10.1774	-1.81548	-10.1774	-10.1774
zhu1_Ghi#S42313368	0	-1.21637	-0.187721	-0.0650225	-0.994163
zhu1_Ghi#S42304630	0	-11.5058	-1.64163	-11.5058	-11.5058
zhu1_Ghi#S28674772	0	-2.44188	-0.400675	-1.58155	-2.02994
zhu1_Ghi#S42298357	0	-1.31323	0.213824	-0.89897	-1.9013
zhu1_Ghi#S28691949	0	-3.2854	-1.3686	-0.931495	-2.51403
zhu1_Ghi#S42301274	0	-1.12935	-0.00497958	-0.5778	-1.62472
zhu1_Ghi#S42329024	0	-0.830313	0.109363	-0.327028	-0.991451
zhu1_Ghi#S42306177	0	-1.82405	-1.01851	-1.32513	-1.53853
zhu1_Ghi#S42334894	0	-1.65938	-0.244338	-0.0799277	-1.58889
zhu1_Ghi#S28668283	0	-2.0577	-0.6334	-2.96645	-2.83744
zhu1_Ghi#S42303144	0	-0.447627	-0.169694	-0.330729	-0.352577
zhu1_Ghi#S42290844	0	-1.86081	-0.566211	-0.446552	-2.39153
zhu1_Ghi#S42290869	0	-1.76164	-0.815116	-0.823711	-1.29163
zhu1_Ghi#S42306456	0	-1.7098	-0.649991	-1.51782	-1.47357
zhu1_Ghi#S42328006	0	-2.12438	-1.1124	-1.51741	-1.90543
zhu1_Ghi#S30014519	0	-0.713384	-0.0702025	-0.603772	-1.05459
zhu1_Ghi#S28666305	0	-1.12727	-0.364222	-1.03784	-0.950187
zhu1_Ghi#S42299064	0	-2.43495	0.319379	-1.51702	-3.11403
zhu1_Ghi#S30012316	0	-1.33235	-0.706672	-0.818881	-1.15389
zhu1_Ghi#S42355234	0	-0.773724	-0.150735	-0.955899	-1.10847
zhu1_Ghi#S42277935	0	-2.03938	-0.389808	-1.66766	-1.44709
zhu1_Ghi#S42283104	0	-1.96517	-0.521844	-2.17841	-2.00991
zhu1_Ghi#S42324471	0	-2.07828	0.00250976	-1.40863	-2.02619
zhu1_Ghi#S42305490	0	-1.20865	-0.530991	-0.138575	-0.952234
zhu1_Ghi#S42288350	0	-2.21113	-0.422197	-0.111317	-2.38209
zhu1_Ghi#S42316536	0	-2.31251	-0.602665	-2.60346	-2.35755
zhu1_Ghi#S42329124	0	-1.32368	-0.212914	-0.456378	-0.755324
zhu1_Ghi#S42325379	0	-1.24117	-0.16369	-0.57037	-0.701488
zhu1_Ghi#S42315244	0	-1.80537	-0.716511	-0.648719	-1.19034
zhu1_Ghi#S42326136	0	-2.47232	0.99441	0.0374461	-2.19696
zhu1_Ghi#S42324097	0	-4.57456	-1.48612	-1.29129	-2.87795
zhu1_Ghi#S42323082	0	-1.25984	0.0251558	0.0425987	-1.1205
zhu1_Ghi#S42310500	0	-2.12703	0.132342	-0.749905	-0.988709
zhu1_Ghi#S28698824	0	-1.78356	-0.133989	-1.09077	-1.09077
zhu1_Ghi#S42319479	0	-1.0751	0.0935994	-0.705512	-1.11984
zhu1_Ghi#S37590130	0	-2.15107	-0.292921	-1.0575	-3.34726
zhu1_Ghi#S53281664	0	-1.22074	-0.487175	-0.226864	-0.841084
zhu1_Ghi#S45785200	0	-0.965964	-0.424636	-0.652282	-0.762381
zhu1_Ghi#S42318554	0	-1.53457	-0.13739	-2.31738	-2.48588
zhu1_Ghi#S28650035	0	-2.01458	0.439926	-0.933495	-1.51633
zhu1_Ghi#S42300177	0	-1.70891	0.0559564	-1.75532	-1.86982
zhu1_Ghi#S28691509	0	-3.2995	-1.33075	-0.932125	-2.47458
zhu1_Ghi#S39549091	0	-10.1434	-0.157541	-10.1434	-10.1434
zhu1_Ghi#S42290885	0	-1.47144	-0.104524	-0.0618014	-0.947944
zhu1_Ghi#S28710447	0	-2.40122	-1.59599	-1.10024	-2.69356
zhu1_Ghi#S42306612	0	-2.36057	-0.936268	-0.893499	-1.40462
zhu1_Ghi#S28662479	0	-3.62986	-1.12736	-2.08412	-2.25262
zhu1_Ghi#S42337490	0	-0.856913	0.303117	-0.238627	-0.732414
zhu1_Ghi#S33809957	0	-0.380765	-0.0385581	-0.51746	-0.548922
zhu1_Ghi#S42297363	0	-2.41245	-1.0831	-1.18182	-1.71743
zhu1_Ghi#S42326851	0	-1.2792	-0.0453511	-1.1547	-1.1547
zhu1_Ghi#S42276897	0	-5.80765	0.509014	-4.53435	-5.43868
zhu1_Ghi#S33819010	0	-2.76989	-0.944705	-1.19512	-1.71024
zhu1_Ghi#S28665863	0	-1.53825	-0.224829	-2.07112	-1.80553
zhu1_Ghi#S42295987	0	-2.13958	-0.929199	-1.56353	-1.56353
zhu1_Ghi#S42329601	0	-0.992474	0.0849751	-0.993976	-0.9525
zhu1_Ghi#S33824816	0	-1.61687	0.718056	-1.3674	-2.95236
zhu1_Ghi#S42276931	0	-2.64869	-1.4461	-2.16248	-2.16248
zhu1_Ghi#S42282854	0	-0.8677	0.616516	0.124459	-1.35443
zhu1_Ghi#S42275711	0	-2.7222	-0.855213	-2.74753	-2.22923
zhu1_Ghi#S42298792	0	-1.88745	-0.315596	-2.00991	-1.59558
zhu1_Ghi#S42290980	0	-1.6629	-0.202455	-0.400898	-0.782252
zhu1_Ghi#S28670981	0	-1.95851	0.414081	0.290202	-1.1547
zhu1_Ghi#S42293831	0	-3.17819	-0.800159	-0.824285	-1.63103
zhu1_Ghi#S42319344	0	-1.59403	0.383038	-2.55317	-2.79435
zhu1_Ghi#S28709449	0	-1.23824	0.523059	-0.849469	-1.43443
zhu1_Ghi#S42294986	0	-0.987201	0.136204	-0.70169	-0.638065
zhu1_Ghi#S42333461	0	-0.881075	0.197643	-1.22088	-1.04876
zhu1_Ghi#S42317412	0	-2.80634	-1.45363	-1.01525	-1.85306
zhu1_Ghi#S42291761	0	-4.52151	1.11639	-2.28755	-2.76977
zhu1_Ghi#S42292508	0	-2.40143	-1.08713	-2.82742	-2.18804
zhu1_Ghi#S42318317	0	-2.00927	-0.893789	-2.05203	-1.62049
zhu1_Ghi#S33821159	0	-0.886427	0.383787	-0.86	-1.08781
zhu1_Ghi#S42293799	0	-0.770694	0.445083	-0.628178	-1.26943
zhu1_Ghi#S42305208	0	-1.91815	-1.06602	-2.73587	-2.54505
zhu1_Ghi#S33812438	0	-2.62725	-0.630065	-2.37703	-1.96199
zhu1_Ghi#S33824481	0	-1.85993	0.767424	-2.01272	-1.80784
zhu1_Ghi#S33813720	0	-1.62297	-0.759652	-1.98932	-1.57428
zhu1_Ghi#S42310366	0	-1.52277	0.428143	-1.81372	-1.35545
zhu1_Ghi#S42328231	0	-1.20234	-0.00200444	-1.46445	-0.972718
zhu1_Ghi#S28708865	0	-1.40961	1.05712	-2.13424	-2.13424
zhu1_Ghi#S33832932	0	-0.567346	0.375115	-0.797569	-0.552796
zhu1_Ghi#S42285333	0	-2.81631	-1.06475	-3.16857	-2.23963
zhu1_Ghi#S42300474	0	-2.49958	-0.600719	-2.38601	-1.81818
zhu1_Ghi#S33818579	0	-1.40936	-0.389611	-1.47501	-1.06528
zhu1_Ghi#S42299032	0	-3.97243	-0.457136	-3.43496	-2.60346
zhu1_Ghi#S28690278	0	-2.0963	1.30239	-2.72687	-1.63931
zhu1_Ghi#S42324813	0	-0.816934	0.826324	-1.5025	-1.16384
zhu1_Ghi#S33796928	0	-1.36175	0.496607	-0.207	-0.517637
zhu1_Ghi#S42362289	0	-1.90425	0.0757995	-1.38358	-1.14011
zhu1_Ghi#S42283364	0	-1.56134	0.0364165	-1.95531	-1.15259
zhu1_Ghi#S28674855	0	-4.67438	1.88048	-0.50445	-2.12721
zhu1_Ghi#S42302766	0	-3.50725	-1.12921	-2.96435	-2.37654
zhu1_Ghi#S33823020	0	-2.93495	0.748977	-2.68052	-1.70306
zhu1_Ghi#S33818414	0	-2.58496	-0.453091	-2.89662	-1.89662
zhu1_Ghi#S42282875	0	-1.53797	-0.582746	-2.22718	-1.83387
zhu1_Ghi#S33809609	0	-2.59188	-0.62293	-2.32654	-1.7576
zhu1_Ghi#S42283627	0	-1.34672	0.172579	-1.39132	-0.828207
zhu1_Ghi#S42305282	0	-1.35147	1.61073	-1.80006	-1.80006
zhu1_Ghi#S42316991	0	-0.961908	-0.628527	-1.03354	-1.00683
zhu1_Ghi#S33813408	0	-1.63364	-0.0381046	-1.58155	-0.963987
zhu1_Ghi#S29966234	0	-2.23675	-0.117686	-1.85253	-1.28126
zhu1_Ghi#S28689402	0	-1.0989	1.10862	-0.703452	-0.629298
zhu1_Ghi#S42309006	0	-1.83425	-0.302011	-1.90926	-1.14123
zhu1_Ghi#S28653018	0	-2.36375	-0.0503317	-1.89662	-1.21599
zhu1_Ghi#S42315704	0	-1.58103	-1.01824	-1.93153	-1.69631
zhu1_Ghi#S42291621	0	-3.41835	-0.992742	-2.7487	-2.10209
zhu1_Ghi#S28639499	0	-1.88793	0.748174	-0.447094	-0.66979
zhu1_Ghi#S42319036	0	-2.96355	-1.8419	-3.3081	-2.92085
zhu1_Ghi#S42325713	0	-0.413944	0.837507	-0.73952	-0.458338
zhu1_Ghi#S42318592	0	-2.59429	-1.00493	-1.50314	-1.45889
zhu1_Ghi#S42325156	0	-3.12062	-0.420558	-2.2394	-1.57927
zhu1_Ghi#S42303128	0	-0.741203	0.170082	-0.225451	-0.272372
zhu1_Ghi#S42313804	0	-0.579234	0.802792	-0.115477	-0.569736
zhu1_Ghi#S42302875	0	-2.80413	-1.06401	-3.98651	-2.98651
zhu1_Ghi#S42332831	0	-3.15724	-2.12268	-4.47917	-3.8324
zhu1_Ghi#S42294540	0	-4.97281	-1.79148	-5.96096	-3.70746
zhu1_Ghi#S42301540	0	-2.36019	-0.817931	-2.40599	-1.40367
zhu1_Ghi#S42281150	0	-3.57867	-1.80222	-3.46076	-2.45985
zhu1_Ghi#S55352290	0	-1.48786	0.252342	-1.69104	-0.663777
zhu1_Ghi#S42317292	0	-2.28281	-0.687748	-2.40614	-1.30294
zhu1_Ghi#S42311089	0	-1.53678	-0.063729	-1.22174	-0.678988
zhu1_Ghi#S42322104	0	-0.453355	1.40272	-0.443857	-0.583919
zhu1_Ghi#S42309455	0	-4.13671	-0.76321	-2.20984	-1.95717
zhu1_Ghi#S42356055	0	-3.24724	-1.33393	-4.5382	-3.29229
zhu1_Ghi#S42359388	0	-13.2389	-2.14082	-13.2389	-6.82946
zhu1_Ghi#S28710442	0	-4.4456	1.42401	-3.95939	-1.49034
zhu1_Ghi#S28671312	0	-3.36158	-1.48961	-2.98986	-1.93147
zhu1_Ghi#S30011360	0	-2.26862	1.22762	0.144425	-0.99268
zhu1_Ghi#S42358913	0	-1.81372	-0.0932034	-1.00991	-0.786702
zhu1_Ghi#S42294806	0	-0.627058	1.06028	-0.167251	-0.554505
zhu1_Ghi#S42313695	0	-1.60254	0.432399	-1.99884	-0.701313
zhu1_Ghi#S42328138	0	-0.998317	1.48696	-0.446763	-0.470322
zhu1_Ghi#S42315294	0	-1.99249	-0.966794	-1.90856	-1.17791
zhu1_Ghi#S42293295	0	-0.439182	0.887361	0.251831	-0.584963
zhu1_Ghi#S28666485	0	-0.535037	1.02518	-0.581273	-0.267104
zhu1_Ghi#S42314309	0	-2.39463	-0.697394	-2.12311	-1.1335
zhu1_Ghi#S42316914	0	-2.76885	-0.506751	-1.7487	-1.22814
zhu1_Ghi#S42327046	0	-1.3423	-0.68939	-1.26919	-0.802619
zhu1_Ghi#S42292726	0	-1.46343	0.797186	-1.25181	-0.288154
zhu1_Ghi#S28674158	0	-2.0583	-0.257332	-1.423	-0.901099
zhu1_Ghi#S42291964	0	-0.692538	3.0121	-1.02411	-0.915591
zhu1_Ghi#S42294557	0	-1.66144	-0.244338	-2.47917	-1.58889
zhu1_Ghi#S28663464	0	-1.04549	-0.397023	-1.24334	-0.676154
zhu1_Ghi#S33830779	0	-0.325574	1.88951	0.0347737	-0.899713
zhu1_Ghi#S33831162	0	-0.289346	0.649177	-0.233784	-0.0116347
zhu1_Ghi#S38798373	0	-1.55545	-0.738695	-1.79831	-0.978982
zhu1_Ghi#S28710454	0	-2.39621	-1.05498	-2.89427	-1.64975
zhu1_Ghi#S33801952	0	-2.05666	-0.921789	-3.10067	-2.29392
zhu1_Ghi#S33803868	0	-2.144	-0.357241	-2.77654	-1.35724
zhu1_Ghi#S42276225	0	-0.928299	0.067323	-0.476571	-0.305936
zhu1_Ghi#S42301506	0	-0.791975	0.170696	-0.93964	-0.212608
zhu1_Ghi#S42359063	0	-0.417521	1.12223	0.0679056	-0.372422
zhu1_Ghi#S50389443	0	-1.36878	0.861325	-0.0508907	-0.245103
zhu1_Ghi#S42275634	0	-0.900332	1.23344	0.133303	-0.467578
zhu1_Ghi#S42297880	0	-0.579684	1.92232	0.246368	-0.565005
zhu1_Ghi#S42360580	0	-1.50865	5.4044	0.41855	-1.00537
zhu1_Ghi#S42360596	0	-2.58826	-1.60572	-3.37226	-2.368
zhu1_Ghi#S42310410	0	-2.2434	-1.07478	-2.86046	-1.7494
zhu1_Ghi#S28695631	0	-1.44824	0.79869	0.15778	-0.39502
zhu1_Ghi#S42318858	0	-0.485831	1.01158	-1.01525	-0.752551
zhu1_Ghi#S42337436	0	-0.412316	1.07302	0.451569	-0.323291
zhu1_Ghi#S42295993	0	-0.200132	1.11064	0.353978	-0.245887
zhu1_Ghi#S42276158	0	-0.339903	0.829543	-0.00170229	0.0906617
zhu1_Ghi#S31153414	0	-1.58298	1.56207	-2.51713	-0.642658
zhu1_Ghi#S30011761	0	-1.62695	-0.563943	-2.61511	-1.79267
zhu1_Ghi#S42284175	0	-0.498322	0.48493	-0.911584	-1.20941
zhu1_Ghi#S33814501	0	-2.28765	-0.757087	-3.36578	-3.58898
zhu1_Ghi#S42286345	0	-0.443178	1.41531	0.401577	-0.052388
zhu1_Ghi#S33825986	0	-2.32094	-0.0711833	-3.51713	-1.64317
zhu1_Ghi#S42277387	0	-2.58023	-0.935175	-3.039	-1.30252
zhu1_Ghi#S28667201	0	-1.32094	-0.0858514	0.244058	-1.43972
zhu1_Ghi#S33809194	0	-0.150433	0.176935	0.0475697	-0.0149581
zhu1_Ghi#S42325871	0	-0.785193	-0.847235	0.143654	-0.915364
zhu1_Ghi#S33814362	0	-2.40038	-2.12444	1.06803	-2.44345
zhu1_Ghi#S42360886	0	-0.97902	-0.683222	0.263244	-1.23563
zhu1_Ghi#S42288230	0	-0.515361	-1.89297	0.761961	-2.01824
zhu1_Ghi#S42319231	0	-0.755962	-0.843959	0.2711	-0.905122
zhu1_Ghi#S42314629	0	-0.945314	-1.53028	0.447102	-1.32837
zhu1_Ghi#S42360041	0	-0.412316	-0.902584	0.139236	-1.00819
zhu1_Ghi#S42290312	0	-0.967788	-1.14055	0.427829	-1.01236
zhu1_Ghi#S42302394	0	-1.88874	-2.85312	1.30847	-2.39049
zhu1_Ghi#S42302512	0	-1.03498	-3.12067	2.29313	-3.30475
zhu1_Ghi#S33802975	0	-0.60048	-0.184755	0.594314	-0.771266
zhu1_Ghi#S42310358	0	-0.908953	-0.537125	0.940677	-1.04692
zhu1_Ghi#S33824445	0	-1.54353	-0.806642	0.369472	-2.13039
zhu1_Ghi#S42301276	0	-1.03855	-0.574022	0.412759	-1.02105
zhu1_Ghi#S42311449	0	-0.594033	-3.71525	1.67686	-2.66766
zhu1_Ghi#S33827006	0	-0.454518	-1.44306	0.912174	-1.17769
zhu1_Ghi#S42302390	0	-0.412558	-0.388971	0.483724	-0.400717
zhu1_Ghi#S28699542	0	-0.565017	-2.97895	1.63216	-1.93137
zhu1_Ghi#S29992336	0	-0.898057	-2.52623	1.28232	-1.69526
zhu1_Ghi#S42301220	0	-0.627948	-1.41947	0.811991	-0.848455
zhu1_Ghi#S42306126	0	0.230186	-1.07005	0.662605	-0.90305
zhu1_Ghi#S42296166	0	-1.85949	-2.4782	1.76154	-2.02063
zhu1_Ghi#S42290491	0	-1.41077	-2.50017	1.20229	-1.55045
zhu1_Ghi#S42305055	0	-0.279197	-0.508572	0.403511	-1.07729
zhu1_Ghi#S42314428	0	0.618741	-0.85476	1.53562	-0.748699
zhu1_Ghi#S42286840	0	-1.17725	-1.26523	1.44128	-2.80979
zhu1_Ghi#S42317507	0	-0.017827	-0.156228	1.02156	-0.673019
zhu1_Ghi#S28666382	0	-0.550926	-1.19648	1.23003	-1.00255
zhu1_Ghi#S42363106	0	-0.887455	-0.636647	0.842974	-0.535066
zhu1_Ghi#S28647401	0	0.180875	0.0391384	1.0541	-0.292601
zhu1_Ghi#S42280931	0	-0.0657753	-0.950406	0.968628	-0.751626
zhu1_Ghi#S42500911	0	-0.945314	-0.574284	0.91615	-0.575881
zhu1_Ghi#S33819398	0	-0.998661	-1.20862	1.20565	-0.580949
zhu1_Ghi#S42302019	0	0.390906	-0.441876	2.04433	-0.786425
zhu1_Ghi#S33831270	0	-0.288359	-1.67823	1.03665	-0.794876
zhu1_Ghi#S42314479	0	0.0319322	-0.210577	1.59908	-0.421411
zhu1_Ghi#S30018899	0	-0.833755	-0.755233	0.951593	-0.386027
zhu1_Ghi#S29992815	0	-1.22999	-1.84767	1.27072	-0.807355
zhu1_Ghi#S33815083	0	2.05114	-0.973474	2.00594	-0.645717
zhu1_Ghi#S42311068	0	-0.217642	-0.305552	3.133	-1.90854
zhu1_Ghi#S42329060	0	0.520267	-1.32952	1.31235	-0.286276
zhu1_Ghi#S42300869	0	0.969996	-0.228683	3.33059	-0.55699
zhu1_Ghi#S42358521	0	-0.178526	-0.688564	2.07232	-0.26696
zhu1_Ghi#S42312227	0	1.17535	0.146165	3.15247	-0.453617
zhu1_Ghi#S33821099	0	-1.13487	-1.99906	2.00305	-0.810884
zhu1_Ghi#S42293121	0	0.0177523	-1.05033	1.31421	-0.359335
zhu1_Ghi#S42326762	0	0.890728	0.0763903	1.56441	-0.155409
zhu1_Ghi#S42292168	0	-0.800259	-0.653512	1.7676	-0.348532
zhu1_Ghi#S33817049	0	1.2311	-0.496823	1.52651	-0.00875811
zhu1_Ghi#S45785994	0	-0.288478	-0.607631	0.611888	-1.55801
zhu1_Ghi#S42286050	0	1.9195	-0.840522	3.03013	-0.00805227
zhu1_Ghi#S33806280	0	0.229394	0.0265534	2.23857	-1.29464
zhu1_Ghi#S33801717	0	2.11416	-0.345267	2.94029	0.193559
zhu1_Ghi#S28688515	0	-0.394676	0.441095	2.67067	-1.68563
zhu1_Ghi#S33811352	0	-0.010283	0.0409835	0.961581	-0.627446
zhu1_Ghi#S28706356	0	0.306531	-1.0154	1.68075	-0.153365
zhu1_Ghi#S42313357	0	-0.272458	-0.0665578	0.693997	-0.845618
zhu1_Ghi#S33817057	0	0.969996	0.673902	4.60546	-1.55486
zhu1_Ghi#S42314314	0	-0.544375	-0.203137	0.687515	-1.28835
zhu1_Ghi#S42363317	0	0.594174	0.272593	1.67373	-0.59748
zhu1_Ghi#S42291891	0	0.0120359	0.274005	1.60893	-0.35803
zhu1_Ghi#S28663569	0	0.113644	0.136266	0.997872	-0.779553
zhu1_Ghi#S33812641	0	0.250039	-0.0490019	2.32994	-0.0854568
zhu1_Ghi#S28667823	0	0.161373	0.491641	1.31474	-0.371355
zhu1_Ghi#S33810471	0	0.298341	-0.0420352	1.83835	-1.80857
zhu1_Ghi#S42323424	0	2.39035	0.784803	5.66692	-0.462526
zhu1_Ghi#S42319473	0	-0.201634	0.692403	1.85951	-0.513535
zhu1_Ghi#S42321647	0	0.659558	0.00254968	0.948918	-0.660486
zhu1_Ghi#S33830668	0	-0.142974	0.218873	0.64127	-0.530999
zhu1_Ghi#S42316554	0	-0.941027	0.128394	2.72531	-0.748699
zhu1_Ghi#S42300396	0	-0.0780025	0.688364	1.71242	-1.19584
zhu1_Ghi#S42331817	0	-1.12611	-0.273056	3.62797	-0.566469
zhu1_Ghi#S28640578	0	0.113126	0.091199	0.648476	-0.673772
zhu1_Ghi#S28675209	0	-0.729039	0.945323	3.84269	-0.779312
zhu1_Ghi#S42295065	0	-0.26551	0.0976108	0.337235	-0.54432
zhu1_Ghi#S28710653	0	1.15116	0.362257	1.90792	-1.00991
zhu1_Ghi#S33822659	0	-1.63559	0.533896	2.01096	-1.51676
zhu1_Ghi#S42319680	0	0.746825	0.534631	1.70761	-0.286304
zhu1_Ghi#S42293503	0	-0.50032	0.436392	0.86025	-0.589384
zhu1_Ghi#S42306565	0	1.53805	0.204484	1.88931	0.00551701
zhu1_Ghi#S43062235	0	-0.457383	0.934005	1.58241	-0.873923
zhu1_Ghi#S28653768	0	-0.0714079	1.30077	2.46332	-1.57428
zhu1_Ghi#S42302611	0	1.02592	0.647351	2.05935	-0.610296
zhu1_Ghi#S42306813	0	-0.441876	1.08518	2.05971	-0.786425
zhu1_Ghi#S33801817	0	0.659558	0.540037	2.89516	-0.00170229
zhu1_Ghi#S42320896	0	-0.0524674	0.576063	1.09954	-0.88715
zhu1_Ghi#S42332903	0	2.59034	0.396095	3.04579	-0.190272
zhu1_Ghi#S42323661	0	0.302505	0.404009	1.34321	-0.052388
zhu1_Ghi#S42328845	0	0.989735	-0.201439	0.678924	-0.253906
zhu1_Ghi#S42278280	0	0.655449	0.525037	1.36006	-0.394607
zhu1_Ghi#S42287100	0	-0.137075	0.703569	2.25749	-0.116013
zhu1_Ghi#S33782400	0	-0.00275061	-0.353179	0.397412	-0.0474889
zhu1_Ghi#S28676678	0	1.16717	1.57254	5.44455	-0.0460696
zhu1_Ghi#S42296484	0	0.790937	0.161967	1.94217	0.160371
zhu1_Ghi#S33815538	0	-1.42035	0.166927	0.977749	-1.12863
zhu1_Ghi#S42291895	0	-0.270194	0.672705	2.34073	-0.0845643
zhu1_Ghi#S45785943	0	0.0733923	-0.751128	2.51226	-0.114778
zhu1_Ghi#S42333961	0	0.146636	0.124574	1.24517	0.0327899
zhu1_Ghi#S30012401	0	-0.612004	0.0194917	0.682365	-0.356911
zhu1_Ghi#S42308589	0	0.252579	-0.0720403	1.6068	0.0782068
zhu1_Ghi#S28668505	0	0.113312	0.403944	1.06803	0.0317962
zhu1_Ghi#S33815127	0	0.266341	-0.128982	1.58054	0.0350807
zhu1_Ghi#S33811740	0	-0.280673	-0.576768	1.98762	-0.0878434
zhu1_Ghi#S33816853	0	-0.46676	0.460529	2.69287	-0.0483373
zhu1_Ghi#S42353718	0	0.503261	2.17832	5.62549	0.458256
zhu1_Ghi#S42315296	0	0.199741	0.0243405	2.88749	0.155347
zhu1_Ghi#S42318376	0	-0.36633	-0.00202342	1.41681	-0.0162673
zhu1_Ghi#S42290190	0	-0.217733	0.209289	1.59709	0.00121695
zhu1_Ghi#S42283625	0	-1.37991	0.92787	1.07465	-1.67377
zhu1_Ghi#S42299009	0	-1.43918	-0.0943274	1.21559	-0.868597
zhu1_Ghi#S42302240	0	-0.887927	-0.710859	0.895864	-0.25422
zhu1_Ghi#S33803826	0	-0.734784	-0.738753	1.78585	-0.13798
zhu1_Ghi#S42307181	0	-0.341616	0.400845	1.16283	-0.0531113
zhu1_Ghi#S42318227	0	0.0843069	0.264641	1.99436	0.179184
zhu1_Ghi#S28682846	0	0.113278	0.733032	1.83314	0.248679
zhu1_Ghi#S42318297	0	-0.0121693	-0.484279	1.09353	-0.0205552
zhu1_Ghi#S33811495	0	0.791652	0.873494	3.21241	0.512428
zhu1_Ghi#S42299580	0	-0.516275	1.10335	1.15263	-1.13491
zhu1_Ghi#S42310547	0	1.53337	0.356414	1.68292	-0.716948
zhu1_Ghi#S42292949	0	2.29834	1.0909	4.09333	0.563686
zhu1_Ghi#S42362855	0	0.219445	0.879706	2.98237	0.455679
zhu1_Ghi#S33825948	0	1.19974	0.195362	1.78179	0.389286
zhu1_Ghi#S42304641	0	0.497694	0.994162	2.53396	0.499344
zhu1_Ghi#S42359371	0	-0.433659	0.931299	3.30137	0.502358
zhu1_Ghi#S42307877	0	0.456229	0.129192	0.64603	0.110794
zhu1_Ghi#S28699186	0	-0.681732	0.410303	0.925303	-0.34192
zhu1_Ghi#S33817042	0	-0.334031	-0.0234004	1.42726	0.114928
zhu1_Ghi#S33807846	0	-0.665273	0.14026	2.44606	0.290156
zhu1_Ghi#S42330039	0	-0.731636	-0.445552	1.18215	-0.0403264
zhu1_Ghi#S28656415	0	0.233222	0.799569	2.53305	0.588581
zhu1_Ghi#S42333959	0	0.283649	1.61063	2.4942	0.23781
zhu1_Ghi#S28668309	0	2.72707	-0.296431	2.26998	0.378677
zhu1_Ghi#S28667284	0	-0.563901	-0.0993762	2.37843	0.238257
zhu1_Ghi#S42296549	0	0.362795	0.406164	0.831843	0.0681248
zhu1_Ghi#S42315592	0	1.63332	0.116355	1.6125	0.245661
zhu1_Ghi#S42286068	0	1.15179	0.307955	1.28496	-0.681552
zhu1_Ghi#S33824067	0	0.987111	0.931451	2.075	0.315442
zhu1_Ghi#S43062233	0	1.62293	0.716207	2.95287	0.690896
zhu1_Ghi#S42325154	0	0.339676	-0.307091	1.17629	0.166671
zhu1_Ghi#S45785922	0	-0.637948	0.0458522	2.67708	0.40256
zhu1_Ghi#S28663702	0	2.1964	0.343145	4.33059	1.06529
zhu1_Ghi#S42302721	0	0.114222	0.860631	0.971757	0.00465386
zhu1_Ghi#S42308288	0	1.50617	0.247692	1.94306	0.527247
zhu1_Ghi#S42362656	0	0.0736657	-0.515393	1.21472	0.08092
zhu1_Ghi#S52560495	0	1.33539	-0.237996	2.09353	0.483238
zhu1_Ghi#S33807667	0	-0.0206216	0.744819	2.63805	0.680432
zhu1_Ghi#S33805588	0	1.4471	0.667583	1.69101	0.0690617
zhu1_Ghi#S28669319	0	0.876951	1.06366	2.08958	0.411167
zhu1_Ghi#S33810340	0	2.27926	1.24807	3.16212	0.510721
zhu1_Ghi#S42297681	0	1.21281	0.442151	1.30858	0.171127
zhu1_Ghi#S42359084	0	0.74558	0.4849	1.53071	0.446588
zhu1_Ghi#S28710342	0	3.05975	0.290481	3.46187	0.994627
zhu1_Ghi#S28667430	0	3.39553	0.0251396	2.70174	-0.275486
zhu1_Ghi#S42282259	0	0.285246	-0.0496816	1.34173	0.303497
zhu1_Ghi#S41643064	0	2.48304	1.08296	4.48295	1.53082
zhu1_Ghi#S33788821	0	2.9552	2.50696	4.1977	0.389124
zhu1_Ghi#S28640182	0	1.26245	2.0876	4.15613	1.10016
zhu1_Ghi#S28664101	0	0.877143	0.0932767	4.48631	1.06669
zhu1_Ghi#S42303085	0	1.09384	-1.18016	2.46159	0.389397
zhu1_Ghi#S42283330	0	-0.338214	0.168858	1.13138	0.211613
zhu1_Ghi#S28690744	0	0.900177	-0.710859	1.54053	0.30115
zhu1_Ghi#S42295118	0	1.63982	0.934802	3.26024	1.24049
zhu1_Ghi#S28665095	0	0.352052	1.38197	2.31311	0.574204
zhu1_Ghi#S42285366	0	-0.122704	0.214073	1.12713	0.291437
zhu1_Ghi#S42297249	0	0.401342	-0.0809291	1.7315	0.457318
zhu1_Ghi#S42357341	0	0.112081	-0.361446	2.70092	0.564873
zhu1_Ghi#S42301654	0	1.5949	-1.47726	3.12441	0.652649
zhu1_Ghi#S42288977	0	1.34008	0.150176	2.36982	0.874801
zhu1_Ghi#S42297609	0	0.142532	0.0735449	2.09716	0.568835
zhu1_Ghi#S33803175	0	-0.0979021	-0.511456	2.10914	0.346883
zhu1_Ghi#S42299756	0	1.67413	0.431023	2.14697	0.833337
zhu1_Ghi#S42318119	0	-0.363527	-0.020225	1.11187	0.196823
zhu1_Ghi#S42293299	0	0.828013	-1.93814	3.09118	0.426329
zhu1_Ghi#S28640965	0	2.43411	1.44915	3.16773	0.773139
zhu1_Ghi#S30017127	0	3.96792	4.1505	9.86493	3.76475
zhu1_Ghi#S30009574	0	0.189745	0.516744	1.3981	0.559634
zhu1_Ghi#S33798711	0	0.871844	0.646821	2.12244	0.922742
zhu1_Ghi#S42298191	0	1.11599	-0.390641	2.46248	0.771443
zhu1_Ghi#S42314556	0	0.997938	0.572543	2.0118	0.922742
zhu1_Ghi#S28664540	0	0.156849	-0.168461	3.50201	0.925295
zhu1_Ghi#S42355537	0	0.572836	0.535301	1.67742	0.724168
zhu1_Ghi#S42311877	0	-0.566669	0.0686349	2.14403	0.460344
zhu1_Ghi#S28706405	0	1.71444	0.782065	1.92391	0.513649
zhu1_Ghi#S42279739	0	-0.918993	-1.00716	3.89542	0.552866
zhu1_Ghi#S42326757	0	2.08211	0.361015	3.1961	1.47607
zhu1_Ghi#S33806071	0	-0.633872	0.871552	5.49707	1.54889
zhu1_Ghi#S33839504	0	0.173577	-0.0161627	1.18641	0.36461
zhu1_Ghi#S28699368	0	-0.610573	-0.415508	1.29603	0.106008
zhu1_Ghi#S28671289	0	0.436099	2.23541	2.48359	0.342329
zhu1_Ghi#S42357593	0	0.212597	1.32335	2.42752	0.757052
zhu1_Ghi#S28695112	0	0.00572878	0.890728	3.34791	1.26016
zhu1_Ghi#S42297195	0	2.6922	3.1093	5.60321	1.87447
zhu1_Ghi#S30017335	0	3.09002	3.28222	4.77128	0.926176
zhu1_Ghi#S42278863	0	-2.77879	-0.545824	-2.82185	-0.931575
zhu1_Ghi#S28656827	0	-1.39912	-0.33451	-1.44386	-0.555002
zhu1_Ghi#S42281876	0	-2.2579	-0.085602	-2.66582	-0.518799
zhu1_Ghi#S42289152	0	-10.1434	-2.3686	-10.1434	-2.51403
zhu1_Ghi#S42294919	0	-1.19382	0.132812	-0.825502	-0.172762
zhu1_Ghi#S42325386	0	-1.76262	0.911319	-0.807355	0.110851
zhu1_Ghi#S33824240	0	-8.75154	-0.166582	-8.75154	0.237141
zhu1_Ghi#S33807213	0	-1.71199	-0.0117265	-1.89407	0.0116319
zhu1_Ghi#S42284605	0	-10.1085	-3.75097	-10.1085	-4.30117
zhu1_Ghi#S28633075	0	-1.03869	-0.365875	-1.16666	-0.383241
zhu1_Ghi#S42295552	0	-1.57361	-0.171693	-1.17195	-0.020666
zhu1_Ghi#S28704735	0	-1.71494	-0.45191	-1.29692	-0.760914
zhu1_Ghi#S33817793	0	-2.62159	0.0252295	-3.25262	-0.00536817
zhu1_Ghi#S33810737	0	-1.73083	-0.381764	-1.16248	-0.0554951
zhu1_Ghi#S42293681	0	-1.44188	0.22532	-0.680353	-0.317377
zhu1_Ghi#S42291732	0	-4.13372	-0.343133	-2.40313	-0.594867
zhu1_Ghi#S42328636	0	-1.64117	-0.925346	-1.93187	-0.538079
zhu1_Ghi#S42279456	0	-1.73319	0.0253234	-1.23953	0.133433
zhu1_Ghi#S28667028	0	-9.99859	-4.21723	-9.99859	-4.19124
zhu1_Ghi#S28667117	0	-1.19784	-0.437675	-1.02791	-0.272047
zhu1_Ghi#S30007809	0	-4.54372	-1.1921	-3.88172	-0.523003
zhu1_Ghi#S28656553	0	-1.85549	-0.115373	-1.18873	-0.229052
zhu1_Ghi#S28707200	0	-0.994408	-0.155119	-1.14502	0.0773758
zhu1_Ghi#S28684059	0	-2.16839	-0.727936	-2.46972	-0.0100322
zhu1_Ghi#S42300560	0	-2.525	0.262556	-0.984773	-0.65153
zhu1_Ghi#S42314180	0	-0.524998	0.360443	-0.679859	0.483238
zhu1_Ghi#S33807461	0	-1.42058	-0.197208	-0.596489	-0.466545
zhu1_Ghi#S42310610	0	-1.01983	-0.538064	-1.06528	-0.31878
zhu1_Ghi#S42284184	0	-4.02756	-1.79577	-3.49009	-1.70563
zhu1_Ghi#S33812644	0	-1.4325	-0.10315	-1.60346	0.43103
zhu1_Ghi#S42355624	0	-1.88636	-0.0552096	-0.870301	0.0040713
zhu1_Ghi#S42315566	0	-2.41779	-0.545824	-1.3091	-1.0482
zhu1_Ghi#S42363803	0	-5.44927	-0.961509	-2.49507	-1.16314
zhu1_Ghi#S41470277	0	-0.971956	-0.348967	-0.669677	-0.446763
zhu1_Ghi#S42294691	0	-2.55919	-0.716451	-1.31878	-1.12876
zhu1_Ghi#S42292536	0	-3.39004	-0.805693	-1.68144	-1.29461
zhu1_Ghi#S42360028	0	-10.5584	-1.08066	-10.5584	2.84179
zhu1_Ghi#S42324211	0	-2.4361	-0.473713	-1.11984	-0.534877
zhu1_Ghi#S42329739	0	-2.83072	-1.62999	-2.93236	-1.11642
zhu1_Ghi#S28708208	0	-1.50104	0.218794	-0.59209	0.28672
zhu1_Ghi#S42278437	0	-0.555473	-0.183987	-0.38545	-0.0684045
zhu1_Ghi#S33807184	0	-3.99735	0.117724	-1.56517	-0.47563
zhu1_Ghi#S33836457	0	-5.14735	-1.30877	-2.73431	-1.43096
zhu1_Ghi#S28666396	0	-1.98711	0.926023	-0.751626	0.882363
zhu1_Ghi#S42363183	0	-10.9211	-3.14631	-5.11374	-4.51171
zhu1_Ghi#S42299379	0	-1.42653	0.0477648	-0.683273	0.443434
zhu1_Ghi#S42293028	0	-2.25464	-0.834394	-1.63956	-0.261177
zhu1_Ghi#S42293056	0	-2.09954	-0.790711	-1.22199	-0.691035
zhu1_Ghi#S42304112	0	-9.92035	1.72621	-2.51947	-1.93167
zhu1_Ghi#S33802804	0	-2.88516	-0.743852	-1.67807	0.0118023
zhu1_Ghi#S29395237	0	-0.66766	-0.312827	-0.474538	-0.225461
zhu1_Ghi#S42282942	0	-2.61458	-1.38074	-2.33922	-1.13669
zhu1_Ghi#S42355496	0	-1.26196	-0.4312	-0.704176	-0.446763
zhu1_Ghi#S33789749	0	-3.28895	-1.24276	-2.20265	-1.49008
zhu1_Ghi#S33828896	0	-2.7484	-0.453861	-1.51746	0.435086
zhu1_Ghi#S42291023	0	-1.68889	-1.0547	-1.63459	-0.625793
zhu1_Ghi#S28699290	0	-2.11561	-0.953482	-1.49634	-0.975004
zhu1_Ghi#S33810229	0	-1.97285	-0.343201	-1.20676	0.553709
zhu1_Ghi#S42360080	0	-4.21527	-1.12683	-2.38209	-0.839629
zhu1_Ghi#S42282329	0	-1.26806	-0.311873	-0.982367	0.322112
zhu1_Ghi#S39759481	0	-8.55842	-2.77706	-8.55842	2.36936
zhu1_Ghi#S42296112	0	-2.88922	-1.11683	-1.98919	-0.201742
zhu1_Ghi#S42294465	0	-1.23071	-0.495527	-0.753839	-0.607322
zhu1_Ghi#S33838295	0	-11.9894	-3.3064	-4.16922	-3.46976
zhu1_Ghi#S30018446	0	-2.80895	-0.367496	-0.819777	-1.0142
zhu1_Ghi#S28670816	0	-2.10119	0.134348	-0.745396	0.605481
zhu1_Ghi#S33804906	0	-0.735379	-0.0745019	-0.336283	0.219328
zhu1_Ghi#S42276762	0	-2.58496	-1.01103	-1.41046	-0.694099
zhu1_Ghi#S29998983	0	-4.67178	-0.314225	-1.88662	1.72479
zhu1_Ghi#S42306599	0	-4.53702	-1.48961	-2.67048	0.423983
zhu1_Ghi#S42295360	0	-3.44408	-1.21394	-2.35778	0.843349
zhu1_Ghi#S42283253	0	-4.20448	-1.5561	-1.78502	-1.25058
zhu1_Ghi#S28709181	0	-8.92184	1.87663	-2.10166	0.804377
zhu1_Ghi#S33806124	0	-4.73438	-0.67714	-1.85447	1.36712
zhu1_Ghi#S28664307	0	-2.75946	-0.790711	-1.14458	-0.392089
zhu1_Ghi#S28702798	0	-2.16198	-0.36999	-1.4936	1.19364
zhu1_Ghi#S42296428	0	-10.1434	-3.04535	-4.33603	-2.3232
zhu1_Ghi#S42302358	0	-3.63635	-1.64602	-2.26676	-1.20727
zhu1_Ghi#S33796936	0	-3.92925	-1.64914	-2.65595	-0.239631
zhu1_Ghi#S29996493	0	-2.36375	-0.868755	-1.21599	-0.309955
zhu1_Ghi#S42304516	0	-0.903131	0.692173	-0.940114	1.05981
zhu1_Ghi#S29393986	0	-11.4512	-2.67642	-3.82185	-3.31166
zhu1_Ghi#S28709196	0	-1.83561	-0.694235	-0.958508	-0.472948
zhu1_Ghi#S42360777	0	-4.74041	-3.27841	-5.00769	0.00975599
zhu1_Ghi#S28691618	0	-1.22138	-0.380738	-0.530402	-0.168157
zhu1_Ghi#S42333441	0	-1.29854	0.324581	-1.10196	1.07385
zhu1_Ghi#S42319848	0	-2.39264	-1.15936	-1.34287	-0.94368
zhu1_Ghi#S42288564	0	-3.55565	-0.57863	-1.0917	-0.595578
zhu1_Ghi#S42309635	0	-10.4231	-1.1871	-2.79376	-1.79741
zhu1_Ghi#S42330743	0	-2.32617	-1.52286	-2.36923	0.0293156
zhu1_Ghi#S42280798	0	-7.74819	1.11599	-1.94084	4.47158
zhu1_Ghi#S42275979	0	-3.92331	-2.16636	-2.53867	-1.51163
zhu1_Ghi#S33810035	0	-8.8392	-0.47726	-2.42981	3.00197
zhu1_Ghi#S42285382	0	-3.63844	-2.05498	-2.74848	-0.617734
zhu1_Ghi#S42327493	0	-5.31944	-3.59246	-5.03787	-1.40428
zhu1_Ghi#S42309231	0	-3.73435	-0.893366	-1.02989	-0.421257
zhu1_Ghi#S42333168	0	-1.13204	0.366005	-0.138575	-0.17574
zhu1_Ghi#S33818651	0	-3.71599	-0.767082	-0.994728	-0.778039
zhu1_Ghi#S33805767	0	-3.3531	-1.84767	-2.65649	0.608038
zhu1_Ghi#S42313661	0	-1.94858	-0.992591	-1.17239	-0.269121
zhu1_Ghi#S42282913	0	-1.48661	-0.596122	-0.510065	-0.467591
zhu1_Ghi#S42291012	0	-1.32094	-0.00198582	-0.260259	-0.101734
zhu1_Ghi#S42298415	0	-1.84145	-0.0226378	-0.639543	0.995674
zhu1_Ghi#S42325208	0	-1.54708	-0.752825	-0.980492	0.290156
zhu1_Ghi#S42315561	0	-3.33235	-1.47399	-2.0446	0.415174
zhu1_Ghi#S42302688	0	-2.38466	-1.30218	-1.51697	-0.628158
zhu1_Ghi#S42291227	0	-3.09654	-0.253367	-0.586773	-0.650113
zhu1_Ghi#S42285959	0	-4.00432	-2.09611	-2.05203	-1.20546
zhu1_Ghi#S42302129	0	-2.83712	0.523499	-0.406686	-0.3328
zhu1_Ghi#S42298174	0	-2.48654	0.161545	-0.369132	-0.0541758
zhu1_Ghi#S42281819	0	-3.08026	-1.38952	-1.25956	-0.751973
zhu1_Ghi#S33806591	0	-2.27974	-1.25112	-1.22769	-0.89426
zhu1_Ghi#S42301356	0	-2.81941	-1.47612	-1.91017	-0.151202
zhu1_Ghi#S33802985	0	-1.60048	-0.499477	-1.06026	0.814213
zhu1_Ghi#S33803721	0	-5.08307	-2.25805	-3.31169	0.748514
zhu1_Ghi#S28642532	0	-2.0583	0.233572	-1.51866	1.64176
zhu1_Ghi#S42314617	0	-2.39451	-0.786402	-0.640066	-0.309561
zhu1_Ghi#S42304344	0	-1.91815	-0.54505	-0.73952	0.40791
zhu1_Ghi#S28642270	0	-9.07414	1.3171	-1.67326	3.02093
zhu1_Ghi#S42359201	0	-1.93976	-0.97443	-0.932164	-0.195199
zhu1_Ghi#S28668247	0	-1.00165	0.0253326	-0.146518	-0.310637
zhu1_Ghi#S42336248	0	-4.56513	0.461818	-0.797407	1.60548
zhu1_Ghi#S33814475	0	-1.76208	-0.194966	-0.474322	0.536538
zhu1_Ghi#S28706808	0	-2.01616	-1.14903	-1.36071	0.679984
zhu1_Ghi#S28692037	0	-2.0433	-0.730418	-0.502591	-0.153341
zhu1_Ghi#S33802310	0	-3.41698	-1.17693	-1.55045	1.27193
zhu1_Ghi#S33809775	0	-5.8818	-2.87559	-2.52789	-0.635182
zhu1_Ghi#S42276589	0	-2.50879	-1.27701	-1.23549	0.559634
zhu1_Ghi#S42291735	0	-2.51882	-1.19227	-1.06209	-0.493862
zhu1_Ghi#S42304779	0	-10.8384	-5.05706	-4.42903	1.38136
zhu1_Ghi#S42291316	0	-3.21956	-1.4694	-1.13567	-0.220333
zhu1_Ghi#S42330256	0	-8.8392	-0.741172	-1.43832	1.91067
zhu1_Ghi#S42300072	0	-5.00827	0.0118023	-0.877564	1.73846
zhu1_Ghi#S42324008	0	-6.75489	0.830075	-0.947533	4.45639
zhu1_Ghi#S28670532	0	-9.07414	0.161873	-1.93459	6.19812
zhu1_Ghi#S33823337	0	-2.10119	0.134348	-1.79741	2.32067
zhu1_Ghi#S42298633	0	-1.88736	-0.887358	-1.02703	0.949762
zhu1_Ghi#S42277594	0	-1.50675	-0.437991	-0.299663	-0.00536817
zhu1_Ghi#S42299114	0	-1.03225	-0.665625	-0.740371	0.290202
zhu1_Ghi#S42307451	0	-5.63437	-3.32494	-2.76614	-2.46445
zhu1_Ghi#S42327735	0	-1.81995	-0.183864	-0.236994	1.22512
zhu1_Ghi#S28638346	0	-11.9211	-3.44536	-2.29539	-1.74492
zhu1_Ghi#S42313758	0	-3.91239	-2.14734	-1.99744	0.0580596
zhu1_Ghi#S33820405	0	-2.81441	-2.21304	-2.47357	-0.474322
zhu1_Ghi#S42359118	0	-1.59459	-0.520922	-0.311638	-0.315715
zhu1_Ghi#S42357151	0	-0.459745	-0.0236676	-0.0527396	0.236328
zhu1_Ghi#S28700768	0	-2.20975	-0.765416	-0.424592	-0.336283
zhu1_Ghi#S33809662	0	-7.74819	-0.966833	-1.94084	5.12602
zhu1_Ghi#S42307231	0	-6.49075	-3.25622	-2.3044	-1.01168
zhu1_Ghi#S42358156	0	-1.88652	-0.726953	-0.472258	0.768929
zhu1_Ghi#S42299086	0	-2.41563	-1.1156	-0.717688	-0.913021
zhu1_Ghi#S42326711	0	-3.84765	1.1793	0.0675068	2.79272
zhu1_Ghi#S42300853	0	-1.00645	-0.296431	-0.14891	0.468949
zhu1_Ghi#S42334611	0	-0.88693	1.47089	-0.708465	1.66696
zhu1_Ghi#S42329543	0	-1.62297	-1.09525	-0.991451	-0.14891
zhu1_Ghi#S42295825	0	-3.38401	-1.58641	-0.984531	-0.527662
zhu1_Ghi#S42301434	0	-4.47995	-2.19201	-1.85119	0.149211
zhu1_Ghi#S42282065	0	-4.24935	-2.79485	-2.43045	0.735495
zhu1_Ghi#S42296238	0	-1.48357	-0.554286	-0.335703	0.288816
zhu1_Ghi#S42326583	0	-1.55453	-1.2066	-1.16374	-0.364982
zhu1_Ghi#S42315410	0	-0.889266	1.06028	-0.798017	1.47275
zhu1_Ghi#S33813226	0	-2.27236	-1.15542	-0.931525	0.109951
zhu1_Ghi#S42358818	0	-1.5371	-1.01989	-0.926053	0.228393
zhu1_Ghi#S42290154	0	-3.77592	-2.68554	-2.64522	1.00544
zhu1_Ghi#S33823508	0	-10.7279	-3.37037	-2.00341	-0.82103
zhu1_Ghi#S42275846	0	-2.22613	-0.975296	-0.525471	0.270697
zhu1_Ghi#S42309424	0	-2.4361	-1.08338	-0.534877	0.0323053
zhu1_Ghi#S42304220	0	-2.27264	-1.07005	-0.579843	0.0980155
zhu1_Ghi#S42309796	0	-2.46078	-0.141336	-0.241581	0.138976
zhu1_Ghi#S42323285	0	-5.1467	-3.01948	-2.22367	-0.89474
zhu1_Ghi#S42307683	0	-1.06373	-0.817931	-0.693432	0.327012
zhu1_Ghi#S42302055	0	-1.82841	-0.863081	-0.405778	-0.116013
zhu1_Ghi#S34535654	0	-2.89356	-1.16658	-2.34215	3.10099
zhu1_Ghi#S28709022	0	-6.33985	0.017702	0.0695409	5.16547
zhu1_Ghi#S33809081	0	-12.5777	-6.79631	-4.17252	-3.05803
zhu1_Ghi#S42327779	0	-5.18711	-3.8344	-2.9969	-1.39652
zhu1_Ghi#S42308096	0	-0.899107	0.161932	-0.493598	1.242
zhu1_Ghi#S42318316	0	-4.49378	-2.84283	-1.89306	-0.773132
zhu1_Ghi#S42311217	0	-3.73448	-2.81987	-2.18873	-0.835345
zhu1_Ghi#S28693897	0	-3.80023	-2.07325	-1.13858	-1.37976
zhu1_Ghi#S42310431	0	-5.0072	-3.87344	-2.88476	-1.085
zhu1_Ghi#S28710315	0	-3.36283	-2.64205	-1.88494	-0.764512
zhu1_Ghi#S42293680	0	-2.15104	-1.78608	-1.2246	0.792199
zhu1_Ghi#S33806331	0	-1.60372	0.502055	0.216974	1.56699
zhu1_Ghi#S42358786	0	-4.67104	-3.04426	-1.88096	-1.52488
zhu1_Ghi#S42291932	0	-2.28951	-1.79277	-1.24334	-0.412907
zhu1_Ghi#S42311741	0	-3.46393	-2.81299	-1.96265	-0.98324
zhu1_Ghi#S42290592	0	-1.73878	-1.13939	-1.46851	-0.698269
zhu1_Ghi#S42355978	0	-0.769336	1.3476	-0.193283	1.69321
zhu1_Ghi#S42277587	0	-1.53457	0.143087	-1.39917	2.44945
