# Supplementary material for: Transcript profiling reveals complex auxin signalling pathway and transcription regulation involved in dedifferentiation and redifferentiation during somatic embryogenesis in cotton
Source: BMC Plant Biol. 2012 Jul 20;12:110. doi: 10.1186/1471-2229-12-110 (PMC3483692; doi:10.1186/1471-2229-12-110)
Supplement: Additional file 8 — Table S7. List and categories of putative transcription factors. Table S7-1. Transcription factors differentially expressed throughout the whole process. Table S7-2. Transcription factors differentially expressed during the initial dedifferentiation. Table S7-3. Transcription factors differentially expressed during the transition from NECs to ECs. Table S7-4. Transcription factors differentially expressed during somatic embryo development. (XLS 487 kb) [file 1471-2229-12-110-S8.xls]

## Sheet: Additional file8_TableS7-1
					log2									TPM
gene ID	blast DATF/PlnTFDB	Family	Subject DB	E-value	0h	6h	24h	48h	NEC	EC	GE	TE	CE	0h	6h	24h	48h	NEC	EC	GE	TE	CE	GO Component	GO Function	GO Process	Subject Def.								31
zhu1_Ghi#S42278444|ARF	ARF	ARF	datfpep	2e-17	0	-0.874212	0.361242	-0.305353	0.307284	-5.4691	-6.46059	-7.08862	-6.06262	7.81	3.92	3.8	6.41	2.74	54.48	18.35	22.94	22.7	-	-	-	li|2139|AT5G62000.3 | Symbol: ARF2 | transcriptional factor B3 family protein / auxin-responsive factor, putative (ARF1), contains Pfam profile: PF02362 B3 DNA binding domain; identical to cDNA ARF1 (auxin response factor) binding protein GI:2245393 | chr5:24927608-24932431 FORWARD | Aliases: ARF1 BINDING PROTEIN, ARF1 BP, AT5G62010, AUXIN RESPONSE FACTOR 2, HLS1 SUPPRESSOR, HSS, MTG10.1, MTG10_1
zhu1_Ghi#S42310727|ARF	ARF	ARF	datfpep	1e-51	0	-2.3822	-3.17539	-2.53797	-1.94773	-0.703129	-3.32125	-3.10618	-2.2368	62.2	46.71	121.3	13.69	0.55	0.01	0.01	0.01	0.01	GO:0031224//intrinsic to membrane;GO:0030312//external encapsulating structure	GO:0016759//cellulose synthase activity	GO:0009688//abscisic acid biosynthetic process;GO:0023033;GO:0045229//external encapsulating structure organization;GO:0009250//glucan biosynthetic process;GO:0009832//plant-type cell wall biogenesis;GO:0006952//defense response;GO:0042545//cell wall modification;GO:0000160//two-component signal transduction system (phosphorelay)	li|2249|AT5G20730.2 | Symbol: NPH4 | auxin-responsive factor (ARF7), identical to auxin response factor 7 GI:4104929 from (Arabidopsis thaliana) | chr5:7016182-7022044 REVERSE | Aliases: ARF7, AUXIN RESPONSE FACTOR 7, AUXIN REGULATED TRANSCRIPTIONAL ACTIVATOR 7, AUXIN RESPONSIVE TRANSCRIPTIONAL ACTIVATOR 7, BIP, BIPOSTO, IAA21, MASSUGU1, MSG1, NON PHOTOTROPHIC HYPOCOTYL, T1M15.130, T1M15_130, TIR…
zhu1_Ghi#S42290385|ARF	ARF	ARF	datfpep	1e-39	0	-0.120829	0.508942	-2.11606	-1.65698	-0.308164	-0.0554951	0.531595	0.35543	29.35	19.58	37.71	30	32.89	0.01	1.98	3.28	2.24	-	-	-	li|1458|AT4G23980.2 | Symbol: ARF9 | similar to transcriptional factor B3 family protein / auxin-responsive factor AUX/IAA-related [Arabidopsis thaliana] (TAIR:At2g46530.1); similar to ARFO_ARATH Putative auxin response factor 15 (GB:Q9LQE3); contains InterPro domain Transcriptional factor B3 (InterPro:IPR003340); contains InterPro domain AUX/IAA protein (InterPro:IPR003311) | chr4:12451208-12455…
zhu1_Ghi#S42299742|ARF19	ARF19	ARF	datfpep	3e-08	0	-0.462834	-0.611402	-2.97423	-1.85257	-2.62653	-1.73382	-0.0562369	-1.19636	89.94	92.31	149.94	53.3	38.09	17.5	18.63	43.41	23.54	GO:0031980//mitochondrial lumen	GO:0016615//malate dehydrogenase activity	GO:0009060//aerobic respiration;GO:0043648//dicarboxylic acid metabolic process;GO:0006007//glucose catabolic process	li|149|AT1G19220.1 | Symbol: ARF19 | transcriptional factor B3 family protein / auxin-responsive factor AUX/IAA-related, contains Pfam profile: PF02309 AUX/IAA family | chr1:6628059-6632770 REVERSE | Aliases: ARF11, IAA22, T29M8.9, T29M8_9
zhu1_Ghi#S30017474|ARF2	ARF2	ARF	datfpep	2e-09	0	-1.45943	-2.61471	-0.209955	0.702292	1.23647	-1.67326	-0.845323	2.16127	15.35	1.96	0.01	3.2	3.29	0.01	0.01	0.01	0.01	-	-	-	li|2139|AT5G62000.3 | Symbol: ARF2 | transcriptional factor B3 family protein / auxin-responsive factor, putative (ARF1), contains Pfam profile: PF02362 B3 DNA binding domain; identical to cDNA ARF1 (auxin response factor) binding protein GI:2245393 | chr5:24927608-24932431 FORWARD | Aliases: ARF1 BINDING PROTEIN, ARF1 BP, AT5G62010, AUXIN RESPONSE FACTOR 2, HLS1 SUPPRESSOR, HSS, MTG10.1, MTG10_1
zhu1_Ghi#S42325122|ARF6	ARF6	ARF	datfpep	6e-26	0	0.917315	1.08867	-4.52248	-4.5991	-1.60732	-1.97745	-1.47959	-4.25118	45.24	6.71	8.48	14.56	65.5	182.34	15.81	13.11	55.22	-	-	-	li|227|AT1G30330.2 | Symbol: ARF6 | similar to auxin-responsive factor (ARF8) [Arabidopsis thaliana] (TAIR:At5g37020.1); similar to auxin response factor 6b [Oryza sativa] (GB:BAB85915.1); similar to OSJNBb0004A17.5 [Oryza sativa (japonica cultivar-group)] (GB:XP_474307.1); similar to auxin response factor 4 [Cucumis sativus] (GB:BAD19064.1); similar to putative auxin response factor [Oryza sativ…
zhu1_Ghi#S30017837|ARF6	ARF6	ARF	datfpep	1e-07	0	0.000991884	0.363782	-1.18163	-0.774493	-10.5058	-0.828092	-0.564764	-1.17266	11.31	3.64	7.01	2.04	10.14	20.6	30.77	29.21	16.54	GO:0031224//intrinsic to membrane	GO:0005372//water transmembrane transporter activity;GO:0015103//inorganic anion transmembrane transporter activity	GO:0015698//inorganic anion transport;GO:0010035//response to inorganic substance	li|227|AT1G30330.2 | Symbol: ARF6 | similar to auxin-responsive factor (ARF8) [Arabidopsis thaliana] (TAIR:At5g37020.1); similar to auxin response factor 6b [Oryza sativa] (GB:BAB85915.1); similar to OSJNBb0004A17.5 [Oryza sativa (japonica cultivar-group)] (GB:XP_474307.1); similar to auxin response factor 4 [Cucumis sativus] (GB:BAD19064.1); similar to putative auxin response factor [Oryza sativ…
zhu1_Ghi#S42358311|AUX/IAA	AUX/IAA	AUX/IAA	datfpep	3e-60	0	-0.919871	-2.06316	-4.41945	-4.50698	-4.12508	-2.37197	-1.73065	-2.99133	3.23	22.94	23.97	25.63	18.09	2.54	5.93	6.55	14.86	GO:0009536//plastid	-	-	li|1571|AT4G14550.1 | Symbol: IAA14 | auxin-responsive AUX/IAA family protein, identical to IAA14 (GI:972931) (Arabidopsis thaliana); similar to SP:Q38825 Auxin-responsive protein IAA7 (Indoleacetic acid-induced protein 7) {Arabidopsis thaliana} | chr4:8347818-8350015 REVERSE | Aliases: DL3315C, FCAALL.254, SLR, SOLITARY ROOT
zhu1_Ghi#S42296082|AUX/IAA	AUX/IAA	AUX/IAA	datfpep	1e-69	0	-1.30117	-2.65731	-10.1085	-10.1085	-10.1085	-10.1085	-4.32716	-10.1085	37.97	17.62	23.38	2.91	1.1	11.85	21.17	24.3	4.48	GO:0044424//intracellular part	GO:0008135//translation factor activity, nucleic acid binding	GO:0006412//translation	li|1571|AT4G14550.1 | Symbol: IAA14 | auxin-responsive AUX/IAA family protein, identical to IAA14 (GI:972931) (Arabidopsis thaliana); similar to SP:Q38825 Auxin-responsive protein IAA7 (Indoleacetic acid-induced protein 7) {Arabidopsis thaliana} | chr4:8347818-8350015 REVERSE | Aliases: DL3315C, FCAALL.254, SLR, SOLITARY ROOT
zhu1_Ghi#S42292718|AUX/IAA	AUX/IAA	AUX/IAA	datfpep	2e-85	0	1.37674	0.726211	-1.2792	-2.19502	-10.1434	-10.1434	-2.56595	-10.1434	41.47	31.33	27.77	23.88	31.24	15.24	4.8	7.37	3.64	-	GO:0004091//carboxylesterase activity	GO:0006007//glucose catabolic process	li|1571|AT4G14550.1 | Symbol: IAA14 | auxin-responsive AUX/IAA family protein, identical to IAA14 (GI:972931) (Arabidopsis thaliana); similar to SP:Q38825 Auxin-responsive protein IAA7 (Indoleacetic acid-induced protein 7) {Arabidopsis thaliana} | chr4:8347818-8350015 REVERSE | Aliases: DL3315C, FCAALL.254, SLR, SOLITARY ROOT
zhu1_Ghi#S42323521|AUX/IAA	AUX/IAA	AUX/IAA	datfpep	2e-16	0	0.217157	-1.67289	-5.18105	-6.43311	-3.39589	-6.07492	-3.98325	-5.59976	432.46	34.69	36.83	65.82	126.88	11.01	2.82	7.1	21.86	GO:0009536//plastid	-	GO:0051234//establishment of localization	li|1384|AT3G04730.1 | Symbol: IAA16 | auxin-responsive protein / indoleacetic acid-induced protein 16 (IAA16), identical to SP:O24407 Auxin-responsive protein IAA16 (Indoleacetic acid-induced protein 16) {Arabidopsis thaliana} | chr3:1288618-1290608 REVERSE | Aliases: F7O18.22, F7O18_22
zhu1_Ghi#S42342390|AUX/IAA	AUX/IAA	AUX/IAA	datfpep	3e-28	0	-3.6615	-3.14873	0.425241	-1.28873	-1.87061	-3.76766	-4.71998	-1.2052	21	65.74	52.03	23.01	5.21	4.8	10.16	14.2	5.89	GO:0043231//intracellular membrane-bounded organelle;GO:0031410//cytoplasmic vesicle	GO:0008194//UDP-glycosyltransferase activity	GO:0045489//pectin biosynthetic process	li|1384|AT3G04730.1 | Symbol: IAA16 | auxin-responsive protein / indoleacetic acid-induced protein 16 (IAA16), identical to SP:O24407 Auxin-responsive protein IAA16 (Indoleacetic acid-induced protein 16) {Arabidopsis thaliana} | chr3:1288618-1290608 REVERSE | Aliases: F7O18.22, F7O18_22
zhu1_Ghi#S42336127|AUX/IAA	AUX/IAA	AUX/IAA	datfpep	6e-68	0	-2.38389	-2.98304	-3.80819	-5.8111	-4.77079	-5.77079	-4.66671	-5.49269	9.16	4.76	2.63	25.05	19.73	7.34	12.98	8.74	33.07	GO:0043234//protein complex	GO:0004721//phosphoprotein phosphatase activity;GO:0043169//cation binding	GO:0006464//protein modification process	li|1384|AT3G04730.1 | Symbol: IAA16 | auxin-responsive protein / indoleacetic acid-induced protein 16 (IAA16), identical to SP:O24407 Auxin-responsive protein IAA16 (Indoleacetic acid-induced protein 16) {Arabidopsis thaliana} | chr3:1288618-1290608 REVERSE | Aliases: F7O18.22, F7O18_22
zhu1_Ghi#S28666080|AUX/IAA	AUX/IAA	AUX/IAA	datfpep	9e-47	0	-1.06408	-0.539393	-0.329479	-1.26952	-12.8009	-3.65879	-3.38516	-3.59878	31.24	27.41	94.99	9.32	2.19	0.01	0.01	1.09	1.12	-	-	-	li|1109|AT3G16500.1 | Symbol: PAP1 | auxin-responsive AUX/IAA family protein, similar to SP:O24408:AXII_ARATH Auxin-responsive protein IAA18 (Indoleacetic acid-induced protein 18) {Arabidopsis thaliana}; contains Pfam profile: PF02309: AUX/IAA family | chr3:5612506-5614416 REVERSE | Aliases: IAA26, MDC8.13, PAP1, PHYTOCHROME ASSOCIATED PROTEIN 1
zhu1_Ghi#S33809000|AUX/IAA	AUX/IAA	AUX/IAA	datfpep	3e-51	0	1.81183	-1.95445	-3.73231	-4.49847	-13.1815	-3.11403	-2.95144	-3.0153	8.89	8.11	4.38	15.14	27.95	4.8	9.6	7.1	28.59	GO:0031461//cullin-RING ubiquitin ligase complex	-	-	li|1375|AT3G15540.1 | Symbol: IAA19 | auxin-responsive protein / indoleacetic acid-induced protein 19 (IAA19), identical to SP:O24409 Auxin-responsive protein IAA19 (Indoleacetic acid-induced protein 19) {Arabidopsis thaliana} | chr3:5264031-5265683 FORWARD | Aliases: MJK13.22, MSG2
zhu1_Ghi#S42293749|AUX/IAA	AUX/IAA	AUX/IAA	datfpep	7e-73	0	-1.42832	-1.36508	-3.06092	-7.02642	-13.384	-2.9799	-2.56859	-4.11485	2.15	10.63	13.45	7.28	20.28	18.35	2.54	1.91	1.12	-	GO:0016706//oxidoreductase activity, acting on paired donors, with incorporation or reduction of molecular oxygen, 2-oxoglutarate as one donor, and incorporation of one atom each of oxygen into both donors;GO:0043169//cation binding;GO:0016836//hydro-lyase activity	GO:0006807//nitrogen compound metabolic process	li|1501|AT4G29080.1 | Symbol: PAP2 | auxin-responsive AUX/IAA family protein, similar to SP:Q38826 Auxin-responsive protein IAA8, SP:Q38827 Auxin-responsive protein IAA9 from Arabidopsis thaliana; contains Pfam profile: PF02309: AUX/IAA family | chr4:14323367-14325224 REVERSE | Aliases: F19B15.110, F19B15_110, IAA27, PHYTOCHROME ASSOCIATED PROTEIN 2
zhu1_Ghi#S42312305|AUX2 11	AUX2 11	AUX/IAA	datfpep	1e-60	0	0.98112	-2.71498	-3.20464	-10.3945	1.65334	0.0391227	-0.536482	0.604128	4.58	1.68	2.05	2.91	6.85	103.02	123.91	102.66	39.8	-	-	-	li|1901|AT5G43700.1 | Symbol: ATAUX2 11 | auxin-responsive protein / indoleacetic acid-induced protein 4 (IAA4) / auxin-induced protein (AUX2-11), identical to SP:P33077 Auxin-responsive protein IAA4 (Indoleacetic acid-induced protein 4) (Auxin-induced protein AUX2-11) {Arabidopsis thaliana} | chr5:17567460-17568808 FORWARD | Aliases: IAA4, MQD19.3, MQD19_3
zhu1_Ghi#S42316342|AUX2 11	AUX2 11	AUX/IAA	datfpep	3e-64	0	-2.52853	-1.73102	-3.64783	-3.72445	-4.69846	-4.69846	-3.14826	-10.5058	18.58	27.13	40.63	30	7.67	155.81	64.92	74.27	16.82	-	-	-	li|1901|AT5G43700.1 | Symbol: ATAUX2 11 | auxin-responsive protein / indoleacetic acid-induced protein 4 (IAA4) / auxin-induced protein (AUX2-11), identical to SP:P33077 Auxin-responsive protein IAA4 (Indoleacetic acid-induced protein 4) (Auxin-induced protein AUX2-11) {Arabidopsis thaliana} | chr5:17567460-17568808 FORWARD | Aliases: IAA4, MQD19.3, MQD19_3
zhu1_Ghi#S33811088|AUX2 11	AUX2 11	AUX/IAA	datfpep	8e-40	0	2.10233	0.973185	-1.88628	-1.45564	1.48306	3.09048	2.8085	1.46393	159.41	253.15	338.18	157.56	179.23	166.53	89.48	114.68	36.44	GO:0005618//cell wall;GO:0031224//intrinsic to membrane;GO:0031410//cytoplasmic vesicle;GO:0043231//intracellular membrane-bounded organelle	-	-	li|1901|AT5G43700.1 | Symbol: ATAUX2 11 | auxin-responsive protein / indoleacetic acid-induced protein 4 (IAA4) / auxin-induced protein (AUX2-11), identical to SP:P33077 Auxin-responsive protein IAA4 (Indoleacetic acid-induced protein 4) (Auxin-induced protein AUX2-11) {Arabidopsis thaliana} | chr5:17567460-17568808 FORWARD | Aliases: IAA4, MQD19.3, MQD19_3
zhu1_Ghi#S42307451|AUX2 11	AUX2 11	AUX/IAA	datfpep	4e-63	0	-0.36436	-2.9225	-5.63437	-3.32494	-2.76614	-2.46445	-1.43572	-2.192	14.54	16.78	4.97	1.75	1.64	9.03	1.98	4.37	4.48	GO:0043231//intracellular membrane-bounded organelle	GO:0003824//catalytic activity	-	li|1901|AT5G43700.1 | Symbol: ATAUX2 11 | auxin-responsive protein / indoleacetic acid-induced protein 4 (IAA4) / auxin-induced protein (AUX2-11), identical to SP:P33077 Auxin-responsive protein IAA4 (Indoleacetic acid-induced protein 4) (Auxin-induced protein AUX2-11) {Arabidopsis thaliana} | chr5:17567460-17568808 FORWARD | Aliases: IAA4, MQD19.3, MQD19_3
zhu1_Ghi#S33821461|B3	B3	B3	datfpep	1e-10	0	-0.475077	-1.09718	-2.58826	-1.24176	0.38547	-1	-0.793	-1.26336	93.98	125.32	135.91	139.79	136.2	300.6	155.25	140.07	218.35	GO:0015935//small ribosomal subunit	GO:0003723//RNA binding;GO:0005198//structural molecule activity	GO:0010467//gene expression	li|2073|AT5G42700.1 | Symbol: None | transcriptional factor B3 family protein, contains Pfam profile PF02362: B3 DNA binding domain | chr5:17139399-17141581 FORWARD | Aliases: MJB21.7, MJB21_7
zhu1_Ghi#S42277219|B3	B3	B3	datfpep	1e-16	0	-0.407701	-0.232057	-3.56513	-0.891734	-0.246943	-0.849469	-0.8438	-2.44584	8.89	32.17	28.06	11.94	1.37	1.69	14.4	17.75	1.12	GO:0016020//membrane;GO:0042579//microbody	GO:0016628//oxidoreductase activity, acting on the CH-CH group of donors, NAD or NADP as acceptor	GO:0008152//metabolic process	li|1489|AT4G33280.1 | Symbol: None | similar to transcriptional factor B3 family protein [Arabidopsis thaliana] (TAIR:At3g18990.1); similar to putative auxin response factor [Oryza sativa (japonica cultivar-group)] (GB:XP_463202.1); contains InterPro domain Transcriptional factor B3 (InterPro:IPR003340) | chr4:16047361-16049359 REVERSE | Aliases: F17M5.40, F17M5_40
zhu1_Ghi#S42332078|B3	B3	B3	datfpep	2e-17	0	-2.11151	1.03824	0.753562	1.71595	0.357261	4.24006	3.57999	4.73555	10.5	7.55	4.68	27.96	28.5	20.6	5.36	1.64	26.91	-	-	-	li|1489|AT4G33280.1 | Symbol: None | similar to transcriptional factor B3 family protein [Arabidopsis thaliana] (TAIR:At3g18990.1); similar to putative auxin response factor [Oryza sativa (japonica cultivar-group)] (GB:XP_463202.1); contains InterPro domain Transcriptional factor B3 (InterPro:IPR003340) | chr4:16047361-16049359 REVERSE | Aliases: F17M5.40, F17M5_40
zhu1_Ghi#S33814990|B3	B3	B3	atprotf	1e-17	0	-0.430064	0.231893	1.06888	1.02601	-2.22568	-0.962217	-0.549846	-0.911958	39.58	114.13	11.11	13.98	266.37	1.98	7.62	7.92	8.97	-	GO:0016811//hydrolase activity, acting on carbon-nitrogen (but not peptide) bonds, in linear amides	GO:0009725//response to hormone stimulus;GO:0019363//pyridine nucleotide biosynthetic process	622|Aly010911|Arabidopsis_lyrata|B3|fgenesh1_pg.C_scaffold_20016 40
zhu1_Ghi#S42284894|B3	B3	B3	atprotf	4e-15	0	1.48996	0.978004	-1.05873	-2.72445	-1.22969	-0.517127	-0.734322	-1.8911	30.7	20.42	27.47	7.57	4.11	12.14	18.63	12.83	6.17	-	GO:0004672//protein kinase activity	-	1140|Aly020711|Arabidopsis_lyrata|B3|scaffold_302367.1
zhu1_Ghi#S42340389|B3	B3	B3	Ghprotf	2e-81	0	1.09749	1.21666	0.125359	2.38259	1.17771	2.03679	2.04447	1.15043	13.46	15.94	10.52	18.06	2.74	12.7	6.77	9.28	15.42	GO:0016020//membrane	-	-	li|590|Ghi019275|Gossypium_hirsutum|B3|PUT-165a-Gossypium_hirsutum- 59756
zhu1_Ghi#S42330039|bHLH	bHLH	bHLH	datfpep	3e-20	0	-0.375091	-1.43655	-0.731636	-0.445552	1.18215	-0.0403264	0.3508	-0.41283	31.77	22.66	15.2	16.31	20.55	15.52	15.81	15.56	10.65	-	GO:0005515//protein binding	-	li|1938|AT5G54680.1 | Symbol: None | basic helix-loop-helix (bHLH) family protein, similar to unknown protein (pir :B71406) | chr5:22234286-22236830 FORWARD | Aliases: K5F14.2, K5F14_2
zhu1_Ghi#S42290357|bHLH	bHLH	bHLH	datfpep	7e-06	0	-2.31331	-2.66671	-3.25442	-2.75727	-10.7056	-10.7056	-10.7056	-10.7056	515.39	86.72	61.09	133.39	169.09	5.08	13.55	21.02	8.97	-	-	-	li|1510|AT4G12020.1 | Symbol: WRKY19 | protein kinase family protein, similar to mitogen-activated protein kinase (Arabidopsis thaliana) GI:1255448; contains Pfam profiles PF02671: Paired amphipathic helix repeat, PF03106: WRKY DNA-binding domain, PF00560: Leucine Rich Repeat, PF00069: Protein kinase domain, PF00931: NB-ARC domain | chr4:7201650-7208760 FORWARD | Aliases: ATWRKY19, F16J13.90, F16…
zhu1_Ghi#S52560496|bHLH	bHLH	bHLH	datfpep	1e-142	0	1.08532	-0.332052	-4.06148	-5.84617	-3.56144	-2.5601	-1.99818	-3.42541	76.47	116.93	96.75	254.83	155.93	223.26	103.87	94.2	138.18	GO:0030529//ribonucleoprotein complex	GO:0005198//structural molecule activity	GO:0010467//gene expression	li|522|AT1G32640.1 | Symbol: ATMYC2 | basic helix-loop-helix (bHLH) protein (RAP-1), identical to bHLH protein GB:CAA67885 GI:1465368 from (Arabidopsis thaliana) | chr1:11798795-11800968 REVERSE | Aliases: F6N18.4, F6N18_4, JAI1, JASMONATE INSENSITIVE 1, JIN1, MYC2, RD22BP1, ZBF1
zhu1_Ghi#S42285925|bHLH	bHLH	bHLH	datfpep	2e-14	0	2.81054	0.856902	-1.89245	-1.97784	-1.926	0.290318	0.95923	0.0569271	12.93	11.75	23.97	8.15	3.01	1.69	1.69	1.64	0.84	-	GO:0005488//binding	-	li|1510|AT4G12020.1 | Symbol: WRKY19 | protein kinase family protein, similar to mitogen-activated protein kinase (Arabidopsis thaliana) GI:1255448; contains Pfam profiles PF02671: Paired amphipathic helix repeat, PF03106: WRKY DNA-binding domain, PF00560: Leucine Rich Repeat, PF00069: Protein kinase domain, PF00931: NB-ARC domain | chr4:7201650-7208760 FORWARD | Aliases: ATWRKY19, F16J13.90, F16…
zhu1_Ghi#S30010401|bHLH	bHLH	bHLH	datfpep	9e-13	0	-1.05997	-2.88136	-3.12928	-4.66985	-11.4512	-11.4512	-11.4512	-5.64386	3.77	22.1	4.38	0.01	0.01	3.39	17.22	20.75	4.76	-	-	-	li|1510|AT4G12020.1 | Symbol: WRKY19 | protein kinase family protein, similar to mitogen-activated protein kinase (Arabidopsis thaliana) GI:1255448; contains Pfam profiles PF02671: Paired amphipathic helix repeat, PF03106: WRKY DNA-binding domain, PF00560: Leucine Rich Repeat, PF00069: Protein kinase domain, PF00931: NB-ARC domain | chr4:7201650-7208760 FORWARD | Aliases: ATWRKY19, F16J13.90, F16…
zhu1_Ghi#S42291382|bHLH	bHLH	bHLH	datfpep	4e-07	0	-0.643856	-0.494109	0.871844	1.71746	1.1487	0.724962	0.40677	1.33506	10.5	11.47	8.48	18.06	13.98	55.6	30.48	21.57	22.14	-	-	-	li|1696|AT4G02590.2 | Symbol: None | similar to basic helix-loop-helix (bHLH) family protein [Arabidopsis thaliana] (TAIR:At1g03040.1); similar to bHLH transcription factor PTF1-like protein [Oryza sativa (japonica cultivar-group)] (GB:BAD29274.1); contains InterPro domain Basic helix-loop-helix dimerization domain bHLH (InterPro:IPR001092) | chr4:1137508-1140490 REVERSE | Aliases: T10P11.13, T10…
zhu1_Ghi#S42280798|bHLH	bHLH	bHLH	datfpep	3e-35	0	0.38109	-0.558368	-7.74819	1.11599	-1.94084	4.47158	5.16245	4.76109	8.62	9.23	14.61	17.47	14.52	15.24	7.9	9.83	25.79	-	GO:0016787//hydrolase activity	-	li|1959|AT5G65640.1 | Symbol: None | basic helix-loop-helix (bHLH) family protein | chr5:26254285-26256310 FORWARD | Aliases: K21L13.16, K21L13_16
zhu1_Ghi#S42296791|bHLH	bHLH	bHLH	datfpep	2e-08	0	1.49	1.03256	0.311529	0.849265	1.10252	1.11433	1.15512	0.756155	14.27	2.24	0.88	2.91	0.01	0.01	0.01	0.01	0.01	-	-	-	li|1510|AT4G12020.1 | Symbol: WRKY19 | protein kinase family protein, similar to mitogen-activated protein kinase (Arabidopsis thaliana) GI:1255448; contains Pfam profiles PF02671: Paired amphipathic helix repeat, PF03106: WRKY DNA-binding domain, PF00560: Leucine Rich Repeat, PF00069: Protein kinase domain, PF00931: NB-ARC domain | chr4:7201650-7208760 FORWARD | Aliases: ATWRKY19, F16J13.90, F16…
zhu1_Ghi#S28699127|bHLH	bHLH	bHLH	datfpep	5e-12	0	0.946743	0.457494	-2.56001	-2.5411	-0.606423	0.587757	0.502842	-1.92394	11.04	0.01	2.05	0.58	0.01	1.69	1.41	1.64	0.84	-	-	-	li|1510|AT4G12020.1 | Symbol: WRKY19 | protein kinase family protein, similar to mitogen-activated protein kinase (Arabidopsis thaliana) GI:1255448; contains Pfam profiles PF02671: Paired amphipathic helix repeat, PF03106: WRKY DNA-binding domain, PF00560: Leucine Rich Repeat, PF00069: Protein kinase domain, PF00931: NB-ARC domain | chr4:7201650-7208760 FORWARD | Aliases: ATWRKY19, F16J13.90, F16…
zhu1_Ghi#S53215140|bHLH	bHLH	bHLH	datfpep	8e-09	0	0.781334	0.379037	-1.41936	0.302086	0.517734	0.470893	0.598563	-1.48881	801.09	420.71	1556.14	4195.52	1920.5	2.82	17.22	31.67	36.72	-	-	-	li|1510|AT4G12020.1 | Symbol: WRKY19 | protein kinase family protein, similar to mitogen-activated protein kinase (Arabidopsis thaliana) GI:1255448; contains Pfam profiles PF02671: Paired amphipathic helix repeat, PF03106: WRKY DNA-binding domain, PF00560: Leucine Rich Repeat, PF00069: Protein kinase domain, PF00931: NB-ARC domain | chr4:7201650-7208760 FORWARD | Aliases: ATWRKY19, F16J13.90, F16…
zhu1_Ghi#S30049773|bHLH	bHLH	bHLH	datfpep	3e-07	0	-0.481614	-0.237039	-2.24286	-3.09611	-0.421002	-2.05203	-2.25456	-1.92501	23.16	34.13	31.86	55.92	80.57	60.68	75.93	61.43	61.94	-	-	-	li|1510|AT4G12020.1 | Symbol: WRKY19 | protein kinase family protein, similar to mitogen-activated protein kinase (Arabidopsis thaliana) GI:1255448; contains Pfam profiles PF02671: Paired amphipathic helix repeat, PF03106: WRKY DNA-binding domain, PF00560: Leucine Rich Repeat, PF00069: Protein kinase domain, PF00931: NB-ARC domain | chr4:7201650-7208760 FORWARD | Aliases: ATWRKY19, F16J13.90, F16…
zhu1_Ghi#S42307430|bHLH	bHLH	bHLH	datfpep	1e-11	0	-1.58114	-4.09899	-2.37355	-2.78363	-0.65153	-4.75107	-4.77706	-1.16396	177.72	96.51	81.84	82.13	30.97	38.1	37.26	40.14	37.84	-	GO:0003676//nucleic acid binding;GO:0046914//transition metal ion binding	-	li|1510|AT4G12020.1 | Symbol: WRKY19 | protein kinase family protein, similar to mitogen-activated protein kinase (Arabidopsis thaliana) GI:1255448; contains Pfam profiles PF02671: Paired amphipathic helix repeat, PF03106: WRKY DNA-binding domain, PF00560: Leucine Rich Repeat, PF00069: Protein kinase domain, PF00931: NB-ARC domain | chr4:7201650-7208760 FORWARD | Aliases: ATWRKY19, F16J13.90, F16…
zhu1_Ghi#S30065786|bHLH	bHLH	bHLH	datfpep	2e-06	0	-0.991387	-0.835268	-0.0872469	0.199755	-0.242108	0.946316	1.25509	2.52108	14	5.04	1.46	25.92	35.08	15.81	3.95	1.09	15.98	GO:0048500//signal recognition particle	GO:0003723//RNA binding	GO:0006448//regulation of translational elongation;GO:0006613//cotranslational protein targeting to membrane	li|1510|AT4G12020.1 | Symbol: WRKY19 | protein kinase family protein, similar to mitogen-activated protein kinase (Arabidopsis thaliana) GI:1255448; contains Pfam profiles PF02671: Paired amphipathic helix repeat, PF03106: WRKY DNA-binding domain, PF00560: Leucine Rich Repeat, PF00069: Protein kinase domain, PF00931: NB-ARC domain | chr4:7201650-7208760 FORWARD | Aliases: ATWRKY19, F16J13.90, F16…
zhu1_Ghi#S42299756|bHLH	bHLH	bHLH	datfpep	2e-07	0	-1.94352	1.70322	1.67413	0.431023	2.14697	0.833336	0.50557	-0.405691	10.23	1.96	6.14	0.01	0.01	1.41	0.85	1.37	0.84	GO:0009526//plastid envelope	GO:0004702//receptor signaling protein serine/threonine kinase activity;GO:0032559//adenyl ribonucleotide binding	GO:0006464//protein modification process	li|1510|AT4G12020.1 | Symbol: WRKY19 | protein kinase family protein, similar to mitogen-activated protein kinase (Arabidopsis thaliana) GI:1255448; contains Pfam profiles PF02671: Paired amphipathic helix repeat, PF03106: WRKY DNA-binding domain, PF00560: Leucine Rich Repeat, PF00069: Protein kinase domain, PF00931: NB-ARC domain | chr4:7201650-7208760 FORWARD | Aliases: ATWRKY19, F16J13.90, F16…
zhu1_Ghi#S28642537|bHLH	bHLH	bHLH	datfpep	1e-43	0	0.119125	-1.53471	-0.217733	-1.43588	-10.2107	-10.2107	-10.2107	-10.2107	58.43	11.47	5.55	11.94	6.3	1.69	1.69	0.01	0.01	GO:0016020//membrane	GO:0043168	GO:0007154//cell communication	li|806|AT2G40200.1 | Symbol: None | basic helix-loop-helix (bHLH) family protein, contains Pfam profile: PF00010 helix-loop-helix DNA-binding domain | chr2:16798176-16799168 FORWARD | Aliases: T7M7.8, T7M7_8
zhu1_Ghi#S42294035|bHLH	bHLH	bHLH	datfpep	7e-10	0	2.99329	2.27695	0.790937	1.07311	-0.382087	0.861425	1.63641	0.795059	61.66	79.72	29.81	115.62	189.64	7.34	63.23	41.5	86.05	-	-	-	li|1510|AT4G12020.1 | Symbol: WRKY19 | protein kinase family protein, similar to mitogen-activated protein kinase (Arabidopsis thaliana) GI:1255448; contains Pfam profiles PF02671: Paired amphipathic helix repeat, PF03106: WRKY DNA-binding domain, PF00560: Leucine Rich Repeat, PF00069: Protein kinase domain, PF00931: NB-ARC domain | chr4:7201650-7208760 FORWARD | Aliases: ATWRKY19, F16J13.90, F16…
zhu1_Ghi#S42277587|bHLH	bHLH	bHLH	datfpep	2e-09	0	1.09961	0.585722	-1.53457	0.143087	-1.39917	2.44945	2.71769	1.4099	101.79	79.72	55.83	295.6	117.29	377.09	102.18	72.35	162.29	GO:0043232;GO:0030312//external encapsulating structure;GO:0031981//nuclear lumen	GO:0003676//nucleic acid binding	GO:0006950//response to stress;GO:0051707//response to other organism;GO:0009292//genetic transfer	li|1510|AT4G12020.1 | Symbol: WRKY19 | protein kinase family protein, similar to mitogen-activated protein kinase (Arabidopsis thaliana) GI:1255448; contains Pfam profiles PF02671: Paired amphipathic helix repeat, PF03106: WRKY DNA-binding domain, PF00560: Leucine Rich Repeat, PF00069: Protein kinase domain, PF00931: NB-ARC domain | chr4:7201650-7208760 FORWARD | Aliases: ATWRKY19, F16J13.90, F16…
zhu1_Ghi#S42301434|bHLH	bHLH	bHLH	datfpep	8e-10	0	-0.578336	-2.15604	-4.47995	-2.19201	-1.85119	0.149211	-0.299083	-0.503608	8.62	12.59	18.12	22.72	29.05	19.48	19.19	16.93	7.29	-	-	-	li|1510|AT4G12020.1 | Symbol: WRKY19 | protein kinase family protein, similar to mitogen-activated protein kinase (Arabidopsis thaliana) GI:1255448; contains Pfam profiles PF02671: Paired amphipathic helix repeat, PF03106: WRKY DNA-binding domain, PF00560: Leucine Rich Repeat, PF00069: Protein kinase domain, PF00931: NB-ARC domain | chr4:7201650-7208760 FORWARD | Aliases: ATWRKY19, F16J13.90, F16…
zhu1_Ghi#S46932577|bHLH	bHLH	bHLH	datfpep	5e-06	0	1.87859	0.224746	-0.417788	1.94003	3.38996	4.59659	4.6236	4.36897	19.12	17.06	25.14	20.97	38.09	8.75	5.93	4.91	14.86	GO:0043231//intracellular membrane-bounded organelle	GO:0046872//metal ion binding;GO:0016778;GO:0032559//adenyl ribonucleotide binding	GO:0009117//nucleotide metabolic process	li|1510|AT4G12020.1 | Symbol: WRKY19 | protein kinase family protein, similar to mitogen-activated protein kinase (Arabidopsis thaliana) GI:1255448; contains Pfam profiles PF02671: Paired amphipathic helix repeat, PF03106: WRKY DNA-binding domain, PF00560: Leucine Rich Repeat, PF00069: Protein kinase domain, PF00931: NB-ARC domain | chr4:7201650-7208760 FORWARD | Aliases: ATWRKY19, F16J13.90, F16…
zhu1_Ghi#S28710495|bHLH	bHLH	bHLH	datfpep	1e-13	0	-1.14596	-2.62921	-3.28937	-1.09178	-0.144843	-0.780034	-1.43759	-1.10425	0.01	3.92	6.14	4.08	12.33	0.01	75.08	78.91	42.04	-	-	GO:0006350//transcription	li|1510|AT4G12020.1 | Symbol: WRKY19 | protein kinase family protein, similar to mitogen-activated protein kinase (Arabidopsis thaliana) GI:1255448; contains Pfam profiles PF02671: Paired amphipathic helix repeat, PF03106: WRKY DNA-binding domain, PF00560: Leucine Rich Repeat, PF00069: Protein kinase domain, PF00931: NB-ARC domain | chr4:7201650-7208760 FORWARD | Aliases: ATWRKY19, F16J13.90, F16…
zhu1_Ghi#S42347713|bHLH	bHLH	bHLH	datfpep	4e-13	0	-0.178337	-0.163679	0.469819	0.178745	-1.76614	-3.67217	-3.72417	-2.1592	3.77	3.64	26.6	13.11	74.54	2.82	40.08	54.33	12.89	GO:0016020//membrane	GO:0015103//inorganic anion transmembrane transporter activity	GO:0006950//response to stress;GO:0015698//inorganic anion transport	li|298|AT1G69010.1 | Symbol: None | basic helix-loop-helix (bHLH) family protein, contains Pfam profile: PF00010 helix-loop-helix DNA-binding domain | chr1:25945374-25947495 FORWARD | Aliases: T6L1.19, T6L1_19
zhu1_Ghi#S42294828|bHLH	bHLH	bHLH	datfpep	5e-09	0	0.563165	0.394952	-1.9184	-3.88503	0.0844125	2.85249	2.39574	-0.205032	4.85	6.15	9.35	6.7	4.11	14.11	21.17	15.56	5.33	-	-	-	li|1667|AT4G36540.2 | Symbol: None | basic helix-loop-helix (bHLH) family protein, contains Pfam domain, PF00010: Helix-loop-helix DNA-binding domain | chr4:17243586-17245299 FORWARD | Aliases: AP22.3, AP22_3
zhu1_Ghi#S33800124|bHLH	bHLH	bHLH	datfpep	3e-09	0	-2.38388	-0.736496	-9.99859	-9.99859	-2.85904	-3.5892	-2.90056	-3.60627	56.55	80	22.21	3.49	0.01	17.5	333.92	245.19	37	-	GO:0046872//metal ion binding	-	li|1510|AT4G12020.1 | Symbol: WRKY19 | protein kinase family protein, similar to mitogen-activated protein kinase (Arabidopsis thaliana) GI:1255448; contains Pfam profiles PF02671: Paired amphipathic helix repeat, PF03106: WRKY DNA-binding domain, PF00560: Leucine Rich Repeat, PF00069: Protein kinase domain, PF00931: NB-ARC domain | chr4:7201650-7208760 FORWARD | Aliases: ATWRKY19, F16J13.90, F16…
zhu1_Ghi#S42308429|bHLH	bHLH	bHLH	datfpep	1e-10	0	1.06989	0.660205	-0.410774	-0.0728366	-0.649252	-1.86982	-0.74944	-2.00817	11.31	21.26	16.66	21.26	2.74	13.27	13.27	16.11	10.93	-	-	-	li|1510|AT4G12020.1 | Symbol: WRKY19 | protein kinase family protein, similar to mitogen-activated protein kinase (Arabidopsis thaliana) GI:1255448; contains Pfam profiles PF02671: Paired amphipathic helix repeat, PF03106: WRKY DNA-binding domain, PF00560: Leucine Rich Repeat, PF00069: Protein kinase domain, PF00931: NB-ARC domain | chr4:7201650-7208760 FORWARD | Aliases: ATWRKY19, F16J13.90, F16…
zhu1_Ghi#S42356881|bHLH	bHLH	bHLH	datfpep	1e-10	0	-1.3555	0.0644081	0.573943	-0.157749	0.56666	1.1328	0.727596	0.312162	12.39	10.63	19.29	24.46	13.43	9.6	18.06	18.84	31.95	GO:0005911//cell-cell junction	-	GO:0010496	li|1667|AT4G36540.2 | Symbol: None | basic helix-loop-helix (bHLH) family protein, contains Pfam domain, PF00010: Helix-loop-helix DNA-binding domain | chr4:17243586-17245299 FORWARD | Aliases: AP22.3, AP22_3
zhu1_Ghi#S42302239|bHLH	bHLH	bHLH	datfpep	6e-12	0	-0.849291	-1.78581	-1.93852	-1.66227	-1.43301	-1.70229	-1.28387	-1.47861	16.43	3.08	2.34	3.2	9.32	3.1	6.21	5.73	7.57	GO:0043231//intracellular membrane-bounded organelle;GO:0016020//membrane	GO:0016491//oxidoreductase activity	GO:0015698//inorganic anion transport;GO:0048193//Golgi vesicle transport;GO:0009267//cellular response to starvation	li|287|AT1G68920.3 | Symbol: None | similar to basic helix-loop-helix (bHLH) family protein [Arabidopsis thaliana] (TAIR:At1g26260.1); similar to basic helix-loop-helix (bHLH) family protein [Arabidopsis thaliana] (TAIR:At1g26260.2); similar to hypothetical protein [Oryza sativa (japonica cultivar-group)] (GB:NP_910691.1); similar to putative TA1 protein [Oryza sativa (japonica cultivar-group)] (…
zhu1_Ghi#S28710377|bHLH	bHLH	bHLH	datfpep	3e-12	0	2.44594	1.56748	1.67208	0.924932	-1.68388	0.107432	0.538847	1.17057	16.96	92.31	78.63	13.69	5.21	0.01	1.41	3.28	1.4	-	GO:0016740//transferase activity	-	li|1510|AT4G12020.1 | Symbol: WRKY19 | protein kinase family protein, similar to mitogen-activated protein kinase (Arabidopsis thaliana) GI:1255448; contains Pfam profiles PF02671: Paired amphipathic helix repeat, PF03106: WRKY DNA-binding domain, PF00560: Leucine Rich Repeat, PF00069: Protein kinase domain, PF00931: NB-ARC domain | chr4:7201650-7208760 FORWARD | Aliases: ATWRKY19, F16J13.90, F16…
zhu1_Ghi#S42329298|bHLH	bHLH	bHLH	datfpep	6e-07	0	0.595817	0.715374	0.107854	-1.66203	0.298411	-0.697035	-0.789956	-2.0785	41.74	10.35	6.14	2.62	23.02	1.13	0.01	2.18	2.24	GO:0005618//cell wall	-	GO:0000902//cell morphogenesis;GO:0009827//plant-type cell wall modification	li|606|AT2G24260.1 | Symbol: None | basic helix-loop-helix (bHLH) family protein, contains Pfam profile: PF00010 helix-loop-helix DNA-binding domain | chr2:10326417-10329296 REVERSE | Aliases: F27D4.17, F27D4_17
zhu1_Ghi#S42317904|bHLH	bHLH	bHLH	datfpep	4e-56	0	-0.148404	-0.544291	-0.434441	-2.90056	-2.17841	-1.7867	-2.05901	-0.145281	12.66	57.34	52.61	2.91	3.84	137.18	69.72	63.07	11.21	-	-	-	li|1938|AT5G54680.1 | Symbol: None | basic helix-loop-helix (bHLH) family protein, similar to unknown protein (pir :B71406) | chr5:22234286-22236830 FORWARD | Aliases: K5F14.2, K5F14_2
zhu1_Ghi#S42301294|bHLH	bHLH	bHLH	datfpep	2e-13	0	-1.06579	-2.06355	-3.20464	-10.3945	-3.25491	-4.58711	-2.81703	-2.77975	67.05	22.1	54.66	38.44	1.64	300.6	46.86	49.42	65.59	GO:0031224//intrinsic to membrane	-	-	li|1510|AT4G12020.1 | Symbol: WRKY19 | protein kinase family protein, similar to mitogen-activated protein kinase (Arabidopsis thaliana) GI:1255448; contains Pfam profiles PF02671: Paired amphipathic helix repeat, PF03106: WRKY DNA-binding domain, PF00560: Leucine Rich Repeat, PF00069: Protein kinase domain, PF00931: NB-ARC domain | chr4:7201650-7208760 FORWARD | Aliases: ATWRKY19, F16J13.90, F16…
zhu1_Ghi#S42301123|bHLH	bHLH	bHLH	datfpep	7e-07	0	-3.04057	-2.50412	-3.69592	-4.06949	-2.34013	-4.61697	-3.15987	-3.51006	0.54	0.01	11.98	8.45	9.59	503.54	7.34	8.19	4.76	GO:0044424//intracellular part	GO:0046872//metal ion binding;GO:0016728	GO:0006259//DNA metabolic process;GO:0032501//multicellular organismal process;GO:0007049//cell cycle;GO:0008219//cell death;GO:0009132//nucleoside diphosphate metabolic process	li|1510|AT4G12020.1 | Symbol: WRKY19 | protein kinase family protein, similar to mitogen-activated protein kinase (Arabidopsis thaliana) GI:1255448; contains Pfam profiles PF02671: Paired amphipathic helix repeat, PF03106: WRKY DNA-binding domain, PF00560: Leucine Rich Repeat, PF00069: Protein kinase domain, PF00931: NB-ARC domain | chr4:7201650-7208760 FORWARD | Aliases: ATWRKY19, F16J13.90, F16…
zhu1_Ghi#S42285798|bHLH	bHLH	bHLH	datfpep	1e-09	0	-1.36871	-2.34006	-1.45821	-2.17041	-4.71218	-5.725	-5.751	-5.725	33.12	52.87	49.69	3.49	0.55	26.53	37.54	41.5	5.61	GO:0043231//intracellular membrane-bounded organelle	GO:0003676//nucleic acid binding	-	li|1510|AT4G12020.1 | Symbol: WRKY19 | protein kinase family protein, similar to mitogen-activated protein kinase (Arabidopsis thaliana) GI:1255448; contains Pfam profiles PF02671: Paired amphipathic helix repeat, PF03106: WRKY DNA-binding domain, PF00560: Leucine Rich Repeat, PF00069: Protein kinase domain, PF00931: NB-ARC domain | chr4:7201650-7208760 FORWARD | Aliases: ATWRKY19, F16J13.90, F16…
zhu1_Ghi#S42275530|bHLH	bHLH	bHLH	datfpep	9e-50	0	2.23509	2.38071	-0.0921574	-8.65821	-2.24882	-2.85086	-8.65821	-8.65821	6.19	8.95	4.97	9.32	21.1	15.24	10.16	10.92	8.41	-	-	-	li|304|AT1G68810.1 | Symbol: None | basic helix-loop-helix (bHLH) family protein, contains Pfam profile: PF00010 helix-loop-helix DNA-binding domain | chr1:25864786-25866742 FORWARD | Aliases: T6L1.1, T6L1_1
zhu1_Ghi#S42311107|bHLH	bHLH	bHLH	datfpep	2e-09	0	-0.817136	0.660911	1.51335	3.67548	-0.220769	1.65318	0.952938	1.05967	8.62	6.71	7.6	26.21	37.27	20.89	10.16	10.65	51.29	GO:0043231//intracellular membrane-bounded organelle	GO:0004175//endopeptidase activity	GO:0019538//protein metabolic process	li|1891|AT5G37800.1 | Symbol: None | basic helix-loop-helix (bHLH) family protein, contains Pfam profile: PF00010 helix-loop-helix DNA-binding domain | chr5:15053427-15054804 FORWARD | Aliases: K22F20.8, K22F20_8
zhu1_Ghi#S42315566|bHLH	bHLH	bHLH	datfpep	3e-11	0	-0.9454	-1.33487	-2.41779	-0.545824	-1.3091	-1.0482	-1.59323	-1.8365	16.96	26.85	14.91	5.82	11.78	18.63	26.53	21.84	8.13	-	-	-	li|1510|AT4G12020.1 | Symbol: WRKY19 | protein kinase family protein, similar to mitogen-activated protein kinase (Arabidopsis thaliana) GI:1255448; contains Pfam profiles PF02671: Paired amphipathic helix repeat, PF03106: WRKY DNA-binding domain, PF00560: Leucine Rich Repeat, PF00069: Protein kinase domain, PF00931: NB-ARC domain | chr4:7201650-7208760 FORWARD | Aliases: ATWRKY19, F16J13.90, F16…
zhu1_Ghi#S42314481|bHLH	bHLH	bHLH	datfpep	2e-06	0	0.942613	1.17587	0.405967	-0.97477	0.382782	-1.93197	-1.7475	-1.80485	11.58	3.08	1.75	3.49	7.13	6.77	1.41	1.64	9.53	GO:0043231//intracellular membrane-bounded organelle	-	-	li|2264|AT5G43175.1 | Symbol: None | basic helix-loop-helix (bHLH) family protein, contains Pfam profile: PF00010 helix-loop-helix DNA-binding domain | chr5:17351489-17352462 FORWARD | Aliases: None
zhu1_Ghi#S28710578|bHLH	bHLH	bHLH	datfpep	1e-161	0	-2.94371	-2.22975	1.8016	1.98944	-2.41631	-2.93271	-2.08675	0.625525	5.65	0.56	2.63	6.12	13.43	32.46	28.79	20.2	28.31	-	-	-	li|2111|AT5G41315.1 | Symbol: GL3 | basic helix-loop-helix (bHLH) family protein, contains Pfam profile: PF00010 helix-loop-helix DNA-binding domain ;annotation temporarily based on supporting cDNA gi:17224394:gb:AF246291.1:AF246291 | chr5:16546685-16550094 FORWARD | Aliases: GLABRA 3, GLABROUS3, MYC6.2
zhu1_Ghi#S33824889|bHLH	bHLH	bHLH	datfpep	3e-06	0	-1.40332	-1.43588	-10.2107	-4.42931	-10.2107	-10.2107	-10.2107	-10.2107	14.27	0.84	1.75	2.33	5.48	2.82	6.49	5.19	12.89	-	GO:0016491//oxidoreductase activity;GO:0046914//transition metal ion binding	GO:0008152//metabolic process	li|1129|AT3G21330.1 | Symbol: None | basic helix-loop-helix (bHLH) family protein, contains Pfam profile: PF00010 helix-loop-helix DNA-binding domain | chr3:7507246-7509181 FORWARD | Aliases: MHC9.1
zhu1_Ghi#S42286387|bHLH	bHLH	bHLH	datfpep	6e-10	0	-0.902598	-0.60753	-1.66724	-1.45614	-1.8283	-2.04384	-1.55371	-1.79878	2.96	15.11	12.28	10.78	2.74	36.41	11.57	8.19	5.89	GO:0043231//intracellular membrane-bounded organelle	GO:0030528//transcription regulator activity;GO:0042802//identical protein binding	GO:0009888//tissue development;GO:0010468//regulation of gene expression;GO:0010015//root morphogenesis	li|1510|AT4G12020.1 | Symbol: WRKY19 | protein kinase family protein, similar to mitogen-activated protein kinase (Arabidopsis thaliana) GI:1255448; contains Pfam profiles PF02671: Paired amphipathic helix repeat, PF03106: WRKY DNA-binding domain, PF00560: Leucine Rich Repeat, PF00069: Protein kinase domain, PF00931: NB-ARC domain | chr4:7201650-7208760 FORWARD | Aliases: ATWRKY19, F16J13.90, F16…
zhu1_Ghi#S33816776|bHLH	bHLH	bHLH	datfpep	3e-06	0	1.90651	0.787585	-1.7918	-0.207603	-3.17493	1.16759	1.14037	0.234748	190.92	168.95	240.55	104.26	85.5	0.85	2.26	3	2.8	-	-	-	li|95|AT1G09530.2 | Symbol: PIF3 | phytochrome interacting factor 3 (PIF3), identical to phytochrome interacting factor 3 (PIF3) GI:3929585 from (Arabidopsis thaliana) | chr1:3076604-3079541 FORWARD | Aliases: F14J9.19, F14J9_19, PAP3, PHOTOCURRENT 1, PHYTOCHROME INTERACTING FACTOR 3, PHYTOCHROME ASSOCIATED PROTEIN 3, POC1
zhu1_Ghi#S42301276|bHLH	bHLH	bHLH	datfpep	3e-31	0	-0.916229	-1.00161	-1.03855	-0.574022	0.412759	-1.02105	-0.765642	-1.72789	1.62	1.4	2.92	1.46	1.1	29.92	7.62	5.73	10.65	GO:0043231//intracellular membrane-bounded organelle	GO:0042623//ATPase activity, coupled;GO:0032559//adenyl ribonucleotide binding;GO:0043566//structure-specific DNA binding	GO:0031668//cellular response to extracellular stimulus;GO:0006259//DNA metabolic process;GO:0033554//cellular response to stress	li|298|AT1G69010.1 | Symbol: None | basic helix-loop-helix (bHLH) family protein, contains Pfam profile: PF00010 helix-loop-helix DNA-binding domain | chr1:25945374-25947495 FORWARD | Aliases: T6L1.19, T6L1_19
zhu1_Ghi#S42358572|bHLH	bHLH	bHLH	datfpep	1e-36	0	1.43735	-0.144793	-1.47273	-5.36202	-11.1434	-11.1434	-11.1434	-11.1434	43.08	59.86	38.58	60.87	58.92	40.64	75.65	99.39	64.19	GO:0043231//intracellular membrane-bounded organelle	GO:0008135//translation factor activity, nucleic acid binding	GO:0006413//translational initiation	li|806|AT2G40200.1 | Symbol: None | basic helix-loop-helix (bHLH) family protein, contains Pfam profile: PF00010 helix-loop-helix DNA-binding domain | chr2:16798176-16799168 FORWARD | Aliases: T7M7.8, T7M7_8
zhu1_Ghi#S42360051|bHLH	bHLH	bHLH	datfpep	3e-21	0	0.473454	-0.239383	0.11456	4.53003	-7.91886	3.80693	4.15595	4.17554	14.54	23.78	24.55	10.78	2.47	1.69	1.98	0.55	0.84	GO:0015934//large ribosomal subunit;GO:0016020//membrane;GO:0009536//plastid;GO:0031981//nuclear lumen	GO:0005488//binding;GO:0005198//structural molecule activity	GO:0010467//gene expression	li|1959|AT5G65640.1 | Symbol: None | basic helix-loop-helix (bHLH) family protein | chr5:26254285-26256310 FORWARD | Aliases: K21L13.16, K21L13_16
zhu1_Ghi#S28672274|bHLH	bHLH	bHLH	atprotf	2e-06	0	-2.79107	-2.46914	-0.735478	1.72621	-9.92035	-4.113	-9.92035	-0.467082	21	74.13	53.78	13.69	9.04	13.27	18.91	21.3	7.85	GO:0031461//cullin-RING ubiquitin ligase complex	GO:0005488//binding;GO:0004871//signal transducer activity;GO:0004468//lysine N-acetyltransferase activity	GO:0006605//protein targeting	1483|Aly027950|Arabidopsis_lyrata|bHLH|fgenesh1_pm.C_scaffold_1001 571
zhu1_Ghi#S42320143|bHLH	bHLH	bHLH	atprotf	9e-33	0	1.15966	2.01527	2.3967	3.3096	5.04579	3.07203	2.8601	3.13715	36.62	50.91	37.41	16.02	0.55	0.01	0.56	3.28	1.12	-	-	-	1483|Aly027950|Arabidopsis_lyrata|bHLH|fgenesh1_pm.C_scaffold_1001 571
zhu1_Ghi#S42279976|bHLH	bHLH	bHLH	atprotf	2e-21	0	2.35183	2.05264	1.86469	-0.111421	3.62067	1.96672	1.46827	0.99267	10.5	10.91	10.23	6.7	2.74	7.62	3.39	7.65	3.08	-	-	-	933|Aly016856|Arabidopsis_lyrata|bHLH|Al_scaffold_0004_1585
zhu1_Ghi#S42325257|bHLH	bHLH	bHLH	atprotf	3e-08	0	-1.28067	-2.92333	-2.44852	-0.664849	-4.41527	-3.01307	-3.36325	-0.857029	6.19	5.31	12.57	2.91	4.66	7.9	20.61	22.12	12.05	GO:0015935//small ribosomal subunit;GO:0030312//external encapsulating structure	-	GO:0010467//gene expression	1483|Aly027950|Arabidopsis_lyrata|bHLH|fgenesh1_pm.C_scaffold_1001 571
zhu1_Ghi#S42355247|bHLH	bHLH	bHLH	atprotf	7e-15	0	-1.33603	-0.104464	-1.82146	-1.3686	-10.1434	-2.7425	-2.78583	-2.33603	11.58	2.52	9.65	6.99	4.93	3.95	6.21	5.46	3.08	-	-	-	1483|Aly027950|Arabidopsis_lyrata|bHLH|fgenesh1_pm.C_scaffold_1001 571
zhu1_Ghi#S33816134|bHLH	bHLH	bHLH	atprotf	3e-10	0	-0.0793156	0.584963	0.548813	1.39681	-0.627315	-0.850519	-0.819613	0.0141058	20.2	7.27	11.4	8.74	2.19	27.94	56.74	37.68	12.33	-	-	-	1483|Aly027950|Arabidopsis_lyrata|bHLH|fgenesh1_pm.C_scaffold_10 01571
zhu1_Ghi#S42305575|bHLH	bHLH	bHLH	atprotf	9e-17	0	-0.323584	-0.383416	-1.53368	-2.29312	-1.6881	-2.37303	-2.6371	-2.98608	26.66	7.55	11.11	18.64	57.28	59.27	12.14	14.47	13.45	GO:0043231//intracellular membrane-bounded organelle;GO:0044427//chromosomal part	GO:0046914//transition metal ion binding;GO:0005515//protein binding;GO:0000166//nucleotide binding;GO:0019787//small conjugating protein ligase activity;GO:0003690//double-stranded DNA binding	GO:0006346//methylation-dependent chromatin silencing;GO:0031055//chromatin remodeling at centromere;GO:0003006//reproductive developmental process;GO:0032776//DNA methylation on cytosine;GO:0032446//protein modification by small protein conjugation	1264|Aly023300|Arabidopsis_lyrata|bHLH|fgenesh2_kg.1__3161__AT1G 29950.1
zhu1_Ghi#S28635102|bHLH	bHLH	bHLH	atprotf	6e-09	0	-0.588719	-0.355544	-10.3945	-10.3945	-3.98507	-3.98507	-2.30171	-10.3945	1.08	22.94	16.08	5.53	0.01	0.01	0.85	0.55	0.01	-	GO:0061135	-	1483|Aly027950|Arabidopsis_lyrata|bHLH|fgenesh1_pm.C_scaffold_1001 571
zhu1_Ghi#S42279739|bHLH	bHLH	bHLH	atprotf	3e-26	0	-10.2432	-1.05088	-0.918993	-1.00716	3.89542	0.552866	0.572209	0.237616	10.23	16.22	13.45	2.33	1.37	0.01	0.01	0.01	0.01	-	-	-	1483|Aly027950|Arabidopsis_lyrata|bHLH|fgenesh1_pm.C_scaffold_1001 571
zhu1_Ghi#S28693416|bHLH	bHLH	bHLH	atprotf	1e-17	0	2.55423	1.84558	-1.56667	-9.75154	-0.685455	0.974674	1.32327	-0.54942	42.81	36.36	78.92	116.2	70.7	58.14	116.58	132.7	96.98	GO:0005840//ribosome;GO:0009532//plastid stroma;GO:0009526//plastid envelope;GO:0009534//chloroplast thylakoid;GO:0005576//extracellular region;GO:0044436	GO:0005488//binding;GO:0016859//cis-trans isomerase activity	GO:0006952//defense response;GO:0000097//sulfur amino acid biosynthetic process;GO:0044267//cellular protein metabolic process;GO:0009725//response to hormone stimulus;GO:0023060;GO:0009416//response to light stimulus;GO:0009743//response to carbohydrate stimulus;GO:0006605//protein targeting;GO:0006970//response to osmotic stress	1483|Aly027950|Arabidopsis_lyrata|bHLH|fgenesh1_pm.C_scaffold_1001 571
zhu1_Ghi#S42277675|bHLH	bHLH	bHLH	atprotf	1e-09	0	0.927151	0.574962	-1.15661	-0.351836	-1.68519	-2.23359	-1.67999	-2.50254	12.39	10.07	8.48	4.08	16.72	3.1	7.62	7.92	7.29	GO:0034357	-	-	1483|Aly027950|Arabidopsis_lyrata|bHLH|fgenesh1_pm.C_scaffold_10 01571
zhu1_Ghi#S33809371|bHLH	bHLH	bHLH	atprotf	9e-23	0	1.83604	-0.403431	-2.08397	-1.91624	-9.2738	-9.2738	-9.2738	-9.2738	16.7	14.27	16.08	4.95	5.48	19.19	14.68	10.38	8.13	GO:0005838//proteasome regulatory particle;GO:0043231//intracellular membrane-bounded organelle	-	GO:0019941//modification-dependent protein catabolic process	1483|Aly027950|Arabidopsis_lyrata|bHLH|fgenesh1_pm.C_scaffold_1001 571
zhu1_Ghi#S28707450|bHLH	bHLH	bHLH	atprotf	2e-12	0	3.22048	1.53051	1.33258	1.24511	3.00222	5.34971	5.18616	5.18322	7	28.25	70.44	37.57	46.31	18.91	70	65.8	52.13	GO:0044424//intracellular part	GO:0016211//ammonia ligase activity;GO:0032559//adenyl ribonucleotide binding	GO:0006541//glutamine metabolic process;GO:0071941	933|Aly016856|Arabidopsis_lyrata|bHLH|Al_scaffold_0004_1585
zhu1_Ghi#S38766759|bHLH	bHLH	bHLH	atprotf	4e-13	0	-1.38824	-2.1105	-1.01983	-0.652921	-1.16158	-1.29152	-0.763606	0.947649	28.81	13.43	17.24	4.66	0.82	0.01	0.01	0.01	0.01	-	-	-	1483|Aly027950|Arabidopsis_lyrata|bHLH|fgenesh1_pm.C_scaffold_1001 571
zhu1_Ghi#S42325156|bHLH	bHLH	bHLH	atprotf	7e-09	0	-2.10828	-3.43513	-3.12062	-0.420558	-2.2394	-1.57927	-1.62777	-0.942452	5.65	8.67	15.2	16.02	27.68	6.49	4.8	7.65	4.48	-	-	-	1483|Aly027950|Arabidopsis_lyrata|bHLH|fgenesh1_pm.C_scaffold_1001 571
zhu1_Ghi#S43062281|bHLH	bHLH	bHLH	atprotf	9e-36	0	0.816049	1.37542	1.21086	-1.05617	1.12745	0.943059	1.46551	0.0177565	5.39	4.48	11.4	18.93	20.28	0.01	0.01	0.01	0.01	GO:0031410//cytoplasmic vesicle;GO:0043231//intracellular membrane-bounded organelle	GO:0004180//carboxypeptidase activity	GO:0019538//protein metabolic process	933|Aly016856|Arabidopsis_lyrata|bHLH|Al_scaffold_0004_1585
zhu1_Ghi#S42309128|bHLH	bHLH	bHLH	atprotf	3e-17	0	4.29904	4.77747	0.982078	-0.982298	-7.33985	0.289507	-1.55849	0.467505	27.2	9.51	29.81	17.18	43.57	9.6	0.85	3.28	1.4	GO:0005618//cell wall	-	-	1483|Aly027950|Arabidopsis_lyrata|bHLH|fgenesh1_pm.C_scaffold_1001 571
zhu1_Ghi#S42337466|bHLH	bHLH	bHLH	atprotf	7e-08	0	0.0139536	-0.895233	-0.795386	-2.62817	-3.08721	-2.58546	-2.55277	-1.06924	266.85	173.99	111.95	96.98	47.96	167.66	131.54	127.24	93.62	-	GO:0019787//small conjugating protein ligase activity	GO:0070646;GO:0060255	1483|Aly027950|Arabidopsis_lyrata|bHLH|fgenesh1_pm.C_scaffold_10 01571
zhu1_Ghi#S42306040|bHLH	bHLH	bHLH	atprotf	2e-34	0	-0.73154	-0.405235	-0.866596	0.126307	-2.13502	-1.28589	-1.18182	-0.880824	18.04	19.02	19.29	14.27	20.28	39.52	20.89	19.93	26.35	GO:0043231//intracellular membrane-bounded organelle	GO:0030554//adenyl nucleotide binding;GO:0046914//transition metal ion binding;GO:0016627//oxidoreductase activity, acting on the CH-CH group of donors	GO:0006399//tRNA metabolic process	1483|Aly027950|Arabidopsis_lyrata|bHLH|fgenesh1_pm.C_scaffold_1001 571
zhu1_Ghi#S42319047|bHLH	bHLH	bHLH	atprotf	8e-43	0	-1.26718	-1.56989	-2.97945	-3.98237	-1.52666	-1.71885	-1.57429	-2.31419	67.32	27.41	34.78	2.91	3.29	13.83	20.61	27.85	5.05	GO:0031410//cytoplasmic vesicle	-	GO:0009725//response to hormone stimulus;GO:0006972//hyperosmotic response	1459|Aly027444|Arabidopsis_lyrata|bHLH|fgenesh2_kg.3__667__AT3G0 6590.1
zhu1_Ghi#S28710354|bHLH	bHLH	bHLH	atprotf	1e-24	0	-1.05072	1.11835	0.569095	-1.81548	-1.9013	-3.35724	-3.81987	-3.04814	5.92	1.12	0.01	109.8	98.11	23.43	3.67	2.18	167.61	GO:0005576//extracellular region;GO:0009536//plastid	GO:0004175//endopeptidase activity;GO:0005488//binding;GO:0016628//oxidoreductase activity, acting on the CH-CH group of donors, NAD or NADP as acceptor	GO:0019538//protein metabolic process;GO:0006950//response to stress	1483|Aly027950|Arabidopsis_lyrata|bHLH|fgenesh1_pm.C_scaffold_1001 571
zhu1_Ghi#S42282411|bHLH	bHLH	bHLH	atprotf	8e-20	0	-1.86078	-2.29845	-2.41681	-1.90973	-3.61713	-3.26987	-2.87598	-2.66076	0.01	1.12	11.69	29.41	41.93	169.07	296.1	192.22	54.66	-	-	-	1483|Aly027950|Arabidopsis_lyrata|bHLH|fgenesh1_pm.C_scaffold_1001 571
zhu1_Ghi#S33815227|bHLH	bHLH	bHLH	atprotf	7e-20	0	1.15163	0.409183	-0.583538	-0.22534	-2.0936	-0.785856	-1.14184	-1.40916	7	33.57	55.24	23.3	53.71	17.5	30.2	41.23	12.05	GO:0015934//large ribosomal subunit;GO:0031981//nuclear lumen	GO:0005198//structural molecule activity	GO:0010467//gene expression	1483|Aly027950|Arabidopsis_lyrata|bHLH|fgenesh1_pm.C_scaffold_1001 571
zhu1_Ghi#S33803192|bHLH	bHLH	bHLH	atprotf	1e-30	0	-0.394779	-1.01854	-5.41282	-7.66488	-8.03685	-5.04323	-4.35349	-6.63889	12.93	74.13	66.35	110.38	109.34	28.51	185.45	196.31	239.37	GO:0043234//protein complex;GO:0044444//cytoplasmic part	GO:0008443//phosphofructokinase activity;GO:0032559//adenyl ribonucleotide binding	GO:0006007//glucose catabolic process	1459|Aly027444|Arabidopsis_lyrata|bHLH|fgenesh2_kg.3__667__AT3G0 6590.1
zhu1_Ghi#S42294601|bHLH	bHLH	bHLH	atprotf	6e-24	0	-1.40158	-0.707296	-0.694235	-1.5195	-11.8803	-5.06017	-5.11216	-2.67822	48.2	50.35	66.06	85.04	123.87	84.96	67.18	53.52	33.64	-	-	-	1130|Aly020560|Arabidopsis_lyrata|bHLH|scaffold_701344.1
zhu1_Ghi#S42284605|bHLH	bHLH	bHLH	atprotf	4e-31	0	-0.911308	-0.99218	-10.1085	-3.75097	-10.1085	-4.30117	-3.01049	-10.1085	18.31	46.15	25.43	3.79	8.22	9.6	19.76	17.47	6.73	-	GO:0046872//metal ion binding;GO:0003824//catalytic activity	-	1483|Aly027950|Arabidopsis_lyrata|bHLH|fgenesh1_pm.C_scaffold_1001 571
zhu1_Ghi#S42357916|bHLH	bHLH	bHLH	atprotf	2e-09	0	0.724687	0.414948	-1.04011	-1.06472	0.316452	-0.106694	-0.292386	-1.30299	248.81	289.8	342.27	196	138.39	59.56	22.86	28.67	17.1	GO:0009534//chloroplast thylakoid;GO:0009522//photosystem I	-	GO:0044237//cellular metabolic process	1483|Aly027950|Arabidopsis_lyrata|bHLH|fgenesh1_pm.C_scaffold_1001 571
zhu1_Ghi#S42333681|bHLH	bHLH	bHLH	atprotf	9e-16	0	-1.16733	0.622554	-1.04272	-0.0348588	-11.3658	-3.5456	-1.73642	-2.75107	30.7	19.58	21.63	6.7	3.56	29.07	21.73	20.48	9.81	GO:0000325//plant-type vacuole;GO:0031224//intrinsic to membrane	GO:0005488//binding;GO:0015368//calcium:cation antiporter activity	GO:0070838//divalent metal ion transport;GO:0000041//transition metal ion transport	1483|Aly027950|Arabidopsis_lyrata|bHLH|fgenesh1_pm.C_scaffold_1001 571
zhu1_Ghi#S28642270|bHLH	bHLH	bHLH	atprotf	6e-19	0	0.685747	-1.20378	-9.07414	1.3171	-1.67326	3.02093	2.41118	2.43514	30.7	14.55	13.74	3.2	6.3	16.65	13.27	10.65	7.57	-	-	-	1483|Aly027950|Arabidopsis_lyrata|bHLH|fgenesh1_pm.C_scaffold_1001 571
zhu1_Ghi#S42309905|bHLH	bHLH	bHLH	atprotf	9e-08	0	-0.368706	-0.908474	-1.85993	-2.75757	0.944896	-1.46627	-0.631489	-1.4005	4.58	4.76	11.11	50.97	37.54	6.77	4.23	3	14.58	GO:0005618//cell wall;GO:0043231//intracellular membrane-bounded organelle;GO:0016020//membrane;GO:0031410//cytoplasmic vesicle	GO:0008238//exopeptidase activity	GO:0019538//protein metabolic process	1483|Aly027950|Arabidopsis_lyrata|bHLH|fgenesh1_pm.C_scaffold_1001 571
zhu1_Ghi#S42312210|bHLH	bHLH	bHLH	atprotf	3e-41	0	2.69426	3.20221	0.917538	4.52936	2.2338	4.94685	5.20584	3.51307	28.81	12.87	8.77	66.98	53.99	29.35	3.1	2.73	18.22	-	GO:0016741//transferase activity, transferring one-carbon groups	-	1483|Aly027950|Arabidopsis_lyrata|bHLH|fgenesh1_pm.C_scaffold_1001 571
zhu1_Ghi#S42298037|bHLH	bHLH	bHLH	atprotf	9e-15	0	0.489471	1.78468	2.34691	-0.36347	-1.69965	-0.850519	-0.610385	0.670571	7.27	8.67	5.26	8.45	7.13	29.92	17.22	17.47	20.18	-	-	-	1483|Aly027950|Arabidopsis_lyrata|bHLH|fgenesh1_pm.C_scaffold_1001 571
zhu1_Ghi#S42295106|bHLH	bHLH	bHLH	atprotf	2e-13	0	-0.858353	-0.413935	1.35087	-0.292302	0.103367	-2.36626	-3.99274	-2.03278	1.35	2.52	12.57	7.57	57.55	0.01	0.01	0.01	0.01	-	GO:0003824//catalytic activity	GO:0044238//primary metabolic process	1483|Aly027950|Arabidopsis_lyrata|bHLH|fgenesh1_pm.C_scaffold_1001 571
zhu1_Ghi#S45785085|bHLH	bHLH	bHLH	datfpep	1e-59	0	-1.41124	1.00625	-2.27264	-1.94412	-2.16651	-2.16651	-1.44808	-3.49871	4.04	12.03	11.11	2.62	1.92	13.83	24.84	13.92	2.8	GO:0015630//microtubule cytoskeleton;GO:0009534//chloroplast thylakoid;GO:0016020//membrane	GO:0017111//nucleoside-triphosphatase activity;GO:0032561//guanyl ribonucleotide binding;GO:0019901//protein kinase binding	GO:0003002//regionalization;GO:0006897//endocytosis;GO:0003006//reproductive developmental process;GO:0000919//cell plate assembly;GO:0000904//cell morphogenesis involved in differentiation	li|2228|AT5G57150.1 | Symbol: None | basic helix-loop-helix (bHLH) family protein, contains Pfam profile: PF00010 helix-loop-helix DNA-binding domain | chr5:23169545-23172760 FORWARD | Aliases: MUL3.10, MUL3_10
zhu1_Ghi#S28699290|bHLH	bHLH	bHLH	datfpep	1e-07	0	-1.12589	-1.24129	-2.11561	-0.953482	-1.49634	-0.975004	-0.800869	-0.444489	52.78	139.86	116.04	94.94	71.25	70.56	36.41	40.14	33.92	-	GO:0008135//translation factor activity, nucleic acid binding	GO:0006412//translation	li|1594|AT4G38070.1 | Symbol: None | bHLH family protein, contains Pfam profile: PF00010 helix-loop-helix DNA-binding domain; PMID: 12679534; putative bHLH131 transcription factor | chr4:17876529-17882563 FORWARD | Aliases: F20D10.190, F20D10_190
zhu1_Ghi#S42290060|bZIP	bZIP	bZIP	datfpep	6e-40	0	-5.75489	1.43494	6.54375	6.11933	3.58719	-5.75489	0.0264722	3.13993	28.54	5.59	5.85	1.75	8.22	2.54	8.75	10.1	6.45	-	-	-	li|110|AT1G58110.2 | Symbol: None | similar to bZIP family transcription factor [Arabidopsis thaliana] (TAIR:At1g35490.1); similar to putative transcription activator RF2a [Oryza sativa (japonica cultivar-group)] (GB:BAD87301.1); contains InterPro domain Basic-leucine zipper (bZIP) transcription factor (InterPro:IPR004827) | chr1:21519139-21521824 REVERSE | Aliases: T15M6.12
zhu1_Ghi#S42310170|bZIP	bZIP	bZIP	datfpep	2e-83	0	0.562698	0.625291	-1.32617	-0.363779	-3.5892	-2.85904	-1.64104	-2.60627	20.46	4.48	7.89	5.53	16.44	5.08	6.77	3.55	10.93	-	GO:0046872//metal ion binding;GO:0004674//protein serine/threonine kinase activity;GO:0032559//adenyl ribonucleotide binding	GO:0006464//protein modification process	li|984|AT2G16770.1 | Symbol: None | expressed protein | chr2:7286513-7288239 FORWARD | Aliases: T24I21.18, T24I21_18
zhu1_Ghi#S42288649|bZIP	bZIP	bZIP	datfpep	5e-63	0	0.34473	0.327277	-1.62419	-0.0398426	0.191007	-0.23345	-0.342467	-1.38927	19.66	40.84	37.71	4.37	8.22	39.52	26.82	25.67	4.2	GO:0031461//cullin-RING ubiquitin ligase complex;GO:0030120//vesicle coat	GO:0005488//binding;GO:0004683//calmodulin-dependent protein kinase activity	GO:0048193//Golgi vesicle transport;GO:0015031//protein transport	li|659|AT2G35530.1 | Symbol: None | bZIP transcription factor family protein, contains Pfam domain PF00170: bZIP transcription factor; similar to G-Box binding protein 2 (GI:5381313) (Catharanthus roseus). | chr2:14930041-14933652 REVERSE | Aliases: T32F12.9, T32F12_9
zhu1_Ghi#S42361434|bZIP	bZIP	bZIP	datfpep	2e-30	0	-0.139052	-0.600725	-0.276993	1.46041	-0.723141	-0.500748	0.181739	-0.433813	19.12	18.46	14.32	4.08	1.64	1.41	0.01	0.55	0.01	-	-	-	li|1499|AT4G34000.3 | Symbol: ABF3 | similar to ABA-responsive element-binding protein 2 (AREB2) [Arabidopsis thaliana] (TAIR:At3g19290.1); similar to AREB-like protein [Lycopersicon esculentum] (GB:AAS20434.1); contains InterPro domain Basic-leucine zipper (bZIP) transcription factor (InterPro:IPR004827) | chr4:16295436-16298392 FORWARD | Aliases: ABSCISIC ACID RESPONSIVE ELEMENTS BINDING FACTOR…
zhu1_Ghi#S33793690|bZIP	bZIP	bZIP	datfpep	3e-74	0	-1.14451	-0.316694	-1.82258	-0.499009	1.69487	0.867034	0.706344	1.14932	37.97	2.8	10.81	2.33	8.77	0.01	0.01	0.01	0.01	-	-	-	li|2221|AT5G06950.3 | Symbol: AHBP 1B | similar to bZIP family transcription factor [Arabidopsis thaliana] (TAIR:At3g12250.1); similar to bZIP family transcription factor [Arabidopsis thaliana] (TAIR:At3g12250.2); similar to TGA-type basic leucine zipper protein TGA2.1 [Phaseolus vulgaris] (GB:AAK84889.1); contains InterPro domain Basic-leucine zipper (bZIP) transcription factor (InterPro:IPR0048…
zhu1_Ghi#S42306028|bZIP	bZIP	bZIP	datfpep	7e-28	0	-0.771068	-1.33948	0.430546	-0.0741307	-3.45149	-2.14649	-1.94369	-1.07355	80.78	59.3	51.73	26.5	26.03	5.65	6.77	6.83	7.57	GO:0016020//membrane	GO:0022892	GO:0015031//protein transport	li|152|AT1G75390.1 | Symbol: None | bZIP transcription factor family protein, contains Pfam profile: PF00170 bZIP transcription factor | chr1:28295426-28296669 FORWARD | Aliases: F1B16.8, F1B16_8
zhu1_Ghi#S42289152|bZIP	bZIP	bZIP	datfpep	5e-36	0	-2.75107	-10.1434	-10.1434	-2.3686	-10.1434	-2.51403	-1.91456	-1.8766	14.81	13.43	26.6	2.62	0.01	60.4	35.85	44.23	7.85	-	GO:0003676//nucleic acid binding	-	li|1853|AT5G51190.1 | Symbol: None | encodes a member of the ERF (ethylene response factor) subfamily B-3 of ERF/AP2 transcription factor family. The protein contains one AP2 domain. There are 18 members in this subfamily including ATERF-1, ATERF-2, AND ATERF-5. | chr5:20817810-20818642 REVERSE | Aliases: MWD22.13, MWD22_13
zhu1_Ghi#S42303471|bZIP	bZIP	bZIP	datfpep	3e-59	0	-1.38388	0.330084	-3.14061	-3.64104	-1.37288	-0.00990574	-0.767369	-1.60627	0.54	0.01	1.46	50.38	37.54	6.49	0.01	0.55	4.76	GO:0043231//intracellular membrane-bounded organelle	GO:0003677//DNA binding	-	li|776|AT2G46270.1 | Symbol: GBF3 | G-box binding factor 3 (GBF3), identical to G-box binding factor 3 (GBF3) SP:P42776 from (Arabidopsis thaliana); contains Pfam profile: PF00170 bZIP transcription factor | chr2:19007264-19010476 FORWARD | Aliases: BZIP TRANSCRIPTION FACTOR, G BOX BINDING FACTOR 3, T3F17.8
zhu1_Ghi#S33815410|bZIP	bZIP	bZIP	datfpep	1e-35	0	-2.43885	-2.66671	-3.84765	0.812037	-10.7056	-4.29624	-2.47681	-3.89828	71.9	107.14	109.61	25.63	42.48	36.69	10.44	14.2	7.85	-	-	-	li|1337|AT3G30530.1 | Symbol: None | bZIP transcription factor family protein, similar to bZIP protein(G/HBF-1) GI:1905785 from (Glycine max ); contains PFAM profile: bZIP transcription factor PF00170 | chr3:12141991-12142512 FORWARD | Aliases: MQP15.3
zhu1_Ghi#S28642532|bZIP	bZIP	bZIP	datfpep	2e-33	0	0.0866224	-0.286072	-2.0583	0.233572	-1.51866	1.64176	2.60467	1.97509	11.58	22.1	22.51	6.41	17.81	3.67	8.75	5.73	6.73	GO:0043231//intracellular membrane-bounded organelle	GO:0005488//binding	-	li|1401|AT4G34590.1 | Symbol: GBF6 | bZIP transcription factor family protein, similar to common plant regulatory factor 7 GI:9650828 from (Petroselinum crispum) | chr4:16521866-16523235 FORWARD | Aliases: T4L20.170, T4L20_170
zhu1_Ghi#S42298856|bZIP	bZIP	bZIP	datfpep	2e-33	0	0.525731	-0.696944	0.268098	0.832356	0.251831	0.389241	0.710426	1.32606	129.79	106.86	105.22	108.92	83.58	79.03	261.66	348.12	202.93	GO:0044424//intracellular part	GO:0008135//translation factor activity, nucleic acid binding	GO:0006412//translation	li|195|AT1G42990.1 | Symbol: ATBZIP60 | AtbZIP60 consists of a bZIP DNA binding domain followed by a putative transmembrane domain. GFP fusions containing the first 260 amino acids (AtbZIP60deltaC) are nuclear-localized. AtbZIP60 is upregulated by the addition of tunicamycin (ER stress response inductor), DTT (inhibitor of disulfide bond formation) and azetin-2-carboxylate (proline analog perturb…
zhu1_Ghi#S42311979|bZIP	bZIP	bZIP	datfpep	1e-20	0	-0.404927	-1.882	-3.75946	-4.11264	-0.691035	-1.2623	-0.795986	-1.0801	195.22	86.72	128.31	26.79	33.16	21.45	33.31	45.05	23.54	GO:0009527//plastid outer membrane;GO:0030659//cytoplasmic vesicle membrane	GO:0035250//UDP-galactosyltransferase activity	GO:0044403//symbiosis, encompassing mutualism through parasitism;GO:0008152//metabolic process	li|1203|AT3G62420.1 | Symbol: None | bZIP transcription factor family protein, similar to common plant regulatory factor 6 GI:9650826 from (Petroselinum crispum) | chr3:23102820-23103260 REVERSE | Aliases: T12C14.120
zhu1_Ghi#S42318103|bZIP	bZIP	bZIP	datfpep	1e-39	0	-2.14529	-10.8595	-10.8595	-3.08475	0.467456	-2.87085	-4.09135	-2.73025	4129.6	207.84	49.1	37.28	51.79	30.77	204.36	178.84	569.83	-	-	-	li|2166|AT5G28770.2 | Symbol: BZO2H3 | bZIP transcription factor family protein, similar to seed storage protein opaque-2(bZIP family)GI:168428 from Zea mays; contains Pfam profile PF00170: bZIP transcription factor; identical to cDNA bZIP protein BZO2H3 GI:10954098 | chr5:10796463-10798157 REVERSE | Aliases: T32B20.4, T32B20_4
zhu1_Ghi#S42326101|bZIP	bZIP	bZIP	datfpep	6e-22	0	-1.59182	-1.4357	-2.44188	-1.7211	-3.48588	-0.201463	0.674078	0.0259749	11.31	1.96	1.17	1.16	0.01	7.62	5.36	7.1	0.01	GO:0043231//intracellular membrane-bounded organelle;GO:0044444//cytoplasmic part;GO:0016020//membrane	GO:0032561//guanyl ribonucleotide binding;GO:0003824//catalytic activity	GO:0035556//intracellular signal transduction;GO:0006810//transport	li|152|AT1G75390.1 | Symbol: None | bZIP transcription factor family protein, contains Pfam profile: PF00170 bZIP transcription factor | chr1:28295426-28296669 FORWARD | Aliases: F1B16.8, F1B16_8
zhu1_Ghi#S42297243|bZIP	bZIP	bZIP	atprotf	6e-15	0	0.929419	-0.519502	-0.234991	-1.19794	-1.41887	-0.623747	-0.418869	0.0575154	72.17	30.77	34.49	8.45	13.15	143.95	113.47	103.75	20.74	-	-	-	1148|Aly020925|Arabidopsis_lyrata|bZIP|fgenesh1_pm.C_scaffold_10 00665
zhu1_Ghi#S42360778|bZIP	bZIP	bZIP	atprotf	9e-06	0	2.18564	-0.492835	-1.28725	0.894647	-9.60918	-0.789	0.162311	-1.6319	26.39	6.71	3.51	49.8	91.53	16.09	4.23	1.09	47.37	GO:0005840//ribosome	-	GO:0010467//gene expression;GO:0022613//ribonucleoprotein complex biogenesis	1148|Aly020925|Arabidopsis_lyrata|bZIP|fgenesh1_pm.C_scaffold_10 00665
zhu1_Ghi#S28697769|bZIP	bZIP	bZIP	atprotf	6e-14	0	-0.30115	-1.10954	-4.47797	-11.3359	-4.1964	-2.51577	-2.9784	-5.52859	50.62	17.9	20.46	4.37	2.74	30.2	47.42	37.95	11.77	-	-	-	1148|Aly020925|Arabidopsis_lyrata|bZIP|fgenesh1_pm.C_scaffold_10 00665
zhu1_Ghi#S42319981|bZIP	bZIP	bZIP	atprotf	6e-06	0	-1.14136	-1.99725	-3.59323	-2.45121	-0.824285	-0.129283	-0.31166	-0.227209	14.54	15.38	14.03	4.95	11.24	0.01	1.13	0.55	3.92	GO:0016020//membrane	GO:0005543//phospholipid binding	-	1148|Aly020925|Arabidopsis_lyrata|bZIP|fgenesh1_pm.C_scaffold_10 00665
zhu1_Ghi#S33818723|bZIP	bZIP	bZIP	atprotf	1e-18	0	-0.900939	-4.07165	-5.89314	-11.7511	-3.61157	-1.25927	-1.1475	-3.48434	20.2	34.69	28.94	43.1	44.94	25.69	20.04	23.48	18.78	GO:0043231//intracellular membrane-bounded organelle;GO:0030529//ribonucleoprotein complex	GO:0043169//cation binding;GO:0003723//RNA binding;GO:0005198//structural molecule activity	GO:0010467//gene expression	1148|Aly020925|Arabidopsis_lyrata|bZIP|fgenesh1_pm.C_scaffold_1000 665
zhu1_Ghi#S42325386|bZIP	bZIP	bZIP	atprotf	2e-18	0	1.5332	0.906133	-1.76262	0.91132	-0.807355	0.110851	0.560412	0.14207	5.39	6.71	13.45	1.16	0.01	36.13	10.73	9.56	1.68	-	-	-	1148|Aly020925|Arabidopsis_lyrata|bZIP|fgenesh1_pm.C_scaffold_1000 665
zhu1_Ghi#S42282757|bZIP	bZIP	bZIP	Ghprotf	4e-14	0	-1.74624	-1.47943	-2.11765	-5.01146	-0.894683	-2.10457	-2.15348	-2.65831	39.85	26.01	9.94	18.64	36.17	58.43	49.4	39.04	40.92	GO:0009536//plastid	GO:0016301//kinase activity;GO:0032559//adenyl ribonucleotide binding	GO:0006464//protein modification process	li|86|Ghi002780|Gossypium_hirsutum|bZIP|PUT-165a- Gossypium_hirsutum-52731;gnl|UG|Ghi#S42318103
zhu1_Ghi#S42294521|bZIP	bZIP	bZIP	datfpep	5e-07	0	2.9442	2.55365	1.63957	2.08709	1.33697	0.149481	1.01878	-0.0318489	74.05	271.05	205.77	27.96	4.66	55.32	105.28	119.59	36.72	GO:0043231//intracellular membrane-bounded organelle	GO:0003676//nucleic acid binding;GO:0001071	GO:0009314//response to radiation;GO:0009987//cellular process;GO:0000160//two-component signal transduction system (phosphorelay);GO:0009651//response to salt stress;GO:0023033	li|739|AT2G45460.1 | Symbol: None | forkhead-associated domain-containing protein / FHA domain-containing protein | chr2:18743913-18748764 REVERSE | Aliases: F4L23.3
zhu1_Ghi#S33807138|NF-X1	NF-X1	CCAAT	atprotf	8e-26	0	-0.0837057	-0.223994	-1.46639	-2.42224	-12.7226	-12.7226	-12.7226	-12.7226	0.01	0.01	0.01	0.01	34.53	3.67	12.7	10.92	9.53	-	GO:0016491//oxidoreductase activity	-	910|Aly016307|Arabidopsis_lyrata|NF- X1|fgenesh1_pg.C_scaffold_1003098
zhu1_Ghi#S42281981|NF-YA	NF-YA	CCAAT	datfpep	5e-11	0	-1.20611	-1.46503	-1.30197	2.94073	3.09087	4.06855	3.13603	2.36808	19.93	128.67	64.3	10.78	3.84	5.93	13.83	14.2	10.93	-	GO:0005488//binding	GO:0009719;GO:0007275//multicellular organismal development;GO:0006950//response to stress	li|336|AT1G72830.3 | Symbol: HAP2C | similar to CCAAT-binding transcription factor (CBF-B/NF-YA) family protein [Arabidopsis thaliana] (TAIR:At1g17590.3); similar to CCAAT-binding transcription factor (CBF-B/NF-YA) family protein [Arabidopsis thaliana] (TAIR:At1g17590.1); similar to CCAAT-binding transcription factor (CBF-B/NF-YA) family protein [Arabidopsis thaliana] (TAIR:At1g17590.2); similar …
zhu1_Ghi#S33821538|NF-YB	NF-YB	CCAAT	datfpep	2e-49	0	-1.63754	-3.66199	-4.08941	-1.29634	-4.725	-4.725	-3.1748	-3.14004	5.92	6.43	14.32	33.49	11.24	5.65	8.19	6.55	13.17	GO:0009536//plastid	GO:0046914//transition metal ion binding;GO:0051540	GO:0031163	li|2002|AT5G47640.1 | Symbol: None | CCAAT-box binding transcription factor subunit B (NF-YB) (HAP3 ) (AHAP3) family (Hap3b), similar to CAAT-box DNA binding protein subunit B (NF-YB) (SP:P25209) (GI:22380) (Zea mays); contains Pfam PF00808 : Histone-like transcription factor (CBF/NF-Y) and archaeal histone; identical to cDNA transcription factor Hap3b (Hap3b) mRNA, partial cds GI:9965734 | chr5:…
zhu1_Ghi#S45786035|NF-YB	NF-YB	CCAAT	datfpep	1e-39	0	0.674282	0.313518	0.0917499	-0.275512	1.56673	0.588582	0.744555	-0.527498	8.35	6.15	5.55	0.58	0.01	0.01	27.38	40.41	5.33	GO:0043231//intracellular membrane-bounded organelle;GO:0016020//membrane	GO:0005375//copper ion transmembrane transporter activity	-	li|982|AT2G38880.5 | Symbol: HAP3A | similar to CCAAT-box binding transcription factor, putative [Arabidopsis thaliana] (TAIR:At3g53340.1); similar to CAAT-box DNA binding protein subunit B (NF-YB) [Zea mays] (GB:CAA42234.1); contains InterPro domain Transcription factor CBF/NF-Y/archaeal histone (InterPro:IPR003958); contains InterPro domain Histone-like transcription factor/archaeal histone/top…
zhu1_Ghi#S33784523|NF-YB	NF-YB	CCAAT	datfpep	1e-52	0	-0.703793	0.0743659	-0.609114	-2.31949	-1.51678	-4.38584	-3.02704	-3.40291	10.5	23.5	25.14	10.78	8.77	14.68	12.7	19.11	8.69	-	-	-	li|1566|AT4G14540.1 | Symbol: None | CCAAT-box binding transcription factor subunit B (NF-YB) (HAP3 ) (AHAP3) family, contains Pfam PF00808 : Histone-like transcription factor (CBF/NF-Y) and archaeal histone; similar to LEC1-like protein (GI:22536010) (Phaseolus coccineus) | chr4:8344612-8345214 FORWARD | Aliases: DL3310W, FCAALL.252
zhu1_Ghi#S42309327|NF-YC	NF-YC	CCAAT	datfpep	1e-67	0	-0.290077	0.79254	-0.633951	0.0559037	-0.111351	-0.84299	-0.446734	-1.10459	40.39	4.76	4.68	32.33	60.02	8.75	3.1	0.01	12.89	GO:0043231//intracellular membrane-bounded organelle;GO:0016020//membrane	GO:0046872//metal ion binding;GO:0016791//phosphatase activity	GO:0005985//sucrose metabolic process;GO:0010038//response to metal ion	li|1208|AT3G48590.1 | Symbol: HAP5A | CCAAT-box binding transcription factor Hap5a, putative | chr3:18019643-18020967 REVERSE | Aliases: ATHAP5A, T8P19.100
zhu1_Ghi#S42303930|NF-YC	NF-YC	CCAAT	datfpep	1e-06	0	0.0547831	-0.031273	-0.451718	-2.42513	-0.912182	-1.03823	-1.04289	-0.844229	12.93	22.66	19.58	13.11	10.96	8.19	8.75	9.28	4.48	GO:0005777//peroxisome	GO:0005506//iron ion binding;GO:0004601//peroxidase activity	GO:0042743//hydrogen peroxide metabolic process;GO:0006950//response to stress	li|318|AT1G54830.3 | Symbol: None | CCAAT-box binding transcription factor Hap5a, putative, similar to heme activated protein GI:6289057 from (Arabidopsis thaliana) GI:14577940 CCAAT-binding protein subunit HAP5 {Hypocrea jecorina} similar to Transcription factor GB:CAA74053 GI:2398533 from (Arabidopsis thaliana) similarity to transcription factor Hap5a similar to transcription factor Hap5a (Arab…
zhu1_Ghi#S33816841|NF-YC	NF-YC	CCAAT	datfpep	7e-19	0	0.601315	0.841935	-0.437902	-1.86373	1.67589	1.39491	1.30997	-0.633843	12.66	0.56	1.17	2.62	3.01	25.4	4.8	2.18	5.33	-	-	-	li|38|AT1G08970.2 | Symbol: HAP5C | CCAAT-box binding transcription factor Hap5a, putative | chr1:2882534-2884285 FORWARD | Aliases: F7G19.16, F7G19_16, HAP5C, HEME ACTIVATED PROTEIN 5C
zhu1_Ghi#S28710448|ERF	ERF	ERF	datfpep	6e-61	0	2.39928	2.37079	-0.122541	-0.529403	1.38285	1.73454	1.70831	0.133978	809.17	289.24	417.68	378.9	161.69	331.65	62.95	101.3	50.17	-	-	-	li|313|AT1G78080.1 | Symbol: RAP2.4 | encodes a member of the DREB subfamily A-6 of ERF/AP2 transcription factor family (RAP2.4). The protein contains one AP2 domain. There are 8 members in this subfamily. | chr1:29369142-29370966 FORWARD | Aliases: F28K19.29, F28K19_29, RAP2.4
zhu1_Ghi#S28699065|ERF	ERF	ERF	datfpep	4e-37	0	-6.75489	-6.75489	-0.896907	-0.973528	0.384664	4.72236	4.08195	5.08746	122.79	54.55	57.29	45.43	24.94	45.44	37.26	37.95	19.06	-	-	-	li|422|AT1G71520.1 | Symbol: None | encodes a member of the DREB subfamily A-5 of ERF/AP2 transcription factor family. The protein contains one AP2 domain. There are 16 members in this subfamily including RAP2.1, RAP2.9 and RAP2.10. | chr1:26942274-26942714 FORWARD | Aliases: F26A9.11
zhu1_Ghi#S28710463|ERF	ERF	ERF	datfpep	3e-48	0	2.67282	-1.89021	-7.74819	-7.74819	-7.74819	3.67071	3.43234	2.41797	27.2	40.84	47.64	17.77	10.41	12.14	9.6	15.84	12.89	-	GO:0004468//lysine N-acetyltransferase activity	GO:0009292//genetic transfer	li|2104|AT5G51990.1 | Symbol: CBF4 | encodes a member of the DREB subfamily A-1 of ERF/AP2 transcription factor family (CBF4). The protein contains one AP2 domain. There are six members in this subfamily, including CBF1, CBF2, and CBF3. This gene is involved in response to drought stress and abscisic acid treatment, but not to low temperature. | chr5:21134339-21135013 REVERSE | Aliases: CBF4, MSG…
zhu1_Ghi#S28710483|ERF	ERF	ERF	datfpep	4e-39	0	0.76542	-0.359303	0.297367	-0.690006	-1.66972	-0.174254	0.457748	1.91318	72.17	123.92	106.1	191.34	101.67	89.76	124.2	144.98	86.89	GO:0030529//ribonucleoprotein complex;GO:0043231//intracellular membrane-bounded organelle	-	GO:0000087//M phase of mitotic cell cycle	li|58|AT1G46768.1 | Symbol: RAP2.1 | encodes a member of the DREB subfamily A-5 of ERF/AP2 transcription factor family (RAP2.1). The protein contains one AP2 domain. There are 16 members in this subfamily including RAP2.9 and RAP2.10. | chr1:17268141-17268976 REVERSE | Aliases: F2G19.32, F2G19_32, RAP2.1
zhu1_Ghi#S28710301|ERF	ERF	ERF	datfpep	3e-49	0	2.48395	0.483954	-0.338772	-1.2152	-1.10914	2.55266	1.6236	2.04414	12.12	10.91	11.98	13.69	16.44	15.81	20.61	25.39	15.7	-	-	-	li|2009|AT5G47220.1 | Symbol: ATERF 2/ATERF2/ERF2 | encodes a member of the ERF (ethylene response factor) subfamily B-3 of ERF/AP2 transcription factor family (ATERF-2). The protein contains one AP2 domain. There are 18 members in this subfamily including ATERF-1, ATERF-2, AND ATERF-5. Functions as activator of GCC box##dependent transcription. | chr5:19189089-19190050 REVERSE | Aliases: ATERF 2…
zhu1_Ghi#S33822927|ERF	ERF	ERF	datfpep	6e-29	0	7.61471	0	0	7.35755	0	10.2119	9.98014	11.4813	4.58	5.04	6.43	1.46	3.84	1.41	24.56	24.3	26.91	-	-	GO:0051234//establishment of localization	li|2280|AT5G64750.1 | Symbol: None | encodes a member of the ERF (ethylene response factor) subfamily B-4 of ERF/AP2 transcription factor family. The protein contains one AP2 domain. There are 7 members in this subfamily. | chr5:25908732-25911404 FORWARD | Aliases: MVP7.8, MVP7_8
zhu1_Ghi#S42324327|ERF	ERF	ERF	datfpep	8e-29	0	-2.37653	-2.75986	-5.23279	-3.73322	0.120506	0.219839	0.366607	-2.47606	3.23	3.64	4.38	9.32	5.21	18.06	44.32	67.99	27.75	-	-	-	li|2188|AT5G25810.1 | Symbol: TNY | encodes a member of the DREB subfamily A-4 of ERF/AP2 transcription factor family (TINY). The protein contains one AP2 domain. There are 17 members in this subfamily including TINY. Ectopic or overexpression of this gene in a Ds tagged line has reduced cell expansion. The expression of this gene is induced by ethylene and light and appears to stimulate cytokini…
zhu1_Ghi#S28710298|ERF	ERF	ERF	datfpep	1e-63	0	-0.300527	-0.672556	0.435407	0.944521	-1.23107	-1.93053	-1.65795	0.124274	25.85	46.99	52.32	52.71	87.42	14.68	23.99	21.57	27.75	GO:0033279	GO:0003676//nucleic acid binding;GO:0005198//structural molecule activity	GO:0010467//gene expression	li|484|AT1G53910.2 | Symbol: RAP2.12 | similar to AP2 domain-containing protein RAP2.2 (RAP2.2) [Arabidopsis thaliana] (TAIR:At3g14230.2); similar to AP2 domain-containing protein RAP2.2 (RAP2.2) [Arabidopsis thaliana] (TAIR:At3g14230.3); similar to AP2 domain-containing protein RAP2.2 (RAP2.2) [Arabidopsis thaliana] (TAIR:At3g14230.1); similar to ethylene transcription factor [Fagus sylvatica] (…
zhu1_Ghi#S33809441|ERF	ERF	ERF	datfpep	1e-25	0	-2.01282	-2.27174	1.2768	4.34498	-3.33475	-2.73272	-3.36075	-1.74979	7.81	1.68	4.97	4.08	3.84	156.09	25.12	14.2	18.22	-	-	-	li|1506|AT4G17500.1 | Symbol: ATERF 1 | encodes a member of the ERF (ethylene response factor) subfamily B-3 of ERF/AP2 transcription factor family (ATERF-1). The protein contains one AP2 domain. There are 18 members in this subfamily including ATERF-1, ATERF-2, AND ATERF-5. | chr4:9759337-9760353 FORWARD | Aliases: DL4785W, ETHYLENE RESPONSIVE ELEMENT BINDING FACTOR 1, FCAALL.123
zhu1_Ghi#S28710434|ERF	ERF	ERF	datfpep	5e-37	0	0.552732	2.09726	1.35988	2.30161	0.565569	1.25372	2.00603	0.670962	11.85	5.31	8.48	2.33	0.55	2.82	1.69	3	0.01	GO:0044464//cell part	GO:0046914//transition metal ion binding;GO:0001071	GO:0010468//regulation of gene expression	li|1150|AT3G16770.1 | Symbol: ATEBP/RAP2.3 | Encodes a member of the ERF (ethylene response factor) subfamily B-2 of ERF/AP2 transcription factor family (RAP2.3). The protein contains one AP2 domain. There are 5 members in this subfamily including RAP2.2 AND RAP2.12. | chr3:5705721-5707029 FORWARD | Aliases: ATEBP, MGL6.1, RAP2.3, RELATED TO AP2 3
zhu1_Ghi#S28710300|ERF	ERF	ERF	datfpep	4e-44	0	0.392631	1.78384	0.181993	0.441185	-4.58023	-1.80035	-1.40774	-3.09905	33.12	38.6	44.72	49.8	14.25	142.54	53.07	54.06	46.25	-	GO:0033764	GO:0008152//metabolic process	li|1150|AT3G16770.1 | Symbol: ATEBP/RAP2.3 | Encodes a member of the ERF (ethylene response factor) subfamily B-2 of ERF/AP2 transcription factor family (RAP2.3). The protein contains one AP2 domain. There are 5 members in this subfamily including RAP2.2 AND RAP2.12. | chr3:5705721-5707029 FORWARD | Aliases: ATEBP, MGL6.1, RAP2.3, RELATED TO AP2 3
zhu1_Ghi#S33816312|ERF	ERF	ERF	datfpep	1e-35	0	1.87199	1.47446	-1.40514	-3.9901	-0.420699	0.50766	0.691525	-1.01193	20.2	25.18	45.6	17.47	12.33	15.52	6.49	4.91	7.57	GO:0044424//intracellular part	GO:0043169//cation binding;GO:0016776//phosphotransferase activity, phosphate group as acceptor;GO:0032559//adenyl ribonucleotide binding	GO:0009209//pyrimidine ribonucleoside triphosphate biosynthetic process;GO:0009206;GO:0023033;GO:0007602//phototransduction	li|313|AT1G78080.1 | Symbol: RAP2.4 | encodes a member of the DREB subfamily A-6 of ERF/AP2 transcription factor family (RAP2.4). The protein contains one AP2 domain. There are 8 members in this subfamily. | chr1:29369142-29370966 FORWARD | Aliases: F28K19.29, F28K19_29, RAP2.4
zhu1_Ghi#S42358588|ERF	ERF	ERF	datfpep	4e-44	0	1.92035	2.91071	1.30577	0.608997	-8.55842	-8.55842	-2.77706	-1.75107	12.39	21.26	10.23	3.79	12.88	3.67	3.39	6.55	2.8	-	-	-	li|1150|AT3G16770.1 | Symbol: ATEBP/RAP2.3 | Encodes a member of the ERF (ethylene response factor) subfamily B-2 of ERF/AP2 transcription factor family (RAP2.3). The protein contains one AP2 domain. There are 5 members in this subfamily including RAP2.2 AND RAP2.12. | chr3:5705721-5707029 FORWARD | Aliases: ATEBP, MGL6.1, RAP2.3, RELATED TO AP2 3
zhu1_Ghi#S28710302|ERF	ERF	ERF	datfpep	1e-75	0	0.660501	1.18541	-0.671454	0.560334	-1.26564	0.514549	0.784173	-0.721057	10.5	6.43	7.89	12.52	16.44	14.11	5.08	5.46	3.08	-	-	-	li|484|AT1G53910.2 | Symbol: RAP2.12 | similar to AP2 domain-containing protein RAP2.2 (RAP2.2) [Arabidopsis thaliana] (TAIR:At3g14230.2); similar to AP2 domain-containing protein RAP2.2 (RAP2.2) [Arabidopsis thaliana] (TAIR:At3g14230.3); similar to AP2 domain-containing protein RAP2.2 (RAP2.2) [Arabidopsis thaliana] (TAIR:At3g14230.1); similar to ethylene transcription factor [Fagus sylvatica] (…
zhu1_Ghi#S42317631|ERF	ERF	ERF	atprotf	4e-22	0	4.05139	5.48352	-0.481869	0.44151	1.64883	2.38466	1.75291	1.78943	8.62	13.71	16.66	34.95	26.03	31.05	26.25	17.47	23.82	-	-	-	173|Aly002635|Arabidopsis_lyrata|ERF|scaffold_400172.1
zhu1_Ghi#S42330411|ERF	ERF	ERF	Ghprotf	2e-85	0	-0.751889	-1.50378	-3.15332	-1.78149	1.3406	2.42349	2.8776	0.857477	3.5	6.43	9.94	2.04	1.1	37.82	35.85	33.04	10.65	GO:0016021//integral to membrane;GO:0031966//mitochondrial membrane	GO:0005244//voltage-gated ion channel activity;GO:0022829	GO:0006811//ion transport	li|623|Ghi004806|Gossypium_hirsutum|ERF|PUT-165a- Gossypium_hirsutum-843101081;gnl|UG|Ghi#S28696963
zhu1_Ghi#S50389443|ERF	ERF	ERF	Ghprotf	7e-37	0	-3.21439	-4.02052	-1.36878	0.861325	-0.0508907	-0.245103	-0.00516834	1.48482	269.01	41.4	9.94	9.61	40.83	33.87	11.29	11.74	9.53	-	-	GO:0045333//cellular respiration	li|604|Ghi000757|Gossypium_hirsutum|ERF|PUT-165a- Gossypium_hirsutum-63345;gnl|UG|Ghi#S42324592;PUT-165a- Gossypium_hirsutum-63344
zhu1_Ghi#S28709370|ERF	ERF	ERF	datfpep	1e-39	0	3.71408	3.23001	-0.481869	-0.55849	1.93627	5.36189	5.80608	4.55648	12.66	20.42	1.17	0.58	0.01	14.4	297.51	386.89	398.86	GO:0043231//intracellular membrane-bounded organelle	GO:0005488//binding;GO:0001071	GO:0010468//regulation of gene expression;GO:0010029//regulation of seed germination	li|367|AT1G28360.1 | Symbol: ATERF12/ERF12 | encodes a member of the ERF (ethylene response factor) subfamily B-1 of ERF/AP2 transcription factor family (ERF12). The protein contains one AP2 domain. There are 15 members in this subfamily including ATERF-3, ATERF-4, ATERF-7, and leafy petiole. | chr1:9951835-9952726 FORWARD | Aliases: ATERF12, ERF12, F3M18.21, F3M18_21
zhu1_Ghi#S33796469|ERF	ERF	ERF	datfpep	3e-35	0	-1.57635	-1.83527	-2.03321	2.36549	-9.70563	-9.70563	-3.92427	-9.70563	131.68	13.71	30.4	32.62	8.22	97.1	54.19	77.54	99.22	GO:0005911//cell-cell junction;GO:0005618//cell wall;GO:0031225//anchored to membrane	GO:0030247//polysaccharide binding;GO:0003824//catalytic activity	GO:0052386//cell wall thickening	li|2009|AT5G47220.1 | Symbol: ATERF 2/ATERF2/ERF2 | encodes a member of the ERF (ethylene response factor) subfamily B-3 of ERF/AP2 transcription factor family (ATERF-2). The protein contains one AP2 domain. There are 18 members in this subfamily including ATERF-1, ATERF-2, AND ATERF-5. Functions as activator of GCC box##dependent transcription. | chr5:19189089-19190050 REVERSE | Aliases: ATERF 2…
zhu1_Ghi#S42285459|ERF	ERF	ERF	datfpep	2e-49	0	0.546802	0.231057	-0.702614	1.68656	-1.44037	3.72934	3.35018	3.3646	11.31	13.43	8.48	2.62	2.19	4.23	3.39	4.1	2.24	-	-	-	li|2009|AT5G47220.1 | Symbol: ATERF 2/ATERF2/ERF2 | encodes a member of the ERF (ethylene response factor) subfamily B-3 of ERF/AP2 transcription factor family (ATERF-2). The protein contains one AP2 domain. There are 18 members in this subfamily including ATERF-1, ATERF-2, AND ATERF-5. Functions as activator of GCC box##dependent transcription. | chr5:19189089-19190050 REVERSE | Aliases: ATERF 2…
zhu1_Ghi#S33813498|ERF	ERF	ERF	datfpep	6e-37	0	1.71362	0.358251	0.146678	-1.9196	-3.22014	-1.22014	-0.647023	-0.864799	4.85	4.2	8.77	80.38	46.31	21.45	1.41	4.37	60.54	GO:0044464//cell part	GO:0030554//adenyl nucleotide binding;GO:0046993	GO:0008152//metabolic process	li|282|AT1G50640.1 | Symbol: ATERF3/ERF3 | encodes a member of the ERF (ethylene response factor) subfamily B-1 of ERF/AP2 transcription factor family (ATERF-3). The protein contains one AP2 domain. There are 15 members in this subfamily including ATERF-3, ATERF-4, ATERF-7, and leafy petiole. | chr1:18760816-18762101 REVERSE | Aliases: ATERF 3, ATERF3, ERF3, ETHYLENE RESPONSIVE ELEMENT BINDING FA…
zhu1_Ghi#S45785118|ERF	ERF	ERF	datfpep	2e-21	0	0.41315	-2.12608	-1.51285	-0.877112	2.56916	0.646028	0.409178	1.30889	18.58	28.53	24.84	11.94	19.18	118.83	24.56	37.41	15.98	GO:0016020//membrane;GO:0043231//intracellular membrane-bounded organelle	GO:0005488//binding	-	li|1253|AT3G15210.1 | Symbol: ATERF 4/ATERF4/ERF4/RAP2.5 | encodes a member of the ERF (ethylene response factor) subfamily B-1 of ERF/AP2 transcription factor family (ATERF-4). The protein contains one AP2 domain. There are 15 members in this subfamily including ATERF-3, ATERF-4, ATERF-7, and leafy petiole. | chr3:5121429-5122569 FORWARD | Aliases: ATERF 4, ATERF4, ERF4, ETHYLENE RESPONSIVE ELEM…
zhu1_Ghi#S28710442|ERF	ERF	ERF	datfpep	3e-36	0	-1.08832	-4.79954	-4.4456	1.42401	-3.95939	-1.49034	-0.742198	-0.997727	10.23	7.83	6.14	5.82	6.03	4.23	4.23	3	9.53	GO:0031224//intrinsic to membrane;GO:0031410//cytoplasmic vesicle;GO:0043231//intracellular membrane-bounded organelle	-	-	li|2241|AT5G07580.1 | Symbol: None | encodes a member of the ERF (ethylene response factor) subfamily B-3 of ERF/AP2 transcription factor family. The protein contains one AP2 domain. There are 18 members in this subfamily including ATERF-1, ATERF-2, AND ATERF-5. | chr5:2399505-2400602 FORWARD | Aliases: MBK20.1
zhu1_Ghi#S33796936|ERF	ERF	ERF	datfpep	9e-40	0	-0.644059	-3.92925	-3.92925	-1.64914	-2.65595	-0.239631	-0.655095	-0.362261	13.73	18.46	23.38	6.12	3.56	3.67	3.39	4.64	1.68	GO:0044464//cell part	-	-	li|1853|AT5G51190.1 | Symbol: None | encodes a member of the ERF (ethylene response factor) subfamily B-3 of ERF/AP2 transcription factor family. The protein contains one AP2 domain. There are 18 members in this subfamily including ATERF-1, ATERF-2, AND ATERF-5. | chr5:20817810-20818642 REVERSE | Aliases: MWD22.13, MWD22_13
zhu1_Ghi#S42293033|ERF	ERF	ERF	datfpep	3e-50	0	1.08606	-0.619292	-1.13204	-0.21942	-10.2432	-0.102344	-0.427791	-1.11132	784.94	704.91	298.43	21.84	9.59	39.8	139.16	140.07	25.79	-	-	-	li|2006|AT5G47230.1 | Symbol: ATERF 5/ATERF5 | encodes a member of the ERF (ethylene response factor) subfamily B-3 of ERF/AP2 transcription factor family (ATERF-5). The protein contains one AP2 domain. There are 18 members in this subfamily including ATERF-1, ATERF-2, AND ATERF-5. | chr5:19197166-19198356 FORWARD | Aliases: ATERF 5, ATERF5, ETHYLENE RESPONSIVE ELEMENT BINDING FACTOR 5, MQL5.9, M…
zhu1_Ghi#S42304059|ERF	ERF	ERF	datfpep	2e-33	0	1.84148	0.807824	0.668882	1.64004	0.154407	2.90492	2.46647	3.42094	10.23	13.43	14.32	12.81	26.86	26.53	26.53	22.12	29.99	-	GO:0046914//transition metal ion binding;GO:0004683//calmodulin-dependent protein kinase activity	-	li|1745|AT5G44210.1 | Symbol: ATERF 9/ATERF9/ERF9 | encodes a member of the ERF (ethylene response factor) subfamily B-1 of ERF/AP2 transcription factor family (ATERF-9). The protein contains one AP2 domain. There are 15 members in this subfamily including ATERF-3, ATERF-4, ATERF-7, and leafy petiole. | chr5:17823699-17824760 FORWARD | Aliases: ATERF 9, ATERF9, ERF9, MLN1.14, MLN1_14
zhu1_Ghi#S28643729|G2-like	G2-like	G2-like	datfpep	3e-26	0	1.056	1.32333	-0.409609	-0.911852	2.32658	2.2731	1.7262	0.442166	6.46	66.02	70.15	2.62	1.92	1.69	3.67	5.73	1.12	GO:0009536//plastid	GO:0003676//nucleic acid binding	GO:0006399//tRNA metabolic process;GO:0006396//RNA processing	li|1382|AT3G04450.1 | Symbol: None | myb family transcription factor, contains Pfam profile: PF00249 myb-like DNA-binding domain | chr3:1184308-1186270 FORWARD | Aliases: T27C4.10, T27C4_10
zhu1_Ghi#S33794825|G2-like	G2-like	G2-like	datfpep	9e-20	0	0.998969	0.810884	1.27074	1.59182	-0.931575	-3.04182	-2.68303	-1.32193	200.61	153.85	78.92	91.45	134.83	283.38	127.02	124.78	180.23	GO:0031410//cytoplasmic vesicle	GO:0015405//P-P-bond-hydrolysis-driven transmembrane transporter activity;GO:0016628//oxidoreductase activity, acting on the CH-CH group of donors, NAD or NADP as acceptor;GO:0016462//pyrophosphatase activity	GO:0006818//hydrogen transport;GO:0008152//metabolic process	li|1510|AT4G12020.1 | Symbol: WRKY19 | protein kinase family protein, similar to mitogen-activated protein kinase (Arabidopsis thaliana) GI:1255448; contains Pfam profiles PF02671: Paired amphipathic helix repeat, PF03106: WRKY DNA-binding domain, PF00560: Leucine Rich Repeat, PF00069: Protein kinase domain, PF00931: NB-ARC domain | chr4:7201650-7208760 FORWARD | Aliases: ATWRKY19, F16J13.90, F16…
zhu1_Ghi#S42295825|G2-like	G2-like	G2-like	atprotf	6e-07	0	-1.54064	-1.64787	-3.384	-1.58641	-0.984531	-0.527662	-0.0268726	-1.17464	10.5	5.04	2.63	15.73	18.91	11.57	0.01	0.55	2.24	GO:0009532//plastid stroma	GO:0005506//iron ion binding;GO:0016712//oxidoreductase activity, acting on paired donors, with incorporation or reduction of molecular oxygen, reduced flavin or flavoprotein as one donor, and incorporation of one atom of oxygen	GO:0008152//metabolic process	967|Aly017399|Arabidopsis_lyrata|G2-like|scaffold_703357.1
zhu1_Ghi#S42296687|G2-like	G2-like	G2-like	datfpep	2e-96	0	-2.00286	-0.555973	-0.905998	-0.249669	-2.15996	-0.546554	-0.71687	-0.41599	43.89	8.39	6.43	69.31	104.14	18.35	11.29	9.28	112.68	-	-	-	li|1612|AT4G13640.1 | Symbol: None | myb family transcription factor, contains Pfam profile: PF00249 myb-like DNA-binding domain | chr4:7936588-7938626 REVERSE | Aliases: F18A5.30, F18A5_30
zhu1_Ghi#S42288568|G2-like	G2-like	G2-like	datfpep	6e-98	0	-2.02456	-0.9625	-1.20818	-1.58691	-2.01272	-0.759217	0.447784	0.159388	14.54	32.73	37.71	12.23	5.21	18.91	46.57	59.52	29.15	GO:0031980//mitochondrial lumen;GO:0009536//plastid	GO:0016620//oxidoreductase activity, acting on the aldehyde or oxo group of donors, NAD or NADP as acceptor;GO:0046914//transition metal ion binding;GO:0000166//nucleotide binding	GO:0009314//response to radiation;GO:0006105//succinate metabolic process;GO:0009448//gamma-aminobutyric acid metabolic process;GO:0006950//response to stress	li|1612|AT4G13640.1 | Symbol: None | myb family transcription factor, contains Pfam profile: PF00249 myb-like DNA-binding domain | chr4:7936588-7938626 REVERSE | Aliases: F18A5.30, F18A5_30
zhu1_Ghi#S28671664|GRAS	GRAS	GRAS	datfpep	2e-37	0	2.71272	1.11136	0.849975	1.89377	5.58756	5.94671	5.75324	4.25074	3.23	35.25	30.98	93.49	79.2	108.95	42.06	34.95	97.82	GO:0043231//intracellular membrane-bounded organelle;GO:0030312//external encapsulating structure	GO:0008135//translation factor activity, nucleic acid binding;GO:0046914//transition metal ion binding;GO:0032561//guanyl ribonucleotide binding;GO:0017111//nucleoside-triphosphatase activity;GO:0032559//adenyl ribonucleotide binding;GO:0016772//transferase activity, transferring phosphorus-containing groups	GO:0006412//translation;GO:0010038//response to metal ion	li|232|AT1G07530.1 | Symbol: None | scarecrow-like transcription factor 14 (SCL14), identical to GB:AAD24412 from (Arabidopsis thaliana) (Plant J. 18 (1), 111-119 (1999)) | chr1:2313579-2316425 REVERSE | Aliases: F22G5.9, F22G5_9
zhu1_Ghi#S33809213|GRAS	GRAS	GRAS	datfpep	9e-35	0	-1.16227	-0.103378	0.767339	1.74462	4.24145	2.93726	2.57341	2.86853	5.92	0.01	1.46	7.28	5.75	21.17	1.69	0.82	21.86	-	-	-	li|2269|AT5G48150.2 | Symbol: PAT1 | phytochrome A signal transduction 1 (PAT1) | chr5:19539485-19541834 REVERSE | Aliases: MIF21.4, MIF21_4, PHYTOCHROME A SIGNAL TRANSDUCTION 1
zhu1_Ghi#S28710505|GRAS	GRAS	GRAS	datfpep	0	0	-1.76828	-2.80024	-3.90211	-3.52061	-7.15921	-5.96839	-4.69581	-4.45653	455.61	146.58	83.3	21.84	30.42	21.17	106.13	184.03	147.43	GO:0043231//intracellular membrane-bounded organelle	GO:0005488//binding;GO:0019787//small conjugating protein ligase activity	GO:0060255;GO:0019941//modification-dependent protein catabolic process;GO:0006464//protein modification process	li|630|AT2G01570.1 | Symbol: RGA1 | gibberellin response modulator (RGA1) / gibberellin-responsive modulator, identical to GB:Y11336, member of SCARECROW family | chr2:255248-257549 REVERSE | Aliases: F2I9.19, F2I9_19, REPRESSOR OF GA1 3, REPRESSOR OF GA1 3 1, RGA, RGA1
zhu1_Ghi#S42316914|GRAS	GRAS	GRAS	datfpep	2e-48	0	0.895068	0.697536	-2.76885	-0.506751	-1.7487	-1.22814	-0.130048	-2.03278	54.93	195.25	149.94	76.01	63.03	55.04	44.32	78.09	57.46	-	GO:0016628//oxidoreductase activity, acting on the CH-CH group of donors, NAD or NADP as acceptor;GO:0032559//adenyl ribonucleotide binding	GO:0008152//metabolic process;GO:0050896//response to stimulus	li|1630|AT4G00150.1 | Symbol: None | scarecrow-like transcription factor 6 (SCL6) | chr4:57199-59286 REVERSE | Aliases: F6N15.20, F6N15_20
zhu1_Ghi#S52436379|GRAS	GRAS	GRAS	datfpep	1e-119	0	-0.273538	-1.11808	-5.73448	-6.39606	-12.1774	-3.45291	-3.81987	-5.7851	79.17	22.66	15.78	11.07	14.52	18.06	11.01	14.74	4.76	-	-	-	li|103|AT1G14920.1 | Symbol: GAI | gibberellin response modulator (GAI) (RGA2) / gibberellin-responsive modulator, identical to GAI GB:CAA75492 GI:2569938 (Arabidopsis thaliana) (Genes Dev. In press) | chr1:5149221-5151349 FORWARD | Aliases: F10B6.34, F10B6_34, GA INSENSITIVE, GAI PROTEIN, RESTORATION ON GROWTH ON AMMONIA, RGA2
zhu1_Ghi#S42293995|GRAS	GRAS	GRAS	datfpep	3e-59	0	3.57454	0.991067	0.524336	0.608517	2.56704	5.70318	5.6308	5.90362	16.43	41.68	32.15	11.65	16.17	14.11	8.19	15.84	11.49	-	-	-	li|849|AT2G04890.1 | Symbol: SCL21 | scarecrow-like transcription factor 21 (SCL21) | chr2:1719778-1722378 REVERSE | Aliases: F1O13.2, F1O13_2, SCARECROW LIKE 21, SCL21
zhu1_Ghi#S52436380|GRAS	GRAS	GRAS	datfpep	0	0	0.291373	-0.786229	-1.55303	-1.16461	-1.07841	-1.3674	-0.921457	-1.88306	9.42	13.99	12.28	25.05	4.38	3.1	0.01	0.55	1.68	-	-	-	li|630|AT2G01570.1 | Symbol: RGA1 | gibberellin response modulator (RGA1) / gibberellin-responsive modulator, identical to GB:Y11336, member of SCARECROW family | chr2:255248-257549 REVERSE | Aliases: F2I9.19, F2I9_19, REPRESSOR OF GA1 3, REPRESSOR OF GA1 3 1, RGA, RGA1
zhu1_Ghi#S42332175|GRAS	GRAS	GRAS	Ghprotf	2e-37	0	-1.2826	-0.785102	-1.31323	-2.07939	-0.270529	-0.109985	-0.0846624	-0.23931	9.96	3.08	10.23	30	3.56	29.92	0.85	0.82	1.96	GO:0031224//intrinsic to membrane	-	-	li|281|Ghi009016|Gossypium_hirsutum|GRAS|PUT-165a- Gossypium_hirsutum-17814
zhu1_Ghi#S33792938|HD-ZIP	HD-ZIP	HD-ZIP	datfpep	2e-33	0	-0.840644	-0.458	-1.70673	-3.60053	-4.36532	-4.55614	-3.60807	-3.91871	20.2	8.95	17.54	12.52	25.21	14.96	7.06	12.56	7.01	GO:0044464//cell part	-	-	li|1052|AT3G01470.1 | Symbol: ATHB 1 | homeobox-leucine zipper protein 5 (HAT5) / HD-ZIP protein 5 / HD-ZIP protein (HB-1), identical to homeobox-leucine zipper protein HAT5 (HD-ZIP protein 5) (HD-ZIP protein ATHB-1) GB:Q02283 (Arabidopsis thaliana) | chr3:182567-184410 REVERSE | Aliases: ATHB1, F4P13.2, F4P13_2, HAT5, HD ZIP 1
zhu1_Ghi#S33836457|HD-ZIP	HD-ZIP	HD-ZIP	datfpep	7e-63	0	-1.29965	-3.49111	-5.14735	-1.30877	-2.73431	-1.43096	-1.82968	-2.56771	17.5	15.66	21.92	8.15	3.56	11.57	11.29	14.47	3.36	-	-	-	li|1598|AT4G37790.1 | Symbol: HAT22 | homeobox-leucine zipper protein 22 (HAT22) / HD-ZIP protein 22, identical to homeobox-leucine zipper protein HAT22 (HD-ZIP protein 22) (SP:P46604) (Arabidopsis thaliana) | chr4:17768130-17769600 FORWARD | Aliases: HOMEOBOX PROTEIN, T28I19.70, T28I19_70
zhu1_Ghi#S42298845|HD-ZIP	HD-ZIP	HD-ZIP	datfpep	2e-53	0	-1.18636	-1.24778	-2.86738	-1.96635	-13.7538	-4.23421	-3.66109	-3.42181	52.24	36.92	31.57	63.78	20.01	23.14	23.99	32.76	27.19	GO:0009536//plastid;GO:0031981//nuclear lumen	GO:0046914//transition metal ion binding	-	li|754|AT2G22430.1 | Symbol: ATHB6 | homeobox-leucine zipper protein 6 (HB-6) / HD-ZIP transcription factor 6, identical to homeobox-leucine zipper protein ATHB-6 (HD-ZIP protein ATHB-6) (SP:P46668) (Arabidopsis thaliana) | chr2:9533175-9534910 REVERSE | Aliases: F14M13.17, F14M13_17
zhu1_Ghi#S42289919|HD-ZIP	HD-ZIP	HD-ZIP	datfpep	8e-76	0	-4.63849	-3.65143	-4.44584	-4.29204	-4.62822	-4.14206	-2.71113	-2.60161	51.43	50.07	20.75	22.43	12.88	97.1	55.89	43.96	39.52	-	-	-	li|1479|AT4G16780.1 | Symbol: ATHB 2 | homeobox-leucine zipper protein 4 (HAT4) / HD-ZIP protein 4, SP:Q05466:HAT4_ARATH Homeobox-leucine zipper protein HAT4 (HD-ZIP protein 4) (SP:Q05466) (Arabidopsis thaliana) (HD-ZIP homeotic protein Athb-2 | chr4:9449133-9450758 FORWARD | Aliases: DL4415W, FCAALL.101, HAT4
zhu1_Ghi#S42276322|HD-ZIP	HD-ZIP	HD-ZIP	datfpep	1e-39	0	-0.55791	-1.33357	-3.58702	-0.408184	-11.4512	-3.82185	-2.03547	-3.64386	16.43	2.52	0.58	116.78	104.14	22.58	3.95	2.46	73.44	GO:0043231//intracellular membrane-bounded organelle;GO:0016020//membrane;GO:0031410//cytoplasmic vesicle	-	-	li|754|AT2G22430.1 | Symbol: ATHB6 | homeobox-leucine zipper protein 6 (HB-6) / HD-ZIP transcription factor 6, identical to homeobox-leucine zipper protein ATHB-6 (HD-ZIP protein ATHB-6) (SP:P46668) (Arabidopsis thaliana) | chr2:9533175-9534910 REVERSE | Aliases: F14M13.17, F14M13_17
zhu1_Ghi#S33831639|HD-ZIP	HD-ZIP	HD-ZIP	datfpep	3e-22	0	-1.26776	-1.35554	-2.53028	-2.16084	-10.3945	-10.3945	-4.6131	-4.58711	21.54	16.5	20.75	7.57	912.29	28.79	10.73	13.92	3.08	GO:0005743//mitochondrial inner membrane	GO:0015002//heme-copper terminal oxidase activity	-	li|1052|AT3G01470.1 | Symbol: ATHB 1 | homeobox-leucine zipper protein 5 (HAT5) / HD-ZIP protein 5 / HD-ZIP protein (HB-1), identical to homeobox-leucine zipper protein HAT5 (HD-ZIP protein 5) (HD-ZIP protein ATHB-1) GB:Q02283 (Arabidopsis thaliana) | chr3:182567-184410 REVERSE | Aliases: ATHB1, F4P13.2, F4P13_2, HAT5, HD ZIP 1
zhu1_Ghi#S28710482|HD-ZIP	HD-ZIP	HD-ZIP	datfpep	0	0	6.39232	0	0	7.09803	12.6454	10.2784	9.85798	9.89633	60.32	30.77	6.72	8.45	36.45	0.56	3.67	4.91	9.53	GO:0009534//chloroplast thylakoid	-	-	li|1603|AT4G00730.1 | Symbol: ANL2 | anthocyaninless2 (ANL2), nearly identical to Anthocyaninless2 (Arabidopsis thaliana) GI:5702094 | chr4:299359-304486 REVERSE | Aliases: ANTHOCYANINLESS 2, F6N23.10, F6N23_10, HOMEODOMAIN PROTEIN AHDP
zhu1_Ghi#S28676890|HD-ZIP	HD-ZIP	HD-ZIP	datfpep	7e-54	0	-6.33985	-6.33985	-6.33985	2.68529	3.28586	4.70796	4.80608	4.82631	8.62	5.59	2.34	7.86	9.32	116.01	25.69	13.11	40.92	-	GO:0003824//catalytic activity	GO:0008152//metabolic process	li|1671|AT4G36740.1 | Symbol: None | homeobox-leucine zipper family protein, similar to CRHB7 (GP:3868841) {Ceratopteris richardii} and to homeotic protein VAHOX1 (PIR:T07734) (Lycopersicon esculentum) | chr4:17314653-17316318 REVERSE | Aliases: AP22.8, AP22_8, HB 5
zhu1_Ghi#S42335605|HD-ZIP	HD-ZIP	HD-ZIP	datfpep	1e-66	0	-2.35822	-2.19803	-5.76801	-6.97651	-3.21124	0.217945	0.299613	-1.77039	10.77	16.78	17.83	41.94	32.61	97.94	39.8	36.86	35.04	GO:0005622//intracellular	-	-	li|1479|AT4G16780.1 | Symbol: ATHB 2 | homeobox-leucine zipper protein 4 (HAT4) / HD-ZIP protein 4, SP:Q05466:HAT4_ARATH Homeobox-leucine zipper protein HAT4 (HD-ZIP protein 4) (SP:Q05466) (Arabidopsis thaliana) (HD-ZIP homeotic protein Athb-2 | chr4:9449133-9450758 FORWARD | Aliases: DL4415W, FCAALL.101, HAT4
zhu1_Ghi#S28710481|HD-ZIP	HD-ZIP	HD-ZIP	datfpep	0	0	0	0	5.85798	5.78136	10.9887	7.40088	0	7.97728	158.87	184.06	160.76	91.74	68.24	13.55	11.57	19.11	13.45	-	GO:0008080//N-acetyltransferase activity;GO:0008374//O-acyltransferase activity	GO:0044238//primary metabolic process	li|2183|AT5G46880.1 | Symbol: HB 7 | homeobox-leucine zipper family protein / lipid-binding START domain-containing protein, similar to HD-Zip homeo domain OCL4 protein GI:8920425 from (Zea mays); contains Pfam PF00046: Homeobox domain and Pfam PF01852: START domain | chr5:19048767-19052615 FORWARD | Aliases: HB 7, MQD22.1, MQD22_1
zhu1_Ghi#S41643061|HD-ZIP	HD-ZIP	HD-ZIP	datfpep	1e-74	0	-3.05433	-2.08365	-6.58652	-12.4445	-12.4445	-4.45581	-2.42491	-3.82979	82.67	19.58	7.31	20.39	24.66	23.14	26.53	31.4	22.42	-	-	-	li|2281|AT5G15150.1 | Symbol: ATHB 3 | homeobox-leucine zipper protein 7 (HAT7) / HD-ZIP protein 7 / HD-ZIP protein (HB-3), identical to homeobox-leucine zipper protein HAT7 (HD-ZIP protein 7) (HD-ZIP protein ATHB-3) (SP:Q00466) (Arabidopsis thaliana) | chr5:4913702-4915895 REVERSE | Aliases: ARABIDOPSIS THALIANA HOMEOBOX 3, F8M21.40, F8M21_40, HAT7, HOMEOBOX PROTEIN
zhu1_Ghi#S42325345|HD-ZIP	HD-ZIP	HD-ZIP	datfpep	4e-06	0	-1.20442	-0.430723	-1.28311	-4.69705	-11.0546	-11.0546	-3.11209	-2.66229	108.52	43.36	52.61	11.65	39.19	49.39	93.15	87.64	27.19	GO:0005768//endosome;GO:0044431//Golgi apparatus part;GO:0016020//membrane	GO:0004871//signal transducer activity;GO:0005515//protein binding	GO:0048193//Golgi vesicle transport;GO:0006605//protein targeting	li|1052|AT3G01470.1 | Symbol: ATHB 1 | homeobox-leucine zipper protein 5 (HAT5) / HD-ZIP protein 5 / HD-ZIP protein (HB-1), identical to homeobox-leucine zipper protein HAT5 (HD-ZIP protein 5) (HD-ZIP protein ATHB-1) GB:Q02283 (Arabidopsis thaliana) | chr3:182567-184410 REVERSE | Aliases: ATHB1, F4P13.2, F4P13_2, HAT5, HD ZIP 1
zhu1_Ghi#S42315560|LBD	LBD	LBD	datfpep	7e-68	0	-3.96562	-3.60346	-3.82071	-2.80981	-5.68489	-2.29301	-2.01991	-2.73303	78.63	50.91	37.41	3.49	10.96	21.17	46.01	63.07	12.05	-	-	GO:0019725//cellular homeostasis	li|1110|AT3G49940.1 | Symbol: None | LOB domain protein 38 / lateral organ boundaries domain protein 38 (LBD38), identical to SP:Q9SN23 LOB domain protein 38 {Arabidopsis thaliana} | chr3:18525328-18526460 FORWARD | Aliases: F3A4.20
zhu1_Ghi#S28672409|LBD	LBD	LBD	datfpep	7e-31	0	2.63743	0.119582	-6.33985	1.75818	7.21378	5.62882	5.74396	5.33919	68.13	12.59	59.04	27.08	7.67	8.19	2.82	4.1	4.76	GO:0044464//cell part	GO:0046914//transition metal ion binding	-	li|677|AT2G30130.1 | Symbol: ASL5 | LOB domain protein 12 / lateral organ boundaries domain protein 12 (LBD12), identical to SP:Q8LBW3 LOB domain protein 12 {Arabidopsis thaliana} | chr2:12875707-12876801 FORWARD | Aliases: LBD12, PCK1, T27E13.13, T27E13_13
zhu1_Ghi#S42319419|LBD	LBD	LBD	datfpep	4e-67	0	-0.984015	-0.735419	-0.848569	0.0632449	-1.37987	-2.11715	-1.01906	-2.21657	4.58	2.24	2.05	3.49	38.64	4.8	1.69	2.73	2.52	-	-	-	li|1801|AT5G67420.1 | Symbol: None | LOB domain protein 37 / lateral organ boundaries domain protein 37 (LBD37), identical to LOB DOMAIN 37 (Arabidopsis thaliana) GI:17227170 | chr5:26921515-26923252 REVERSE | Aliases: K8K14.16, K8K14_16
zhu1_Ghi#S28683486|LBD	LBD	LBD	datfpep	1e-72	0	0.512899	0.872337	-0.887358	2.13339	0.874165	2.52691	3.14895	3.72975	18.04	25.18	41.8	16.89	15.07	42.06	38.11	37.13	22.14	-	-	-	li|1238|AT3G02550.1 | Symbol: None | LOB domain protein 41 / lateral organ boundaries domain protein 41 (LBD41), identical to LOB DOMAIN 41 (Arabidopsis thaliana) GI:17227172 | chr3:536512-538005 REVERSE | Aliases: F16B3.18, F16B3_18
zhu1_Ghi#S42345767|LBD	LBD	LBD	datfpep	6e-54	0	-7.07682	0.374396	-0.218835	2.45457	5.1601	7.41102	7.42552	6.95359	0.01	0.01	0.01	0.01	0.01	7.34	36.41	50.78	23.26	-	GO:0016705//oxidoreductase activity, acting on paired donors, with incorporation or reduction of molecular oxygen	GO:0044238//primary metabolic process	li|164|AT1G68510.1 | Symbol: None | LOB domain protein 42 / lateral organ boundaries domain protein 42 (LBD42), identical to LOB DOMAIN 42 (Arabidopsis thaliana) GI:17227174; supported by full-length cDNA gi:17227173. | chr1:25710545-25711917 FORWARD | Aliases: T26J14.8, T26J14_8
zhu1_Ghi#S42309661|LBD	LBD	LBD	datfpep	1e-49	0	-2.75291	-3.17348	-4.50159	-12.3658	-12.3658	-12.3658	-12.3658	-12.3658	56.28	38.32	28.94	20.1	41.93	18.91	12.42	21.84	14.01	-	GO:0046914//transition metal ion binding	-	li|1183|AT3G11090.1 | Symbol: None | LOB domain family protein / lateral organ boundaries domain family protein (LBD21), identical to SP:Q9SRL8 Putative LOB domain protein 21 {Arabidopsis thaliana}; similar to lateral organ boundaries (LOB) domain-containing proteins from Arabidopsis thaliana | chr3:3475042-3475539 FORWARD | Aliases: F11B9.5
zhu1_Ghi#S42306329|LUG	LUG	LUG	datfpep	5e-10	0	1.11376	1.34057	2.55107	2.19599	3.46065	2.29123	2.05047	1.83077	12.93	3.64	7.6	4.08	4.66	88.06	35.28	33.04	13.73	GO:0043231//intracellular membrane-bounded organelle	-	-	li|1698|AT4G32551.1 | Symbol: LUG | WD-40 repeat family protein (LEUNIG), contains seven G-protein beta WD-40 repeats; beta transducin-like protein, Podospora anserina, gb:L28125; contains Pfam profiles PF04503: Single-stranded DNA binding protein, SSDP; PF00400:WD domain, G-beta repeat; identical to cDNA LEUNIG (LEUNIG) GI:11141604 | chr4:15707516-15713585 FORWARD | Aliases: L23H3.30, L23H3_30, …
zhu1_Ghi#S45785105|LUG	LUG	LUG	datfpep	3e-07	0	-2.94511	-2.612	0.959347	0.926559	-3.84973	-12.8384	-6.07023	-4.57163	5.92	23.22	35.66	17.77	17.26	4.23	3.1	4.64	1.12	-	-	-	li|1698|AT4G32551.1 | Symbol: LUG | WD-40 repeat family protein (LEUNIG), contains seven G-protein beta WD-40 repeats; beta transducin-like protein, Podospora anserina, gb:L28125; contains Pfam profiles PF04503: Single-stranded DNA binding protein, SSDP; PF00400:WD domain, G-beta repeat; identical to cDNA LEUNIG (LEUNIG) GI:11141604 | chr4:15707516-15713585 FORWARD | Aliases: L23H3.30, L23H3_30, …
zhu1_Ghi#S33808284|LUG	LUG	LUG	datfpep	6e-06	0	-0.359896	-1.39466	-0.122857	-0.598408	2.53919	1.67573	1.28231	2.39295	5.65	8.67	9.65	25.92	4.38	4.23	2.26	1.64	4.48	-	GO:0005488//binding	GO:0051234//establishment of localization	li|864|AT2G32700.2 | Symbol: None | WD-40 repeat family protein, contains 7 WD-40 repeats ; similar to LEUNIG (GP:11141605)(Arabidopsis thaliana) | chr2:13873888-13879217 FORWARD | Aliases: F24L7.16, F24L7_16
zhu1_Ghi#S42318517|LUG	LUG	LUG	datfpep	2e-06	0	-1.2066	-1.02635	-2.35433	-1.07203	-0.429195	0.00107644	-0.710028	-1.08682	14.27	6.15	8.48	2.62	2.47	4.52	2.26	2.73	1.4	GO:0044464//cell part	-	-	li|865|AT2G32700.6 | Symbol: None | similar to WD-40 repeat family protein (LEUNIG) [Arabidopsis thaliana] (TAIR:At4g32551.1); similar to putative LEUNIG [Oryza sativa (japonica cultivar-group)] (GB:XP_468366.1); similar to OSJNBb0065L13.11 [Oryza sativa (japonica cultivar-group)] (GB:XP_473135.1); contains InterPro domain Lissencephaly type-1-like homology motif (InterPro:IPR006594); contains In…
zhu1_Ghi#S28689399|LUG	LUG	LUG	datfpep	2e-06	0	-0.0827489	-0.754126	2.50006	2.85226	3.18688	-0.933329	-2.11142	2.13872	2.15	13.43	8.48	1.46	0.55	25.4	23.15	18.29	5.89	-	-	-	li|1698|AT4G32551.1 | Symbol: LUG | WD-40 repeat family protein (LEUNIG), contains seven G-protein beta WD-40 repeats; beta transducin-like protein, Podospora anserina, gb:L28125; contains Pfam profiles PF04503: Single-stranded DNA binding protein, SSDP; PF00400:WD domain, G-beta repeat; identical to cDNA LEUNIG (LEUNIG) GI:11141604 | chr4:15707516-15713585 FORWARD | Aliases: L23H3.30, L23H3_30, …
zhu1_Ghi#S33814363|MIKC	MIKC	MADS	datfpep	3e-09	0	-0.510701	-0.624114	-0.984081	-1.03166	-1.49787	-1.06914	-1.99791	-0.350393	29.62	15.94	16.95	68.44	68.51	14.11	9.6	10.38	44.57	GO:0043231//intracellular membrane-bounded organelle	-	-	li|801|AT2G45660.1 | Symbol: AGL20 | MADS-box protein (AGL20) | chr2:18814612-18818094 REVERSE | Aliases: AGAMOUS LIKE 20, AGL20, F17K2.19, MADS BOX PROTEIN AGL20, SOC1, SUPPRESSOR OF OVEREXPRESSION OF CO 1
zhu1_Ghi#S28673243|MIKC	MIKC	MADS	datfpep	1e-12	0	-1.29652	-1.08397	1.79968	1.84255	1.10016	-0.754159	-3.49244	1.62254	135.18	65.74	206.94	305.8	129.9	42.9	25.97	23.75	52.98	GO:0009521;GO:0031224//intrinsic to membrane;GO:0009570//chloroplast stroma;GO:0009534//chloroplast thylakoid	GO:0046906//tetrapyrrole binding;GO:0043169//cation binding	GO:0006464//protein modification process;GO:0006091//generation of precursor metabolites and energy	li|1737|AT5G60910.1 | Symbol: AGL8 | agamous-like MADS box protein AGL8 / FRUITFULL (AGL8), NAP1-1, Nicotiana tabacum, EMBL:AF009126; identical to SP:Q38876 Agamous-like MADS box protein AGL8 (Floral homeotic protein AGL8) (FRUITFULL){Arabidopsis thaliana} PMID:9502732, PMID:10648231; identical to cDNA agamous-like 8 (AGL8) GI:1004364 | chr5:24519708-24523339 REVERSE | Aliases: AGAMOUS LIKE 8, AG…
zhu1_Ghi#S28710441|MIKC	MIKC	MADS	datfpep	5e-50	0	0	0	0	5.78136	12.1228	6.40939	7.35755	0	11.58	1.4	2.34	11.07	18.36	7.34	0.56	0.55	3.64	GO:0043234//protein complex;GO:0015630//microtubule cytoskeleton	GO:0032561//guanyl ribonucleotide binding;GO:0017111//nucleoside-triphosphatase activity	GO:0043623//cellular protein complex assembly;GO:0006970//response to osmotic stress;GO:0007017//microtubule-based process	li|2024|AT5G13790.1 | Symbol: AGL15 | floral homeotic protein AGL-15 (AGL15) | chr5:4449017-4450846 REVERSE | Aliases: AGAMOUS LIKE 15, MADS BOX PROTEIN AGL15, MXE10.8, MXE10_8
zhu1_Ghi#S42357540|MIKC	MIKC	MADS	datfpep	4e-06	0	1.43693	1.6204	2.88456	1.97216	1.55144	2.01309	2.25722	2.3075	26.12	8.95	21.63	16.89	44.94	96.53	66.05	50.78	36.44	-	-	-	li|1356|AT3G58780.1 | Symbol: SHP1 | agamous-like MADS box protein AGL1 / shatterproof 1 (AGL1) (SHP1), identical to SP:P29381 Agamous-like MADS box protein AGL1 (Protein Shatterproof 1) {Arabidopsis thaliana} | chr3:21749437-21752884 FORWARD | Aliases: AGL1, SHATTERPROOF 1, T20N10.130
zhu1_Ghi#S42281150|MIKC	MIKC	MADS	datfpep	1e-06	0	-0.41007	-2.04755	-3.57867	-1.80222	-3.46076	-2.45985	-2.95847	-2.32326	13.46	3.92	1.75	16.6	17.81	34.15	12.98	7.1	34.48	-	-	-	li|1430|AT4G24540.1 | Symbol: AGL24 | MADS-box family protein | chr4:12670980-12674028 REVERSE | Aliases: F22K18.260, F22K18_260
zhu1_Ghi#S42362244|MIKC	MIKC	MADS	datfpep	1e-09	0	-0.0787564	0.322606	-0.764585	-0.523223	-0.913775	-1.65159	-1.47529	-0.722568	24.23	27.97	16.37	19.8	5.21	32.46	15.52	11.47	18.78	GO:0016020//membrane;GO:0043231//intracellular membrane-bounded organelle	GO:0005488//binding	-	li|178|AT1G29960.1 | Symbol: None | signal peptidase I family protein / MADS-box protein-related, similar to inner mitochondrial membrane peptidase 2 (Homo sapiens) GI:14030456; contains Pfam profiles PF00461: Signal peptidase I, contains Pfam profile PF00319: SRF-type transcription factor (DNA-binding and dimerisation domain); MADS-box protein AGL64 | chr1:10494797-10497271 FORWARD | Aliases: T1…
zhu1_Ghi#S33806561|M-type	M-type	MADS	datfpep	6e-38	0	-0.684498	0.374396	0.113009	4.2541	-0.667425	-1.26946	-1.29546	-1.26946	0.01	0.01	0.01	0.01	0.82	50.81	334.77	409.28	274.13	-	-	-	li|2270|AT5G48670.1 | Symbol: None | MADS-box family protein, contains similarity to MADS-box DNA-binding protein | chr5:19756051-19757016 REVERSE | Aliases: K15N18.16, K15N18_16
zhu1_Ghi#S42358930|M-type	M-type	MADS	Ghprotf	1e-08	0	-0.269461	0.113009	1.48924	1.60618	7.53329	3.95178	2.6477	4.10682	111.21	35.53	48.52	38.15	63.58	143.67	25.4	16.11	10.93	-	-	-	li|782|Ghi019093|Gossypium_hirsutum|M-type|gnl|UG|Ghi#S33806561
zhu1_Ghi#S42313164|M-type	M-type	MADS	Ghprotf	4e-08	0	-0.806852	-0.697778	-0.380004	-1.08907	0.473768	-0.581326	-0.675008	-0.950136	11.58	46.99	18.71	1.46	0.55	7.06	6.21	8.19	3.36	-	-	-	li|781|Ghi015320|Gossypium_hirsutum|M-type|gnl|UG|Ghi#S42333920
zhu1_Ghi#S42291895|MYB	MYB	MYB	datfpep	2e-11	0	0.607404	0.0177455	-0.270194	0.672705	2.34073	-0.0845643	0.321928	-0.263749	6.46	13.99	11.4	21.84	34.26	7.9	17.78	18.02	15.14	-	-	-	li|448|AT1G09770.1 | Symbol: ATCDC5 | myb family transcription factor, contains Pfam profile: PF00249 myb-like DNA-binding domain | chr1:3161843-3165362 FORWARD | Aliases: ATCDC5, CDC5, F21M12.15, F21M12_15
zhu1_Ghi#S28671650|MYB	MYB	MYB	datfpep	2e-06	0	11.2656	11.117	10.9513	11.8849	0	10.1762	10.7022	10.1306	26.12	15.66	12.28	7.86	12.06	28.23	19.19	22.12	7.29	-	-	-	li|1544|AT4G21440.1 | Symbol: None | myb family transcription factor (MYB102), contains Pfam profile: PF00249 myb-like DNA-binding domain | chr4:11418257-11419771 REVERSE | Aliases: F18E5.60
zhu1_Ghi#S42291803|MYB	MYB	MYB	datfpep	1e-17	0	0.880305	1.21845	0.15384	0.106259	-0.813494	0.0273073	0.445722	0.28658	84.55	50.07	44.43	23.88	41.11	17.22	16.37	18.29	19.9	GO:0043231//intracellular membrane-bounded organelle;GO:0033176//proton-transporting V-type ATPase complex	GO:0015078//hydrogen ion transmembrane transporter activity;GO:0019829//cation-transporting ATPase activity	GO:0006754//ATP biosynthetic process	li|1062|AT3G52250.1 | Symbol: None | myb family transcription factor, contains Pfam profile: PF00249 myb-like DNA-binding domain | chr3:19387607-19394078 FORWARD | Aliases: T25B15.20
zhu1_Ghi#S28710574|MYB	MYB	MYB	datfpep	5e-53	0	1.67275	3.26022	2.41492	0.0738158	-9.60918	-2.789	-2.25163	-2.4799	0.01	8.11	31.57	6.99	7.67	1.69	1.13	0.82	3.36	-	GO:0003824//catalytic activity	-	li|1819|AT5G35550.1 | Symbol: TT2 | myb family transcription factor (MYB123), contains PFAM profile: myb DNA-binding domain PF00249 | chr5:13743973-13745090 FORWARD | Aliases: MOK9.18, MOK9_18, MYB123, TRANSPARENT TESTA 2
zhu1_Ghi#S42301608|MYB	MYB	MYB	datfpep	2e-37	0	0.63743	0.103093	-5.75489	0.0264722	5.38594	5.94685	5.75736	5.03138	10.77	1.68	0.88	32.33	48.23	33.31	8.47	3.28	68.39	-	-	-	li|1013|AT3G28910.1 | Symbol: MYB30 | myb family transcription factor (MYB30), identical to myb-like protein GB:AJ007289 (Arabidopsis thaliana) (Plant J. 20 (1), 57-66 (1999)) | chr3:10912416-10914427 FORWARD | Aliases: ATMYB30, MLD15.8, MYB30
zhu1_Ghi#S42333301|MYB	MYB	MYB	datfpep	5e-89	0	0.0773658	-0.163568	-0.754348	-2.47201	1.16858	-0.601034	-0.233957	-1.31117	22.35	13.15	18.71	45.14	43.57	20.89	11.29	8.74	21.02	-	-	-	li|1509|AT4G38620.1 | Symbol: MYB4 | myb family transcription factor (MYB4), contains Pfam profile: PF00249 myb-like DNA-binding domain | chr4:18053545-18054993 FORWARD | Aliases: ATMYB4, T9A14.11
zhu1_Ghi#S42293356|MYB	MYB	MYB	datfpep	1e-56	0	2.09617	0.587708	-1.00413	1.96875	4.88145	3.92233	4.66635	4.19366	0.01	11.19	5.55	2.33	0.55	1.41	20.61	19.39	7.01	-	GO:0016491//oxidoreductase activity;GO:0005506//iron ion binding	-	li|760|AT2G23290.1 | Symbol: None | myb family transcription factor | chr2:9911867-9913000 REVERSE | Aliases: T20D16.8, T20D16_8
zhu1_Ghi#S42324280|MYB	MYB	MYB	datfpep	3e-76	0	1.7926	1.40832	1.24769	0.440494	-0.0577155	-1.7808	-1.14886	-2.30564	15.62	0.56	0.01	46.6	46.59	4.52	0.85	0.01	24.39	GO:0009534//chloroplast thylakoid	GO:0005515//protein binding	GO:0009553//embryo sac development;GO:0044267//cellular protein metabolic process	li|1836|AT5G05790.1 | Symbol: None | myb family transcription factor, contains Pfam profile: PF00249 myb-like DNA-binding domain | chr5:1740573-1742029 REVERSE | Aliases: MJJ3.20, MJJ3_20
zhu1_Ghi#S42302147|MYB	MYB	MYB	atprotf	1e-125	0	0.533757	1.05023	0.0225426	-0.0647206	-0.11832	0.880799	1.3151	0.713735	15.89	9.23	7.6	2.91	0.82	0.01	0.01	0.01	0.01	GO:0016020//membrane;GO:0043231//intracellular membrane-bounded organelle	-	-	1101|Aly020012|Arabidopsis_lyrata|MYB|Al_scaffold_0008_2049
zhu1_Ghi#S42357803|MYB	MYB	MYB	datfpep	2e-06	0	0.238443	3.38914	2.18943	-2.18521	-9.96	-4.15265	-2.86197	-3.56768	4.85	2.8	12.86	20.1	2.47	19.48	3.1	0.82	4.76	GO:0009536//plastid	GO:0003824//catalytic activity;GO:0016209//antioxidant activity;GO:0043169//cation binding	GO:0006800//oxygen and reactive oxygen species metabolic process	li|531|AT1G66380.1 | Symbol: MYB114 | myb family transcription factor (MYB114), similar to myb-related protein An2 GI:7673090 from (Petunia x hybrida) | chr1:24761076-24762153 FORWARD | Aliases: MYB114, T27F4.13, T27F4_13
zhu1_Ghi#S42297631|MYB	MYB	MYB	datfpep	8e-45	0	-2.26384	-1.74605	-1.97763	-0.929147	-0.657945	-3.60095	-2.66913	-2.73831	10.23	3.92	2.05	8.74	7.13	24.27	18.91	14.74	19.9	-	-	-	li|569|AT1G22640.1 | Symbol: MYB3 | myb family transcription factor (MYB4), similar to myb-related protein GI:1020155 from (Arabidopsis thaliana) | chr1:8006186-8007417 FORWARD | Aliases: ATMYB3, T22J18.19, T22J18_19, TRANSCRIPTION FACTOR MYB3
zhu1_Ghi#S28666997|MYB	MYB	MYB	datfpep	4e-44	0	1.58048	4.58048	-0.890212	-7.74819	-7.74819	-7.74819	-0.980009	-7.74819	32.85	18.74	27.18	7.57	3.84	743.74	101.9	96.93	43.17	GO:0043231//intracellular membrane-bounded organelle	GO:0016747//transferase activity, transferring acyl groups other than amino-acyl groups	GO:0009314//response to radiation;GO:0008544//epidermis development;GO:0006950//response to stress;GO:0006631//fatty acid metabolic process	li|1819|AT5G35550.1 | Symbol: TT2 | myb family transcription factor (MYB123), contains PFAM profile: myb DNA-binding domain PF00249 | chr5:13743973-13745090 FORWARD | Aliases: MOK9.18, MOK9_18, MYB123, TRANSPARENT TESTA 2
zhu1_Ghi#S42325381|MYB	MYB	MYB	datfpep	4e-70	0	-0.582286	0.346665	-1.06177	-0.782317	-10.8803	-4.06017	-10.8803	-5.07299	71.63	38.88	27.47	48.34	92.9	41.21	48.83	50.51	51.01	-	GO:0008135//translation factor activity, nucleic acid binding	GO:0019941//modification-dependent protein catabolic process	li|1509|AT4G38620.1 | Symbol: MYB4 | myb family transcription factor (MYB4), contains Pfam profile: PF00249 myb-like DNA-binding domain | chr4:18053545-18054993 FORWARD | Aliases: ATMYB4, T9A14.11
zhu1_Ghi#S42356055|MYB	MYB	MYB	datfpep	9e-59	0	-1.32358	-3.78852	-3.24724	-1.33393	-4.5382	-3.29229	-2.03307	-0.755214	77.01	2.52	1.46	2.04	0.55	0.01	0.56	1.09	0.84	GO:0031225//anchored to membrane;GO:0043231//intracellular membrane-bounded organelle	GO:0005372//water transmembrane transporter activity	-	li|1683|AT4G09460.1 | Symbol: ATMYB6 | myb family transcription factor | chr4:5992963-5994255 FORWARD | Aliases: T15G18.120, T15G18_120
zhu1_Ghi#S28710560|MYB	MYB	MYB	datfpep	4e-45	0	-1.74979	0.186568	3.58624	3.00064	-9.14211	-3.33475	-3.36075	-0.247289	283.82	193.29	366.53	262.11	648.39	193.35	454.16	546.62	406.42	GO:0030312//external encapsulating structure;GO:0009532//plastid stroma;GO:0005576//extracellular region;GO:0016020//membrane	GO:0046914//transition metal ion binding;GO:0016861//intramolecular oxidoreductase activity, interconverting aldoses and ketoses	GO:0006007//glucose catabolic process;GO:0006631//fatty acid metabolic process;GO:0010038//response to metal ion;GO:0006970//response to osmotic stress	li|2075|AT5G14750.1 | Symbol: WER | myb family transcription factor (MYB66) / werewolf (WER), contains PFAM profile: Myb DNA binding domain PF00249; identical to cDNA putative transcription factor (MYB66) mRNA, partial cds GI:3941491; identical to GP:9755743 myb transcription factor werewolf (WER)/ MYB66 {Arabidopsis thaliana} | chr5:4763455-4764741 REVERSE | Aliases: T9L3.50, T9L3_50, WER1, WERE…
zhu1_Ghi#S42305945|MYB	MYB	MYB	datfpep	3e-58	0	-1.68313	-1.84143	-1.84693	1.1998	0.148248	2.8515	2.95945	4.04093	194.42	260.15	261.01	286.87	49.6	2.82	158.07	226.62	156.12	GO:0031410//cytoplasmic vesicle;GO:0009536//plastid	-	GO:0006952//defense response	li|1554|AT4G37260.1 | Symbol: MYB73 | myb family transcription factor (MYB73), contains Pfam profile: PF00249 myb-like DNA-binding domain | chr4:17540484-17541793 FORWARD | Aliases: AP22.97, AP22_97, MYB73
zhu1_Ghi#S42291748|MYB	MYB	MYB	datfpep	4e-58	0	0.730539	0.374396	2.64599	4.63011	-7.07682	-7.07682	-7.07682	-1.26946	10.5	5.59	3.22	4.66	6.85	22.02	9.88	8.74	17.1	-	GO:0016741//transferase activity, transferring one-carbon groups	-	li|920|AT2G02820.2 | Symbol: MYB88 | similar to myb family transcription factor (MYB115) [Arabidopsis thaliana] (TAIR:At5g40360.1); similar to putative Myb-like DNA-binding protein [Solanum demissum] (GB:AAT40484.1); contains InterPro domain Myb DNA-binding domain (InterPro:IPR001005) | chr2:804687-807138 REVERSE | Aliases: MYB88, T20F6.4, T20F6_4
zhu1_Ghi#S42289800|MYB_related	MYB_related	MYB	datfpep	2e-10	0	-1.9222	0.778867	-0.528092	-0.270572	-12.7052	-2.56437	-1.47458	-3.03809	34.2	3.92	2.92	0.58	4.66	5.93	22.02	35.77	10.93	GO:0043231//intracellular membrane-bounded organelle	-	GO:0048513//organ development	li|245|AT1G01380.1 | Symbol: ETC1 | myb family transcription factor, similar to myb homolog (CPC) GI:2346966 from (Arabidopsis thaliana) | chr1:147267-147935 FORWARD | Aliases: ENHANCER OF TRY AND CPC 1, F6F3.18, F6F3_18
zhu1_Ghi#S42333460|MYB_related	MYB_related	MYB	datfpep	5e-08	0	-0.209063	0.340379	-9.65821	-9.65821	2.55307	2.90212	2.12397	-0.389085	33.39	33.01	38.58	31.74	28.5	3.67	1.69	1.64	2.24	GO:0009536//plastid	GO:0003676//nucleic acid binding;GO:0034062//RNA polymerase activity;GO:0001071;GO:0000996	GO:0006351//transcription, DNA-dependent	li|1379|AT3G10113.1 | Symbol: None | myb family transcription factor, contains Pfam profile: PF00249 myb-like DNA-binding domain | chr3:3118048-3119396 REVERSE | Aliases: None
zhu1_Ghi#S42303112|MYB_related	MYB_related	MYB	datfpep	3e-31	0	-0.302009	-0.952925	-2.84863	-5.19974	0.504134	1.62183	1.72121	0.0810606	70.82	40.84	31.57	48.64	49.6	63.23	31.9	30.31	42.88	GO:0031224//intrinsic to membrane;GO:0031410//cytoplasmic vesicle;GO:0043231//intracellular membrane-bounded organelle	-	-	li|2004|AT5G47390.1 | Symbol: None | myb family transcription factor, contains Pfam profile: PF00249 myb-like DNA-binding domain | chr5:19244017-19246085 FORWARD | Aliases: MQL5.25, MQL5_25
zhu1_Ghi#S42308849|MYB_related	MYB_related	MYB	datfpep	2e-43	0	-1.76939	-2.16581	0.382733	0.910002	0.426329	-1.21599	-3.26799	1.4869	17.5	0.01	0.88	0.01	0.01	0.01	0.56	0.01	0.84	GO:0031410//cytoplasmic vesicle	-	GO:0009607//response to biotic stimulus	li|347|AT1G72650.2 | Symbol: TRFL6 | myb family transcription factor, contains Pfam PF00249: Myb-like DNA-binding domain | chr1:27353129-27357402 FORWARD | Aliases: F28P22.16, F28P22_16, TRF LIKE 6
zhu1_Ghi#S42300177|MYB_related	MYB_related	MYB	datfpep	1e-09	0	0.778965	-0.27637	-1.70891	0.0559564	-1.75532	-1.86982	-0.919609	-2.14568	86.44	35.53	43.84	10.48	21.65	11.57	22.86	21.3	14.58	GO:0031224//intrinsic to membrane	-	-	li|193|AT1G74250.1 | Symbol: None | DNAJ heat shock N-terminal domain-containing protein, contains Pfam domains PF00226: DnaJ domain and PF00096: Zinc finger, C2H2 type | chr1:27923989-27926075 FORWARD | Aliases: F1O17.8, F1O17_8
zhu1_Ghi#S42317184|MYB_related	MYB_related	MYB	datfpep	3e-06	0	-0.613304	-0.941868	-3.30499	-3.36662	1.64225	0.165209	0.635782	-0.79757	20.2	51.75	81.84	27.08	29.05	22.3	26.25	29.49	20.18	GO:0009536//plastid	GO:0016838//carbon-oxygen lyase activity, acting on phosphates;GO:0048037//cofactor binding	GO:0006566//threonine metabolic process	li|597|AT1G49950.1 | Symbol: None | DNA-binding protein, putative, contains similarity to DNA-binding protein PcMYB1 (Petroselinum crispum) gi:2224899:gb:AAB61699 | chr1:18497837-18500831 REVERSE | Aliases: F2J10.16, F2J10_16
zhu1_Ghi#S28709508|MYB_related	MYB_related	MYB	datfpep	1e-12	0	-0.986287	-2.01179	-1.35262	-2.16585	-0.973203	-2.74054	-1.69357	-2.3332	5.12	12.03	7.6	2.62	3.84	22.02	11.57	9.01	7.29	-	GO:0005488//binding	-	li|193|AT1G74250.1 | Symbol: None | DNAJ heat shock N-terminal domain-containing protein, contains Pfam domains PF00226: DnaJ domain and PF00096: Zinc finger, C2H2 type | chr1:27923989-27926075 FORWARD | Aliases: F1O17.8, F1O17_8
zhu1_Ghi#S33841961|MYB_related	MYB_related	MYB	datfpep	3e-35	0	-1.03185	5.11754	2.99052	2.34629	1.78742	1.33697	1.97618	1.49283	14.27	21.54	21.63	8.45	7.95	17.22	7.62	5.19	4.48	GO:0031410//cytoplasmic vesicle;GO:0043231//intracellular membrane-bounded organelle	GO:0016790//thiolester hydrolase activity	GO:0043412	li|254|AT1G01060.3 | Symbol: LHY | similar to myb-related transcription factor (CCA1) [Arabidopsis thaliana] (TAIR:At2g46830.1); similar to LHY protein [Phaseolus vulgaris] (GB:CAD12767.2); contains InterPro domain Myb DNA-binding domain (InterPro:IPR001005); contains InterPro domain Myb-like DNA-binding domain, SHAQKYF class (InterPro:IPR006447) | chr1:33379-37757 REVERSE | Aliases: LATE ELONGAT…
zhu1_Ghi#S28691949|MYB_related	MYB_related	MYB	datfpep	2e-54	0	-0.383495	-0.104464	-3.2854	-1.3686	-0.931495	-2.51403	-1.56595	-1.24857	579.21	245.6	433.17	799.44	1820.48	51.65	49.4	89.28	84.93	-	-	-	li|1242|AT3G53790.1 | Symbol: TRFL4 | telomere-binding protein, putative, similar to telomere binding protein TBP1 (Nicotiana glutinosa) gi:23664357:gb:AAN39330 | chr3:19939456-19941245 FORWARD | Aliases: F5K20.90, TRF LIKE 4
zhu1_Ghi#S42304837|MYB_related	MYB_related	MYB	datfpep	9e-22	0	-0.59392	-0.435368	-1.60215	-0.498688	0.281295	0.245064	0.435086	0.44139	24.77	7.27	8.18	6.7	0.01	0.01	0.01	0.01	0.01	-	-	-	li|347|AT1G72650.2 | Symbol: TRFL6 | myb family transcription factor, contains Pfam PF00249: Myb-like DNA-binding domain | chr1:27353129-27357402 FORWARD | Aliases: F28P22.16, F28P22_16, TRF LIKE 6
zhu1_Ghi#S42299704|MYB_related	MYB_related	MYB	datfpep	5e-44	0	-0.836501	-2.59323	5.01652	5.66497	2.2501	-1.63103	-1.68303	4.19061	74.32	82.8	50.27	2.04	5.21	9.31	28.23	31.13	3.92	GO:0016020//membrane	GO:0001071;GO:0004674//protein serine/threonine kinase activity;GO:0032559//adenyl ribonucleotide binding	GO:0006464//protein modification process;GO:0009791//post-embryonic development;GO:0009416//response to light stimulus	li|142|AT1G19000.2 | Symbol: None | myb family transcription factor, similar to MybSt1 GI:7705206 from (Solanum tuberosum) | chr1:6560783-6562772 REVERSE | Aliases: F14D16.15, F14D16_15
zhu1_Ghi#S42289800|MYB_related	MYB_related	MYB	atprotf	1e-10	0	-1.9222	0.778867	-0.528092	-0.270572	-12.7052	-2.56437	-1.47458	-3.03809	34.2	3.92	2.92	0.58	4.66	5.93	22.02	35.77	10.93	GO:0043231//intracellular membrane-bounded organelle	-	GO:0048513//organ development	244|Aly004041|Arabidopsis_lyrata|MYB_related|Al_scaffold_0001_92
zhu1_Ghi#S42277941|MYB_related	MYB_related	MYB	atprotf	4e-09	0	-1.52804	2.17784	2.15796	0.964962	-1.34671	-1.19584	-1.97784	-0.133267	0.54	0.01	0.01	0.01	1.37	16.37	13.83	9.83	29.43	-	-	-	86|Aly001306|Arabidopsis_lyrata|MYB_related|fgenesh1_pm.C_scaffo ld_1000066
zhu1_Ghi#S53281686|MYB_related	MYB_related	MYB	atprotf	2e-07	0	2.1354	1.63682	1.04676	2.48577	1.87602	1.63211	2.21995	2.22882	11.31	5.87	4.38	2.91	15.07	13.83	5.08	4.64	13.17	-	-	-	86|Aly001306|Arabidopsis_lyrata|MYB_related|fgenesh1_pm.C_scaffold _1000066
zhu1_Ghi#S42285230|MYB_related	MYB_related	MYB	atprotf	3e-14	0	-0.910962	-1.32002	0.349972	0.490974	-11.1434	-4.00383	-3.3752	-1.33442	14.81	162.8	51.15	3.49	1.1	4.52	81.01	60.07	10.37	-	GO:0005488//binding	GO:0009414//response to water deprivation	86|Aly001306|Arabidopsis_lyrata|MYB_related|fgenesh1_pm.C_scaffold _1000066
zhu1_Ghi#S42288977|MYB_related	MYB_related	MYB	Ghprotf	2e-07	0	-2.81835	0.808224	1.34008	0.150176	2.36982	0.874801	0.917967	1.79776	44.43	11.47	8.77	27.67	29.6	35.28	14.96	7.1	24.11	GO:0009536//plastid	GO:0016634	GO:0006779//porphyrin biosynthetic process	li|1067|Ghi005222|Gossypium_hirsutum|MYB_related|gnl|UG|Ghi#S423016 57;PUT-165a-Gossypium_hirsutum-16261
zhu1_Ghi#S42314877|MYB_related	MYB_related	MYB	Ghprotf	5e-57	0	1.05426	0.971206	-0.754348	0.685611	1.8277	1.09041	1.33191	0.910916	12.93	25.73	31.57	19.8	17.81	71.41	36.98	33.58	30.27	-	-	-	li|1055|Ghi001371|Gossypium_hirsutum|MYB_related|PUT-165a- Gossypium_hirsutum- 94352;gnl|UG|Ghi#S42291358;gnl|UG|Ghi#S42304885
zhu1_Ghi#S42326262|MYB_related	MYB_related	MYB	Ghprotf	1e-07	0	0.711464	0.77479	-2.0895	-2.91243	-0.0122833	0.0837236	0.0665846	-2.88206	18.58	5.31	17.24	7.57	1.64	1.69	3.95	9.28	3.64	-	-	-	li|1053|Ghi001065|Gossypium_hirsutum|MYB_related|PUT-165a- Gossypium_hirsutum-3662;PUT-165a-Gossypium_hirsutum- 3661;gnl|UG|Ghi#S28697826
zhu1_Ghi#S42293426|MYB_related	MYB_related	MYB	Ghprotf	4e-09	0	0.060121	0.776328	0.478834	0.220198	3.4341	2.6573	2.64263	2.57598	19.93	5.87	9.06	30.29	62.21	7.06	1.69	5.46	37.84	-	-	-	li|1078|Ghi010051|Gossypium_hirsutum|MYB_related|PUT-165a- Gossypium_hirsutum-86536
zhu1_Ghi#S42306429|MYB_related	MYB_related	MYB	Ghprotf	2e-24	0	0.386427	1.13658	-0.0674601	-1.25486	-0.133713	-0.403528	-0.278103	-1.65861	22.89	26.01	17.24	17.18	23.57	11.57	7.06	10.92	7.01	GO:0043231//intracellular membrane-bounded organelle;GO:0043234//protein complex;GO:0044444//cytoplasmic part;GO:0016020//membrane	GO:0005488//binding;GO:0016564//transcription repressor activity	GO:0010101;GO:0048278//vesicle docking;GO:0006350//transcription	li|1098|Ghi017775|Gossypium_hirsutum|MYB_related|PUT-165a- Gossypium_hirsutum-94980
zhu1_Ghi#S33829038|NAC	NAC	NAC	datfpep	4e-32	0	7.12928	7.18982	0	0	0	11.5603	10.4429	9.13186	184.72	74.13	66.64	154.94	437.65	367.5	1483.3	1965.59	1195.73	GO:0044424//intracellular part	-	-	li|2224|AT5G13180.1 | Symbol: ANAC083 | no apical meristem (NAM) family protein, contains Pfam PF02365: No apical meristem (NAM) domain; hypothetical protein SENU5, senescence up-regulated - Lycopersicon esculentum, EMBL:Z75524 | chr5:4196579-4197851 FORWARD | Aliases: ANAC083, T19L5.140, T19L5_140
zhu1_Ghi#S50824072|NAC	NAC	NAC	datfpep	8e-90	0	11.3907	10.8918	8.32193	9.73132	10.9278	6.82018	7.94251	7.12928	1.08	22.94	46.77	11.94	31.52	0.01	17.5	14.2	14.29	-	-	-	li|1262|AT3G04070.1 | Symbol: ANAC047 | no apical meristem (NAM) family protein, contains Pfam PF02365: No apical meristem (NAM) domain; similar to NAM GB:CAA63101 (Petunia x hybrida) | chr3:1061533-1063101 REVERSE | Aliases: ANAC047, T11I18.18, T11I18_18
zhu1_Ghi#S50824077|NAC	NAC	NAC	datfpep	2e-93	0	7.80735	7.45121	9.56415	11.9058	10.8634	11.5603	10.6036	14.2886	71.63	132.87	185.02	173.58	33.43	132.94	136.62	157.54	72.32	GO:0043231//intracellular membrane-bounded organelle;GO:0015934//large ribosomal subunit	GO:0005198//structural molecule activity	GO:0010467//gene expression	li|2049|AT5G08790.1 | Symbol: ATAF2 | no apical meristem (NAM) family protein, contains Pfam PF02365: No apical meristem (NAM) domain; | chr5:2858635-2860261 REVERSE | Aliases: ANAC081
zhu1_Ghi#S42298918|NAC	NAC	NAC	datfpep	9e-07	0	-0.245071	-1.66055	-1.88942	-1.10049	-2.93563	-0.429616	-0.0418858	-0.00447001	9.42	0.01	12.57	11.65	4.66	30.2	8.47	13.38	8.41	GO:0000785//chromatin;GO:0031981//nuclear lumen	GO:0003676//nucleic acid binding	GO:0034728	li|1147|AT3G49530.1 | Symbol: ANAC062 | no apical meristem (NAM) family protein, contains Pfam PF02365: No apical meristem (NAM) domain; similar to NAC2 - Arabidopsis thaliana, EMBL:AF201456 | chr3:18373429-18375898 REVERSE | Aliases: ANAC062, T9C5.120
zhu1_Ghi#S50824076|NAC	NAC	NAC	datfpep	1e-128	0	3.79495	3.32047	1.64225	1.5198	2.97017	4.45378	4.30853	4.25999	109.06	151.05	92.07	17.77	10.96	32.18	44.03	47.51	14.29	GO:0000267//cell fraction	GO:0016857//racemase and epimerase activity, acting on carbohydrates and derivatives;GO:0016616//oxidoreductase activity, acting on the CH-OH group of donors, NAD or NADP as acceptor;GO:0048037//cofactor binding;GO:0016836//hydro-lyase activity	GO:0010191;GO:0009226//nucleotide-sugar biosynthetic process;GO:0051553;GO:0003006//reproductive developmental process;GO:0009734//auxin mediated signaling pathway;GO:0033692//cellular polysaccharide biosynthetic process	li|44|AT1G01720.1 | Symbol: ATAF1 | no apical meristem (NAM) family protein, contains Pfam PF02365: No apical meristem (NAM) domain; similar to NAC domain protein NAM GB:AAD17313 GI:4325282 from (Arabidopsis thaliana) | chr1:268330-269819 FORWARD | Aliases: ANAC002, T1N6.12, T1N6_12
zhu1_Ghi#S33823440|NAC	NAC	NAC	Ghprotf	2e-17	0	2.79112	2.09705	0.263034	1.96309	2.40515	3.74261	3.61076	0.974491	9.96	17.62	6.43	7.57	8.77	23.43	18.63	15.02	13.45	-	-	-	li|131|Ghi003828|Gossypium_hirsutum|NAC|PUT-165a- Gossypium_hirsutum-173101078;gnl|UG|Ghi#S28671047
zhu1_Ghi#S42327493|NAC	NAC	NAC	Ghprotf	4e-13	0	-0.630043	-1.72312	-5.31944	-3.59246	-5.03787	-1.40428	-1.73448	-2.72415	16.43	16.78	21.92	36.11	43.3	64.92	49.4	32.76	47.93	GO:0030684//preribosome	-	GO:0009553//embryo sac development;GO:0042254//ribosome biogenesis	li|249|Ghi007291|Gossypium_hirsutum|NAC|PUT-165a- Gossypium_hirsutum-147101078;gnl|UG|Ghi#S33829038
zhu1_Ghi#S28670532|NAC	NAC	NAC	datfpep	2e-69	0	1.05385	-2.20378	-9.07414	0.161873	-1.93459	6.19812	5.6898	5.53884	10.23	3.64	3.51	24.17	35.08	21.17	8.19	11.19	22.98	-	-	-	li|894|AT2G43000.1 | Symbol: ANAC042 | no apical meristem (NAM) family protein, contains Pfam PF02365: No apical meristem (NAM) domain; | chr2:17887694-17889661 REVERSE | Aliases: ANAC042, F23E6.1, F23E6_1
zhu1_Ghi#S33845988|NAC	NAC	NAC	datfpep	7e-35	0	-1.56214	-3.15833	-2.76687	-2.91273	-12.2747	-12.2747	-12.2747	-12.2747	4.04	14.55	13.15	16.89	26.03	7.9	16.09	15.02	7.85	GO:0031410//cytoplasmic vesicle	-	-	li|1472|AT4G28530.1 | Symbol: ANAC074 | no apical meristem (NAM) family protein, contains Pfam PF02365: No apical meristem (NAM) domain; No apical meristem gene (NAM), required for pattern formation in embryos and flowers-Petunia hybrida, PATCHX:E205713 | chr4:14090495-14094782 REVERSE | Aliases: ANAC074, F20O9.220, F20O9_220
zhu1_Ghi#S30012125|NAC	NAC	NAC	datfpep	2e-06	0	-1.23297	-0.227817	0.290863	1.49499	-1.77523	0.809235	0.481533	0.00962675	20.2	25.46	18.41	14.27	4.93	0.01	4.23	3.55	3.92	-	-	-	li|2023|AT5G07680.2 | Symbol: ANAC079/ANAC080 | no apical meristem (NAM) family protein, contains Pfam PF02365 : No apical meristem (NAM) protein; similar to cup-shaped cotyledon CUC2 (GI:1944132) (Arabidopsis thaliana) | chr5:2435984-2437500 FORWARD | Aliases: ANAC079, ANAC080, MBK20.13, MBK20_13
zhu1_Ghi#S43062291|NAC	NAC	NAC	datfpep	1e-79	0	0.308382	-1.02217	-0.601646	-1.17963	0.146956	-0.804209	-1.71036	-0.894987	9.69	10.07	9.94	2.62	11.51	16.37	19.76	18.57	22.98	-	GO:0016740//transferase activity	GO:0006486//protein amino acid glycosylation	li|2224|AT5G13180.1 | Symbol: ANAC083 | no apical meristem (NAM) family protein, contains Pfam PF02365: No apical meristem (NAM) domain; hypothetical protein SENU5, senescence up-regulated - Lycopersicon esculentum, EMBL:Z75524 | chr5:4196579-4197851 FORWARD | Aliases: ANAC083, T19L5.140, T19L5_140
zhu1_Ghi#S50824073|NAC	NAC	NAC	datfpep	1e-103	0	1.80596	-8.20945	-1.01963	2.88858	0.310183	1.77923	1.60593	3.16938	49.28	44.76	49.69	48.93	50.7	95.97	31.9	35.22	21.3	GO:0009536//plastid	GO:0046914//transition metal ion binding;GO:0016641//oxidoreductase activity, acting on the CH-NH2 group of donors, oxygen as acceptor;GO:0048037//cofactor binding	GO:0006807//nitrogen compound metabolic process	li|1704|AT4G27410.2 | Symbol: RD26 | no apical meristem (NAM) family protein (RD26), contains Pfam PF02365: No apical meristem (NAM) domain; Arabidopsis thaliana nap gene,PID:e1234813; identical to cDNA RD26 mRNA for NAM-like protein GI:15375403 | chr4:13707246-13709128 REVERSE | Aliases: ANAC072, F27G19.10, F27G19_10
zhu1_Ghi#S42297902|ABA1	ABA1	other	datfpep	1e-113	0	-0.331409	-0.383877	1.90731	2.70528	-0.0190248	-1.20985	-1.74117	0.827908	164.53	185.18	160.76	106.01	112.36	27.38	46.57	53.24	42.04	GO:0043231//intracellular membrane-bounded organelle;GO:0016020//membrane	-	GO:0015031//protein transport	li|1772|AT5G67030.1 | Symbol: ABA1 | zeaxanthin epoxidase (ZEP) (ABA1), identical to GI:9857296 AtABA1; controls Pfam profiles PF01360: Monooxygenase and PF00498: FHA domain; identical to cDNA AtABA1, GI:9857295 | chr5:26770748-26774462 REVERSE | Aliases: ABA DEFICIENT 1, ATABA1, IBS3, IMPAIRED IN BABA INDUCED STERILITY 3, K8A10.10, K8A10_10, LOS6, NPQ2, ZEAXANTHIN EPOXIDASE, ZEP
zhu1_Ghi#S42313236|ABA1	ABA1	other	datfpep	4e-06	0	0.469783	0.883853	1.01333	2.28796	1.06801	2.01863	1.71248	0.98384	20.2	18.46	42.67	42.81	20.28	6.77	6.21	7.92	8.69	GO:0043234//protein complex;GO:0009532//plastid stroma;GO:0030312//external encapsulating structure	GO:0051003;GO:0017111//nucleoside-triphosphatase activity;GO:0032559//adenyl ribonucleotide binding	GO:0006779//porphyrin biosynthetic process	li|1772|AT5G67030.1 | Symbol: ABA1 | zeaxanthin epoxidase (ZEP) (ABA1), identical to GI:9857296 AtABA1; controls Pfam profiles PF01360: Monooxygenase and PF00498: FHA domain; identical to cDNA AtABA1, GI:9857295 | chr5:26770748-26774462 REVERSE | Aliases: ABA DEFICIENT 1, ATABA1, IBS3, IMPAIRED IN BABA INDUCED STERILITY 3, K8A10.10, K8A10_10, LOS6, NPQ2, ZEAXANTHIN EPOXIDASE, ZEP
zhu1_Ghi#S42313667|AP2	AP2	other	datfpep	2e-30	0	-10.0362	-2.84635	-1.00275	0.869213	-1.63103	-2.89662	-2.93814	0.0943969	10.77	30.77	19.88	24.17	27.95	35.28	26.82	23.21	19.62	-	GO:0048037//cofactor binding	-	li|1564|AT4G36920.1 | Symbol: AP2 | floral homeotic protein APETALA2 (AP2), Identical to (SP:P47927) Floral homeotic protein APETALA2. (Mouse-ear cress) {Arabidopsis thaliana} | chr4:17400844-17403329 FORWARD | Aliases: AP22.49, AP22_49, APETALA 2, APETALA2, FL1, FLO2, FLORAL HOMEOTIC PROTEIN APETALA 2, FLOWER1
zhu1_Ghi#S33812015|AP2	AP2	other	datfpep	7e-57	0	-0.89647	-1.62855	-4.49378	-1.04567	-2.76469	-3.59879	-1.92197	-2.7747	20.73	21.82	10.52	6.99	10.96	26.81	28.23	33.04	39.24	GO:0043231//intracellular membrane-bounded organelle;GO:0044444//cytoplasmic part;GO:0016020//membrane	GO:0032561//guanyl ribonucleotide binding;GO:0003824//catalytic activity	GO:0035556//intracellular signal transduction;GO:0006810//transport;GO:0051301//cell division	li|306|AT1G68840.1 | Symbol: RAV2 | DNA-binding protein RAV2 (RAV2) / AP2 domain-containing protein RAP2.8, identical to RAV2 GI:3868859 from (Arabidopsis thaliana), AP2 domain containing protein RAP2.8 (Arabidopsis thaliana) GI:2281641; contains Pfam profile: PF00847 AP2-domain | chr1:25883990-25885399 FORWARD | Aliases: RAP2.8, RAV2, T6L1.3, T6L1_3
zhu1_Ghi#S42304112|APRR5	APRR5	other	datfpep	3e-08	0	1.89663	-9.92035	-9.92035	1.72621	-2.51947	-1.93167	-0.341037	-1.79107	158.33	97.34	91.49	24.46	22.47	78.75	123.07	85.19	34.76	GO:0043231//intracellular membrane-bounded organelle;GO:0016020//membrane	GO:0046914//transition metal ion binding;GO:0032561//guanyl ribonucleotide binding;GO:0003824//catalytic activity;GO:0060229//lipase activator activity	GO:0035556//intracellular signal transduction;GO:0015031//protein transport	li|2164|AT5G24470.1 | Symbol: APRR5 | pseudo-response regulator 5 (APRR5), identical to pseudo-response regulator 5 GI:10281006 from (Arabidopsis thaliana) | chr5:8355985-8358876 REVERSE | Aliases: PRR5, PSEUDO RESPONSE REGULATOR 5, T31K7.5, T31K7_5
zhu1_Ghi#S42275826|APRR7	APRR7	other	datfpep	7e-20	0	-5.75489	1.69632	2.1093	0.0264722	4.01825	5.34971	5.53973	5.79538	15.89	15.66	17.83	7.28	10.96	15.81	16.65	15.84	10.37	GO:0009536//plastid	GO:0016297//acyl-[acyl-carrier-protein] hydrolase activity	GO:0006631//fatty acid metabolic process	li|2050|AT5G02810.1 | Symbol: APRR7 | pseudo-response regulator 7 (APRR7), identical to pseudo-response regulator 7 GI:10281004 from (Arabidopsis thaliana) | chr5:637895-641975 REVERSE | Aliases: F9G14.120, F9G14_120, PRR7, PSEUDO RESPONSE REGULATOR 7
zhu1_Ghi#S42300560|APRR7	APRR7	other	datfpep	2e-06	0	0.919843	-3.10721	-2.525	0.262556	-0.984774	-0.65153	-0.295152	0.57215	8.62	60.98	21.04	11.36	0.55	35.28	1544.27	1905.8	932.25	-	-	-	li|2050|AT5G02810.1 | Symbol: APRR7 | pseudo-response regulator 7 (APRR7), identical to pseudo-response regulator 7 GI:10281004 from (Arabidopsis thaliana) | chr5:637895-641975 REVERSE | Aliases: F9G14.120, F9G14_120, PRR7, PSEUDO RESPONSE REGULATOR 7
zhu1_Ghi#S42336220|APRR9	APRR9	other	datfpep	2e-14	0	-1.28988	-2.6568	-2.35322	-2.06435	-3.77174	-2.70811	-2.85297	-2.91962	38.51	24.34	14.03	27.38	46.59	16.94	27.94	27.58	40.36	-	-	-	li|703|AT2G46790.1 | Symbol: APRR9 | pseudo-response regulator 9 (APRR9) / timing of CAB expression 1-like protein (TL1), identical to pseudo-response regulator 9 GI:10281000 from (Arabidopsis thaliana), timing of CAB expression 1-like protein (Arabidopsis thaliana) GI:9247022; contains Pfam profile PF00072: Response regulator receiver domain; identical to cDNA timing of CAB expression 1-like pro…
zhu1_Ghi#S42288018|ARR1	ARR1	other	datfpep	4e-17	0	-0.356828	-0.240041	-3.11915	-1.72197	-0.679364	-1.67876	-1.76265	-3.38285	0.01	0.01	0.01	2.04	160.59	1.98	0.01	0.01	0.01	-	GO:0016798//hydrolase activity, acting on glycosyl bonds	GO:0006259//DNA metabolic process	li|1157|AT3G16857.2 | Symbol: ARR1 | two-component responsive regulator family protein / response regulator family protein, contains Pfam profile: PF00072 response regulator receiver domain; similar to ARR1 protein GB:BAA74528 from (Arabidopsis thaliana) (Plant Cell Physiol. (1998) 39 (11), 1232-1239) | chr3:5755930-5759376 FORWARD | Aliases: ARABIDOPSIS RESPONSE REGULATOR 1, MUH15.5
zhu1_Ghi#S33829841|ARR-B	ARR-B	other	datfpep	7e-11	0	3.64149	1.25721	2.54784	1.45992	-1.66207	1.95644	2.02129	2.7375	26.66	50.35	56.7	1.16	1.1	8.75	6.77	9.56	1.4	GO:0043231//intracellular membrane-bounded organelle	GO:0003676//nucleic acid binding	GO:0009725//response to hormone stimulus;GO:0010468//regulation of gene expression;GO:0009791//post-embryonic development;GO:0006351//transcription, DNA-dependent	li|905|AT2G25180.1 | Symbol: ARR12 | two-component responsive regulator family protein / response regulator family protein, contains Pfam profile: PF00072 response regulator receiver domain | chr2:10731380-10734040 REVERSE | Aliases: ARABIDOPSIS RESPONSE REGULATOR 12, F13D4.140, F13D4_140
zhu1_Ghi#S33810845|ARR-B	ARR-B	other	datfpep	5e-56	0	13.194	12.4163	11.3072	8.94544	5.80735	11.0855	10.8368	9.71596	2.15	5.87	2.34	2.91	7.95	9.31	21.73	19.93	15.42	GO:0044439//peroxisomal part	GO:0005488//binding	GO:0006979//response to oxidative stress;GO:0044267//cellular protein metabolic process	li|1157|AT3G16857.2 | Symbol: ARR1 | two-component responsive regulator family protein / response regulator family protein, contains Pfam profile: PF00072 response regulator receiver domain; similar to ARR1 protein GB:BAA74528 from (Arabidopsis thaliana) (Plant Cell Physiol. (1998) 39 (11), 1232-1239) | chr3:5755930-5759376 FORWARD | Aliases: ARABIDOPSIS RESPONSE REGULATOR 1, MUH15.5
zhu1_Ghi#S42307274|BBR/BPC	BBR/BPC	other	datfpep	4e-17	0	0.157091	-0.238931	-1.11559	-0.717281	-0.76645	-0.967695	-0.0518867	-0.571306	0.01	0.01	0.01	0.58	0.55	14.96	745.74	762.59	1982.51	-	-	-	li|2070|AT5G42520.1 | Symbol: None | expressed protein | chr5:17017511-17019835 FORWARD | Aliases: MDH9.22, MDH9_22
zhu1_Ghi#S42306599|BES1	BES1	other	datfpep	8e-39	0	0.152378	-1.31685	-4.53702	-1.48961	-2.67048	0.423983	0.525727	0.233903	29.62	15.38	11.11	2.04	3.01	0.01	0.01	0.01	0.56	-	-	-	li|329|AT1G78700.1 | Symbol: None | brassinosteroid signalling positive regulator-related, contains similarity to BZR1 protein (Arabidopsis thaliana) gi:20270971:gb:AAM18490 | chr1:29604242-29606575 FORWARD | Aliases: F9K20.26, F9K20_26
zhu1_Ghi#S42310802|BLH1	BLH1	other	datfpep	1e-31	0	2.44385	1.98054	2.21572	1.65313	-11.2107	-3.39049	-2.35269	-2.81835	1207.43	664.91	911.64	945.05	390.51	376.25	312.19	400	301.03	GO:0044424//intracellular part	GO:0008943//glyceraldehyde-3-phosphate dehydrogenase activity;GO:0000166//nucleotide binding	GO:0006007//glucose catabolic process	li|684|AT2G35940.3 | Symbol: BLH1 | similar to BEL1-like homeobox 4 protein (BLH4) [Arabidopsis thaliana] (TAIR:At2g23760.1); similar to BEL1-like homeobox 4 protein (BLH4) [Arabidopsis thaliana] (TAIR:At2g23760.2); similar to bell-like homeodomain protein 2 [Lycopersicon esculentum] (GB:AAP47025.1); contains InterPro domain POX (InterPro:IPR006563); contains InterPro domain Homeobox (InterPro:IP…
zhu1_Ghi#S33831949|BLH1	BLH1	other	datfpep	1e-21	0	-0.204417	-0.570789	-0.0204932	0.365356	-2.64946	-3.23443	-4.28642	-2.24725	46.32	38.32	21.34	0.87	0.55	0.01	4.23	3.28	0.84	-	-	-	li|684|AT2G35940.3 | Symbol: BLH1 | similar to BEL1-like homeobox 4 protein (BLH4) [Arabidopsis thaliana] (TAIR:At2g23760.1); similar to BEL1-like homeobox 4 protein (BLH4) [Arabidopsis thaliana] (TAIR:At2g23760.2); similar to bell-like homeodomain protein 2 [Lycopersicon esculentum] (GB:AAP47025.1); contains InterPro domain POX (InterPro:IPR006563); contains InterPro domain Homeobox (InterPro:IP…
zhu1_Ghi#S33821419|BLH1	BLH1	other	datfpep	6e-11	0	1.05526	1.32522	1.16779	3.33261	-3.21599	-10.0362	-4.25481	-10.0362	20.46	52.59	23.09	48.64	43.85	25.4	12.7	15.84	10.37	-	-	GO:0006970//response to osmotic stress	li|684|AT2G35940.3 | Symbol: BLH1 | similar to BEL1-like homeobox 4 protein (BLH4) [Arabidopsis thaliana] (TAIR:At2g23760.1); similar to BEL1-like homeobox 4 protein (BLH4) [Arabidopsis thaliana] (TAIR:At2g23760.2); similar to bell-like homeodomain protein 2 [Lycopersicon esculentum] (GB:AAP47025.1); contains InterPro domain POX (InterPro:IPR006563); contains InterPro domain Homeobox (InterPro:IP…
zhu1_Ghi#S33784443|BLH3	BLH3	other	datfpep	2e-38	0	-1.42914	-0.95109	-3.2854	-2.19502	-10.1434	-2.3232	-2.05063	-2.52867	13.73	2.52	7.01	5.82	19.73	7.62	5.08	5.19	12.89	-	-	-	li|822|AT2G16400.1 | Symbol: None | homeodomain-containing protein | chr2:7108412-7110973 REVERSE | Aliases: F16F14.10, F16F14_10
zhu1_Ghi#S42296830|BZR1	BZR1	other	datfpep	6e-99	0	-0.698738	-0.85747	-0.725511	-1.95091	-3.49435	-3.49435	-1.86241	-1.91966	9.16	6.15	5.85	4.95	12.06	36.98	46.01	27.58	10.37	-	-	-	li|302|AT1G75080.2 | Symbol: BZR1 | brassinosteroid signalling positive regulator (BZR1), identical to to BZR1 protein (Arabidopsis thaliana) gi:20270971:gb:AAM18490 | chr1:28189165-28191736 FORWARD | Aliases: BRASSINAZOLE RESISTANT 1, F9E10.7, F9E10_7
zhu1_Ghi#S33824620|CAMTA	CAMTA	other	datfpep	1e-63	0	-1.37509	-2.15865	-3.02901	-1.18227	-0.322342	-1.00886	-0.965077	-0.683828	18.31	11.19	21.34	27.38	15.62	20.32	4.52	5.19	10.37	GO:0043234//protein complex	GO:0008135//translation factor activity, nucleic acid binding	GO:0006412//translation	li|397|AT1G67310.1 | Symbol: None | similar to calmodulin-binding protein [Arabidopsis thaliana] (TAIR:At5g64220.1); similar to calmodulin-binding transcription activator [Brassica napus] (GB:AAM10969.1); contains InterPro domain IQ calmodulin-binding region (InterPro:IPR000048); contains InterPro domain CG-1 domain (InterPro:IPR005559); contains InterPro domain Ankyrin (InterPro:IPR002110) | chr…
zhu1_Ghi#S42358985|CAMTA	CAMTA	other	datfpep	1e-46	0	-0.881478	-2.40343	-0.707742	1.20295	0.971757	-1.45362	-1.69637	1.78284	17.77	8.67	9.94	13.4	25.49	35	49.68	56.52	41.76	-	GO:0016791//phosphatase activity	-	li|2084|AT5G64220.2 | Symbol: None | similar to ethylene-responsive calmodulin-binding protein, putative (SR1) [Arabidopsis thaliana] (TAIR:At2g22300.1); similar to calmodulin-binding protein [Arabidopsis thaliana] (TAIR:At5g09410.1); similar to putative calmodulin-binding transcription factor [Oryza sativa (japonica cultivar-group)] (GB:AAR06369.1); similar to anther ethylene-upregulated protein…
zhu1_Ghi#S42314479|CPP	CPP	other	datfpep	2e-15	0	-1.55088	-1.54873	0.0319322	-0.210577	1.59908	-0.421411	-0.677778	1.18984	0.01	0.01	1.17	0.58	1.37	0.01	31.61	23.75	17.66	-	-	-	li|1553|AT4G14770.1 | Symbol: None | tesmin/TSO1-like CXC domain-containing protein, similar to CXC domain containing TSO1-like protein 1 (SOL1) (Arabidopsis thaliana) GI:7767427, CXC domain protein TSO1 (Arabidopsis thaliana) GI:7767425; contains Pfam profile PF03638: Tesmin/TSO1-like CXC domain | chr4:8481369-8484820 REVERSE | Aliases: DL3425C, FCAALL.306
zhu1_Ghi#S42360760|DBB	DBB	other	datfpep	3e-19	0	-1.0278	0.471757	0.45068	-0.718973	-0.893191	-0.932412	-0.864459	-0.942387	19.93	45.88	26.6	7.86	6.03	4.8	1.13	3	1.68	GO:0031228//intrinsic to Golgi membrane;GO:0031410//cytoplasmic vesicle	GO:0008373//sialyltransferase activity	GO:0006464//protein modification process	li|2085|AT5G24930.1 | Symbol: None | zinc finger (B-box type) family protein, similar to CONSTANS-like protein 1 GI:4091804 from (Malus x domestica) | chr5:8589237-8591239 FORWARD | Aliases: F6A4.140, F6A4_140
zhu1_Ghi#S28671367|DBB	DBB	other	atprotf	5e-09	0	1.98899	0.747649	-1.76651	0.375509	2.85731	2.98469	3.03729	2.12258	32.31	29.09	12.57	20.1	44.4	45.44	26.82	18.29	23.82	-	GO:0019787//small conjugating protein ligase activity	GO:0060255;GO:0019941//modification-dependent protein catabolic process;GO:0006464//protein modification process	738|Aly012901|Arabidopsis_lyrata|DBB|fgenesh2_kg.2__2154__AT1G78 600.1
zhu1_Ghi#S42284224|E2F/DP	E2F/DP	other	datfpep	2e-34	0	-1.25349	-0.34896	-0.272639	0.0248552	2.03657	1.30727	0.874469	1.76975	44.16	78.88	84.76	99.89	91.8	57.86	55.89	59.25	64.47	-	GO:0046872//metal ion binding;GO:0016831//carboxy-lyase activity;GO:0019842//vitamin binding	-	li|1866|AT5G22220.2 | Symbol: E2F1 | E2F transcription factor-1 (E2F1), identical to E2F transcription factor-1 E2F1 (Arabidopsis thaliana) gi:10443849:gb:AAG17608 | chr5:7360538-7364457 FORWARD | Aliases: ATE2FB, E2F TRANSCRIPTION FACTOR 1 E2F1, E2FB, E2FB TRANSCRIPTION FACTOR
zhu1_Ghi#S42311618|EIL3	EIL3	other	datfpep	8e-47	0	0.712476	0.433665	-1.37899	-3.46181	-0.901099	-0.669527	-0.887823	-1.85086	4.04	3.08	1.75	9.61	20.55	13.55	1.69	0.82	11.77	GO:0044464//cell part	GO:0016790//thiolester hydrolase activity	GO:0019941//modification-dependent protein catabolic process	li|568|AT1G73730.1 | Symbol: EIL3 | ethylene-insensitive3-like3 (EIL3), identical to ethylene-insensitive3-like3 (EIL3) GB:AF004215 (Arabidopsis thaliana) (Cell 89 (7), 1133-1144 (1997)) | chr1:27733729-27736175 REVERSE | Aliases: EIL3, ETHYLENE INSENSITIVE3 LIKE3, F25P22.15, F25P22_15
zhu1_Ghi#S42327901|EIN3	EIN3	other	datfpep	2e-10	0	0.208532	0.215458	-2.26435	-1.71375	-1.05282	-1.28865	-0.854314	-2.96462	3.77	9.51	23.09	7.57	1.37	9.31	9.6	9.28	2.8	GO:0030964;GO:0005746//mitochondrial respiratory chain	-	GO:0043094//cellular metabolic compound salvage	li|1257|AT3G20770.1 | Symbol: EIN3 | ethylene-insensitive 3 (EIN3), identical to ethylene-insensitive3 GI:2224933 from (Arabidopsis thaliana) | chr3:7260438-7263358 REVERSE | Aliases: ETHYLENE INSENSITIVE3, MOE17.4
zhu1_Ghi#S28691509|FHA	FHA	other	datfpep	8e-56	0	0.395225	0.049384	-3.2995	-1.33075	-0.932125	-2.47458	-0.731116	-3.62142	14.81	12.59	11.4	10.48	12.06	8.75	3.39	5.46	6.17	-	-	-	li|2069|AT5G47790.1 | Symbol: None | forkhead-associated domain-containing protein / FHA domain-containing protein | chr5:19368531-19370670 FORWARD | Aliases: MCA23.11, MCA23_11
zhu1_Ghi#S42286089|FHA	FHA	other	datfpep	1e-53	0	-0.522494	-0.553948	-1.98131	-3.35712	1.38995	0.524627	0.531742	-0.66344	13.46	13.71	15.2	4.37	7.95	3.39	4.52	2.73	4.2	GO:0016020//membrane	-	-	li|1093|AT3G07220.1 | Symbol: None | transcriptional activator, putative, similar to transcriptional activator FHA1 (Nicotiana tabacum) gi:15705932:gb:AAL05884 | chr3:2297892-2299553 FORWARD | Aliases: T1B9.11
zhu1_Ghi#S42276846|GIF3	GIF3	other	datfpep	3e-16	0	0.166617	-0.469712	-1.00159	0.0967937	1.97151	1.57334	1.23804	0.384698	8.89	21.82	11.98	14.27	10.96	3.67	6.21	4.64	9.25	GO:0016020//membrane;GO:0043231//intracellular membrane-bounded organelle	GO:0070011//peptidase activity, acting on L-amino acid peptides	-	li|1643|AT4G00850.1 | Symbol: GIF3 | SSXT family protein, low similarity to synovial sarcoma associated SS18-delta (Mus musculus) GI:17978535; contains Pfam profile PF05030: SSXT protein (N-terminal region) | chr4:357568-359194 FORWARD | Aliases: A_TM018A10.22, A_TM018A10_22, GRF1 INTERACTING FACTOR 3, T18A10.15, T18A10_15
zhu1_Ghi#S28680215|GIF3	GIF3	other	datfpep	1e-40	0	0.902121	0.212153	-0.473336	-0.296268	2.33047	2.01863	1.43455	1.90594	10.23	1.68	3.8	6.7	7.67	25.12	11.01	3.28	22.14	-	-	-	li|1643|AT4G00850.1 | Symbol: GIF3 | SSXT family protein, low similarity to synovial sarcoma associated SS18-delta (Mus musculus) GI:17978535; contains Pfam profile PF05030: SSXT protein (N-terminal region) | chr4:357568-359194 FORWARD | Aliases: A_TM018A10.22, A_TM018A10_22, GRF1 INTERACTING FACTOR 3, T18A10.15, T18A10_15
zhu1_Ghi#S33811683|GRF	GRF	other	datfpep	7e-09	0	-7.33985	-7.33985	-7.33985	0.017702	2.64883	1.80226	1.75291	3.6977	21.81	11.75	12.28	27.67	31.79	8.19	3.67	3.28	14.29	GO:0000267//cell fraction	GO:0016857//racemase and epimerase activity, acting on carbohydrates and derivatives;GO:0016616//oxidoreductase activity, acting on the CH-OH group of donors, NAD or NADP as acceptor;GO:0048037//cofactor binding;GO:0016836//hydro-lyase activity	GO:0010191;GO:0009226//nucleotide-sugar biosynthetic process;GO:0051553;GO:0003006//reproductive developmental process;GO:0009734//auxin mediated signaling pathway;GO:0033692//cellular polysaccharide biosynthetic process	li|1601|AT4G37740.1 | Symbol: AtGRF2 | expressed protein, identical to transcription activator GRL2 (Arabidopsis thaliana) GI:21539882 (unpublished); supporting cDNA gi:21539881:gb:AY102635.1: | chr4:17725331-17727714 REVERSE | Aliases: GROWTHREGULATING FACTOR 2, T28I19.20, T28I19_20
zhu1_Ghi#S42291458|GRF1	GRF1	other	datfpep	3e-30	0	0	0	0	7.35755	11.0478	11.3106	11.6658	11.218	6.73	13.15	59.04	1265.41	225.54	4.52	2.54	4.64	47.65	GO:0043231//intracellular membrane-bounded organelle	GO:0005506//iron ion binding	GO:0006952//defense response	li|729|AT2G22840.1 | Symbol: AtGRF1 | expressed protein, identical to transcription activator GRL1 (Arabidopsis thaliana) GI:21539880 (unpublished); supporting cDNA gi:21539879:gb:AY102634.1: | chr2:9735836-9738381 FORWARD | Aliases: GROWTH REGULATING FACTOR 1, T20K9.5, T20K9_5
zhu1_Ghi#S42318193|GRF7	GRF7	other	datfpep	2e-16	0	0	6.45943	6.85798	5.78136	8.72451	10.7013	11.31	10.6421	0.01	16.5	91.49	233.86	118.66	0.01	4.23	15.84	14.86	-	-	-	li|2261|AT5G53660.1 | Symbol: AtGRF7 | expressed protein | chr5:21811862-21813155 FORWARD | Aliases: GROWTH REGULATING FACTOR 7, MNC6.20, MNC6_20
zhu1_Ghi#S33810737|HB-other	HB-other	other	atprotf	6e-34	0	-1.4849	-0.725015	-1.73083	-0.381764	-1.16248	-0.0554951	0.111487	-0.0655679	21	1.4	2.05	3.2	8.77	5.08	0.85	1.64	0.56	GO:0031224//intrinsic to membrane;GO:0031410//cytoplasmic vesicle	-	-	1695|Aly031629|Arabidopsis_lyrata|HB- other|fgenesh2_kg.3__2039__AT3G18380.2
zhu1_Ghi#S33820070|HMG1/2	HMG1/2	other	datfpep	1e-48	0	-0.747719	-0.78908	-2.53306	-1.03323	1.23963	0.423938	0.217077	-0.442921	0.01	1.12	14.32	11.36	37.54	0.01	7.62	5.73	2.24	GO:0030312//external encapsulating structure;GO:0031410//cytoplasmic vesicle	GO:0004091//carboxylesterase activity	GO:0071555	li|1322|AT3G13350.1 | Symbol: None | high mobility group (HMG1/2) family protein / ARID/BRIGHT DNA-binding domain-containing protein, low similarity to Dead Ringer Protein Chain A Dna-Binding Domain (GI:6573608), Arid-Dna Complex (GI:20150982) from (Drosophila melanogaster); contains Pfam profiles PF00505: HMG (high mobility group) box, PF01388: ARID/BRIGHT DNA binding domain | chr3:4335502-43378…
zhu1_Ghi#S42310878|HMGB1	HMGB1	other	datfpep	1e-29	0	-0.618539	-1.21986	-4.62716	-5.45943	0.211268	-0.788387	-1.21336	-3.00963	15.08	10.91	7.6	2.62	1.64	3.39	7.34	9.83	3.08	-	-	-	li|1089|AT3G51880.2 | Symbol: HMGB1 | high mobility group protein alpha (HMGalpha) / HMG protein alpha, nearly identical to HMG protein (HMGalpha) (Arabidopsis thaliana) GI:2832357; contains Pfam profile PF00505: HMG (high mobility group) box | chr3:19257980-19260072 REVERSE | Aliases: ATEM1.13, HIGH MOBILITY GROUP B 1, HMG ALPHA, NFD1
zhu1_Ghi#S42325340|HMGB3	HMGB3	other	datfpep	5e-36	0	-0.688153	-0.588919	-1.31172	-0.256593	0.772789	0.530041	0.536058	-0.176604	15.35	19.02	9.35	1.75	0.55	0.01	0.01	0.01	0.01	-	-	-	li|490|AT1G20696.1 | Symbol: HMGB3 | high mobility group protein beta2 (HMGbeta2) / HMG protein beta2, nearly identical to HMG protein (HMGbeta2) (Arabidopsis thaliana) GI:2832361 | chr1:7179442-7181489 FORWARD | Aliases: HIGH MOBILITY GROUP B 3, HMG BETA 2, NFD03, NFD3
zhu1_Ghi#S42292949|HMGB6	HMGB6	other	datfpep	1e-17	0	-3.4021	0.945365	2.29834	1.0909	4.09333	0.563686	0.810137	1.57682	22.08	27.13	40.63	46.89	41.65	2.82	11.01	12.29	16.82	GO:0043231//intracellular membrane-bounded organelle	GO:0046872//metal ion binding;GO:0016462//pyrophosphatase activity	GO:0006793//phosphorus metabolic process	li|1746|AT5G23420.1 | Symbol: HMGB6 | high mobility group (HMG1/2) family protein, similar to high mobility group protein 2 HMG2 (Ipomoea nil) GI:1052956; contains Pfam profile PF00505: HMG (high mobility group) box | chr5:7888516-7890176 REVERSE | Aliases: K19M13.4, K19M13_4
zhu1_Ghi#S33806053|HSF4	HSF4	other	datfpep	1e-78	0	3.6395	3.11195	3.3183	3.92554	-2.88545	2.72795	2.4749	2.6732	13.73	8.67	30.69	17.18	16.17	0.01	0.56	1.09	1.4	-	GO:0046914//transition metal ion binding;GO:0016616//oxidoreductase activity, acting on the CH-OH group of donors, NAD or NADP as acceptor	GO:0009699//phenylpropanoid biosynthetic process	li|1557|AT4G36990.1 | Symbol: HSF4 | heat shock factor protein 4 (HSF4) / heat shock transcription factor 4 (HSTF4), identical to heat shock transcription factor 4 (HSF4) SP:Q96320 from (Arabidopsis thaliana) | chr4:17440287-17442145 FORWARD | Aliases: AP22.9, AP22_9, AT HSFB1, ATHSF4, HEAT SHOCK FACTOR 4, HEAT SHOCK TRANSCRIPTION FACTOR 4, HSFB1
zhu1_Ghi#S42289590|jumonji	jumonji	other	datfpep	1e-11	0	1.56957	0.955307	0.392864	0.305765	1.30422	2.43026	2.14375	2.03217	18.58	11.19	14.03	10.19	20.28	4.23	7.62	8.19	10.09	GO:0031224//intrinsic to membrane;GO:0031410//cytoplasmic vesicle	GO:0004871//signal transducer activity;GO:0004672//protein kinase activity;GO:0016628//oxidoreductase activity, acting on the CH-CH group of donors, NAD or NADP as acceptor;GO:0032559//adenyl ribonucleotide binding	GO:0006464//protein modification process;GO:0007167//enzyme linked receptor protein signaling pathway	li|1606|AT4G20400.2 | Symbol: None | similar to transcription factor jumonji (jmj) family protein / zinc finger (C5HC2 type) family protein [Arabidopsis thaliana] (TAIR:At2g34880.1); similar to transcription factor jumonji (jmj) family protein / zinc finger (C5HC2 type) family protein [Arabidopsis thaliana] (TAIR:At1g30810.1); similar to unnamed protein product [Tetraodon nigroviridis] (GB:CAG039…
zhu1_Ghi#S33830290|LIM	LIM	other	datfpep	7e-80	0	-0.794879	-1.62373	-2.16291	-1.92863	-3.98635	-3.70517	-4.25671	-3.71573	4.85	1.96	2.63	9.61	4.93	37.26	25.12	15.29	18.22	-	-	-	li|349|AT1G10200.1 | Symbol: None | transcription factor LIM, putative, strong similarity to transcription factor Ntlim1 (Nicotiana tabacum) GI:5689136, LIM domain protein WLIM-1 (Helianthus annuus) GI:5070280; contains Pfam profile PF00412: LIM domain | chr1:3346392-3347849 REVERSE | Aliases: F14N23.8, F14N23_8
zhu1_Ghi#S33818953|LIM	LIM	other	datfpep	3e-82	0	-4.14438	-4.74057	-6.18449	-6.49936	-13.8569	-7.03673	-7.49936	-8.04956	11.85	6.99	4.09	5.82	4.93	6.21	6.49	4.37	3.64	GO:0008287//protein serine/threonine phosphatase complex;GO:0043231//intracellular membrane-bounded organelle	GO:0019888//protein phosphatase regulator activity	GO:0023060	li|349|AT1G10200.1 | Symbol: None | transcription factor LIM, putative, strong similarity to transcription factor Ntlim1 (Nicotiana tabacum) GI:5689136, LIM domain protein WLIM-1 (Helianthus annuus) GI:5070280; contains Pfam profile PF00412: LIM domain | chr1:3346392-3347849 REVERSE | Aliases: F14N23.8, F14N23_8
zhu1_Ghi#S42320593|LIM	LIM	other	datfpep	2e-97	0	-5.29702	-7.62047	-6.00421	-3.62618	-16.1903	-16.1903	-10.409	-8.57562	29.08	100.7	141.76	81.84	57.28	0.01	0.56	0.01	1.4	GO:0044464//cell part	GO:0005506//iron ion binding;GO:0003824//catalytic activity;GO:0016209//antioxidant activity	GO:0006952//defense response;GO:0008152//metabolic process	li|349|AT1G10200.1 | Symbol: None | transcription factor LIM, putative, strong similarity to transcription factor Ntlim1 (Nicotiana tabacum) GI:5689136, LIM domain protein WLIM-1 (Helianthus annuus) GI:5070280; contains Pfam profile PF00412: LIM domain | chr1:3346392-3347849 REVERSE | Aliases: F14N23.8, F14N23_8
zhu1_Ghi#S42357047|LIM	LIM	other	datfpep	5e-71	0	0.172404	3.27517	3.7577	3.02601	-8.33539	-2.52804	-1.97784	-0.943073	15.62	22.66	5.55	5.24	5.48	0.01	2.82	6.28	5.89	-	-	-	li|42|AT1G01780.1 | Symbol: None | LIM domain-containing protein, similar to PGPS/D1 (Petunia x hybrida) GI:4105772, LIM domain protein PLIM1 (Nicotiana tabacum) GI:5932418; contains Pfam profile PF00412: LIM domain | chr1:282772-284082 FORWARD | Aliases: T1N6.19, T1N6_19
zhu1_Ghi#S33810358|LSD	LSD	other	atprotf	3e-66	0	-1.3462	-1.01318	-5.1561	-7.07893	-14.6639	-14.6639	-8.88253	-8.85654	15.62	11.47	18.12	7.28	15.62	0.85	0.01	0.82	0.56	-	-	-	467|Aly008251|Arabidopsis_lyrata|LSD|fgenesh2_kg.1__3399__AT1G32 540.3
zhu1_Ghi#S42296821|SBP	SBP	other	Ghprotf	6e-13	0	-2.23339	-0.881996	-1.88874	-2.2623	0.193406	-0.637024	-0.79493	-0.941545	28.54	29.09	37.41	48.34	65.77	80.73	44.32	63.62	38.12	GO:0044464//cell part	-	-	li|304|Ghi010092|Gossypium_hirsutum|SBP|PUT-165a- Gossypium_hirsutum-374101080
zhu1_Ghi#S42320828|SNF2	SNF2	other	datfpep	9e-20	0	0.393136	0.530009	0	0.0115799	2.02319	0.66206	1.07366	0.696468	23.43	8.67	6.43	4.37	2.19	1.69	2.82	0.82	2.24	-	-	-	li|652|AT2G40770.1 | Symbol: None | SNF2 domain-containing protein / helicase domain-containing protein / zinc finger (C3HC4 type RING finger) family protein, low similarity to SP:P36607 DNA repair protein rad8 {Schizosaccharomyces pombe}; contains Pfam profiles PF00271: Helicase conserved C-terminal domain, PF00176: SNF2 family N-terminal domain, PF00628: PHD-finger, PF00097: Zinc finger, C3HC4 …
zhu1_Ghi#S42290459|STAT	STAT	other	atprotf	6e-33	0	0.284066	0.416186	-0.555403	1.00535	0.068784	1.56853	1.08114	0.883629	15.35	0.56	0.01	0.01	0.82	0.01	0.01	0.55	0.01	-	-	-	1245|Aly022957|Arabidopsis_lyrata|STAT|scaffold_101891.1
zhu1_Ghi#S42321294|STAT	STAT	other	atprotf	3e-07	0	1.32067	0.912466	-0.510264	-1.77411	-0.653543	-2.0936	-1.83382	-3.32821	57.09	52.31	32.74	45.72	52.89	30.77	14.11	11.74	19.34	-	-	-	1245|Aly022957|Arabidopsis_lyrata|STAT|scaffold_101891.1
zhu1_Ghi#S42284853|TALE	TALE	other	datfpep	9e-22	0	1.58942	1.90385	0.834251	0.872765	-2.66475	-1.44478	-1.13163	-2.26679	4.04	11.75	10.52	13.69	21.65	71.69	16.65	14.47	9.53	-	-	-	li|1460|AT4G08150.1 | Symbol: KNAT1 | homeobox protein knotted-1 like 1 (KNAT1), identical to homeobox protein knotted-1 like 1 (KNAT1) SP:P46639 from (Arabidopsis thaliana) | chr4:5147697-5150963 REVERSE | Aliases: BP, BP1, BREVIPEDICELLUS, BREVIPEDICELLUS 1, F9M13.2, F9M13_2, KNOTTED LIKE HOMEOBOX PROTEIN
zhu1_Ghi#S42299197|TAZ	TAZ	other	datfpep	1e-113	0	0.540066	0.320588	-1.30131	-1.71086	-0.210165	-0.609278	-0.0161648	-0.803676	45.51	69.37	85.93	23.01	30.14	7.06	11.57	12.29	6.17	-	-	-	li|591|AT1G79000.1 | Symbol: HAC1 | p300/CBP acetyltransferase-related protein 2 (PCAT2), contains Pfam domains PF02135: TAZ zinc finger and PF00569: Zinc finger, ZZ type; identical to cDNA p300/CBP acetyltransferase-related protein 2 GI:12597460 | chr1:29721243-29728859 REVERSE | Aliases: PCAT2, YUP8H12R.38, YUP8H12R_38
zhu1_Ghi#S33810950|TAZ	TAZ	other	datfpep	8e-09	0	-0.862353	1.07496	-2.16625	1.08068	0.123253	3.78337	4.54399	3.05589	0.81	1195.27	247.86	67.28	3.84	0.01	2.82	6.83	4.48	GO:0031410//cytoplasmic vesicle	GO:0016787//hydrolase activity	GO:0044238//primary metabolic process	li|1270|AT3G21210.1 | Symbol: None | similar to DC1 domain-containing protein [Arabidopsis thaliana] (TAIR:At1g34480.1); similar to universal stress protein-like [Oryza sativa (japonica cultivar-group)] (GB:BAD53290.1); contains InterPro domain Zn-finger-like, PHD finger (InterPro:IPR001965); contains InterPro domain Usp domain (InterPro:IPR006016); contains InterPro domain DC1 domain (InterPro:I…
zhu1_Ghi#S42277387|TAZ	TAZ	other	datfpep	4e-06	0	-0.502278	-0.938575	-2.58023	-0.935175	-3.039	-1.30252	-1.30984	-1.58378	35.01	191.89	354.54	207.07	497.67	0.85	33.03	52.7	38.12	-	-	-	li|1575|AT4G37610.1 | Symbol: None | TAZ zinc finger family protein / BTB/POZ domain-containing protein, contains Pfam PF00651 : BTB/POZ domain; contains Pfam PF02135 : TAZ zinc finger; similar to Speckle-type POZ protein (SP:O43791) (Homo sapiens) | chr4:17670475-17672334 REVERSE | Aliases: F19F18.100, F19F18_100
zhu1_Ghi#S42279026|TCP	TCP	other	datfpep	1e-14	0	-1.43582	-1.05088	-3.05335	-3.14514	-10.2432	-10.2432	-4.46181	-10.2432	4.85	1.68	2.05	0.87	1.64	36.98	11.01	6.28	10.09	-	GO:0004518//nuclease activity	GO:0006399//tRNA metabolic process	li|1769|AT5G23280.1 | Symbol: None | TCP family transcription factor, putative, similar to PCF2 ((GI:2580440) Oryza sativa) | chr5:7842974-7844278 FORWARD | Aliases: MKD15.14, MKD15_14
zhu1_Ghi#S28666740|TCP	TCP	other	Ghprotf	7e-34	0	-1.14098	-1.44657	-2.71599	-2.08069	-6.09351	-5.08069	-3.04289	-3.50855	3.5	1.4	2.92	2.33	3.56	44.31	9.88	5.73	67.83	GO:0031224//intrinsic to membrane;GO:0009532//plastid stroma;GO:0009528//plastid inner membrane	GO:0046914//transition metal ion binding;GO:0046873//metal ion transmembrane transporter activity;GO:0019829//cation-transporting ATPase activity;GO:0005515//protein binding;GO:0005261//cation channel activity;GO:0016836//hydro-lyase activity;GO:0032559//adenyl ribonucleotide binding	GO:0009206;GO:0070838//divalent metal ion transport	li|72|Ghi002227|Gossypium_hirsutum|TCP|PUT-165a-Gossypium_hirsutum- 63874;gnl|UG|Ghi#S28700004
zhu1_Ghi#S28704735|TCP	TCP	other	Ghprotf	6e-48	0	-1.04651	-0.760913	-1.71494	-0.45191	-1.29692	-0.760913	-0.457612	-0.459042	1.88	6.71	11.4	29.12	44.4	97.94	44.32	40.14	13.17	-	-	-	li|161|Ghi004751|Gossypium_hirsutum|TCP|gnl|UG|Ghi#S28689440;PUT- 165a-Gossypium_hirsutum-15491
zhu1_Ghi#S42305445|TCP	TCP	other	datfpep	4e-56	0	0.141575	1.16225	-0.10902	-1.19781	-10.3652	-2.54505	-2.00768	-3.55787	2.96	76.92	64.6	13.69	2.47	62.94	90.32	121.23	146.03	-	-	-	li|1125|AT3G27010.1 | Symbol: AT TCP20 | TCP family transcription factor, putative, similar to PCF2 ((GI:2580440) Oryza sativa) | chr3:9958619-9960135 REVERSE | Aliases: MOJ10.8, PCF1
zhu1_Ghi#S33813677|WOX2	WOX2	other	datfpep	2e-50	0	-0.745729	-0.0796495	-3.44808	-3.94851	-10.3061	-10.3061	-10.3061	-10.3061	12.12	10.91	19.88	2.91	10.14	4.52	6.49	5.73	5.33	-	-	-	li|70|AT1G46480.1 | Symbol: None | homeobox-leucine zipper transcription factor family protein, similar to wuschel protein (GI:22087128) (Arabidopsis thaliana) | chr1:17239343-17240393 REVERSE | Aliases: F2G19.11, F2G19_11
zhu1_Ghi#S33842842|WOX9	WOX9	other	datfpep	4e-70	0	-1.6319	-1.09545	-1.10138	-1.13142	-10.6092	-1.70229	-1.9297	-2.21686	1.08	33.01	50.27	56.5	38.37	4.8	1.69	5.73	7.57	GO:0031976	GO:0016209//antioxidant activity;GO:0005488//binding;GO:0016705//oxidoreductase activity, acting on paired donors, with incorporation or reduction of molecular oxygen	GO:0008152//metabolic process;GO:0019725//cellular homeostasis	li|1443|AT4G35550.1 | Symbol: None | homeobox-leucine zipper protein (HB-2) / HD-ZIP protein, HB2 homeodomain protein (Populus tremula x Populus tremuloides) GI:3955021; contains Pfam PF00046: Homeobox domain | chr4:16875640-16877228 REVERSE | Aliases: F8D20.60, F8D20_60, HB 4
zhu1_Ghi#S41643058|G2-like	G2-like	S1Fa-like	datfpep	6e-11	0	-3.52137	-4.13169	-5.66509	-7.57157	-9.03487	-6.12514	-4.44565	-5.26959	343.06	129.51	105.22	65.24	211.56	78.75	156.37	204.5	112.4	GO:0043231//intracellular membrane-bounded organelle;GO:0016020//membrane	GO:0005488//binding	GO:0009409//response to cold;GO:0006986//response to unfolded protein;GO:0044267//cellular protein metabolic process;GO:0009408//response to heat	li|1510|AT4G12020.1 | Symbol: WRKY19 | protein kinase family protein, similar to mitogen-activated protein kinase (Arabidopsis thaliana) GI:1255448; contains Pfam profiles PF02671: Paired amphipathic helix repeat, PF03106: WRKY DNA-binding domain, PF00560: Leucine Rich Repeat, PF00069: Protein kinase domain, PF00931: NB-ARC domain | chr4:7201650-7208760 FORWARD | Aliases: ATWRKY19, F16J13.90, F16…
zhu1_Ghi#S28702886|S1Fa-like	S1Fa-like	S1Fa-like	Ghprotf	4e-09	0	0.892004	1.32666	-1.01146	-1.4461	-2.16248	-3.28124	-3.10469	-4.2898	36.89	22.66	32.15	11.65	32.06	27.94	21.45	28.12	13.17	GO:0043231//intracellular membrane-bounded organelle	GO:0019783//small conjugating protein-specific protease activity;GO:0005488//binding;GO:0016790//thiolester hydrolase activity	GO:0070646;GO:0019941//modification-dependent protein catabolic process;GO:0009653//anatomical structure morphogenesis;GO:0048827//phyllome development	li|395|Ghi013563|Gossypium_hirsutum|S1Fa-like|PUT-165a- Gossypium_hirsutum-55482
zhu1_Ghi#S42293394|S1Fa-like	S1Fa-like	S1Fa-like	Ghprotf	3e-12	0	1.02724	0.660626	-0.706794	-2.36998	-1.25661	-0.463231	-0.696854	-1.83139	5.12	24.06	30.4	22.72	12.33	22.86	21.17	18.84	11.49	GO:0030529//ribonucleoprotein complex	GO:0016787//hydrolase activity;GO:0005198//structural molecule activity	GO:0045229//external encapsulating structure organization;GO:0010467//gene expression;GO:0044238//primary metabolic process	li|559|Ghi020647|Gossypium_hirsutum|S1Fa-like|PUT-165a- Gossypium_hirsutum-19416
zhu1_Ghi#S42291498|S1Fa-like	S1Fa-like	S1Fa-like	Ghprotf	6e-14	0	-0.370327	-0.603319	-1.31255	-1.67068	-4.48531	-1.90248	-2.21273	-1.24885	33.12	7.27	14.03	145.03	157.85	34.15	7.06	4.37	108.47	GO:0005576//extracellular region;GO:0031410//cytoplasmic vesicle;GO:0043231//intracellular membrane-bounded organelle	GO:0016790//thiolester hydrolase activity	GO:0010038//response to metal ion	li|395|Ghi013563|Gossypium_hirsutum|S1Fa-like|PUT-165a- Gossypium_hirsutum-55482
zhu1_Ghi#S42359979|S1Fa-like	S1Fa-like	S1Fa-like	Ghprotf	2e-14	0	4.90749	3.25823	1.28942	3.64123	-1.68563	3.38995	2.90914	2.8575	19.93	8.39	6.14	20.97	37	23.14	6.21	8.46	19.34	GO:0000152//nuclear ubiquitin ligase complex	GO:0005488//binding	GO:0007088//regulation of mitosis	li|395|Ghi013563|Gossypium_hirsutum|S1Fa-like|PUT-165a- Gossypium_hirsutum-55482
zhu1_Ghi#S42307459|S1Fa-like	S1Fa-like	S1Fa-like	Ghprotf	5e-15	0	0.144021	0.398058	-0.426439	-0.708749	0.622061	1.32354	1.03261	1.74746	177.99	379.31	620.23	221.34	83.31	7.06	11.86	23.48	5.33	GO:0009521;GO:0031224//intrinsic to membrane;GO:0009534//chloroplast thylakoid	GO:0046906//tetrapyrrole binding;GO:0043169//cation binding	GO:0006464//protein modification process;GO:0006091//generation of precursor metabolites and energy	li|395|Ghi013563|Gossypium_hirsutum|S1Fa-like|PUT-165a- Gossypium_hirsutum-55482
zhu1_Ghi#S42294669|S1Fa-like	S1Fa-like	S1Fa-like	Ghprotf	6e-14	0	3.22048	3.52897	3.27854	3.82882	1.7997	5.01825	5.32593	3.92811	14.54	13.43	16.37	13.69	12.33	58.43	25.97	24.85	19.06	-	-	-	li|395|Ghi013563|Gossypium_hirsutum|S1Fa-like|PUT-165a- Gossypium_hirsutum-55482
zhu1_Ghi#S42307367|S1Fa-like	S1Fa-like	S1Fa-like	Ghprotf	3e-12	0	-3.52096	-3.22758	-4.63347	-4.8027	-14.6669	-14.6669	-8.88553	-8.85953	14	26.29	26.01	6.41	7.95	22.86	26.82	28.67	23.82	GO:0031981//nuclear lumen	GO:0042623//ATPase activity, coupled;GO:0032559//adenyl ribonucleotide binding	GO:0003006//reproductive developmental process	li|395|Ghi013563|Gossypium_hirsutum|S1Fa-like|PUT-165a- Gossypium_hirsutum-55482
zhu1_Ghi#S42335253|SET	SET	SET	datfpep	4e-45	0	-0.492779	-1.12823	-4.14061	-4.21723	0.106008	0.434995	0.264679	-0.729464	31.77	28.53	33.61	27.08	34.8	0.56	2.54	4.1	5.33	GO:0030312//external encapsulating structure;GO:0031410//cytoplasmic vesicle;GO:0043231//intracellular membrane-bounded organelle	GO:0005488//binding	-	li|427|AT1G76710.2 | Symbol: None | SET domain-containing protein (ASHH1), low similarity to huntingtin interacting protein 1 (Homo sapiens) GI:12697196; contains Pfam profile PF00856: SET domain; identical to cDNA ASH1-like protein 1 (ASHH1) partial cds GI:15488417 | chr1:28794623-28797475 REVERSE | Aliases: F28O16.8, F28O16_8
zhu1_Ghi#S33810011|SET	SET	SET	datfpep	2e-21	0	-0.745153	-0.402186	-1.86243	-3.51928	0.282043	0.205389	-0.141243	-1.66554	20.46	10.91	8.18	14.27	10.14	3.67	3.95	7.1	6.17	GO:0009536//plastid	GO:0004674//protein serine/threonine kinase activity;GO:0008378//galactosyltransferase activity;GO:0032559//adenyl ribonucleotide binding	GO:0023060;GO:0009312//oligosaccharide biosynthetic process;GO:0005985//sucrose metabolic process;GO:0019406;GO:0006950//response to stress;GO:0006464//protein modification process	li|1743|AT5G17240.1 | Symbol: None | SET domain-containing protein, contains Pfam profile PF00856: SET domain | chr5:5666856-5668851 FORWARD | Aliases: MKP11.9, MKP11_9
zhu1_Ghi#S42297555|SET	SET	SET	datfpep	1e-75	0	-1.03016	-1.10392	-1.55617	-3.10556	-0.446763	-0.852443	-0.32768	-1.74849	179.61	170.35	156.67	180.86	63.85	118.55	185.45	249.83	221.15	GO:0015934//large ribosomal subunit;GO:0016020//membrane;GO:0031981//nuclear lumen	GO:0005198//structural molecule activity	GO:0010467//gene expression	li|986|AT2G44150.1 | Symbol: None | SET domain-containing protein (ASHH3), low similarity to huntingtin interacting protein 1 (Homo sapiens) GI:12697196; contains Pfam profile PF00856: SET domain; identical to cDNA ASH1-like protein 3 (ASHH3) partial cds GI:15488419 | chr2:18265686-18268512 FORWARD | Aliases: F6E13.28
zhu1_Ghi#S28668283|SET	SET	SET	datfpep	2e-51	0	-1.62971	-2.12623	-2.0577	-0.6334	-2.96645	-2.83744	-2.47109	-1.57547	60.86	28.25	15.49	3.2	8.77	11.29	101.33	175.29	32.51	-	-	-	li|2064|AT5G14260.2 | Symbol: None | SET domain-containing protein, low similarity to ribulose-1,5-bisphosphate carboxylase/oxygenase small subunit N-methyltransferase I (Spinacia oleracea) GI:3403236; contains Pfam profile PF00856: SET domain | chr5:4600999-4604485 FORWARD | Aliases: F18O22.50, F18O22_50
zhu1_Ghi#S42299580|SET	SET	SET	datfpep	1e-11	0	-1.82013	-1.26282	-0.516275	1.10335	1.15263	-1.13491	-0.881612	-0.987071	76.47	48.39	20.17	11.65	10.41	11.85	12.98	15.02	20.18	-	GO:0046914//transition metal ion binding	-	li|2017|AT5G13960.1 | Symbol: SUVH4 | SET domain-containing protein (SUVH4), identical to SUVH4 (Arabidopsis thaliana) GI:13517749; contains Pfam profiles PF00856: SET domain, PF05033: Pre-SET motif, PF02182: YDG/SRA domain; identical to cDNA SUVH4 (SUVH4) GI:13517748 | chr5:4501449-4506190 FORWARD | Aliases: KRYPTONITE, KYP, MAC12.7, MAC12_7, SU(VAR)3 9 HOMOLOG 4
zhu1_Ghi#S42316532|Trihelix	Trihelix	Trihelix	datfpep	1e-106	0	-1.22211	-2.15806	-3.0555	-3.14296	-0.660486	-1.58581	-2.37037	-1.59606	9.69	10.63	20.46	19.22	30.14	28.23	37.54	36.04	34.48	-	GO:0004497//monooxygenase activity;GO:0005506//iron ion binding	GO:0008152//metabolic process;GO:0009408//response to heat	li|1377|AT3G10030.1 | Symbol: None | aspartate/glutamate/uridylate kinase family protein, low similarity to SP:Q9Z5K8 Uridylate kinase (EC 2.7.4.-) (UK) (Uridine monophosphate kinase) (UMP kinase) {Lactococcus lactis}; contains Pfam profile PF00696: Amino acid kinase family | chr3:3092035-3094950 REVERSE | Aliases: T22K18.15
zhu1_Ghi#S42294338|Trihelix	Trihelix	Trihelix	datfpep	1e-70	0	-1.72057	-2.44222	-3.10071	-2.53952	-3.63359	-1.56125	-2.19571	-3.38082	1.35	31.05	38	36.11	41.11	14.4	18.06	16.93	18.5	GO:0043231//intracellular membrane-bounded organelle	GO:0017111//nucleoside-triphosphatase activity;GO:0032559//adenyl ribonucleotide binding	GO:0009725//response to hormone stimulus	li|992|AT2G33550.1 | Symbol: None | gt-2-related, weak similarity to gt-2 (GI:20249) (Oryza sativa) | chr2:14217108-14218664 REVERSE | Aliases: F4P9.32, F4P9_32
zhu1_Ghi#S28708157|Trihelix	Trihelix	Trihelix	datfpep	4e-56	0	-0.632675	-0.932147	-1.78099	-0.832705	-0.228998	0.0682056	0.634603	-0.133076	18.58	12.87	10.23	1.75	7.67	3.67	2.54	2.46	1.96	-	-	-	li|988|AT2G44730.1 | Symbol: None | expressed protein, similar to 6b-interacting protein 1 (NtSIP1) (Nicotiana tabacum) GI:18149189 | chr2:18444408-18445640 REVERSE | Aliases: F16B22.22
zhu1_Ghi#S42358047|Trihelix	Trihelix	Trihelix	datfpep	6e-13	0	0.111309	-0.203939	-3.07307	-1.712	-0.693692	-0.961413	-1.13173	-2.50018	21.54	15.94	20.17	86.5	24.39	8.47	9.88	7.92	37.56	-	-	-	li|1299|AT3G58630.1 | Symbol: None | expressed protein, similar to 6b-interacting protein 1 (NtSIP1) (Nicotiana tabacum) GI:18149189 | chr3:21694545-21696918 REVERSE | Aliases: F14P22.220
zhu1_Ghi#S42287189|Trihelix	Trihelix	Trihelix	datfpep	5e-25	0	-1.56455	-0.816572	-0.728271	-2.49442	0.935997	0.831359	0.42667	-0.81438	0.01	10.07	7.01	0.87	2.19	5.08	8.19	23.48	4.76	GO:0044464//cell part	-	GO:0007047//cellular cell wall organization	li|1235|AT3G25990.1 | Symbol: None | DNA-binding protein GT-1-related, similar to GT-1 GI:598073 from (Arabidopsis thaliana) | chr3:9505922-9507940 REVERSE | Aliases: MPE11.20
zhu1_Ghi#S33812399|none	none	unclassified	datfpep	5e-06	0	-0.0427893	-1.41958	-0.0761981	0.192535	1.0621	1.1373	0.218812	1.19867	202.76	729.53	941.46	371.03	699.36	411.53	529.25	627.17	167.05	-	-	-	li|1306|AT3G47120.1 | Symbol: None | RNA recognition motif (RRM)-containing protein, contains InterPro entry IPR000504: RNA-binding region RNP-1 (RNA recognition motif) (RRM) | chr3:17362126-17363807 REVERSE | Aliases: F13I12.170
zhu1_Ghi#S33838295|None	None	unclassified	datfpep	3e-08	0	-2.37653	-11.9894	-11.9894	-3.3064	-4.16922	-3.46976	-1.66409	-2.78727	192.26	66.02	30.98	137.75	207.45	27.1	32.18	29.49	45.97	-	GO:0016831//carboxy-lyase activity	GO:0006596//polyamine biosynthetic process	li|193|AT1G74250.1 | Symbol: None | DNAJ heat shock N-terminal domain-containing protein, contains Pfam domains PF00226: DnaJ domain and PF00096: Zinc finger, C2H2 type | chr1:27923989-27926075 FORWARD | Aliases: F1O17.8, F1O17_8
zhu1_Ghi#S42360948|None	None	unclassified	datfpep	8e-07	0	1.4469	0.023243	-0.18549	0.273596	2.78179	1.68204	1.77398	0.45058	17.77	16.78	23.97	9.9	5.48	34.15	16.94	12.83	8.13	GO:0030964	GO:0016651//oxidoreductase activity, acting on NADH or NADPH	GO:0008152//metabolic process	li|228|AT1G30460.1 | Symbol: None | similar to YT521-B-like family protein [Arabidopsis thaliana] (TAIR:At4g11970.2); similar to YT521-B-like family protein [Arabidopsis thaliana] (TAIR:At4g11970.1); similar to PREDICTED: similar to YTH domain containing 2, partial [Bos taurus] (GB:XP_614159.1); contains InterPro domain YT521-B-like protein (InterPro:IPR007275); contains InterPro domain Zn-finger…
zhu1_Ghi#S42275711|None	None	unclassified	datfpep	4e-10	0	-1.2908	-2.71678	-2.7222	-0.855213	-2.74753	-2.22923	-2.12238	-1.60089	13.46	8.95	10.52	0.01	0.01	0.85	0.85	2.73	0.01	GO:0043231//intracellular membrane-bounded organelle;GO:0016020//membrane	GO:0004672//protein kinase activity;GO:0032559//adenyl ribonucleotide binding	GO:0006464//protein modification process	li|882|AT2G19380.1 | Symbol: None | RNA recognition motif (RRM)-containing protein, similar to UBP1 interacting protein 1a (Arabidopsis thaliana) GI:19574236; contains InterPro entry IPR000504: RNA-binding region RNP-1 (RNA recognition motif) (RRM); contains Pfam profile PF00096: Zinc finger, C2H2 type | chr2:8390938-8393686 FORWARD | Aliases: F27F23.27
zhu1_Ghi#S42296038|None	None	unclassified	datfpep	4e-06	0	-1.04159	-0.726735	-2.37574	-1.09018	-2.09898	-2.37236	-1.55342	-2.93614	27.47	32.45	13.45	29.71	37.27	21.73	46.86	30.31	50.45	-	-	GO:0048513//organ development;GO:0048438//floral whorl development	li|1306|AT3G47120.1 | Symbol: None | RNA recognition motif (RRM)-containing protein, contains InterPro entry IPR000504: RNA-binding region RNP-1 (RNA recognition motif) (RRM) | chr3:17362126-17363807 REVERSE | Aliases: F13I12.170
zhu1_Ghi#S42360659|None	None	unclassified	datfpep	2e-09	0	-2.71212	-13.073	-6.63003	-3.43816	-0.560476	1.29485	1.9448	0.57505	15.62	13.43	31.27	2.04	0.01	0.01	0.01	0.01	0.01	GO:0016020//membrane	-	-	li|193|AT1G74250.1 | Symbol: None | DNAJ heat shock N-terminal domain-containing protein, contains Pfam domains PF00226: DnaJ domain and PF00096: Zinc finger, C2H2 type | chr1:27923989-27926075 FORWARD | Aliases: F1O17.8, F1O17_8
zhu1_Ghi#S42296839|None	None	unclassified	datfpep	1e-89	0	-0.158026	-0.162134	-2.16625	-2.94791	-11.4236	-1.14519	-1.25999	-0.54866	3.5	19.58	27.18	10.78	5.75	27.1	5.65	9.56	4.48	GO:0043234//protein complex;GO:0005618//cell wall	GO:0046914//transition metal ion binding;GO:0042623//ATPase activity, coupled;GO:0032559//adenyl ribonucleotide binding	-	li|1417|AT4G17900.1 | Symbol: None | zinc-binding family protein, similar to zinc-binding protein (Pisum sativum) GI:16117799; contains Pfam profile PF04640 : Protein of unknown function, DUF597 | chr4:9945974-9948091 FORWARD | Aliases: T6K21.80, T6K21_80
zhu1_Ghi#S33820811|None	None	unclassified	datfpep	6e-10	0	1.36646	1.19741	0.89798	0.805902	1.42636	1.51862	1.73686	1.39588	2.42	11.47	7.6	15.44	49.6	0.85	2.82	3.55	13.45	GO:0044464//cell part	-	GO:0007047//cellular cell wall organization	li|882|AT2G19380.1 | Symbol: None | RNA recognition motif (RRM)-containing protein, similar to UBP1 interacting protein 1a (Arabidopsis thaliana) GI:19574236; contains InterPro entry IPR000504: RNA-binding region RNP-1 (RNA recognition motif) (RRM); contains Pfam profile PF00096: Zinc finger, C2H2 type | chr2:8390938-8393686 FORWARD | Aliases: F27F23.27
zhu1_Ghi#S42359857|None	None	unclassified	datfpep	3e-08	0	0.285191	-0.775254	0.500074	2.39663	1.2626	0.671617	1.33097	0.566989	44.43	30.77	36.24	8.45	25.76	28.51	35.85	33.04	14.58	-	GO:0046872//metal ion binding	-	li|1306|AT3G47120.1 | Symbol: None | RNA recognition motif (RRM)-containing protein, contains InterPro entry IPR000504: RNA-binding region RNP-1 (RNA recognition motif) (RRM) | chr3:17362126-17363807 REVERSE | Aliases: F13I12.170
zhu1_Ghi#S42318293|None	None	unclassified	datfpep	1e-06	0	0.809744	0.845577	1.19974	2.20483	0.622409	-0.0738244	1.14857	0.144788	4.58	7.27	7.89	20.39	37	14.11	5.65	9.01	6.45	-	-	-	li|882|AT2G19380.1 | Symbol: None | RNA recognition motif (RRM)-containing protein, similar to UBP1 interacting protein 1a (Arabidopsis thaliana) GI:19574236; contains InterPro entry IPR000504: RNA-binding region RNP-1 (RNA recognition motif) (RRM); contains Pfam profile PF00096: Zinc finger, C2H2 type | chr2:8390938-8393686 FORWARD | Aliases: F27F23.27
zhu1_Ghi#S42283038|None	None	unclassified	datfpep	2e-13	0	-10.7056	-4.2462	-4.26269	-2.93085	-2.71695	-3.88545	-3.93745	-0.282516	4.04	0.01	0.88	42.52	37	30.48	4.52	4.1	44.01	GO:0043231//intracellular membrane-bounded organelle	GO:0008194//UDP-glycosyltransferase activity;GO:0042285//xylosyltransferase activity	GO:0048588//developmental cell growth;GO:0009250//glucan biosynthetic process	li|882|AT2G19380.1 | Symbol: None | RNA recognition motif (RRM)-containing protein, similar to UBP1 interacting protein 1a (Arabidopsis thaliana) GI:19574236; contains InterPro entry IPR000504: RNA-binding region RNP-1 (RNA recognition motif) (RRM); contains Pfam profile PF00096: Zinc finger, C2H2 type | chr2:8390938-8393686 FORWARD | Aliases: F27F23.27
zhu1_Ghi#S42301248|None	None	unclassified	datfpep	4e-20	0	-0.903336	-1.12447	-0.502519	-0.253472	1.27286	1.34196	1.01394	1.76241	12.66	5.59	2.05	2.33	9.59	4.23	3.1	1.64	1.96	GO:0009527//plastid outer membrane	GO:0046872//metal ion binding;GO:0016491//oxidoreductase activity	-	li|2254|AT5G20900.1 | Symbol: None | expressed protein | chr5:7090751-7092541 FORWARD | Aliases: F22D1.70, F22D1_70
zhu1_Ghi#S28678846|None	None	unclassified	datfpep	4e-34	0	4.89227	3.36232	2.43164	3.43658	-0.200299	2.80098	3.159	2.2767	19.39	53.99	36.54	11.07	30.14	24.27	28.51	41.5	14.29	-	-	-	li|146|AT1G19180.1 | Symbol: None | expressed protein | chr1:6622085-6623611 FORWARD | Aliases: T29M8.5, T29M8_5
zhu1_Ghi#S42294041|None	None	unclassified	datfpep	5e-09	0	0.563069	0.0358635	-0.459878	-0.185731	-4.96675	-1.90025	-1.07107	-1.30477	156.45	15.94	14.61	8.74	12.61	0.01	0.01	0.55	1.68	-	-	-	li|1270|AT3G21210.1 | Symbol: None | similar to DC1 domain-containing protein [Arabidopsis thaliana] (TAIR:At1g34480.1); similar to universal stress protein-like [Oryza sativa (japonica cultivar-group)] (GB:BAD53290.1); contains InterPro domain Zn-finger-like, PHD finger (InterPro:IPR001965); contains InterPro domain Usp domain (InterPro:IPR006016); contains InterPro domain DC1 domain (InterPro:I…
zhu1_Ghi#S42286066|None	None	unclassified	datfpep	4e-08	0	0.498124	-0.619292	0.258862	2.37741	0.658749	0.620238	1.01986	1.23812	22.62	8.39	9.06	19.8	6.85	0.01	0.01	0.01	0.01	-	-	-	li|1306|AT3G47120.1 | Symbol: None | RNA recognition motif (RRM)-containing protein, contains InterPro entry IPR000504: RNA-binding region RNP-1 (RNA recognition motif) (RRM) | chr3:17362126-17363807 REVERSE | Aliases: F13I12.170
zhu1_Ghi#S28683360|None	None	unclassified	datfpep	2e-07	0	-0.166128	-0.287434	-0.174295	-0.469751	-3.88766	-1.65326	-1.14763	-1.06866	595.1	329.8	573.76	1089.22	583.17	693.78	681.67	596.04	1291.87	-	-	-	li|1306|AT3G47120.1 | Symbol: None | RNA recognition motif (RRM)-containing protein, contains InterPro entry IPR000504: RNA-binding region RNP-1 (RNA recognition motif) (RRM) | chr3:17362126-17363807 REVERSE | Aliases: F13I12.170
zhu1_Ghi#S43062269|None	None	unclassified	datfpep	1e-09	0	1.23174	1.57588	1.77278	-0.453861	-0.0517774	-0.299202	-0.0550004	0.168371	13.73	20.98	13.45	4.08	6.03	11.57	7.34	8.19	16.26	-	GO:0016876//ligase activity, forming aminoacyl-tRNA and related compounds;GO:0032559//adenyl ribonucleotide binding	GO:0010467//gene expression	li|1306|AT3G47120.1 | Symbol: None | RNA recognition motif (RRM)-containing protein, contains InterPro entry IPR000504: RNA-binding region RNP-1 (RNA recognition motif) (RRM) | chr3:17362126-17363807 REVERSE | Aliases: F13I12.170
zhu1_Ghi#S42326167|None	None	unclassified	datfpep	3e-26	0	-0.862353	-0.554047	-1.91585	-1.74065	-4.02276	-2.60346	-2.84621	-3.03132	45.24	17.9	11.98	44.27	70.16	11.01	19.48	17.47	58.3	GO:0010008//endosome membrane	-	GO:0006810//transport	li|1600|AT4G15420.1 | Symbol: None | PRLI-interacting factor K, nearly identical to PRLI-interacting factor K (Arabidopsis thaliana) GI:11139266; contains Pfam profiles PF03152: Ubiquitin fusion degradation protein UFD1, PF00096: Zinc finger, C2H2 type | chr4:8823725-8826096 FORWARD | Aliases: DL3755W, FCAALL.127
zhu1_Ghi#S42305051|None	None	unclassified	datfpep	2e-39	0	-0.556508	0.677097	-1.14434	-2.29874	-2.25623	-4.12296	-2.1748	-10.5324	37.16	53.15	47.06	164.55	186.9	179.8	144.8	156.45	160.05	GO:0042598//vesicular fraction;GO:0031090//organelle membrane;GO:0043231//intracellular membrane-bounded organelle;GO:0031224//intrinsic to membrane	GO:0005506//iron ion binding;GO:0008940//nitrate reductase activity	GO:0051234//establishment of localization;GO:0006952//defense response;GO:0006091//generation of precursor metabolites and energy	li|1065|AT3G17860.2 | Symbol: None | expressed protein | chr3:6121059-6123017 FORWARD | Aliases: MEB5.8
zhu1_Ghi#S42307098|None	None	unclassified	datfpep	5e-67	0	-1.33309	-2.84021	-3.98235	-2.65581	-5.93366	-2.24853	-2.04046	-2.31557	13.73	4.76	12.28	9.32	38.64	0.01	0.56	0.82	1.96	-	GO:0016616//oxidoreductase activity, acting on the CH-OH group of donors, NAD or NADP as acceptor	GO:0008152//metabolic process	li|520|AT1G32700.1 | Symbol: None | zinc-binding family protein, similar to zinc-binding protein (Pisum sativum) GI:16117799; contains Pfam profile PF04640 : Protein of unknown function, DUF597 | chr1:11827413-11829739 FORWARD | Aliases: F6N18.8, F6N18_8
zhu1_Ghi#S42333636|None	None	unclassified	datfpep	2e-71	0	-1.63756	-2.72858	-2.29574	-3.68776	-3.48586	-4.4124	-3.97452	-4.28516	6.46	1.12	3.22	6.7	20.83	21.17	12.98	6.01	19.62	-	-	-	li|1135|AT3G55770.5 | Symbol: None | similar to LIM domain-containing protein [Arabidopsis thaliana] (TAIR:At2g39900.1); similar to LIM domain protein [Gossypium hirsutum] (GB:AAL38006.1); contains InterPro domain Zn-binding protein, LIM (InterPro:IPR001781) | chr3:20714379-20716299 FORWARD | Aliases: F1I16.180
zhu1_Ghi#S42313661|None	None	unclassified	datfpep	6e-07	0	-0.159028	-0.249029	-1.94858	-0.992591	-1.17239	-0.269121	-0.255626	-0.433779	16.43	46.15	33.61	20.39	29.6	35.28	35.57	36.59	27.75	GO:0044444//cytoplasmic part;GO:0016020//membrane	GO:0004702//receptor signaling protein serine/threonine kinase activity;GO:0032559//adenyl ribonucleotide binding	GO:0006464//protein modification process	li|1306|AT3G47120.1 | Symbol: None | RNA recognition motif (RRM)-containing protein, contains InterPro entry IPR000504: RNA-binding region RNP-1 (RNA recognition motif) (RRM) | chr3:17362126-17363807 REVERSE | Aliases: F13I12.170
zhu1_Ghi#S42363068|None	None	unclassified	datfpep	8e-26	0	-0.579616	0.052595	-2.0583	-2.88562	0.64176	-0.470035	-0.302126	-10.2432	225.65	121.12	114.28	51.55	91.8	81.57	34.72	33.04	26.35	GO:0043231//intracellular membrane-bounded organelle	GO:0005488//binding	GO:0010101;GO:0000160//two-component signal transduction system (phosphorelay);GO:0006800//oxygen and reactive oxygen species metabolic process;GO:0009725//response to hormone stimulus;GO:0008219//cell death;GO:0042742//defense response to bacterium;GO:0023033;GO:0006970//response to osmotic stress;GO:0044271//cellular nitrogen compound biosynthetic process;GO:0000305//response to oxygen radical	li|774|AT2G45880.1 | Symbol: None | glycosyl hydrolase family 14 protein, similar to beta-amylase GI:13560977 from (Castanea crenata) | chr2:18885593-18889649 REVERSE | Aliases: F4I18.14
zhu1_Ghi#S42286195|None	None	unclassified	datfpep	8e-08	0	-0.429138	-8.55842	1.00573	1.53961	1.93343	-0.929064	-8.55842	2.42029	28.27	62.38	65.47	35.82	89.61	21.17	50.53	61.98	26.91	GO:0009536//plastid	-	-	li|1306|AT3G47120.1 | Symbol: None | RNA recognition motif (RRM)-containing protein, contains InterPro entry IPR000504: RNA-binding region RNP-1 (RNA recognition motif) (RRM) | chr3:17362126-17363807 REVERSE | Aliases: F13I12.170
zhu1_Ghi#S42314339|None	None	unclassified	datfpep	2e-06	0	0.674747	0.585253	-3.2464	-5.91213	-0.320078	0.180726	0.325409	-2.56163	37.7	22.1	14.32	6.41	14.8	25.4	23.71	22.39	24.95	GO:0019897//extrinsic to plasma membrane;GO:0031461//cullin-RING ubiquitin ligase complex	-	-	li|882|AT2G19380.1 | Symbol: None | RNA recognition motif (RRM)-containing protein, similar to UBP1 interacting protein 1a (Arabidopsis thaliana) GI:19574236; contains InterPro entry IPR000504: RNA-binding region RNP-1 (RNA recognition motif) (RRM); contains Pfam profile PF00096: Zinc finger, C2H2 type | chr2:8390938-8393686 FORWARD | Aliases: F27F23.27
zhu1_Ghi#S42285740|None	None	unclassified	datfpep	8e-06	0	1.07421	0.0795604	-4.14061	-4.21723	-2.17841	-1.72247	-1.90583	-3.60627	19.93	10.35	12.57	2.33	16.72	13.27	12.7	7.1	6.73	-	-	-	li|882|AT2G19380.1 | Symbol: None | RNA recognition motif (RRM)-containing protein, similar to UBP1 interacting protein 1a (Arabidopsis thaliana) GI:19574236; contains InterPro entry IPR000504: RNA-binding region RNP-1 (RNA recognition motif) (RRM); contains Pfam profile PF00096: Zinc finger, C2H2 type | chr2:8390938-8393686 FORWARD | Aliases: F27F23.27
zhu1_Ghi#S33825750|None	None	unclassified	datfpep	2e-07	0	-0.0248369	1.41721	-2.50879	0.770468	1.16283	1.48811	1.65655	-0.19679	46.32	11.75	16.95	63.2	26.86	111.49	112.62	134.33	119.68	-	-	-	li|882|AT2G19380.1 | Symbol: None | RNA recognition motif (RRM)-containing protein, similar to UBP1 interacting protein 1a (Arabidopsis thaliana) GI:19574236; contains InterPro entry IPR000504: RNA-binding region RNP-1 (RNA recognition motif) (RRM); contains Pfam profile PF00096: Zinc finger, C2H2 type | chr2:8390938-8393686 FORWARD | Aliases: F27F23.27
zhu1_Ghi#S30005336|None	None	unclassified	datfpep	3e-08	0	-0.483286	-0.125531	-0.855157	-0.88123	-1.423	-0.516956	0.255675	-1.97639	0.81	1.4	4.68	25.05	77.83	0.01	0.01	0.01	0.01	-	GO:0016791//phosphatase activity	-	li|1306|AT3G47120.1 | Symbol: None | RNA recognition motif (RRM)-containing protein, contains InterPro entry IPR000504: RNA-binding region RNP-1 (RNA recognition motif) (RRM) | chr3:17362126-17363807 REVERSE | Aliases: F13I12.170
zhu1_Ghi#S42281678|None	None	unclassified	datfpep	5e-28	0	2.69066	1.68988	-0.886585	-2.37576	-1.74884	-0.527141	-0.489051	-0.866648	25.58	29.65	26.89	10.78	10.96	46.01	27.94	22.66	13.17	-	-	GO:0006351//transcription, DNA-dependent	li|270|AT1G74950.1 | Symbol: None | expressed protein | chr1:28152236-28154055 REVERSE | Aliases: F25A4.8, F25A4_8
zhu1_Ghi#S42295543|None	None	unclassified	datfpep	8e-63	0	-1.18133	-0.925675	2.49427	1.88739	0.905267	-1.80735	-2.02786	1.99023	8.08	14.55	11.4	8.74	13.43	28.79	9.6	7.65	22.98	GO:0031981//nuclear lumen	GO:0005488//binding	GO:0000469//cleavage involved in rRNA processing;GO:0010051//xylem and phloem pattern formation;GO:0048827//phyllome development	li|26|AT1G09060.3 | Symbol: None | similar to transcription factor jumonji (jmjC) domain-containing protein [Arabidopsis thaliana] (TAIR:At4g00990.1); similar to putative DNA-binding protein PD3, chloroplast [Oryza sativa (japonica cultivar-group)] (GB:XP_468520.1); contains InterPro domain Transcription factor jumonji, jmjC (InterPro:IPR003347) | chr1:2921067-2925759 REVERSE | Aliases: F7G19.7, …
zhu1_Ghi#S28667575|None	None	unclassified	datfpep	2e-09	0	2.24181	2.755	1.52731	1.87663	2.10676	2.45157	2.3249	2.07675	64.9	95.39	94.99	21.84	133.46	4.52	21.17	33.86	13.73	GO:0009536//plastid	GO:0031406//carboxylic acid binding;GO:0016744	GO:0008652//cellular amino acid biosynthetic process	li|1306|AT3G47120.1 | Symbol: None | RNA recognition motif (RRM)-containing protein, contains InterPro entry IPR000504: RNA-binding region RNP-1 (RNA recognition motif) (RRM) | chr3:17362126-17363807 REVERSE | Aliases: F13I12.170
zhu1_Ghi#S42309859|None	None	unclassified	datfpep	2e-06	0	-1.45607	-3.42752	-0.0380902	-0.0151754	-2.78839	-2.94028	-3.77922	-0.227656	27.2	40.56	66.64	27.08	4.66	17.22	25.69	29.49	10.93	GO:0030529//ribonucleoprotein complex;GO:0009536//plastid	GO:0003723//RNA binding;GO:0005198//structural molecule activity	GO:0010467//gene expression	li|521|AT1G32700.2 | Symbol: None | zinc-binding family protein, similar to zinc-binding protein (Pisum sativum) GI:16117799; contains Pfam profile PF04640 : Protein of unknown function, DUF597 | chr1:11827447-11829739 FORWARD | Aliases: F6N18.8, F6N18_8
zhu1_Ghi#S28690278|None	None	unclassified	datfpep	1e-104	0	-2.01114	-3.15313	-2.0963	1.30239	-2.72687	-1.63931	-0.967074	-0.213131	15.89	5.04	4.97	18.35	73.99	1.69	9.6	4.1	21.3	GO:0042579//microbody	GO:0016289//CoA hydrolase activity	-	li|2204|AT5G63160.1 | Symbol: None | speckle-type POZ protein-related, contains Pfam PF00651 : BTB/POZ domain; contains Pfam PF02135 : TAZ zinc finger; similar to Speckle-type POZ protein (SP:O43791) (Homo sapiens) | chr5:25350491-25352709 REVERSE | Aliases: MDC12.13, MDC12_13
zhu1_Ghi#S43062280|None	None	unclassified	datfpep	9e-99	0	-0.902213	-1.44212	-1.60115	-1.59072	0.703655	0.630086	0.305555	0.644868	25.04	25.18	28.06	14.56	48.51	54.19	35.57	31.4	36.72	-	GO:0005488//binding;GO:0004871//signal transducer activity	GO:0009725//response to hormone stimulus;GO:0006605//protein targeting	li|405|AT1G76510.2 | Symbol: None | ARID/BRIGHT DNA-binding domain-containing protein, contains Pfam profile PF01388: ARID/BRIGHT DNA binding domain | chr1:28713614-28717846 REVERSE | Aliases: F14G6.11, F14G6_11
zhu1_Ghi#S42336471|None	None	unclassified	datfpep	8e-67	0	-0.256484	-0.589288	-0.381452	-0.285672	0.11295	1.71327	1.35101	2.85804	0.01	15.38	27.77	12.52	0.82	0.01	0.01	0.01	0.01	-	-	GO:0050832//defense response to fungus;GO:0006970//response to osmotic stress;GO:0042742//defense response to bacterium	li|689|AT2G18280.2 | Symbol: None | similar to F-box family protein / tubby family protein [Arabidopsis thaliana] (TAIR:At1g47270.1); similar to F-box family protein / tubby family protein [Arabidopsis thaliana] (TAIR:At2g47900.1); similar to putative tubby-like protein [Oryza sativa (japonica cultivar-group)] (GB:XP_467371.1); contains InterPro domain Cyclin-like F-box (InterPro:IPR001810); cont…
zhu1_Ghi#S33809153|None	None	unclassified	datfpep	1e-72	0	0	9.03892	7.67243	10.3004	10.9687	10.5736	10.4147	10.1306	323.4	786.03	560.31	216.39	76.73	48.55	100.2	196.31	90.25	GO:0043231//intracellular membrane-bounded organelle;GO:0016020//membrane	GO:0046872//metal ion binding;GO:0004620//phospholipase activity	GO:0006650//glycerophospholipid metabolic process	li|1283|AT3G60670.1 | Symbol: None | zinc-binding protein, putative, similar to zinc-binding protein (Pisum sativum) GI:16117799; contains Pfam profile PF04640 : Protein of unknown function, DUF597 | chr3:22435670-22437049 REVERSE | Aliases: T4C21.80
zhu1_Ghi#S42335012|None	None	unclassified	datfpep	1e-14	0	-0.360149	-0.659621	-1.62479	-1.12683	-1.08456	-0.839629	-0.332906	-1.45609	32.58	34.13	41.8	12.81	36.72	12.42	18.35	19.11	21.86	GO:0043231//intracellular membrane-bounded organelle	-	-	li|882|AT2G19380.1 | Symbol: None | RNA recognition motif (RRM)-containing protein, similar to UBP1 interacting protein 1a (Arabidopsis thaliana) GI:19574236; contains InterPro entry IPR000504: RNA-binding region RNP-1 (RNA recognition motif) (RRM); contains Pfam profile PF00096: Zinc finger, C2H2 type | chr2:8390938-8393686 FORWARD | Aliases: F27F23.27
zhu1_Ghi#S42296360|None	None	unclassified	datfpep	1e-06	0	-1.58395	-2.28895	1.62386	1.27486	1.1474	-1.41268	-1.45918	1.9595	7.81	11.75	13.15	23.01	34.26	51.65	36.69	25.67	80.44	GO:0043231//intracellular membrane-bounded organelle	-	-	li|882|AT2G19380.1 | Symbol: None | RNA recognition motif (RRM)-containing protein, similar to UBP1 interacting protein 1a (Arabidopsis thaliana) GI:19574236; contains InterPro entry IPR000504: RNA-binding region RNP-1 (RNA recognition motif) (RRM); contains Pfam profile PF00096: Zinc finger, C2H2 type | chr2:8390938-8393686 FORWARD | Aliases: F27F23.27
zhu1_Ghi#S42295368|None	None	unclassified	datfpep	1e-11	0	-0.71274	-0.280748	-0.958385	0.143574	-1.66396	-0.262238	-0.0628907	0.0197795	74.32	16.78	18.71	222.5	144.97	50.52	4.8	4.64	23.82	GO:0009536//plastid	-	GO:0006091//generation of precursor metabolites and energy	li|1306|AT3G47120.1 | Symbol: None | RNA recognition motif (RRM)-containing protein, contains InterPro entry IPR000504: RNA-binding region RNP-1 (RNA recognition motif) (RRM) | chr3:17362126-17363807 REVERSE | Aliases: F13I12.170
zhu1_Ghi#S33807927|None	None	unclassified	datfpep	1e-65	0	-0.304153	0.270961	-7.91886	-7.91886	0.220688	3.0498	3.24479	1.7971	25.58	15.66	12.57	3.79	8.5	5.93	8.47	10.92	10.65	GO:0016020//membrane	GO:0019787//small conjugating protein ligase activity	GO:0060255;GO:0019941//modification-dependent protein catabolic process;GO:0006464//protein modification process	li|410|AT1G53320.1 | Symbol: None | F-box family protein / tubby family protein (TULP7), similar to Tubby related protein 2 (Tubby-like protein 2) (P4-6 protein) (Fragment) (SP:P46686) (Mus musculus); similar to phosphodiesterase (GI:467578) (Mus musculus); similar to Tubby protein homolog 1. (Swiss-Prot:Q09306) (Caenorhabditis elegans) contains Pfam profile: PF01167: Tub family; contains Pfam PF…
zhu1_Ghi#S42293763|None	None	unclassified	datfpep	1e-37	0	-0.474559	-1.32597	-1.93994	-1.79514	-1.49944	-2.50035	-2.54674	-1.82571	13.19	16.5	11.69	23.01	26.58	0.01	2.54	2.46	14.01	-	GO:0060089//molecular transducer activity;GO:0005488//binding	GO:0009314//response to radiation	li|1270|AT3G21210.1 | Symbol: None | similar to DC1 domain-containing protein [Arabidopsis thaliana] (TAIR:At1g34480.1); similar to universal stress protein-like [Oryza sativa (japonica cultivar-group)] (GB:BAD53290.1); contains InterPro domain Zn-finger-like, PHD finger (InterPro:IPR001965); contains InterPro domain Usp domain (InterPro:IPR006016); contains InterPro domain DC1 domain (InterPro:I…
zhu1_Ghi#S33798908|None	None	unclassified	datfpep	7e-25	0	0.701804	-0.0727563	-1.74462	-3.98237	-3.4111	-3.20622	-2.69952	-3.12338	38.24	7.55	14.32	3.79	2.47	11.01	0.01	1.37	0.84	-	-	-	li|1065|AT3G17860.2 | Symbol: None | expressed protein | chr3:6121059-6123017 FORWARD | Aliases: MEB5.8
zhu1_Ghi#S42291761|None	None	unclassified	datfpep	1e-07	0	0.248662	-5.10294	-4.52151	1.11639	-2.28755	-2.76977	-2.87879	-2.96993	6.46	14.55	9.94	14.27	44.94	56.45	11.86	12.01	19.62	-	-	-	li|1270|AT3G21210.1 | Symbol: None | similar to DC1 domain-containing protein [Arabidopsis thaliana] (TAIR:At1g34480.1); similar to universal stress protein-like [Oryza sativa (japonica cultivar-group)] (GB:BAD53290.1); contains InterPro domain Zn-finger-like, PHD finger (InterPro:IPR001965); contains InterPro domain Usp domain (InterPro:IPR006016); contains InterPro domain DC1 domain (InterPro:I…
zhu1_Ghi#S28667001|None	None	unclassified	datfpep	6e-12	0	1.14662	-0.558368	2.89747	2.23765	2.77144	-1.3388	-0.980009	3.52035	22.35	43.08	30.69	3.79	3.84	14.68	33.59	31.67	5.89	GO:0016020//membrane;GO:0009536//plastid	GO:0004713//protein tyrosine kinase activity;GO:0032559//adenyl ribonucleotide binding	GO:0006464//protein modification process	li|1306|AT3G47120.1 | Symbol: None | RNA recognition motif (RRM)-containing protein, contains InterPro entry IPR000504: RNA-binding region RNP-1 (RNA recognition motif) (RRM) | chr3:17362126-17363807 REVERSE | Aliases: F13I12.170
zhu1_Ghi#S42297854|None	None	unclassified	datfpep	4e-13	0	-1.43735	-1.71267	-1.05047	-2.57174	-3.39365	-0.236185	-0.790188	0.215925	2.42	7.83	9.65	2.91	4.38	29.92	21.17	16.66	9.81	GO:0044464//cell part	GO:0005488//binding;GO:0004527//exonuclease activity	GO:0034641//cellular nitrogen compound metabolic process	li|1077|AT3G51950.2 | Symbol: None | similar to RNA recognition motif (RRM)-containing protein [Arabidopsis thaliana] (TAIR:At3g63450.1); similar to putative DAZ associated protein 1 [Oryza sativa (japonica cultivar-group)] (GB:XP_479561.1); contains InterPro domain Zn-finger, C-x8-C-x5-C-x3-H type (InterPro:IPR000571); contains InterPro domain RNA-binding region RNP-1 (RNA recognition motif) (In…
zhu1_Ghi#S42284102|None	None	unclassified	datfpep	9e-12	0	-0.452338	-0.22118	-2.31928	-1.22659	-1.94867	-1.27219	-0.619099	-1.69631	1.62	15.38	8.18	2.33	0.01	0.01	26.53	17.75	8.97	GO:0016020//membrane	-	GO:0043412	li|228|AT1G30460.1 | Symbol: None | similar to YT521-B-like family protein [Arabidopsis thaliana] (TAIR:At4g11970.2); similar to YT521-B-like family protein [Arabidopsis thaliana] (TAIR:At4g11970.1); similar to PREDICTED: similar to YTH domain containing 2, partial [Bos taurus] (GB:XP_614159.1); contains InterPro domain YT521-B-like protein (InterPro:IPR007275); contains InterPro domain Zn-finger…
zhu1_Ghi#S28671405|None	None	unclassified	datfpep	7e-06	0	0.550435	0.466504	0.354696	1.97604	1.19462	0.416255	0.262222	0.808747	10.5	1.96	2.92	11.36	16.44	21.45	5.08	8.19	20.74	GO:0043234//protein complex	GO:0019787//small conjugating protein ligase activity	GO:0032446//protein modification by small protein conjugation	li|1306|AT3G47120.1 | Symbol: None | RNA recognition motif (RRM)-containing protein, contains InterPro entry IPR000504: RNA-binding region RNP-1 (RNA recognition motif) (RRM) | chr3:17362126-17363807 REVERSE | Aliases: F13I12.170
zhu1_Ghi#S42315013|None	None	unclassified	datfpep	4e-37	0	-1.45324	-0.636989	-1.83339	-2.14387	-10.5058	-1.22736	0.331028	-1.61099	54.66	41.96	30.69	16.31	62.48	111.21	37.82	40.41	27.75	GO:0030076//light-harvesting complex	GO:0003824//catalytic activity	-	li|774|AT2G45880.1 | Symbol: None | glycosyl hydrolase family 14 protein, similar to beta-amylase GI:13560977 from (Castanea crenata) | chr2:18885593-18889649 REVERSE | Aliases: F4I18.14
zhu1_Ghi#S42359955|WRKY	WRKY	WRKY	datfpep	1e-38	0	2.44233	0.924593	-0.896907	-0.397335	0.384664	4.61852	4.37375	4.83523	24.23	37.48	36.54	7.28	6.58	31.61	29.92	27.3	7.85	-	GO:0032559//adenyl ribonucleotide binding	-	li|642|AT2G46400.1 | Symbol: WRKY46 | WRKY family transcription factor | chr2:19050487-19051899 REVERSE | Aliases: ATWRKY46, F11C10.9, WRKY46
zhu1_Ghi#S42357674|WRKY	WRKY	WRKY	datfpep	3e-20	0	-1.23635	-1.37803	-0.168389	0.81102	0.957498	0.0435185	-0.321603	0.704333	19.39	46.15	36.24	35.82	8.77	32.18	20.61	23.21	22.98	GO:0044424//intracellular part;GO:0016020//membrane	-	GO:0009725//response to hormone stimulus;GO:0009746;GO:0000902//cell morphogenesis;GO:0009250//glucan biosynthetic process;GO:0009827//plant-type cell wall modification	li|873|AT2G42680.1 | Symbol: None | ethylene-responsive transcriptional coactivator, putative, similar to ethylene-responsive transcriptional coactivator (Lycopersicon esculentum) gi:5669634:gb:AAD46402 | chr2:17781980-17783387 FORWARD | Aliases: F14N22.5, F14N22_5
zhu1_Ghi#S42331808|WRKY	WRKY	WRKY	datfpep	3e-07	0	-0.0708915	0.365666	0.505058	1.00945	0.459533	-0.160333	0.106437	0.601603	17.77	22.66	16.66	1.75	0.82	24.27	21.73	19.66	3.64	-	-	-	li|847|AT2G04880.2 | Symbol: ZAP1 | WRKY family transcription factor (ZAP1), identical to ZAP1 GI:1064883 from (Arabidopsis thaliana); contains Pfam profile: PF03106 WRKY DNA -binding domain | chr2:1717890-1720971 FORWARD | Aliases: ATWRKY1, F1O13.1, F1O13_1, WRKY1, ZAP1
zhu1_Ghi#S42360028|WRKY	WRKY	WRKY	datfpep	3e-56	0	0.640024	-2.5195	-10.5584	-1.08066	-10.5584	2.84179	3.31848	1.43026	11.58	4.76	6.72	4.66	2.74	9.6	10.73	10.92	9.81	-	-	-	li|43|AT1G80840.1 | Symbol: WRKY40 | WRKY family transcription factor, similar to WRKY transcription factor GB:BAA87058 GI:6472585 from (Nicotiana tabacum) | chr1:30388584-30390388 FORWARD | Aliases: ATWRKY40, F23A5.19, F23A5_19, WRKY40
zhu1_Ghi#S42300985|WRKY	WRKY	WRKY	datfpep	2e-45	0	2.27749	2.1185	0.84366	1.40736	-0.207919	1.94265	1.76701	1.39737	57.36	17.62	19.29	14.85	54.26	0.01	5.65	33.31	22.7	-	-	GO:0006950//response to stress	li|763|AT2G23320.1 | Symbol: WRKY15 | WRKY family transcription factor, identical to WRKY DNA-binding protein 15 GI:13506742 from (Arabidopsis thaliana) | chr2:9932013-9933452 FORWARD | Aliases: T20D16.5, T20D16_5
zhu1_Ghi#S42281897|WRKY	WRKY	WRKY	datfpep	2e-07	0	-0.249151	0.310999	-2.6945	-4.94656	0.135492	-0.516032	-0.175251	-3.11321	8.89	7.27	4.68	6.99	7.13	9.88	17.5	16.11	21.3	GO:0044464//cell part	GO:0046872//metal ion binding	-	li|1679|AT4G30935.1 | Symbol: None | WRKY family transcription factor, contains Pfam profile: PF03106WRKY DNA -binding domain | chr4:15051820-15054031 REVERSE | Aliases: None
zhu1_Ghi#S42303410|WRKY	WRKY	WRKY	atprotf	5e-22	0	0.798421	1.64355	1.77496	1.23143	0.453353	0.360989	0.691409	0.421041	46.05	93.43	135.04	6.41	2.74	6.21	14.11	19.39	1.96	GO:0031224//intrinsic to membrane	-	-	1098|Aly019959|Arabidopsis_lyrata|WRKY|fgenesh1_pm.C_scaffold_70 00852
zhu1_Ghi#S42356600|WRKY	WRKY	WRKY	Ghprotf	3e-06	0	2.17981	-0.0196066	0.0225426	0.0241394	2.59278	3.47834	3.04651	1.65672	27.74	120.28	85.93	34.66	30.42	161.17	77.91	66.35	45.41	-	-	-	li|419|Ghi014287|Gossypium_hirsutum|WRKY|gnl|UG|Ghi#S42359767
zhu1_Ghi#S33819225|WRKY	WRKY	WRKY	datfpep	4e-48	0	-1.16003	-1.03932	-3.41935	-10.6092	-10.6092	-10.6092	-4.82782	-10.6092	13.73	1.4	0.01	17.18	18.64	2.54	1.41	0.01	5.61	GO:0009536//plastid	GO:0042623//ATPase activity, coupled	GO:0019538//protein metabolic process	li|1410|AT4G39410.1 | Symbol: WRKY13 | WRKY family transcription factor, identical to WRKY transcription factor 13 GI:15991729 from (Arabidopsis thaliana) | chr4:18332872-18334783 REVERSE | Aliases: ATWRKY13, F23K16.40, F23K16_40, WRKY13
zhu1_Ghi#S33812644|WRKY	WRKY	WRKY	datfpep	8e-52	0	1.82129	0.871961	-1.4325	-0.10315	-1.60346	0.43103	0.350437	-0.984765	7	2.24	2.92	11.94	23.57	18.06	16.09	4.64	21.58	-	-	-	li|693|AT2G47260.1 | Symbol: WRKY23 | WRKY family transcription factor, contains Pfam profile: PF03106 WRKY DNA -binding domain | chr2:19411890-19414154 REVERSE | Aliases: ATWRKY23, T8I13.10
zhu1_Ghi#S42324454|WRKY	WRKY	WRKY	datfpep	3e-22	0	2.86281	1.7752	-0.587025	1.64682	-1.31166	2.74293	2.4489	2.19084	10.23	15.11	15.78	4.08	7.95	0.85	1.41	3.28	1.68	GO:0043231//intracellular membrane-bounded organelle	GO:0003677//DNA binding;GO:0001071;GO:0005515//protein binding	GO:0006351//transcription, DNA-dependent	li|43|AT1G80840.1 | Symbol: WRKY40 | WRKY family transcription factor, similar to WRKY transcription factor GB:BAA87058 GI:6472585 from (Nicotiana tabacum) | chr1:30388584-30390388 FORWARD | Aliases: ATWRKY40, F23A5.19, F23A5_19, WRKY40
zhu1_Ghi#S34535654|WRKY	WRKY	WRKY	datfpep	8e-65	0	2.42961	1.11728	-2.89356	-1.16658	-2.34215	3.10099	3.13834	1.58049	0.54	4.76	5.26	1.16	0.82	2.26	51.65	39.59	11.21	GO:0043231//intracellular membrane-bounded organelle	-	-	li|43|AT1G80840.1 | Symbol: WRKY40 | WRKY family transcription factor, similar to WRKY transcription factor GB:BAA87058 GI:6472585 from (Nicotiana tabacum) | chr1:30388584-30390388 FORWARD | Aliases: ATWRKY40, F23A5.19, F23A5_19, WRKY40
zhu1_Ghi#S28674386|WRKY	WRKY	WRKY	datfpep	1e-15	0	2.12035	0.649007	1.11349	-0.0858514	-2.10493	2.66192	1.64012	2.35837	11.85	16.22	11.98	5.24	0.82	3.67	4.52	2.18	2.8	-	-	-	li|642|AT2G46400.1 | Symbol: WRKY46 | WRKY family transcription factor | chr2:19050487-19051899 REVERSE | Aliases: ATWRKY46, F11C10.9, WRKY46
zhu1_Ghi#S28671572|WRKY	WRKY	WRKY	datfpep	8e-30	0	8.61471	9.26209	8.67243	10.268	0	12.8742	12.946	12.0375	28.81	82.52	77.46	64.65	74.54	109.52	81.01	80.82	58.58	-	GO:0003676//nucleic acid binding;GO:0003712//transcription cofactor activity	GO:0006351//transcription, DNA-dependent	li|1905|AT5G64810.1 | Symbol: WRKY51 | WRKY family transcription factor, contains Pfam profile: PF03106 WRKY DNA -binding domain | chr5:25925641-25926913 FORWARD | Aliases: ATWRKY51, MXK3.34
zhu1_Ghi#S42297651|WRKY	WRKY	WRKY	datfpep	2e-50	0	1.47738	0.914164	-0.808658	0.636367	0.323861	0.556155	1.0978	-0.440307	99.36	161.96	198.46	32.91	14.25	64.35	83.55	106.48	22.7	GO:0033176//proton-transporting V-type ATPase complex	GO:0015078//hydrogen ion transmembrane transporter activity;GO:0019829//cation-transporting ATPase activity;GO:0032559//adenyl ribonucleotide binding	GO:0015986//ATP synthesis coupled proton transport	li|1056|AT3G01080.1 | Symbol: WRKY58 | WRKY family transcription factor, similar to NtWRKY1 transcription factor GB:BAA82107 from (Nicotiana tabacum) | chr3:25514-27456 FORWARD | Aliases: ATWRKY58, T4P13.24, T4P13_24, WRKY58
zhu1_Ghi#S42356277|WRKY	WRKY	WRKY	datfpep	7e-43	0	1.81561	1.23189	-0.0421741	0.620613	-2.0891	-0.962217	-0.345638	-0.0331923	10.23	6.71	9.06	6.12	9.59	0.01	0.01	0.01	0.01	-	-	-	li|1056|AT3G01080.1 | Symbol: WRKY58 | WRKY family transcription factor, similar to NtWRKY1 transcription factor GB:BAA82107 from (Nicotiana tabacum) | chr3:25514-27456 FORWARD | Aliases: ATWRKY58, T4P13.24, T4P13_24, WRKY58
zhu1_Ghi#S28670457|WRKY	WRKY	WRKY	datfpep	6e-35	0	1.8637	-0.391982	-1.62852	1.22775	0.653051	6.20488	5.96634	5.13403	14	21.82	4.38	3.49	2.19	1.13	0.56	0.82	1.4	-	GO:0016798//hydrolase activity, acting on glycosyl bonds	-	li|1197|AT3G56400.1 | Symbol: WRKY70 | WRKY family transcription factor, DNA-binding protein 4 WRKY4 - Nicotiana tabacum, EMBL:AF193771 | chr3:20919907-20921456 REVERSE | Aliases: ATWRKY70, T5P19.50, WRKY70
zhu1_Ghi#S28664601|C2H2	C2H2	zinc finger	datfpep	2e-34	0	-1.1581	-0.482751	-2.34649	-4.42931	-2.07112	-2.80979	-1.98185	-10.2107	0.01	26.85	19	3.2	8.5	19.48	1.13	2.46	1.4	-	GO:0003676//nucleic acid binding;GO:0001071	GO:0010468//regulation of gene expression;GO:0032501//multicellular organismal process	li|1935|AT5G54630.1 | Symbol: None | zinc finger protein-related, contains Prosite:PS00028 Zinc finger, C2H2 type, domain | chr5:22209725-22211534 REVERSE | Aliases: MRB17.13, MRB17_13
zhu1_Ghi#S42317443|C2H2	C2H2	zinc finger	datfpep	2e-34	0	-0.290228	-0.925675	-0.346891	-0.318281	0.152328	0.9771	0.857701	1.2606	48.47	59.86	58.17	64.07	20.01	13.27	28.79	30.58	26.07	GO:0015935//small ribosomal subunit;GO:0030312//external encapsulating structure	GO:0043169//cation binding;GO:0005198//structural molecule activity	GO:0010467//gene expression;GO:0022613//ribonucleoprotein complex biogenesis	li|1784|AT5G66730.1 | Symbol: None | zinc finger (C2H2 type) family protein, contains Pfam domain, PF00096: Zinc finger, C2H2 type | chr5:26658878-26661628 REVERSE | Aliases: MSN2.12, MSN2_12
zhu1_Ghi#S33842477|C2H2	C2H2	zinc finger	datfpep	6e-43	0	4.4923	2.20891	0.573735	1.11599	-0.347313	5.36082	5.09435	3.21036	23.16	9.79	15.49	86.79	67.14	41.77	21.45	13.92	70.07	GO:0044464//cell part	GO:0005488//binding;GO:0070566//adenylyltransferase activity	GO:0010876;GO:0009108//coenzyme biosynthetic process;GO:0006970//response to osmotic stress;GO:0006140;GO:0006810//transport	li|314|AT1G27730.1 | Symbol: ZAT10 | zinc finger (C2H2 type) family protein (ZAT10) / salt-tolerance zinc finger protein (STZ), identical to salt-tolerance zinc finger protein GB:CAA64820 GI:1565227 from (Arabidopsis thaliana); contains Pfam domain, PF00096: Zinc finger, C2H2 type; identical to cDNA zinc finger protein STZ/ZAT10 (STZ/ZAT10) GI:9965730 | chr1:9648128-9649060 REVERSE | Aliases: STZ…
zhu1_Ghi#S42319680|C2H2	C2H2	zinc finger	datfpep	3e-29	0	0.80303	0.627384	0.746825	0.534631	1.70761	-0.286304	-0.457801	0.312001	5.12	1.68	2.63	7.28	14.8	14.4	5.36	3.82	24.11	-	-	-	li|1124|AT3G44750.1 | Symbol: HD2A | histone deacetylase, putative (HD2A), contains Pfam domain, PF00096: Zinc finger, C2H2 type; identical to cDNA putative histone deacetylase (HD2A) GI:11066134 | chr3:16308970-16310733 FORWARD | Aliases: ATHD2A, HDA3, HDT1, HISTONE DEACETYLASE 2A, T32N15.8
zhu1_Ghi#S42355259|C2H2	C2H2	zinc finger	datfpep	2e-23	0	4.45455	1.70493	-0.17603	0.375509	-0.580097	3.67548	4.02925	3.72866	37.43	81.4	80.38	38.15	53.71	46.85	73.39	86.01	25.79	GO:0044444//cytoplasmic part;GO:0016020//membrane	-	GO:0000904//cell morphogenesis involved in differentiation;GO:0009856//pollination	li|1108|AT3G49930.1 | Symbol: None | zinc finger (C2H2 type) family protein, contains Pfam profile: PF00096 zinc finger, C2H2 type | chr3:18521231-18521948 FORWARD | Aliases: F3A4.10
zhu1_Ghi#S42301994|C2H2	C2H2	zinc finger	datfpep	6e-17	0	9.39017	9.72792	9.72281	7.58496	9.46352	8.51964	8.57743	12.3166	30.7	11.19	23.09	50.38	51.52	24.27	11.86	8.46	27.47	GO:0030964;GO:0005746//mitochondrial respiratory chain	-	GO:0043094//cellular metabolic compound salvage	li|759|AT2G28710.1 | Symbol: None | zinc finger (C2H2 type) family protein, contains Pfam domain, PF00096: Zinc finger, C2H2 type | chr2:12330051-12330521 FORWARD | Aliases: T11P11.2, T11P11_2
zhu1_Ghi#S28666104|C2H2	C2H2	zinc finger	datfpep	3e-36	0	-0.361204	0.117536	-0.694235	0.261758	-1.2823	1.30499	2.00716	1.65954	16.96	19.3	6.14	27.08	36.45	33.59	16.65	9.28	20.46	GO:0043231//intracellular membrane-bounded organelle	GO:0016301//kinase activity;GO:0032559//adenyl ribonucleotide binding	GO:0034641//cellular nitrogen compound metabolic process	li|449|AT1G66140.1 | Symbol: ZFP4 | zinc finger (C2H2 type) family protein, contains Pfam domain, PF00096: Zinc finger, C2H2 type | chr1:24623500-24625667 REVERSE | Aliases: F15E12.19, F15E12_19, ZFP4, ZINC FINGER PROTEIN 4
zhu1_Ghi#S42308152|C2H2	C2H2	zinc finger	datfpep	4e-33	0	-2.26679	-2.61471	-0.752213	1.96889	-1.67326	-9.07414	-9.07414	-3.26679	1.35	4.76	25.72	14.27	7.13	0.01	1.98	1.37	1.96	-	-	-	li|1286|AT3G60580.1 | Symbol: None | zinc finger (C2H2 type) family protein, contains Pfam domain, PF00096: Zinc finger, C2H2 type | chr3:22404914-22406019 FORWARD | Aliases: T8B10.240
zhu1_Ghi#S33815775|C2H2	C2H2	zinc finger	datfpep	2e-30	0	3.8064	2.0199	0.917538	-6.75489	5.61852	5.09764	5.1456	3.69735	10.5	24.9	26.6	1.75	0.55	20.04	24.56	24.85	3.08	-	-	-	li|714|AT2G41835.1 | Symbol: None | zinc finger (C2H2 type, AN1-like) family protein, contains Pfam domain, PF00096: Zinc finger, C2H2 type; contains Pfam domain, PF01428: AN1-like Zinc finger | chr2:17464864-17466632 REVERSE | Aliases: None
zhu1_Ghi#S33824493|C2H2	C2H2	zinc finger	datfpep	5e-36	0	-2.00286	-4.52071	-3.79032	-2.29714	-10.9801	-10.9801	-5.19878	-10.9801	114.17	66.85	12.57	11.65	117.02	123.63	219.32	377.61	219.75	-	GO:0003824//catalytic activity;GO:0046914//transition metal ion binding	-	li|728|AT2G28200.1 | Symbol: None | similar to zinc finger (C2H2 type) family protein [Arabidopsis thaliana] (TAIR:At5g04390.1); similar to putative zinc finger protein [Pisum sativum] (GB:CAA60828.1); contains InterPro domain Zn-finger, C2H2 type (InterPro:IPR007087) | chr2:12031226-12032374 FORWARD | Aliases: T3B23.13, T3B23_13
zhu1_Ghi#S42301584|C2H2	C2H2	zinc finger	datfpep	2e-14	0	-0.245733	-0.881179	-0.363527	0.697605	1.25688	1.63755	1.54308	3.21207	7.81	24.9	74.83	41.65	8.22	0.01	1.13	1.64	1.4	-	-	-	li|1784|AT5G66730.1 | Symbol: None | zinc finger (C2H2 type) family protein, contains Pfam domain, PF00096: Zinc finger, C2H2 type | chr5:26658878-26661628 REVERSE | Aliases: MSN2.12, MSN2_12
zhu1_Ghi#S28684059|C2H2	C2H2	zinc finger	datfpep	2e-42	0	0.289996	-2.12973	-2.16839	-0.727936	-2.46972	-0.0100322	0.113583	1.56474	32.58	46.15	15.2	7.28	25.21	11.57	74.52	68.26	55.5	GO:0044444//cytoplasmic part	GO:0016755;GO:0046914//transition metal ion binding;GO:0016614//oxidoreductase activity, acting on CH-OH group of donors	GO:0010038//response to metal ion;GO:0052482;GO:0043043//peptide biosynthetic process;GO:0002376//immune system process;GO:0019762//glucosinolate catabolic process;GO:0009699//phenylpropanoid biosynthetic process	li|314|AT1G27730.1 | Symbol: ZAT10 | zinc finger (C2H2 type) family protein (ZAT10) / salt-tolerance zinc finger protein (STZ), identical to salt-tolerance zinc finger protein GB:CAA64820 GI:1565227 from (Arabidopsis thaliana); contains Pfam domain, PF00096: Zinc finger, C2H2 type; identical to cDNA zinc finger protein STZ/ZAT10 (STZ/ZAT10) GI:9965730 | chr1:9648128-9649060 REVERSE | Aliases: STZ…
zhu1_Ghi#S42315865|C2H2	C2H2	zinc finger	datfpep	2e-08	0	-3.98868	-2.92567	1.29672	1.26601	1.81729	-0.807355	-1.21861	1.78092	4.31	38.04	68.69	19.8	12.61	2.82	18.06	25.39	3.36	GO:0009570//chloroplast stroma	-	-	li|2203|AT5G63280.1 | Symbol: None | zinc finger (C2H2 type) family protein, contains Pfam domain, PF00096: Zinc finger, C2H2 type | chr5:25384292-25387011 FORWARD | Aliases: MDC12.25, MDC12_25
zhu1_Ghi#S33826410|C2H2	C2H2	zinc finger	datfpep	5e-10	0	-2.09092	3.4721	3.7547	0.714328	-1.42951	-2.56608	-2.93745	-1.31331	15.62	44.76	29.52	35.82	30.69	22.02	27.38	27.58	31.95	GO:0043231//intracellular membrane-bounded organelle	GO:0016780//phosphotransferase activity, for other substituted phosphate groups	GO:0006644//phospholipid metabolic process	li|1358|AT3G02380.1 | Symbol: COL2 | zinc finger protein CONSTANS-LIKE 2 (COL2), identical to putative flowering-time gene CONSTANS (COL2) GB:AAB67879 GI:1507699 SP:Q96502 (Arabidopsis thaliana) | chr3:487250-488700 REVERSE | Aliases: CONSTANS LIKE 2, F11A12.7, F11A12_7
zhu1_Ghi#S42315410|C2H2	C2H2	zinc finger	datfpep	2e-39	0	2.10701	-0.743225	-0.889266	1.06028	-0.798017	1.47275	1.9825	3.04772	14	4.2	3.51	13.69	20.28	36.41	21.73	6.55	32.79	-	-	-	li|314|AT1G27730.1 | Symbol: ZAT10 | zinc finger (C2H2 type) family protein (ZAT10) / salt-tolerance zinc finger protein (STZ), identical to salt-tolerance zinc finger protein GB:CAA64820 GI:1565227 from (Arabidopsis thaliana); contains Pfam domain, PF00096: Zinc finger, C2H2 type; identical to cDNA zinc finger protein STZ/ZAT10 (STZ/ZAT10) GI:9965730 | chr1:9648128-9649060 REVERSE | Aliases: STZ…
zhu1_Ghi#S28671869|C2H2	C2H2	zinc finger	datfpep	6e-26	0	4.22096	1.11548	-5.75489	0.602665	5.08668	6.80545	6.27336	5.18322	0.01	6.15	3.22	6.7	3.01	110.64	46.29	28.12	162.01	-	-	-	li|1927|AT5G59820.1 | Symbol: RHL41 | zinc finger (C2H2 type) family protein (ZAT12), identical to zinc finger protein ZAT12 (Arabidopsis thaliana) gi:1418325:emb:CAA67232 | chr5:24120198-24121013 FORWARD | Aliases: MMN10.11, MMN10_11, RESPONSIVE TO HIGH LIGHT 41, ZAT12
zhu1_Ghi#S33811448|C2H2	C2H2	zinc finger	datfpep	2e-39	0	-0.719442	-0.533689	-1.34685	-1.03166	-1.29129	-1.55398	-1.15952	-0.816606	63.82	72.73	66.64	21.84	137.02	1.13	13.55	18.57	8.97	-	-	-	li|515|AT1G72050.1 | Symbol: None | zinc finger (C2H2 type) family protein, contains multiple zinc finger domains: PF00096: Zinc finger, C2H2 type | chr1:27118686-27121117 FORWARD | Aliases: F28P5.6, F28P5_6
zhu1_Ghi#S42312986|C2H2	C2H2	zinc finger	datfpep	5e-28	0	0.957105	1.24879	0.32738	0.146296	-0.664353	0.251851	0.121407	0.029604	15.89	14.27	10.81	11.94	8.5	17.5	7.9	5.73	12.61	-	GO:0004672//protein kinase activity;GO:0032559//adenyl ribonucleotide binding	GO:0006464//protein modification process	li|1124|AT3G44750.1 | Symbol: HD2A | histone deacetylase, putative (HD2A), contains Pfam domain, PF00096: Zinc finger, C2H2 type; identical to cDNA putative histone deacetylase (HD2A) GI:11066134 | chr3:16308970-16310733 FORWARD | Aliases: ATHD2A, HDA3, HDT1, HISTONE DEACETYLASE 2A, T32N15.8
zhu1_Ghi#S42324221|C2H2	C2H2	zinc finger	Ghprotf	3e-25	0	-0.522164	-0.607514	-1.14613	-0.897719	-5.45121	-1.08239	-0.112634	-0.748791	662.69	476.93	186.48	137.46	137.57	727.94	2479.42	3768.19	2430.97	-	GO:0016628//oxidoreductase activity, acting on the CH-CH group of donors, NAD or NADP as acceptor;GO:0032559//adenyl ribonucleotide binding	GO:0008152//metabolic process;GO:0050896//response to stimulus	li|876|Ghi000600|Gossypium_hirsutum|C2H2|PUT-165a- Gossypium_hirsutum- 49393;gnl|UG|Ghi#S28695447;gnl|UG|Ghi#S42286204
zhu1_Ghi#S42321922|C2H2	C2H2	zinc finger	Ghprotf	4e-13	0	-1.25349	-1.04397	-1.85898	-3.20803	-10.3061	-2.48588	-2.07724	-1.49871	22.89	12.87	14.61	11.94	6.03	0.01	0.56	1.91	2.52	GO:0044424//intracellular part	GO:0004871//signal transducer activity;GO:0005488//binding	GO:0009755//hormone-mediated signaling pathway	li|876|Ghi000600|Gossypium_hirsutum|C2H2|PUT-165a- Gossypium_hirsutum- 49393;gnl|UG|Ghi#S28695447;gnl|UG|Ghi#S42286204
zhu1_Ghi#S28666234|C2H2	C2H2	zinc finger	Ghprotf	1e-11	0	-6.33985	-6.33985	0.103093	2.82757	6.21378	5.76442	5.65025	6.41148	18.58	5.31	2.34	6.12	2.47	1.69	2.82	3.55	8.41	GO:0043231//intracellular membrane-bounded organelle	-	GO:0003006//reproductive developmental process	li|881|Ghi001048|Gossypium_hirsutum|C2H2|PUT-165a- Gossypium_hirsutum-50273;PUT-165a-Gossypium_hirsutum- 23295;PUT-165a-Gossypium_hirsutum-50277
zhu1_Ghi#S42284970|C2H2	C2H2	zinc finger	datfpep	2e-90	0	-2.50635	-2.09718	-4.3302	-10.7731	0.0684251	-1.2535	-0.645145	-1.37868	411.18	40.28	453.92	725.46	161.69	0.56	1.41	3	5.05	-	GO:0016884//carbon-nitrogen ligase activity, with glutamine as amido-N-donor;GO:0032559//adenyl ribonucleotide binding	GO:0009642//response to light intensity;GO:0009746;GO:0009267//cellular response to starvation;GO:0009064//glutamine family amino acid metabolic process;GO:0034285;GO:0006528//asparagine metabolic process	li|140|AT1G75710.1 | Symbol: None | zinc finger (C2H2 type) family protein, contains zinc finger, C2H2 type, domain, PROSITE:PS00028 | chr1:28432367-28434910 FORWARD | Aliases: F10A5.10, F10A5_10
zhu1_Ghi#S42321893|C2H2	C2H2	zinc finger	datfpep	8e-41	0	-0.443343	-0.412292	-1.90895	-0.571015	-0.0232698	0.630938	0.792439	-0.4101	6.73	12.87	5.55	2.62	8.5	9.03	23.99	30.58	35.88	-	-	-	li|1232|AT3G02790.1 | Symbol: None | zinc finger (C2H2 type) family protein, contains Pfam profile: PF00096 zinc finger, C2H2 type | chr3:604852-605428 FORWARD | Aliases: F13E7.27, F13E7_27
zhu1_Ghi#S42327046|C2H2	C2H2	zinc finger	datfpep	4e-43	0	-0.320534	0.372489	-1.3423	-0.68939	-1.26919	-0.802619	-0.809938	-0.942022	32.58	5.87	3.51	6.99	5.48	3.67	0.01	2.46	1.96	GO:0043231//intracellular membrane-bounded organelle	-	-	li|1232|AT3G02790.1 | Symbol: None | zinc finger (C2H2 type) family protein, contains Pfam profile: PF00096 zinc finger, C2H2 type | chr3:604852-605428 FORWARD | Aliases: F13E7.27, F13E7_27
zhu1_Ghi#S42302434|C2H2	C2H2	zinc finger	datfpep	1e-24	0	1.23242	0.569856	-0.966577	-0.415037	2.1046	1.17617	0.815383	0.509775	11.31	8.11	5.26	9.61	6.3	18.63	14.96	15.84	11.77	GO:0043234//protein complex;GO:0005576//extracellular region	GO:0008135//translation factor activity, nucleic acid binding	GO:0006952//defense response;GO:0006412//translation	li|1176|AT3G62240.1 | Symbol: None | zinc finger (C2H2 type) family protein, contains Pfam PF00096: Zinc finger, C2H2 type | chr3:23044417-23047740 REVERSE | Aliases: T17J13.200
zhu1_Ghi#S42355958|C2H2	C2H2	zinc finger	datfpep	5e-46	0	0.149275	-0.577333	-1.85966	-1.10458	-3.14433	-3.27771	-3.06327	-3.42171	37.97	42.52	39.17	51.55	91.8	24.84	20.04	19.39	20.18	GO:0031410//cytoplasmic vesicle;GO:0043231//intracellular membrane-bounded organelle	GO:0005488//binding;GO:0008238//exopeptidase activity	-	li|1232|AT3G02790.1 | Symbol: None | zinc finger (C2H2 type) family protein, contains Pfam profile: PF00096 zinc finger, C2H2 type | chr3:604852-605428 FORWARD | Aliases: F13E7.27, F13E7_27
zhu1_Ghi#S42292142|C2H2	C2H2	zinc finger	datfpep	9e-50	0	-0.12239	0.0744103	-1.10767	-0.82177	-1.75042	0.862846	1.02261	0.716146	48.74	38.6	23.09	33.2	9.32	9.88	7.34	4.64	8.41	GO:0043231//intracellular membrane-bounded organelle;GO:0044444//cytoplasmic part	GO:0005504//fatty acid binding	GO:0009725//response to hormone stimulus;GO:0009314//response to radiation;GO:0006810//transport	li|945|AT2G36930.1 | Symbol: None | zinc finger (C2H2 type) family protein, contains Prosite PS00028: Zinc finger, C2H2 type, domain; weak similarity to Zinc finger protein T86 (Swiss-Prot:O00488) (Homo sapiens) | chr2:15516981-15518584 REVERSE | Aliases: T1J8.11, T1J8_11
zhu1_Ghi#S33842693|C3H	C3H	zinc finger	datfpep	4e-77	0	-0.184425	0.810884	2.31945	3.79286	5.37056	5.22265	5.33659	5.22805	30.43	14.83	14.03	55.04	107.15	36.69	13.83	19.11	91.09	GO:0030529//ribonucleoprotein complex	GO:0005198//structural molecule activity	GO:0010467//gene expression	li|890|AT2G19810.1 | Symbol: None | zinc finger (CCCH-type) family protein, contains Pfam domain, PF00642: Zinc finger C-x8-C-x5-C-x3-H type (and similar) | chr2:8557395-8558940 FORWARD | Aliases: F6F22.16, F6F22_16
zhu1_Ghi#S42325871|C3H	C3H	zinc finger	datfpep	6e-09	0	-1.13446	-1.72418	-0.785193	-0.847235	0.143654	-0.915364	-1.39505	0.112351	41.74	29.65	27.18	6.99	16.72	38.67	66.33	74.81	69.23	-	-	-	li|864|AT2G32700.2 | Symbol: None | WD-40 repeat family protein, contains 7 WD-40 repeats ; similar to LEUNIG (GP:11141605)(Arabidopsis thaliana) | chr2:13873888-13879217 FORWARD | Aliases: F24L7.16, F24L7_16
zhu1_Ghi#S42310589|C3H	C3H	zinc finger	datfpep	2e-07	0	0.901763	-0.102309	-1.12002	-0.831142	-0.229675	-0.588766	-0.431121	-0.668507	50.35	40.84	26.01	6.99	1.37	71.41	154.96	166.01	53.26	-	GO:0005488//binding	-	li|1880|AT5G49200.1 | Symbol: None | WD-40 repeat family protein / zfwd4 protein (ZFWD4), contains 6 WD-40 repeats (PF00400); contains Zinc finger C-x8-C-x5-C-x3-H type domain (PF00642); identical to zfwd4 protein (GI:12057170) (Arabidopsis thaliana) | chr5:19965022-19966281 REVERSE | Aliases: K21P3.7, K21P3_7
zhu1_Ghi#S42310431|C3H	C3H	zinc finger	datfpep	4e-74	0	-2.03739	-4.41949	-5.0072	-3.87344	-2.88476	-1.085	-0.578823	-3.56359	180.41	89.51	133.87	145.03	69.61	110.93	329.12	380.34	337.75	-	-	-	li|954|AT2G25900.1 | Symbol: ATCTH | zinc finger (CCCH-type) family protein, contains Pfam domain, PF00642: Zinc finger C-x8-C-x5-C-x3-H type (and similar) | chr2:11048796-11050249 FORWARD | Aliases: F17H15.7, F17H15_7, PUTATIVE CYS3HIS ZINC FINGER PROTEIN
zhu1_Ghi#S28699743|C3H	C3H	zinc finger	datfpep	1e-100	0	-0.0201203	-0.371942	-0.261673	0.720249	-1.32284	-0.664783	-0.262762	-1.24006	7	1.68	5.55	5.82	5.48	2.54	29.36	15.84	26.91	-	-	GO:0006950//response to stress	li|319|AT1G27650.1 | Symbol: None | U2 snRNP auxiliary factor small subunit, putative, Strong similarity to gb:Y18349 U2 snRNP auxiliary factor, small subunit from Oryza sativa. ESTs gb:AA586295 and gb:AA597332 come from this gene | chr1:9614562-9616344 FORWARD | Aliases: T22C5.30
zhu1_Ghi#S42308953|C3H	C3H	zinc finger	datfpep	4e-09	0	-0.305664	-0.869106	-1.15237	-0.437494	0.281251	0.665632	0.777173	0.612667	1.88	0.56	2.34	0.01	0.01	33.31	23.71	12.83	4.48	-	-	-	li|864|AT2G32700.2 | Symbol: None | WD-40 repeat family protein, contains 7 WD-40 repeats ; similar to LEUNIG (GP:11141605)(Arabidopsis thaliana) | chr2:13873888-13879217 FORWARD | Aliases: F24L7.16, F24L7_16
zhu1_Ghi#S42300673|C3H	C3H	zinc finger	datfpep	5e-79	0	-2.4481	-2.43857	-1.68537	1.307	2.40672	2.63712	2.81519	2.36457	20.2	15.94	7.31	8.15	1.1	5.93	4.52	3.28	3.64	GO:0043231//intracellular membrane-bounded organelle	-	-	li|890|AT2G19810.1 | Symbol: None | zinc finger (CCCH-type) family protein, contains Pfam domain, PF00642: Zinc finger C-x8-C-x5-C-x3-H type (and similar) | chr2:8557395-8558940 FORWARD | Aliases: F6F22.16, F6F22_16
zhu1_Ghi#S42289773|C3H	C3H	zinc finger	datfpep	2e-95	0	-0.166784	-2.1754	-2.18035	-2.13161	-2.0891	-1.84559	-2.42271	-1.55787	8.62	7.27	4.68	6.7	13.98	20.6	26.82	25.12	79.88	-	GO:0046872//metal ion binding	GO:0010468//regulation of gene expression	li|319|AT1G27650.1 | Symbol: None | U2 snRNP auxiliary factor small subunit, putative, Strong similarity to gb:Y18349 U2 snRNP auxiliary factor, small subunit from Oryza sativa. ESTs gb:AA586295 and gb:AA597332 come from this gene | chr1:9614562-9616344 FORWARD | Aliases: T22C5.30
zhu1_Ghi#S42281876|C3H	C3H	zinc finger	datfpep	4e-83	0	-0.347633	-1.73437	-2.2579	-0.085602	-2.66582	-0.518799	0.212991	-0.945671	19.66	31.89	44.14	15.73	13.43	23.71	25.4	25.94	10.65	GO:0031227//intrinsic to endoplasmic reticulum membrane	GO:0019829//cation-transporting ATPase activity;GO:0032559//adenyl ribonucleotide binding	GO:0010038//response to metal ion;GO:0009206;GO:0000041//transition metal ion transport;GO:0030005;GO:0070838//divalent metal ion transport	li|890|AT2G19810.1 | Symbol: None | zinc finger (CCCH-type) family protein, contains Pfam domain, PF00642: Zinc finger C-x8-C-x5-C-x3-H type (and similar) | chr2:8557395-8558940 FORWARD | Aliases: F6F22.16, F6F22_16
zhu1_Ghi#S42278963|C3H	C3H	zinc finger	datfpep	8e-88	0	-1.94623	-0.0558532	-0.302279	-2.62571	-11.2107	-5.40332	-4.85312	-4.08139	18.58	7.27	9.65	8.45	5.21	5.93	8.75	6.55	8.13	-	-	-	li|890|AT2G19810.1 | Symbol: None | zinc finger (CCCH-type) family protein, contains Pfam domain, PF00642: Zinc finger C-x8-C-x5-C-x3-H type (and similar) | chr2:8557395-8558940 FORWARD | Aliases: F6F22.16, F6F22_16
zhu1_Ghi#S42282065|C3H	C3H	zinc finger	datfpep	3e-36	0	-1.10724	-1.97416	-4.24935	-2.79485	-2.43045	0.735495	1.52618	-0.904611	19.39	51.19	60.5	81.55	79.2	28.51	21.45	29.21	19.9	GO:0043231//intracellular membrane-bounded organelle;GO:0016020//membrane	GO:0004576//oligosaccharyl transferase activity	GO:0006464//protein modification process;GO:0006970//response to osmotic stress	li|890|AT2G19810.1 | Symbol: None | zinc finger (CCCH-type) family protein, contains Pfam domain, PF00642: Zinc finger C-x8-C-x5-C-x3-H type (and similar) | chr2:8557395-8558940 FORWARD | Aliases: F6F22.16, F6F22_16
zhu1_Ghi#S42359920|C3H	C3H	zinc finger	datfpep	2e-06	0	0.172404	0.439397	1.5288	0.689749	2.48319	3.77835	4.39572	3.10288	5.65	10.35	25.72	3.49	0.01	8.19	9.6	9.56	1.4	GO:0015934//large ribosomal subunit;GO:0016020//membrane;GO:0030312//external encapsulating structure;GO:0009536//plastid	GO:0005198//structural molecule activity	GO:0010467//gene expression;GO:0022613//ribonucleoprotein complex biogenesis	li|1949|AT5G16680.1 | Symbol: None | PHD finger family protein, contains Pfam domain, PF00628: PHD-finger | chr5:5467537-5473504 REVERSE | Aliases: MTG13.4, MTG13_4
zhu1_Ghi#S42362831|C3H	C3H	zinc finger	datfpep	5e-07	0	-0.449035	-0.446886	1.00236	1.06618	1.69413	-1.01902	-1.36753	1.01411	878.91	339.59	185.6	332.88	500.95	301.73	154.96	112.49	393.25	GO:0043231//intracellular membrane-bounded organelle;GO:0016020//membrane	GO:0016628//oxidoreductase activity, acting on the CH-CH group of donors, NAD or NADP as acceptor;GO:0046872//metal ion binding;GO:0008168//methyltransferase activity	GO:0019932//second-messenger-mediated signaling;GO:0009640//photomorphogenesis;GO:0009593//detection of chemical stimulus;GO:0009057//macromolecule catabolic process	li|794|AT2G18090.1 | Symbol: None | PHD finger family protein / SWIB complex BAF60b domain-containing protein / GYF domain-containing protein, contains Pfam profiles PF02201: BAF60b domain of the SWIB complex, PF02213: GYF domain, PF00628: PHD-finger | chr2:7871396-7874848 FORWARD | Aliases: T27K22.4, T27K22_4
zhu1_Ghi#S42308904|C3H	C3H	zinc finger	datfpep	3e-07	0	0.906154	1.11832	-0.347421	-0.00470249	-0.97753	-0.831303	-0.524788	-1.01834	11.58	19.3	26.01	23.88	31.52	217.62	83.83	76.72	49.33	-	-	-	li|1880|AT5G49200.1 | Symbol: None | WD-40 repeat family protein / zfwd4 protein (ZFWD4), contains 6 WD-40 repeats (PF00400); contains Zinc finger C-x8-C-x5-C-x3-H type domain (PF00642); identical to zfwd4 protein (GI:12057170) (Arabidopsis thaliana) | chr5:19965022-19966281 REVERSE | Aliases: K21P3.7, K21P3_7
zhu1_Ghi#S28710586|C3H	C3H	zinc finger	datfpep	2e-09	0	1.81967	1.35668	-0.617267	-1.21599	-0.662221	-0.15124	0.0204641	-1.41962	31.24	10.07	17.54	3.79	0.55	1.41	5.36	6.55	0.01	-	GO:0016837	-	li|864|AT2G32700.2 | Symbol: None | WD-40 repeat family protein, contains 7 WD-40 repeats ; similar to LEUNIG (GP:11141605)(Arabidopsis thaliana) | chr2:13873888-13879217 FORWARD | Aliases: F24L7.16, F24L7_16
zhu1_Ghi#S42292790|C3H	C3H	zinc finger	datfpep	6e-20	0	-1.02726	-1.35326	-1.01423	-1.88945	-1.66593	-0.509154	-0.372035	0.236333	7.81	12.03	5.26	7.57	7.13	37.26	22.86	23.48	20.46	-	-	-	li|864|AT2G32700.2 | Symbol: None | WD-40 repeat family protein, contains 7 WD-40 repeats ; similar to LEUNIG (GP:11141605)(Arabidopsis thaliana) | chr2:13873888-13879217 FORWARD | Aliases: F24L7.16, F24L7_16
zhu1_Ghi#S28694370|C3H	C3H	zinc finger	datfpep	2e-26	0	1.19594	0.600533	1.08305	0.507585	-0.056114	-0.0776356	0.0196784	0.609218	34.47	43.92	47.94	72.23	33.43	29.92	34.72	32.76	67.55	GO:0030529//ribonucleoprotein complex	GO:0003676//nucleic acid binding;GO:0005198//structural molecule activity	GO:0010467//gene expression	li|2076|AT5G58620.1 | Symbol: None | zinc finger (CCCH-type) family protein, contains Pfam domain, PF00642: Zinc finger C-x8-C-x5-C-x3-H type (and similar) and Pfam domain, PF00023: Ankyrin repeat | chr5:23710566-23713448 FORWARD | Aliases: MZN1.16, MZN1_16
zhu1_Ghi#S42313368|C3H	C3H	zinc finger	datfpep	2e-60	0	0.262814	-0.136636	-1.21637	-0.187721	-0.0650225	-0.994163	-0.979953	-1.18472	8.08	7.55	4.38	4.37	7.13	7.62	57.02	27.3	95.3	-	-	-	li|1222|AT3G48440.1 | Symbol: None | zinc finger (CCCH-type) family protein, contains Pfam domain, PF00642: Zinc finger C-x8-C-x5-C-x3-H type (and similar) | chr3:17952387-17954561 FORWARD | Aliases: T29H11.40
zhu1_Ghi#S33807605|C3H	C3H	zinc finger	atprotf	5e-06	0	-0.719213	-0.47737	-1.10248	-1.19006	-2.49701	-2.368	-2.54432	-1.15659	10.23	21.54	10.81	0.58	0.55	2.26	3.1	2.73	0.84	-	GO:0005488//binding	-	1726|Aly032102|Arabidopsis_lyrata|C3H|fgenesh2_kg.8__1082__AT5G5 1980.1
zhu1_Ghi#S42296449|C3H	C3H	zinc finger	atprotf	5e-08	0	0.333137	0.188705	-0.53607	-1.16742	-0.968204	-1.39596	-0.997992	-0.577447	32.04	17.9	22.21	17.47	27.4	46.85	42.06	40.41	64.19	-	GO:0005515//protein binding	GO:0006952//defense response;GO:0040008//regulation of growth;GO:0009908//flower development	552|Aly009727|Arabidopsis_lyrata|C3H|fgenesh1_pg.C_scaffold_100366 4
zhu1_Ghi#S42281414|C3H	C3H	zinc finger	atprotf	3e-06	0	-0.772184	-3.18313	-3.29278	0.0355715	0.114845	0.941854	1.72571	0.94468	24.23	30.77	30.4	7.86	23.57	27.66	20.61	19.11	9.25	GO:0043231//intracellular membrane-bounded organelle	GO:0003677//DNA binding;GO:0001071;GO:0005515//protein binding	GO:0010468//regulation of gene expression;GO:0006351//transcription, DNA-dependent	1469|Aly027588|Arabidopsis_lyrata|C3H|scaffold_503646.1
zhu1_Ghi#S33801143|C3H	C3H	zinc finger	datfpep	9e-40	0	0.392653	0.485225	0.324464	1.39265	1.37482	1.37482	1.11255	1.55168	3.5	27.97	61.96	18.93	32.34	37.54	73.95	78.09	21.58	GO:0044464//cell part	-	GO:0015031//protein transport	li|2100|AT5G51980.1 | Symbol: None | WD-40 repeat family protein / zfwd2 protein (ZFWD2), putative, 99.8% identical to zfwd2 protein (GI:12057166) (Arabidopsis thaliana); contains 6 copies (2 weak) Pfam PF00400: WD domain, G-beta repeat; contains Pfam PF00642: Zinc finger C-x8-C-x5-C-x3-H type (and similar) domain | chr5:21130654-21133349 REVERSE | Aliases: MSG15.6, MSG15_6
zhu1_Ghi#S28710403|C3H	C3H	zinc finger	datfpep	2e-51	0	0.689705	-3.4357	-4.44808	-10.3061	0.185791	4.55459	4.93357	4.97753	17.77	10.91	18.71	11.65	3.56	6.21	0.85	2.18	1.68	GO:0043231//intracellular membrane-bounded organelle	GO:0003677//DNA binding;GO:0001071	GO:0006351//transcription, DNA-dependent	li|549|AT1G03790.1 | Symbol: None | zinc finger (CCCH-type) family protein, contains Pfam domain, PF00642: Zinc finger C-x8-C-x5-C-x3-H type (and similar) | chr1:954524-956096 FORWARD | Aliases: F21M11.30, F21M11_30
zhu1_Ghi#S33812221|CO-L2	CO-L2	zinc finger	datfpep	2e-14	0	-2.43601	-0.206597	-1.33106	-3.15099	-3.05635	-4.59452	-4.05459	-3.83926	13.73	28.81	17.24	3.2	15.07	8.19	20.89	38.5	7.57	-	-	-	li|610|AT2G24790.1 | Symbol: None | zinc finger (B-box type) family protein | chr2:10573977-10575224 FORWARD | Aliases: F27A10.10
zhu1_Ghi#S42320529|CO-like	CO-like	zinc finger	datfpep	2e-10	0	-0.945041	-3.11575	-2.4733	-0.809386	0.193457	-0.303375	0.634179	0.142881	13.73	9.79	6.72	10.19	25.49	1.41	2.54	6.83	3.64	GO:0009536//plastid;GO:0033176//proton-transporting V-type ATPase complex;GO:0031090//organelle membrane;GO:0005773//vacuole	GO:0019829//cation-transporting ATPase activity	GO:0000902//cell morphogenesis;GO:0006754//ATP biosynthetic process;GO:0009699//phenylpropanoid biosynthetic process;GO:0006109//regulation of carbohydrate metabolic process	li|1321|AT3G07650.3 | Symbol: None | similar to zinc finger (B-box type) family protein [Arabidopsis thaliana] (TAIR:At5g48250.1); similar to CONSTANS-like protein [Ipomoea nil] (GB:AAG24863.1); contains InterPro domain Zn-finger, CONSTANS type (InterPro:IPR002926); contains InterPro domain Zn-finger, B-box (InterPro:IPR000315) | chr3:2441663-2444538 FORWARD | Aliases: MLP3.10
zhu1_Ghi#S42293614|CO-like	CO-like	zinc finger	datfpep	1e-32	0	-3.52878	-4.46167	-1.73622	0.176935	-5.11374	-10.9211	-10.9211	-10.9211	10.5	2.24	0.88	3.2	5.21	1.98	1.13	0.01	9.81	-	-	-	li|116|AT1G25440.1 | Symbol: None | zinc finger (B-box type) family protein, similar to zinc finger protein GI:3618318 from (Oryza sativa) | chr1:8933703-8935436 REVERSE | Aliases: F2J7.10, F2J7_10
zhu1_Ghi#S42320023|CO-like	CO-like	zinc finger	datfpep	1e-49	0	2.24435	3.12704	1.49696	0.0601477	-1.28835	-0.0039257	-0.0518867	-1.30117	67.59	63.78	57.87	24.46	12.61	0.01	0.01	0.01	0.01	-	-	-	li|2259|AT5G53420.1 | Symbol: None | expressed protein | chr5:21690756-21692959 FORWARD | Aliases: MYN8.3, MYN8_3
zhu1_Ghi#S33804425|Dof	Dof	zinc finger	atprotf	3e-14	0	-0.817136	-1.33909	0.562036	4.46783	1.89515	0.310183	0.0193653	1.4071	23.16	30.49	23.97	4.95	11.78	16.09	27.94	25.39	28.31	GO:0044444//cytoplasmic part	GO:0004674//protein serine/threonine kinase activity;GO:0032559//adenyl ribonucleotide binding	GO:0006464//protein modification process	44|Aly000634|Arabidopsis_lyrata|Dof|fgenesh1_pm.C_scaffold_60029 01
zhu1_Ghi#S28710417|Dof	Dof	zinc finger	Ghprotf	2e-48	0	-0.640422	-0.542951	-2.23798	-4.7802	-2.09895	-2.30433	-1.51621	-3.30383	261.47	75.81	67.52	23.59	63.85	169.07	236.54	208.33	271.32	GO:0005911//cell-cell junction;GO:0005618//cell wall;GO:0043231//intracellular membrane-bounded organelle	GO:0035251//UDP-glucosyltransferase activity	GO:0045229//external encapsulating structure organization;GO:0009250//glucan biosynthetic process	li|455|Ghi015674|Gossypium_hirsutum|Dof|gnl|UG|Ghi#S42314280
zhu1_Ghi#S28710421|Dof	Dof	zinc finger	Ghprotf	2e-47	0	0.0902285	0.220204	-1.49426	-4.0281	-2.03638	-2.60304	-2.02681	-3.73747	19.66	20.98	37.41	35.24	45.22	42.62	33.31	34.95	31.95	GO:0043231//intracellular membrane-bounded organelle	GO:0051540	GO:0031163	li|455|Ghi015674|Gossypium_hirsutum|Dof|gnl|UG|Ghi#S42314280
zhu1_Ghi#S50211537|Dof	Dof	zinc finger	Ghprotf	6e-48	0	-1.1322	-1.82466	0.279134	-0.393707	-1.62605	-2.22996	-2.11417	-1.45867	38.24	17.34	14.03	5.82	9.04	0.56	1.13	4.64	3.36	-	-	-	li|455|Ghi015674|Gossypium_hirsutum|Dof|gnl|UG|Ghi#S42314280
zhu1_Ghi#S42288564|GATA	GATA	zinc finger	datfpep	4e-17	0	-1.28434	-2.80877	-3.55565	-0.57863	-1.0917	-0.595578	-0.183207	-0.0604811	28.54	13.43	11.98	4.95	5.48	5.08	4.23	9.56	8.41	-	-	-	li|1973|AT5G66320.2 | Symbol: None | zinc finger (GATA type) family protein | chr5:26513181-26514903 REVERSE | Aliases: K1L20.10, K1L20_10
zhu1_Ghi#S42282646|GATA	GATA	zinc finger	datfpep	1e-66	0	-0.623654	-2.20244	-1.62572	-0.836788	1.89586	1.62894	1.84792	0.84457	212.19	244.2	214.83	93.49	174.57	40.36	42.9	57.88	38.12	GO:0012505//endomembrane system;GO:0043231//intracellular membrane-bounded organelle;GO:0016020//membrane	GO:0017016//Ras GTPase binding;GO:0022892	GO:0051169//nuclear transport;GO:0006605//protein targeting	li|1973|AT5G66320.2 | Symbol: None | zinc finger (GATA type) family protein | chr5:26513181-26514903 REVERSE | Aliases: K1L20.10, K1L20_10
zhu1_Ghi#S33812481|GATA	GATA	zinc finger	datfpep	8e-16	0	-0.339795	-1.50017	-0.125213	0.671215	1.17316	0.498179	0.223889	0.534004	205.73	363.64	447.49	118.82	231.57	107.26	177.54	226.89	147.71	GO:0005840//ribosome;GO:0031981//nuclear lumen;GO:0009536//plastid;GO:0016020//membrane	GO:0016835//carbon-oxygen lyase activity;GO:0046914//transition metal ion binding;GO:0005198//structural molecule activity	GO:0006412//translation;GO:0010038//response to metal ion;GO:0022613//ribonucleoprotein complex biogenesis;GO:0006970//response to osmotic stress	li|1439|AT4G24470.2 | Symbol: ZIM | zinc finger (GATA type) protein ZIM (ZIM), identical to zinc-finger protein expressed in Inflorescence Meristem, ZIM gi:8918533 from (Arabidopsis thaliana) | chr4:12645600-12647950 FORWARD | Aliases: T22A6.300, T22A6_300
zhu1_Ghi#S42310534|GATA	GATA	zinc finger	datfpep	4e-39	0	-0.848745	-1.06108	-0.728271	1.3269	-1.65778	-0.40428	0.147886	-0.560871	228.88	819.04	572.88	159.01	60.29	1283.7	1267.37	1198.91	337.47	-	-	-	li|1973|AT5G66320.2 | Symbol: None | zinc finger (GATA type) family protein | chr5:26513181-26514903 REVERSE | Aliases: K1L20.10, K1L20_10
zhu1_Ghi#S28694147|GATA	GATA	zinc finger	datfpep	2e-51	0	-1.07169	-0.0336654	-1.0818	-3.84507	-0.075545	-1.45739	-1.3019	-2.34209	74.86	40.84	96.16	60.58	92.63	1.69	0.85	0.55	1.12	GO:0009521;GO:0009534//chloroplast thylakoid	GO:0005488//binding	GO:0009908//flower development;GO:0009900;GO:0010260//organ senescence;GO:0006355//regulation of transcription, DNA-dependent;GO:0008283//cell proliferation	li|1474|AT4G32890.1 | Symbol: None | zinc finger (GATA type) family protein, GATA transcription factor 3, Arabidopsis thaliana, gb:Y13650 | chr4:15875474-15876766 FORWARD | Aliases: F26P21.10, F26P21_10
zhu1_Ghi#S28708112|GATA	GATA	zinc finger	datfpep	8e-60	0	-2.13124	-3.64909	-0.15724	0.159433	-2.11984	-3.69913	-4.32716	-0.392562	84.28	34.69	11.11	15.44	53.16	3.95	10.44	8.19	46.53	GO:0043231//intracellular membrane-bounded organelle	GO:0005515//protein binding;GO:0004674//protein serine/threonine kinase activity;GO:0000166//nucleotide binding	GO:0006464//protein modification process;GO:0009628//response to abiotic stimulus	li|1439|AT4G24470.2 | Symbol: ZIM | zinc finger (GATA type) protein ZIM (ZIM), identical to zinc-finger protein expressed in Inflorescence Meristem, ZIM gi:8918533 from (Arabidopsis thaliana) | chr4:12645600-12647950 FORWARD | Aliases: T22A6.300, T22A6_300
zhu1_Ghi#S42316891|HB-PHD	HB-PHD	zinc finger	datfpep	7e-94	0	-0.385578	-1.71366	-0.719837	-1.90103	0.87899	-0.677132	-0.603883	-0.565823	158.87	506.3	470.58	360.26	210.47	38.95	329.12	268.12	264.32	GO:0031090//organelle membrane;GO:0009536//plastid	GO:0046914//transition metal ion binding;GO:0016653//oxidoreductase activity, acting on NADH or NADPH, heme protein as acceptor;GO:0000166//nucleotide binding	GO:0006575//cellular amino acid derivative metabolic process	li|1985|AT5G26210.1 | Symbol: None | PHD finger family protein, contains Pfam domain, PF00628: PHD-finger | chr5:9157982-9160357 REVERSE | Aliases: T19G15.60, T19G15_60
zhu1_Ghi#S42290064|HB-PHD	HB-PHD	zinc finger	datfpep	3e-43	0	1.91201	1.07182	1.06704	1.02489	2.06704	1.11109	2.286	1.83904	2.15	6.43	51.44	1.16	0.01	0.01	0.01	1.09	0.01	GO:0043231//intracellular membrane-bounded organelle	GO:0003676//nucleic acid binding	GO:0010468//regulation of gene expression	li|517|AT1G77800.1 | Symbol: None | PHD finger family protein, contains Pfam domain, PF00628: PHD-finger | chr1:29258290-29265511 FORWARD | Aliases: T32E8.13, T32E8_13
zhu1_Ghi#S42277594|HB-PHD	HB-PHD	zinc finger	datfpep	3e-64	0	-0.222616	-1.88298	-1.50675	-0.437991	-0.299663	-0.00536817	-0.601127	0.543746	2.69	5.04	20.46	2.91	4.93	2.54	1.41	0.55	1.12	GO:0044424//intracellular part	GO:0003824//catalytic activity;GO:0016209//antioxidant activity;GO:0043169//cation binding	GO:0006800//oxygen and reactive oxygen species metabolic process	li|838|AT2G37520.1 | Symbol: None | PHD finger family protein, contains Pfam domain, PF00628: PHD-finger | chr2:15751847-15756866 REVERSE | Aliases: F13M22.2, F13M22_2
zhu1_Ghi#S42291306|HB-PHD	HB-PHD	zinc finger	datfpep	1e-91	0	-2.86869	-3.30176	-2.87084	-2.19681	0.615353	-0.462415	-0.746614	1.17211	2.15	0.01	4.38	10.48	2.74	47.14	12.42	12.29	12.33	-	-	-	li|1985|AT5G26210.1 | Symbol: None | PHD finger family protein, contains Pfam domain, PF00628: PHD-finger | chr5:9157982-9160357 REVERSE | Aliases: T19G15.60, T19G15_60
zhu1_Ghi#S42314617|HB-PHD	HB-PHD	zinc finger	datfpep	2e-93	0	-0.53001	-0.293951	-2.39451	-0.786402	-0.640066	-0.309561	-0.42732	-1.60754	13.46	7.55	11.69	17.77	28.5	13.55	19.76	15.29	9.25	-	-	-	li|1985|AT5G26210.1 | Symbol: None | PHD finger family protein, contains Pfam domain, PF00628: PHD-finger | chr5:9157982-9160357 REVERSE | Aliases: T19G15.60, T19G15_60
zhu1_Ghi#S42319193|ZF-HD	ZF-HD	zinc finger	datfpep	1e-18	0	-2.47417	-2.41111	0.268998	-0.00931047	0.39657	-2.3062	-3.06206	-0.0605205	9.96	2.8	4.97	22.13	12.33	24.27	6.21	2.73	24.39	GO:0043234//protein complex;GO:0043231//intracellular membrane-bounded organelle	-	GO:0006544//glycine metabolic process	li|1014|AT3G28917.1 | Symbol: None | zinc finger homeobox family protein / ZF-HD homeobox family protein, contains Pfam profile PF04770:ZF-HD protein dimerisation region | chr3:10926054-10926877 FORWARD | Aliases: None

## Sheet: Additional file8_TableS7-2
	log2					TPM
gene ID	0h	6h	24h	48h	NEC	0h	6h	24h	48h	NEC								31
zhu1_Ghi#S42310727|ARF	0	-2.3822	-3.17539	-2.53797	-1.94773	62.2	46.71	121.3	13.69	0.55
zhu1_Ghi#S42290385|ARF	0	-0.120829	0.508942	-2.11606	-1.65698	29.35	19.58	37.71	30	32.89
zhu1_Ghi#S42299742|ARF19	0	-0.462834	-0.611402	-2.97423	-1.85257	89.94	92.31	149.94	53.3	38.09
zhu1_Ghi#S42325122|ARF6	0	0.917315	1.08867	-4.52248	-4.5991	45.24	6.71	8.48	14.56	65.5
zhu1_Ghi#S42358311|AUX/IAA	0	-0.919871	-2.06316	-4.41945	-4.50698	3.23	22.94	23.97	25.63	18.09
zhu1_Ghi#S42296082|AUX/IAA	0	-1.30117	-2.65731	-10.1085	-10.1085	37.97	17.62	23.38	2.91	1.1
zhu1_Ghi#S42292718|AUX/IAA	0	1.37674	0.726211	-1.2792	-2.19502	41.47	31.33	27.77	23.88	31.24
zhu1_Ghi#S42323521|AUX/IAA	0	0.217157	-1.67289	-5.18105	-6.43311	432.46	34.69	36.83	65.82	126.88
zhu1_Ghi#S42342390|AUX/IAA	0	-3.6615	-3.14873	0.425241	-1.28873	21	65.74	52.03	23.01	5.21
zhu1_Ghi#S42336127|AUX/IAA	0	-2.38389	-2.98304	-3.80819	-5.8111	9.16	4.76	2.63	25.05	19.73
zhu1_Ghi#S28666080|AUX/IAA	0	-1.06408	-0.539393	-0.329479	-1.26952	31.24	27.41	94.99	9.32	2.19
zhu1_Ghi#S33809000|AUX/IAA	0	1.81183	-1.95445	-3.73231	-4.49847	8.89	8.11	4.38	15.14	27.95
zhu1_Ghi#S42293749|AUX/IAA	0	-1.42832	-1.36508	-3.06092	-7.02642	2.15	10.63	13.45	7.28	20.28
zhu1_Ghi#S42316342|AUX2 11	0	-2.52853	-1.73102	-3.64783	-3.72445	18.58	27.13	40.63	30	7.67
zhu1_Ghi#S33811088|AUX2 11	0	2.10233	0.973185	-1.88628	-1.45564	159.41	253.15	338.18	157.56	179.23
zhu1_Ghi#S33821461|B3	0	-0.475077	-1.09718	-2.58826	-1.24176	93.98	125.32	135.91	139.79	136.2
zhu1_Ghi#S42277219|B3	0	-0.407701	-0.232057	-3.56513	-0.891734	8.89	32.17	28.06	11.94	1.37
zhu1_Ghi#S42332078|B3	0	-2.11151	1.03824	0.753562	1.71595	10.5	7.55	4.68	27.96	28.5
zhu1_Ghi#S33814990|B3	0	-0.430064	0.231893	1.06888	1.02601	39.58	114.13	11.11	13.98	266.37
zhu1_Ghi#S42284894|B3	0	1.48996	0.978004	-1.05873	-2.72445	30.7	20.42	27.47	7.57	4.11
zhu1_Ghi#S42330039|bHLH	0	-0.375091	-1.43655	-0.731636	-0.445552	31.77	22.66	15.2	16.31	20.55
zhu1_Ghi#S42290357|bHLH	0	-2.31331	-2.66671	-3.25442	-2.75727	515.39	86.72	61.09	133.39	169.09
zhu1_Ghi#S52560496|bHLH	0	1.08532	-0.332052	-4.06148	-5.84617	76.47	116.93	96.75	254.83	155.93
zhu1_Ghi#S42285925|bHLH	0	2.81054	0.856902	-1.89245	-1.97784	12.93	11.75	23.97	8.15	3.01
zhu1_Ghi#S30010401|bHLH	0	-1.05997	-2.88136	-3.12928	-4.66985	3.77	22.1	4.38	0.01	0.01
zhu1_Ghi#S53215140|bHLH	0	0.781334	0.379037	-1.41936	0.302086	801.09	420.71	1556.14	4195.52	1920.5
zhu1_Ghi#S30049773|bHLH	0	-0.481614	-0.237039	-2.24286	-3.09611	23.16	34.13	31.86	55.92	80.57
zhu1_Ghi#S42307430|bHLH	0	-1.58114	-4.09899	-2.37355	-2.78363	177.72	96.51	81.84	82.13	30.97
zhu1_Ghi#S30065786|bHLH	0	-0.991387	-0.835268	-0.0872469	0.199755	14	5.04	1.46	25.92	35.08
zhu1_Ghi#S28642537|bHLH	0	0.119125	-1.53471	-0.217733	-1.43588	58.43	11.47	5.55	11.94	6.3
zhu1_Ghi#S42294035|bHLH	0	2.99329	2.27695	0.790937	1.07311	61.66	79.72	29.81	115.62	189.64
zhu1_Ghi#S42277587|bHLH	0	1.09961	0.585722	-1.53457	0.143087	101.79	79.72	55.83	295.6	117.29
zhu1_Ghi#S42301434|bHLH	0	-0.578336	-2.15604	-4.47995	-2.19201	8.62	12.59	18.12	22.72	29.05
zhu1_Ghi#S46932577|bHLH	0	1.87859	0.224746	-0.417788	1.94003	19.12	17.06	25.14	20.97	38.09
zhu1_Ghi#S42347713|bHLH	0	-0.178337	-0.163679	0.469819	0.178745	3.77	3.64	26.6	13.11	74.54
zhu1_Ghi#S33800124|bHLH	0	-2.38388	-0.736496	-9.99859	-9.99859	56.55	80	22.21	3.49	0.01
zhu1_Ghi#S42308429|bHLH	0	1.06989	0.660205	-0.410774	-0.0728366	11.31	21.26	16.66	21.26	2.74
zhu1_Ghi#S42356881|bHLH	0	-1.3555	0.0644081	0.573943	-0.157749	12.39	10.63	19.29	24.46	13.43
zhu1_Ghi#S28710377|bHLH	0	2.44594	1.56748	1.67208	0.924932	16.96	92.31	78.63	13.69	5.21
zhu1_Ghi#S42329298|bHLH	0	0.595817	0.715374	0.107854	-1.66203	41.74	10.35	6.14	2.62	23.02
zhu1_Ghi#S42317904|bHLH	0	-0.148404	-0.544291	-0.434441	-2.90056	12.66	57.34	52.61	2.91	3.84
zhu1_Ghi#S42301294|bHLH	0	-1.06579	-2.06355	-3.20464	-10.3945	67.05	22.1	54.66	38.44	1.64
zhu1_Ghi#S42285798|bHLH	0	-1.36871	-2.34006	-1.45821	-2.17041	33.12	52.87	49.69	3.49	0.55
zhu1_Ghi#S42275530|bHLH	0	2.23509	2.38071	-0.0921574	-8.65821	6.19	8.95	4.97	9.32	21.1
zhu1_Ghi#S42311107|bHLH	0	-0.817136	0.660911	1.51335	3.67548	8.62	6.71	7.6	26.21	37.27
zhu1_Ghi#S42315566|bHLH	0	-0.9454	-1.33487	-2.41779	-0.545824	16.96	26.85	14.91	5.82	11.78
zhu1_Ghi#S33816776|bHLH	0	1.90651	0.787585	-1.7918	-0.207603	190.92	168.95	240.55	104.26	85.5
zhu1_Ghi#S42358572|bHLH	0	1.43735	-0.144793	-1.47273	-5.36202	43.08	59.86	38.58	60.87	58.92
zhu1_Ghi#S42360051|bHLH	0	0.473454	-0.239383	0.11456	4.53003	14.54	23.78	24.55	10.78	2.47
zhu1_Ghi#S28672274|bHLH	0	-2.79107	-2.46914	-0.735478	1.72621	21	74.13	53.78	13.69	9.04
zhu1_Ghi#S42320143|bHLH	0	1.15966	2.01527	2.3967	3.3096	36.62	50.91	37.41	16.02	0.55
zhu1_Ghi#S33816134|bHLH	0	-0.0793156	0.584963	0.548813	1.39681	20.2	7.27	11.4	8.74	2.19
zhu1_Ghi#S42305575|bHLH	0	-0.323584	-0.383416	-1.53368	-2.29312	26.66	7.55	11.11	18.64	57.28
zhu1_Ghi#S28635102|bHLH	0	-0.588719	-0.355544	-10.3945	-10.3945	1.08	22.94	16.08	5.53	0.01
zhu1_Ghi#S28693416|bHLH	0	2.55423	1.84558	-1.56667	-9.75154	42.81	36.36	78.92	116.2	70.7
zhu1_Ghi#S28707450|bHLH	0	3.22048	1.53051	1.33258	1.24511	7	28.25	70.44	37.57	46.31
zhu1_Ghi#S38766759|bHLH	0	-1.38824	-2.1105	-1.01983	-0.652921	28.81	13.43	17.24	4.66	0.82
zhu1_Ghi#S42325156|bHLH	0	-2.10828	-3.43513	-3.12062	-0.420558	5.65	8.67	15.2	16.02	27.68
zhu1_Ghi#S43062281|bHLH	0	0.816049	1.37542	1.21086	-1.05617	5.39	4.48	11.4	18.93	20.28
zhu1_Ghi#S42309128|bHLH	0	4.29904	4.77747	0.982078	-0.982298	27.2	9.51	29.81	17.18	43.57
zhu1_Ghi#S42337466|bHLH	0	0.0139536	-0.895233	-0.795386	-2.62817	266.85	173.99	111.95	96.98	47.96
zhu1_Ghi#S42306040|bHLH	0	-0.73154	-0.405235	-0.866596	0.126307	18.04	19.02	19.29	14.27	20.28
zhu1_Ghi#S42319047|bHLH	0	-1.26718	-1.56989	-2.97945	-3.98237	67.32	27.41	34.78	2.91	3.29
zhu1_Ghi#S28710354|bHLH	0	-1.05072	1.11835	0.569095	-1.81548	5.92	1.12	0.01	109.8	98.11
zhu1_Ghi#S42282411|bHLH	0	-1.86078	-2.29845	-2.41681	-1.90973	0.01	1.12	11.69	29.41	41.93
zhu1_Ghi#S33815227|bHLH	0	1.15163	0.409183	-0.583538	-0.22534	7	33.57	55.24	23.3	53.71
zhu1_Ghi#S33803192|bHLH	0	-0.394779	-1.01854	-5.41282	-7.66488	12.93	74.13	66.35	110.38	109.34
zhu1_Ghi#S42294601|bHLH	0	-1.40158	-0.707296	-0.694235	-1.5195	48.2	50.35	66.06	85.04	123.87
zhu1_Ghi#S42284605|bHLH	0	-0.911308	-0.99218	-10.1085	-3.75097	18.31	46.15	25.43	3.79	8.22
zhu1_Ghi#S42357916|bHLH	0	0.724687	0.414948	-1.04011	-1.06472	248.81	289.8	342.27	196	138.39
zhu1_Ghi#S42333681|bHLH	0	-1.16733	0.622554	-1.04272	-0.0348588	30.7	19.58	21.63	6.7	3.56
zhu1_Ghi#S28642270|bHLH	0	0.685747	-1.20378	-9.07414	1.3171	30.7	14.55	13.74	3.2	6.3
zhu1_Ghi#S42309905|bHLH	0	-0.368706	-0.908474	-1.85993	-2.75757	4.58	4.76	11.11	50.97	37.54
zhu1_Ghi#S42312210|bHLH	0	2.69426	3.20221	0.917538	4.52936	28.81	12.87	8.77	66.98	53.99
zhu1_Ghi#S42295106|bHLH	0	-0.858353	-0.413935	1.35087	-0.292302	1.35	2.52	12.57	7.57	57.55
zhu1_Ghi#S28699290|bHLH	0	-1.12589	-1.24129	-2.11561	-0.953482	52.78	139.86	116.04	94.94	71.25
zhu1_Ghi#S42290060|bZIP	0	-5.75489	1.43494	6.54375	6.11933	28.54	5.59	5.85	1.75	8.22
zhu1_Ghi#S42310170|bZIP	0	0.562698	0.625291	-1.32617	-0.363779	20.46	4.48	7.89	5.53	16.44
zhu1_Ghi#S42288649|bZIP	0	0.34473	0.327277	-1.62419	-0.0398426	19.66	40.84	37.71	4.37	8.22
zhu1_Ghi#S33793690|bZIP	0	-1.14451	-0.316694	-1.82258	-0.499009	37.97	2.8	10.81	2.33	8.77
zhu1_Ghi#S42306028|bZIP	0	-0.771068	-1.33948	0.430546	-0.0741307	80.78	59.3	51.73	26.5	26.03
zhu1_Ghi#S42289152|bZIP	0	-2.75107	-10.1434	-10.1434	-2.3686	14.81	13.43	26.6	2.62	0.01
zhu1_Ghi#S42303471|bZIP	0	-1.38388	0.330084	-3.14061	-3.64104	0.54	0.01	1.46	50.38	37.54
zhu1_Ghi#S33815410|bZIP	0	-2.43885	-2.66671	-3.84765	0.812037	71.9	107.14	109.61	25.63	42.48
zhu1_Ghi#S28642532|bZIP	0	0.0866224	-0.286072	-2.0583	0.233572	11.58	22.1	22.51	6.41	17.81
zhu1_Ghi#S42298856|bZIP	0	0.525731	-0.696944	0.268098	0.832356	129.79	106.86	105.22	108.92	83.58
zhu1_Ghi#S42311979|bZIP	0	-0.404927	-1.882	-3.75946	-4.11264	195.22	86.72	128.31	26.79	33.16
zhu1_Ghi#S42318103|bZIP	0	-2.14529	-10.8595	-10.8595	-3.08475	4129.6	207.84	49.1	37.28	51.79
zhu1_Ghi#S42297243|bZIP	0	0.929419	-0.519502	-0.234991	-1.19794	72.17	30.77	34.49	8.45	13.15
zhu1_Ghi#S42360778|bZIP	0	2.18564	-0.492835	-1.28725	0.894647	26.39	6.71	3.51	49.8	91.53
zhu1_Ghi#S28697769|bZIP	0	-0.30115	-1.10954	-4.47797	-11.3359	50.62	17.9	20.46	4.37	2.74
zhu1_Ghi#S33818723|bZIP	0	-0.900939	-4.07165	-5.89314	-11.7511	20.2	34.69	28.94	43.1	44.94
zhu1_Ghi#S42282757|bZIP	0	-1.74624	-1.47943	-2.11765	-5.01146	39.85	26.01	9.94	18.64	36.17
zhu1_Ghi#S42294521|bZIP	0	2.9442	2.55365	1.63957	2.08709	74.05	271.05	205.77	27.96	4.66
zhu1_Ghi#S33807138|NF-X1	0	-0.0837057	-0.223994	-1.46639	-2.42224	0.01	0.01	0.01	0.01	34.53
zhu1_Ghi#S42281981|NF-YA	0	-1.20611	-1.46503	-1.30197	2.94073	19.93	128.67	64.3	10.78	3.84
zhu1_Ghi#S33821538|NF-YB	0	-1.63754	-3.66199	-4.08941	-1.29634	5.92	6.43	14.32	33.49	11.24
zhu1_Ghi#S33784523|NF-YB	0	-0.703793	0.0743659	-0.609114	-2.31949	10.5	23.5	25.14	10.78	8.77
zhu1_Ghi#S42309327|NF-YC	0	-0.290077	0.79254	-0.633951	0.0559037	40.39	4.76	4.68	32.33	60.02
zhu1_Ghi#S42303930|NF-YC	0	0.0547831	-0.031273	-0.451718	-2.42513	12.93	22.66	19.58	13.11	10.96
zhu1_Ghi#S28710448|ERF	0	2.39928	2.37079	-0.122541	-0.529403	809.17	289.24	417.68	378.9	161.69
zhu1_Ghi#S28699065|ERF	0	-6.75489	-6.75489	-0.896907	-0.973528	122.79	54.55	57.29	45.43	24.94
zhu1_Ghi#S28710463|ERF	0	2.67282	-1.89021	-7.74819	-7.74819	27.2	40.84	47.64	17.77	10.41
zhu1_Ghi#S28710483|ERF	0	0.76542	-0.359303	0.297367	-0.690006	72.17	123.92	106.1	191.34	101.67
zhu1_Ghi#S28710298|ERF	0	-0.300527	-0.672556	0.435407	0.944521	25.85	46.99	52.32	52.71	87.42
zhu1_Ghi#S28710300|ERF	0	0.392631	1.78384	0.181993	0.441185	33.12	38.6	44.72	49.8	14.25
zhu1_Ghi#S33816312|ERF	0	1.87199	1.47446	-1.40514	-3.9901	20.2	25.18	45.6	17.47	12.33
zhu1_Ghi#S42358588|ERF	0	1.92035	2.91071	1.30577	0.608997	12.39	21.26	10.23	3.79	12.88
zhu1_Ghi#S42317631|ERF	0	4.05139	5.48352	-0.481869	0.44151	8.62	13.71	16.66	34.95	26.03
zhu1_Ghi#S50389443|ERF	0	-3.21439	-4.02052	-1.36878	0.861325	269.01	41.4	9.94	9.61	40.83
zhu1_Ghi#S28709370|ERF	0	3.71408	3.23001	-0.481869	-0.55849	12.66	20.42	1.17	0.58	0.01
zhu1_Ghi#S33796469|ERF	0	-1.57635	-1.83527	-2.03321	2.36549	131.68	13.71	30.4	32.62	8.22
zhu1_Ghi#S33813498|ERF	0	1.71362	0.358251	0.146678	-1.9196	4.85	4.2	8.77	80.38	46.31
zhu1_Ghi#S45785118|ERF	0	0.41315	-2.12608	-1.51285	-0.877112	18.58	28.53	24.84	11.94	19.18
zhu1_Ghi#S33796936|ERF	0	-0.644059	-3.92925	-3.92925	-1.64914	13.73	18.46	23.38	6.12	3.56
zhu1_Ghi#S42293033|ERF	0	1.08606	-0.619292	-1.13204	-0.21942	784.94	704.91	298.43	21.84	9.59
zhu1_Ghi#S42304059|ERF	0	1.84148	0.807824	0.668882	1.64004	10.23	13.43	14.32	12.81	26.86
zhu1_Ghi#S28643729|G2-like	0	1.056	1.32333	-0.409609	-0.911852	6.46	66.02	70.15	2.62	1.92
zhu1_Ghi#S33794825|G2-like	0	0.998969	0.810884	1.27074	1.59182	200.61	153.85	78.92	91.45	134.83
zhu1_Ghi#S42296687|G2-like	0	-2.00286	-0.555973	-0.905998	-0.249669	43.89	8.39	6.43	69.31	104.14
zhu1_Ghi#S42288568|G2-like	0	-2.02456	-0.9625	-1.20818	-1.58691	14.54	32.73	37.71	12.23	5.21
zhu1_Ghi#S28671664|GRAS	0	2.71272	1.11136	0.849975	1.89377	3.23	35.25	30.98	93.49	79.2
zhu1_Ghi#S28710505|GRAS	0	-1.76828	-2.80024	-3.90211	-3.52061	455.61	146.58	83.3	21.84	30.42
zhu1_Ghi#S42316914|GRAS	0	0.895068	0.697536	-2.76885	-0.506751	54.93	195.25	149.94	76.01	63.03
zhu1_Ghi#S52436379|GRAS	0	-0.273538	-1.11808	-5.73448	-6.39606	79.17	22.66	15.78	11.07	14.52
zhu1_Ghi#S42293995|GRAS	0	3.57454	0.991067	0.524336	0.608517	16.43	41.68	32.15	11.65	16.17
zhu1_Ghi#S52436380|GRAS	0	0.291373	-0.786229	-1.55303	-1.16461	9.42	13.99	12.28	25.05	4.38
zhu1_Ghi#S42332175|GRAS	0	-1.2826	-0.785102	-1.31323	-2.07939	9.96	3.08	10.23	30	3.56
zhu1_Ghi#S33792938|HD-ZIP	0	-0.840644	-0.458	-1.70673	-3.60053	20.2	8.95	17.54	12.52	25.21
zhu1_Ghi#S33836457|HD-ZIP	0	-1.29965	-3.49111	-5.14735	-1.30877	17.5	15.66	21.92	8.15	3.56
zhu1_Ghi#S42298845|HD-ZIP	0	-1.18636	-1.24778	-2.86738	-1.96635	52.24	36.92	31.57	63.78	20.01
zhu1_Ghi#S42289919|HD-ZIP	0	-4.63849	-3.65143	-4.44584	-4.29204	51.43	50.07	20.75	22.43	12.88
zhu1_Ghi#S42276322|HD-ZIP	0	-0.55791	-1.33357	-3.58702	-0.408184	16.43	2.52	0.58	116.78	104.14
zhu1_Ghi#S33831639|HD-ZIP	0	-1.26776	-1.35554	-2.53028	-2.16084	21.54	16.5	20.75	7.57	912.29
zhu1_Ghi#S28710482|HD-ZIP	0	6.39232	0	0	7.09803	60.32	30.77	6.72	8.45	36.45
zhu1_Ghi#S42335605|HD-ZIP	0	-2.35822	-2.19803	-5.76801	-6.97651	10.77	16.78	17.83	41.94	32.61
zhu1_Ghi#S28710481|HD-ZIP	0	0	0	5.85798	5.78136	158.87	184.06	160.76	91.74	68.24
zhu1_Ghi#S41643061|HD-ZIP	0	-3.05433	-2.08365	-6.58652	-12.4445	82.67	19.58	7.31	20.39	24.66
zhu1_Ghi#S42325345|HD-ZIP	0	-1.20442	-0.430723	-1.28311	-4.69705	108.52	43.36	52.61	11.65	39.19
zhu1_Ghi#S42315560|LBD	0	-3.96562	-3.60346	-3.82071	-2.80981	78.63	50.91	37.41	3.49	10.96
zhu1_Ghi#S28672409|LBD	0	2.63743	0.119582	-6.33985	1.75818	68.13	12.59	59.04	27.08	7.67
zhu1_Ghi#S42319419|LBD	0	-0.984015	-0.735419	-0.848569	0.0632449	4.58	2.24	2.05	3.49	38.64
zhu1_Ghi#S28683486|LBD	0	0.512899	0.872337	-0.887358	2.13339	18.04	25.18	41.8	16.89	15.07
zhu1_Ghi#S42309661|LBD	0	-2.75291	-3.17348	-4.50159	-12.3658	56.28	38.32	28.94	20.1	41.93
zhu1_Ghi#S45785105|LUG	0	-2.94511	-2.612	0.959347	0.926559	5.92	23.22	35.66	17.77	17.26
zhu1_Ghi#S33808284|LUG	0	-0.359896	-1.39466	-0.122857	-0.598408	5.65	8.67	9.65	25.92	4.38
zhu1_Ghi#S33814363|MIKC	0	-0.510701	-0.624114	-0.984081	-1.03166	29.62	15.94	16.95	68.44	68.51
zhu1_Ghi#S28673243|MIKC	0	-1.29652	-1.08397	1.79968	1.84255	135.18	65.74	206.94	305.8	129.9
zhu1_Ghi#S42357540|MIKC	0	1.43693	1.6204	2.88456	1.97216	26.12	8.95	21.63	16.89	44.94
zhu1_Ghi#S42362244|MIKC	0	-0.0787564	0.322606	-0.764585	-0.523223	24.23	27.97	16.37	19.8	5.21
zhu1_Ghi#S42358930|M-type	0	-0.269461	0.113009	1.48924	1.60618	111.21	35.53	48.52	38.15	63.58
zhu1_Ghi#S42313164|M-type	0	-0.806852	-0.697778	-0.380004	-1.08907	11.58	46.99	18.71	1.46	0.55
zhu1_Ghi#S42291895|MYB	0	0.607404	0.0177455	-0.270194	0.672705	6.46	13.99	11.4	21.84	34.26
zhu1_Ghi#S28671650|MYB	0	11.2656	11.117	10.9513	11.8849	26.12	15.66	12.28	7.86	12.06
zhu1_Ghi#S42291803|MYB	0	0.880305	1.21845	0.15384	0.106259	84.55	50.07	44.43	23.88	41.11
zhu1_Ghi#S28710574|MYB	0	1.67275	3.26022	2.41492	0.0738158	0.01	8.11	31.57	6.99	7.67
zhu1_Ghi#S42301608|MYB	0	0.63743	0.103093	-5.75489	0.0264722	10.77	1.68	0.88	32.33	48.23
zhu1_Ghi#S42333301|MYB	0	0.0773658	-0.163568	-0.754348	-2.47201	22.35	13.15	18.71	45.14	43.57
zhu1_Ghi#S42324280|MYB	0	1.7926	1.40832	1.24769	0.440494	15.62	0.56	0.01	46.6	46.59
zhu1_Ghi#S42357803|MYB	0	0.238443	3.38914	2.18943	-2.18521	4.85	2.8	12.86	20.1	2.47
zhu1_Ghi#S28666997|MYB	0	1.58048	4.58048	-0.890212	-7.74819	32.85	18.74	27.18	7.57	3.84
zhu1_Ghi#S42325381|MYB	0	-0.582286	0.346665	-1.06177	-0.782317	71.63	38.88	27.47	48.34	92.9
zhu1_Ghi#S42356055|MYB	0	-1.32358	-3.78852	-3.24724	-1.33393	77.01	2.52	1.46	2.04	0.55
zhu1_Ghi#S28710560|MYB	0	-1.74979	0.186568	3.58624	3.00064	283.82	193.29	366.53	262.11	648.39
zhu1_Ghi#S42305945|MYB	0	-1.68313	-1.84143	-1.84693	1.1998	194.42	260.15	261.01	286.87	49.6
zhu1_Ghi#S42289800|MYB_related	0	-1.9222	0.778867	-0.528092	-0.270572	34.2	3.92	2.92	0.58	4.66
zhu1_Ghi#S42333460|MYB_related	0	-0.209063	0.340379	-9.65821	-9.65821	33.39	33.01	38.58	31.74	28.5
zhu1_Ghi#S42303112|MYB_related	0	-0.302009	-0.952925	-2.84863	-5.19974	70.82	40.84	31.57	48.64	49.6
zhu1_Ghi#S42300177|MYB_related	0	0.778965	-0.27637	-1.70891	0.0559564	86.44	35.53	43.84	10.48	21.65
zhu1_Ghi#S42317184|MYB_related	0	-0.613304	-0.941868	-3.30499	-3.36662	20.2	51.75	81.84	27.08	29.05
zhu1_Ghi#S33841961|MYB_related	0	-1.03185	5.11754	2.99052	2.34629	14.27	21.54	21.63	8.45	7.95
zhu1_Ghi#S28691949|MYB_related	0	-0.383495	-0.104464	-3.2854	-1.3686	579.21	245.6	433.17	799.44	1820.48
zhu1_Ghi#S42304837|MYB_related	0	-0.59392	-0.435368	-1.60215	-0.498688	24.77	7.27	8.18	6.7	0.01
zhu1_Ghi#S42299704|MYB_related	0	-0.836501	-2.59323	5.01652	5.66497	74.32	82.8	50.27	2.04	5.21
zhu1_Ghi#S42289800|MYB_related	0	-1.9222	0.778867	-0.528092	-0.270572	34.2	3.92	2.92	0.58	4.66
zhu1_Ghi#S42285230|MYB_related	0	-0.910962	-1.32002	0.349972	0.490974	14.81	162.8	51.15	3.49	1.1
zhu1_Ghi#S42288977|MYB_related	0	-2.81835	0.808224	1.34008	0.150176	44.43	11.47	8.77	27.67	29.6
zhu1_Ghi#S42314877|MYB_related	0	1.05426	0.971206	-0.754348	0.685611	12.93	25.73	31.57	19.8	17.81
zhu1_Ghi#S42293426|MYB_related	0	0.060121	0.776328	0.478834	0.220198	19.93	5.87	9.06	30.29	62.21
zhu1_Ghi#S42306429|MYB_related	0	0.386427	1.13658	-0.0674601	-1.25486	22.89	26.01	17.24	17.18	23.57
zhu1_Ghi#S33829038|NAC	0	7.12928	7.18982	0	0	184.72	74.13	66.64	154.94	437.65
zhu1_Ghi#S50824072|NAC	0	11.3907	10.8918	8.32193	9.73132	1.08	22.94	46.77	11.94	31.52
zhu1_Ghi#S50824077|NAC	0	7.80735	7.45121	9.56415	11.9058	71.63	132.87	185.02	173.58	33.43
zhu1_Ghi#S50824076|NAC	0	3.79495	3.32047	1.64225	1.5198	109.06	151.05	92.07	17.77	10.96
zhu1_Ghi#S42327493|NAC	0	-0.630043	-1.72312	-5.31944	-3.59246	16.43	16.78	21.92	36.11	43.3
zhu1_Ghi#S28670532|NAC	0	1.05385	-2.20378	-9.07414	0.161873	10.23	3.64	3.51	24.17	35.08
zhu1_Ghi#S33845988|NAC	0	-1.56214	-3.15833	-2.76687	-2.91273	4.04	14.55	13.15	16.89	26.03
zhu1_Ghi#S30012125|NAC	0	-1.23297	-0.227817	0.290863	1.49499	20.2	25.46	18.41	14.27	4.93
zhu1_Ghi#S50824073|NAC	0	1.80596	-8.20945	-1.01963	2.88858	49.28	44.76	49.69	48.93	50.7
zhu1_Ghi#S42297902|ABA1	0	-0.331409	-0.383877	1.90731	2.70528	164.53	185.18	160.76	106.01	112.36
zhu1_Ghi#S42313236|ABA1	0	0.469783	0.883853	1.01333	2.28796	20.2	18.46	42.67	42.81	20.28
zhu1_Ghi#S42313667|AP2	0	-10.0362	-2.84635	-1.00275	0.869213	10.77	30.77	19.88	24.17	27.95
zhu1_Ghi#S33812015|AP2	0	-0.89647	-1.62855	-4.49378	-1.04567	20.73	21.82	10.52	6.99	10.96
zhu1_Ghi#S42304112|APRR5	0	1.89663	-9.92035	-9.92035	1.72621	158.33	97.34	91.49	24.46	22.47
zhu1_Ghi#S42300560|APRR7	0	0.919843	-3.10721	-2.525	0.262556	8.62	60.98	21.04	11.36	0.55
zhu1_Ghi#S42336220|APRR9	0	-1.28988	-2.6568	-2.35322	-2.06435	38.51	24.34	14.03	27.38	46.59
zhu1_Ghi#S42288018|ARR1	0	-0.356828	-0.240041	-3.11915	-1.72197	0.01	0.01	0.01	2.04	160.59
zhu1_Ghi#S33829841|ARR-B	0	3.64149	1.25721	2.54784	1.45992	26.66	50.35	56.7	1.16	1.1
zhu1_Ghi#S42306599|BES1	0	0.152378	-1.31685	-4.53702	-1.48961	29.62	15.38	11.11	2.04	3.01
zhu1_Ghi#S42310802|BLH1	0	2.44385	1.98054	2.21572	1.65313	1207.43	664.91	911.64	945.05	390.51
zhu1_Ghi#S33831949|BLH1	0	-0.204417	-0.570789	-0.0204932	0.365356	46.32	38.32	21.34	0.87	0.55
zhu1_Ghi#S33821419|BLH1	0	1.05526	1.32522	1.16779	3.33261	20.46	52.59	23.09	48.64	43.85
zhu1_Ghi#S33824620|CAMTA	0	-1.37509	-2.15865	-3.02901	-1.18227	18.31	11.19	21.34	27.38	15.62
zhu1_Ghi#S42358985|CAMTA	0	-0.881478	-2.40343	-0.707742	1.20295	17.77	8.67	9.94	13.4	25.49
zhu1_Ghi#S42360760|DBB	0	-1.0278	0.471757	0.45068	-0.718973	19.93	45.88	26.6	7.86	6.03
zhu1_Ghi#S28671367|DBB	0	1.98899	0.747649	-1.76651	0.375509	32.31	29.09	12.57	20.1	44.4
zhu1_Ghi#S42284224|E2F/DP	0	-1.25349	-0.34896	-0.272639	0.0248552	44.16	78.88	84.76	99.89	91.8
zhu1_Ghi#S42311618|EIL3	0	0.712476	0.433665	-1.37899	-3.46181	4.04	3.08	1.75	9.61	20.55
zhu1_Ghi#S42327901|EIN3	0	0.208532	0.215458	-2.26435	-1.71375	3.77	9.51	23.09	7.57	1.37
zhu1_Ghi#S42276846|GIF3	0	0.166617	-0.469712	-1.00159	0.0967937	8.89	21.82	11.98	14.27	10.96
zhu1_Ghi#S33811683|GRF	0	-7.33985	-7.33985	-7.33985	0.017702	21.81	11.75	12.28	27.67	31.79
zhu1_Ghi#S42291458|GRF1	0	0	0	0	7.35755	6.73	13.15	59.04	1265.41	225.54
zhu1_Ghi#S42318193|GRF7	0	0	6.45943	6.85798	5.78136	0.01	16.5	91.49	233.86	118.66
zhu1_Ghi#S33810737|HB-other	0	-1.4849	-0.725015	-1.73083	-0.381764	21	1.4	2.05	3.2	8.77
zhu1_Ghi#S33820070|HMG1/2	0	-0.747719	-0.78908	-2.53306	-1.03323	0.01	1.12	14.32	11.36	37.54
zhu1_Ghi#S42292949|HMGB6	0	-3.4021	0.945365	2.29834	1.0909	22.08	27.13	40.63	46.89	41.65
zhu1_Ghi#S33806053|HSF4	0	3.6395	3.11195	3.3183	3.92554	13.73	8.67	30.69	17.18	16.17
zhu1_Ghi#S42289590|jumonji	0	1.56957	0.955307	0.392864	0.305765	18.58	11.19	14.03	10.19	20.28
zhu1_Ghi#S42320593|LIM	0	-5.29702	-7.62047	-6.00421	-3.62618	29.08	100.7	141.76	81.84	57.28
zhu1_Ghi#S42357047|LIM	0	0.172404	3.27517	3.7577	3.02601	15.62	22.66	5.55	5.24	5.48
zhu1_Ghi#S42296821|SBP	0	-2.23339	-0.881996	-1.88874	-2.2623	28.54	29.09	37.41	48.34	65.77
zhu1_Ghi#S42320828|SNF2	0	0.393136	0.530009	0	0.0115799	23.43	8.67	6.43	4.37	2.19
zhu1_Ghi#S42321294|STAT	0	1.32067	0.912466	-0.510264	-1.77411	57.09	52.31	32.74	45.72	52.89
zhu1_Ghi#S42284853|TALE	0	1.58942	1.90385	0.834251	0.872765	4.04	11.75	10.52	13.69	21.65
zhu1_Ghi#S42299197|TAZ	0	0.540066	0.320588	-1.30131	-1.71086	45.51	69.37	85.93	23.01	30.14
zhu1_Ghi#S33810950|TAZ	0	-0.862353	1.07496	-2.16625	1.08068	0.81	1195.27	247.86	67.28	3.84
zhu1_Ghi#S42277387|TAZ	0	-0.502278	-0.938575	-2.58023	-0.935175	35.01	191.89	354.54	207.07	497.67
zhu1_Ghi#S28704735|TCP	0	-1.04651	-0.760913	-1.71494	-0.45191	1.88	6.71	11.4	29.12	44.4
zhu1_Ghi#S42305445|TCP	0	0.141575	1.16225	-0.10902	-1.19781	2.96	76.92	64.6	13.69	2.47
zhu1_Ghi#S33842842|WOX9	0	-1.6319	-1.09545	-1.10138	-1.13142	1.08	33.01	50.27	56.5	38.37
zhu1_Ghi#S41643058|G2-like	0	-3.52137	-4.13169	-5.66509	-7.57157	343.06	129.51	105.22	65.24	211.56
zhu1_Ghi#S28702886|S1Fa-like	0	0.892004	1.32666	-1.01146	-1.4461	36.89	22.66	32.15	11.65	32.06
zhu1_Ghi#S42293394|S1Fa-like	0	1.02724	0.660626	-0.706794	-2.36998	5.12	24.06	30.4	22.72	12.33
zhu1_Ghi#S42291498|S1Fa-like	0	-0.370327	-0.603319	-1.31255	-1.67068	33.12	7.27	14.03	145.03	157.85
zhu1_Ghi#S42359979|S1Fa-like	0	4.90749	3.25823	1.28942	3.64123	19.93	8.39	6.14	20.97	37
zhu1_Ghi#S42307459|S1Fa-like	0	0.144021	0.398058	-0.426439	-0.708749	177.99	379.31	620.23	221.34	83.31
zhu1_Ghi#S42307367|S1Fa-like	0	-3.52096	-3.22758	-4.63347	-4.8027	14	26.29	26.01	6.41	7.95
zhu1_Ghi#S42335253|SET	0	-0.492779	-1.12823	-4.14061	-4.21723	31.77	28.53	33.61	27.08	34.8
zhu1_Ghi#S33810011|SET	0	-0.745153	-0.402186	-1.86243	-3.51928	20.46	10.91	8.18	14.27	10.14
zhu1_Ghi#S42297555|SET	0	-1.03016	-1.10392	-1.55617	-3.10556	179.61	170.35	156.67	180.86	63.85
zhu1_Ghi#S28668283|SET	0	-1.62971	-2.12623	-2.0577	-0.6334	60.86	28.25	15.49	3.2	8.77
zhu1_Ghi#S42299580|SET	0	-1.82013	-1.26282	-0.516275	1.10335	76.47	48.39	20.17	11.65	10.41
zhu1_Ghi#S42316532|Trihelix	0	-1.22211	-2.15806	-3.0555	-3.14296	9.69	10.63	20.46	19.22	30.14
zhu1_Ghi#S42294338|Trihelix	0	-1.72057	-2.44222	-3.10071	-2.53952	1.35	31.05	38	36.11	41.11
zhu1_Ghi#S42358047|Trihelix	0	0.111309	-0.203939	-3.07307	-1.712	21.54	15.94	20.17	86.5	24.39
zhu1_Ghi#S33812399|none	0	-0.0427893	-1.41958	-0.0761981	0.192535	202.76	729.53	941.46	371.03	699.36
zhu1_Ghi#S33838295|None	0	-2.37653	-11.9894	-11.9894	-3.3064	192.26	66.02	30.98	137.75	207.45
zhu1_Ghi#S42360948|None	0	1.4469	0.023243	-0.18549	0.273596	17.77	16.78	23.97	9.9	5.48
zhu1_Ghi#S42296038|None	0	-1.04159	-0.726735	-2.37574	-1.09018	27.47	32.45	13.45	29.71	37.27
zhu1_Ghi#S42360659|None	0	-2.71212	-13.073	-6.63003	-3.43816	15.62	13.43	31.27	2.04	0.01
zhu1_Ghi#S42296839|None	0	-0.158026	-0.162134	-2.16625	-2.94791	3.5	19.58	27.18	10.78	5.75
zhu1_Ghi#S33820811|None	0	1.36646	1.19741	0.89798	0.805902	2.42	11.47	7.6	15.44	49.6
zhu1_Ghi#S42359857|None	0	0.285191	-0.775254	0.500074	2.39663	44.43	30.77	36.24	8.45	25.76
zhu1_Ghi#S42318293|None	0	0.809744	0.845577	1.19974	2.20483	4.58	7.27	7.89	20.39	37
zhu1_Ghi#S42283038|None	0	-10.7056	-4.2462	-4.26269	-2.93085	4.04	0.01	0.88	42.52	37
zhu1_Ghi#S28678846|None	0	4.89227	3.36232	2.43164	3.43658	19.39	53.99	36.54	11.07	30.14
zhu1_Ghi#S42294041|None	0	0.563069	0.0358635	-0.459878	-0.185731	156.45	15.94	14.61	8.74	12.61
zhu1_Ghi#S42286066|None	0	0.498124	-0.619292	0.258862	2.37741	22.62	8.39	9.06	19.8	6.85
zhu1_Ghi#S28683360|None	0	-0.166128	-0.287434	-0.174295	-0.469751	595.1	329.8	573.76	1089.22	583.17
zhu1_Ghi#S43062269|None	0	1.23174	1.57588	1.77278	-0.453861	13.73	20.98	13.45	4.08	6.03
zhu1_Ghi#S42326167|None	0	-0.862353	-0.554047	-1.91585	-1.74065	45.24	17.9	11.98	44.27	70.16
zhu1_Ghi#S42305051|None	0	-0.556508	0.677097	-1.14434	-2.29874	37.16	53.15	47.06	164.55	186.9
zhu1_Ghi#S42307098|None	0	-1.33309	-2.84021	-3.98235	-2.65581	13.73	4.76	12.28	9.32	38.64
zhu1_Ghi#S42333636|None	0	-1.63756	-2.72858	-2.29574	-3.68776	6.46	1.12	3.22	6.7	20.83
zhu1_Ghi#S42313661|None	0	-0.159028	-0.249029	-1.94858	-0.992591	16.43	46.15	33.61	20.39	29.6
zhu1_Ghi#S42363068|None	0	-0.579616	0.052595	-2.0583	-2.88562	225.65	121.12	114.28	51.55	91.8
zhu1_Ghi#S42286195|None	0	-0.429138	-8.55842	1.00573	1.53961	28.27	62.38	65.47	35.82	89.61
zhu1_Ghi#S42314339|None	0	0.674747	0.585253	-3.2464	-5.91213	37.7	22.1	14.32	6.41	14.8
zhu1_Ghi#S33825750|None	0	-0.0248369	1.41721	-2.50879	0.770468	46.32	11.75	16.95	63.2	26.86
zhu1_Ghi#S30005336|None	0	-0.483286	-0.125531	-0.855157	-0.88123	0.81	1.4	4.68	25.05	77.83
zhu1_Ghi#S42281678|None	0	2.69066	1.68988	-0.886585	-2.37576	25.58	29.65	26.89	10.78	10.96
zhu1_Ghi#S28667575|None	0	2.24181	2.755	1.52731	1.87663	64.9	95.39	94.99	21.84	133.46
zhu1_Ghi#S42309859|None	0	-1.45607	-3.42752	-0.0380902	-0.0151754	27.2	40.56	66.64	27.08	4.66
zhu1_Ghi#S28690278|None	0	-2.01114	-3.15313	-2.0963	1.30239	15.89	5.04	4.97	18.35	73.99
zhu1_Ghi#S43062280|None	0	-0.902213	-1.44212	-1.60115	-1.59072	25.04	25.18	28.06	14.56	48.51
zhu1_Ghi#S42336471|None	0	-0.256484	-0.589288	-0.381452	-0.285672	0.01	15.38	27.77	12.52	0.82
zhu1_Ghi#S33809153|None	0	0	9.03892	7.67243	10.3004	323.4	786.03	560.31	216.39	76.73
zhu1_Ghi#S42335012|None	0	-0.360149	-0.659621	-1.62479	-1.12683	32.58	34.13	41.8	12.81	36.72
zhu1_Ghi#S42296360|None	0	-1.58395	-2.28895	1.62386	1.27486	7.81	11.75	13.15	23.01	34.26
zhu1_Ghi#S42295368|None	0	-0.71274	-0.280748	-0.958385	0.143574	74.32	16.78	18.71	222.5	144.97
zhu1_Ghi#S33807927|None	0	-0.304153	0.270961	-7.91886	-7.91886	25.58	15.66	12.57	3.79	8.5
zhu1_Ghi#S42293763|None	0	-0.474559	-1.32597	-1.93994	-1.79514	13.19	16.5	11.69	23.01	26.58
zhu1_Ghi#S33798908|None	0	0.701804	-0.0727563	-1.74462	-3.98237	38.24	7.55	14.32	3.79	2.47
zhu1_Ghi#S42291761|None	0	0.248662	-5.10294	-4.52151	1.11639	6.46	14.55	9.94	14.27	44.94
zhu1_Ghi#S28667001|None	0	1.14662	-0.558368	2.89747	2.23765	22.35	43.08	30.69	3.79	3.84
zhu1_Ghi#S42315013|None	0	-1.45324	-0.636989	-1.83339	-2.14387	54.66	41.96	30.69	16.31	62.48
zhu1_Ghi#S42359955|WRKY	0	2.44233	0.924593	-0.896907	-0.397335	24.23	37.48	36.54	7.28	6.58
zhu1_Ghi#S42357674|WRKY	0	-1.23635	-1.37803	-0.168389	0.81102	19.39	46.15	36.24	35.82	8.77
zhu1_Ghi#S42331808|WRKY	0	-0.0708915	0.365666	0.505058	1.00945	17.77	22.66	16.66	1.75	0.82
zhu1_Ghi#S42300985|WRKY	0	2.27749	2.1185	0.84366	1.40736	57.36	17.62	19.29	14.85	54.26
zhu1_Ghi#S42303410|WRKY	0	0.798421	1.64355	1.77496	1.23143	46.05	93.43	135.04	6.41	2.74
zhu1_Ghi#S42356600|WRKY	0	2.17981	-0.0196066	0.0225426	0.0241394	27.74	120.28	85.93	34.66	30.42
zhu1_Ghi#S33812644|WRKY	0	1.82129	0.871961	-1.4325	-0.10315	7	2.24	2.92	11.94	23.57
zhu1_Ghi#S28671572|WRKY	0	8.61471	9.26209	8.67243	10.268	28.81	82.52	77.46	64.65	74.54
zhu1_Ghi#S42297651|WRKY	0	1.47738	0.914164	-0.808658	0.636367	99.36	161.96	198.46	32.91	14.25
zhu1_Ghi#S28670457|WRKY	0	1.8637	-0.391982	-1.62852	1.22775	14	21.82	4.38	3.49	2.19
zhu1_Ghi#S28664601|C2H2	0	-1.1581	-0.482751	-2.34649	-4.42931	0.01	26.85	19	3.2	8.5
zhu1_Ghi#S42317443|C2H2	0	-0.290228	-0.925675	-0.346891	-0.318281	48.47	59.86	58.17	64.07	20.01
zhu1_Ghi#S33842477|C2H2	0	4.4923	2.20891	0.573735	1.11599	23.16	9.79	15.49	86.79	67.14
zhu1_Ghi#S42355259|C2H2	0	4.45455	1.70493	-0.17603	0.375509	37.43	81.4	80.38	38.15	53.71
zhu1_Ghi#S42301994|C2H2	0	9.39017	9.72792	9.72281	7.58496	30.7	11.19	23.09	50.38	51.52
zhu1_Ghi#S28666104|C2H2	0	-0.361204	0.117536	-0.694235	0.261758	16.96	19.3	6.14	27.08	36.45
zhu1_Ghi#S42308152|C2H2	0	-2.26679	-2.61471	-0.752213	1.96889	1.35	4.76	25.72	14.27	7.13
zhu1_Ghi#S33815775|C2H2	0	3.8064	2.0199	0.917538	-6.75489	10.5	24.9	26.6	1.75	0.55
zhu1_Ghi#S33824493|C2H2	0	-2.00286	-4.52071	-3.79032	-2.29714	114.17	66.85	12.57	11.65	117.02
zhu1_Ghi#S42301584|C2H2	0	-0.245733	-0.881179	-0.363527	0.697605	7.81	24.9	74.83	41.65	8.22
zhu1_Ghi#S28684059|C2H2	0	0.289996	-2.12973	-2.16839	-0.727936	32.58	46.15	15.2	7.28	25.21
zhu1_Ghi#S42315865|C2H2	0	-3.98868	-2.92567	1.29672	1.26601	4.31	38.04	68.69	19.8	12.61
zhu1_Ghi#S33826410|C2H2	0	-2.09092	3.4721	3.7547	0.714328	15.62	44.76	29.52	35.82	30.69
zhu1_Ghi#S42315410|C2H2	0	2.10701	-0.743225	-0.889266	1.06028	14	4.2	3.51	13.69	20.28
zhu1_Ghi#S33811448|C2H2	0	-0.719442	-0.533689	-1.34685	-1.03166	63.82	72.73	66.64	21.84	137.02
zhu1_Ghi#S42324221|C2H2	0	-0.522164	-0.607514	-1.14613	-0.897719	662.69	476.93	186.48	137.46	137.57
zhu1_Ghi#S42321922|C2H2	0	-1.25349	-1.04397	-1.85898	-3.20803	22.89	12.87	14.61	11.94	6.03
zhu1_Ghi#S42284970|C2H2	0	-2.50635	-2.09718	-4.3302	-10.7731	411.18	40.28	453.92	725.46	161.69
zhu1_Ghi#S42327046|C2H2	0	-0.320534	0.372489	-1.3423	-0.68939	32.58	5.87	3.51	6.99	5.48
zhu1_Ghi#S42355958|C2H2	0	0.149275	-0.577333	-1.85966	-1.10458	37.97	42.52	39.17	51.55	91.8
zhu1_Ghi#S42292142|C2H2	0	-0.12239	0.0744103	-1.10767	-0.82177	48.74	38.6	23.09	33.2	9.32
zhu1_Ghi#S33842693|C3H	0	-0.184425	0.810884	2.31945	3.79286	30.43	14.83	14.03	55.04	107.15
zhu1_Ghi#S42325871|C3H	0	-1.13446	-1.72418	-0.785193	-0.847235	41.74	29.65	27.18	6.99	16.72
zhu1_Ghi#S42310589|C3H	0	0.901763	-0.102309	-1.12002	-0.831142	50.35	40.84	26.01	6.99	1.37
zhu1_Ghi#S42310431|C3H	0	-2.03739	-4.41949	-5.0072	-3.87344	180.41	89.51	133.87	145.03	69.61
zhu1_Ghi#S42300673|C3H	0	-2.4481	-2.43857	-1.68537	1.307	20.2	15.94	7.31	8.15	1.1
zhu1_Ghi#S42281876|C3H	0	-0.347633	-1.73437	-2.2579	-0.085602	19.66	31.89	44.14	15.73	13.43
zhu1_Ghi#S42282065|C3H	0	-1.10724	-1.97416	-4.24935	-2.79485	19.39	51.19	60.5	81.55	79.2
zhu1_Ghi#S42359920|C3H	0	0.172404	0.439397	1.5288	0.689749	5.65	10.35	25.72	3.49	0.01
zhu1_Ghi#S42362831|C3H	0	-0.449035	-0.446886	1.00236	1.06618	878.91	339.59	185.6	332.88	500.95
zhu1_Ghi#S42308904|C3H	0	0.906154	1.11832	-0.347421	-0.00470249	11.58	19.3	26.01	23.88	31.52
zhu1_Ghi#S28710586|C3H	0	1.81967	1.35668	-0.617267	-1.21599	31.24	10.07	17.54	3.79	0.55
zhu1_Ghi#S28694370|C3H	0	1.19594	0.600533	1.08305	0.507585	34.47	43.92	47.94	72.23	33.43
zhu1_Ghi#S33807605|C3H	0	-0.719213	-0.47737	-1.10248	-1.19006	10.23	21.54	10.81	0.58	0.55
zhu1_Ghi#S42296449|C3H	0	0.333137	0.188705	-0.53607	-1.16742	32.04	17.9	22.21	17.47	27.4
zhu1_Ghi#S42281414|C3H	0	-0.772184	-3.18313	-3.29278	0.0355715	24.23	30.77	30.4	7.86	23.57
zhu1_Ghi#S33801143|C3H	0	0.392653	0.485225	0.324464	1.39265	3.5	27.97	61.96	18.93	32.34
zhu1_Ghi#S33812221|CO-L2	0	-2.43601	-0.206597	-1.33106	-3.15099	13.73	28.81	17.24	3.2	15.07
zhu1_Ghi#S42320529|CO-like	0	-0.945041	-3.11575	-2.4733	-0.809386	13.73	9.79	6.72	10.19	25.49
zhu1_Ghi#S42320023|CO-like	0	2.24435	3.12704	1.49696	0.0601477	67.59	63.78	57.87	24.46	12.61
zhu1_Ghi#S33804425|Dof	0	-0.817136	-1.33909	0.562036	4.46783	23.16	30.49	23.97	4.95	11.78
zhu1_Ghi#S28710417|Dof	0	-0.640422	-0.542951	-2.23798	-4.7802	261.47	75.81	67.52	23.59	63.85
zhu1_Ghi#S28710421|Dof	0	0.0902285	0.220204	-1.49426	-4.0281	19.66	20.98	37.41	35.24	45.22
zhu1_Ghi#S50211537|Dof	0	-1.1322	-1.82466	0.279134	-0.393707	38.24	17.34	14.03	5.82	9.04
zhu1_Ghi#S42288564|GATA	0	-1.28434	-2.80877	-3.55565	-0.57863	28.54	13.43	11.98	4.95	5.48
zhu1_Ghi#S42282646|GATA	0	-0.623654	-2.20244	-1.62572	-0.836788	212.19	244.2	214.83	93.49	174.57
zhu1_Ghi#S33812481|GATA	0	-0.339795	-1.50017	-0.125213	0.671215	205.73	363.64	447.49	118.82	231.57
zhu1_Ghi#S42310534|GATA	0	-0.848745	-1.06108	-0.728271	1.3269	228.88	819.04	572.88	159.01	60.29
zhu1_Ghi#S28694147|GATA	0	-1.07169	-0.0336654	-1.0818	-3.84507	74.86	40.84	96.16	60.58	92.63
zhu1_Ghi#S28708112|GATA	0	-2.13124	-3.64909	-0.15724	0.159433	84.28	34.69	11.11	15.44	53.16
zhu1_Ghi#S42316891|HB-PHD	0	-0.385578	-1.71366	-0.719837	-1.90103	158.87	506.3	470.58	360.26	210.47
zhu1_Ghi#S42290064|HB-PHD	0	1.91201	1.07182	1.06704	1.02489	2.15	6.43	51.44	1.16	0.01
zhu1_Ghi#S42277594|HB-PHD	0	-0.222616	-1.88298	-1.50675	-0.437991	2.69	5.04	20.46	2.91	4.93
zhu1_Ghi#S42314617|HB-PHD	0	-0.53001	-0.293951	-2.39451	-0.786402	13.46	7.55	11.69	17.77	28.5
zhu1_Ghi#S42319193|ZF-HD	0	-2.47417	-2.41111	0.268998	-0.00931047	9.96	2.8	4.97	22.13	12.33

## Sheet: Additional file8_TableS7-3
	log2			TPM
gene ID	0h	NEC	EC	0h	NEC	EC
zhu1_Ghi#S42278444|ARF	0	0.307284	-5.4691	7.81	2.74	54.48
zhu1_Ghi#S42310727|ARF	0	-1.94773	-0.703129	62.2	0.55	0.01
zhu1_Ghi#S42290385|ARF	0	-1.65698	-0.308164	29.35	32.89	0.01
zhu1_Ghi#S42299742|ARF19	0	-1.85257	-2.62653	89.94	38.09	17.5
zhu1_Ghi#S42325122|ARF6	0	-4.5991	-1.60732	45.24	65.5	182.34
zhu1_Ghi#S30017837|ARF6	0	-0.774493	-10.5058	11.31	10.14	20.6
zhu1_Ghi#S42296082|AUX/IAA	0	-10.1085	-10.1085	37.97	1.1	11.85
zhu1_Ghi#S42292718|AUX/IAA	0	-2.19502	-10.1434	41.47	31.24	15.24
zhu1_Ghi#S42323521|AUX/IAA	0	-6.43311	-3.39589	432.46	126.88	11.01
zhu1_Ghi#S42342390|AUX/IAA	0	-1.28873	-1.87061	21	5.21	4.8
zhu1_Ghi#S28666080|AUX/IAA	0	-1.26952	-12.8009	31.24	2.19	0.01
zhu1_Ghi#S33809000|AUX/IAA	0	-4.49847	-13.1815	8.89	27.95	4.8
zhu1_Ghi#S42293749|AUX/IAA	0	-7.02642	-13.384	2.15	20.28	18.35
zhu1_Ghi#S42312305|AUX2 11	0	-10.3945	1.65334	4.58	6.85	103.02
zhu1_Ghi#S42316342|AUX2 11	0	-3.72445	-4.69846	18.58	7.67	155.81
zhu1_Ghi#S33811088|AUX2 11	0	-1.45564	1.48306	159.41	179.23	166.53
zhu1_Ghi#S33821461|B3	0	-1.24176	0.38547	93.98	136.2	300.6
zhu1_Ghi#S42332078|B3	0	1.71595	0.357261	10.5	28.5	20.6
zhu1_Ghi#S33814990|B3	0	1.02601	-2.22568	39.58	266.37	1.98
zhu1_Ghi#S42284894|B3	0	-2.72445	-1.22969	30.7	4.11	12.14
zhu1_Ghi#S42330039|bHLH	0	-0.445552	1.18215	31.77	20.55	15.52
zhu1_Ghi#S42290357|bHLH	0	-2.75727	-10.7056	515.39	169.09	5.08
zhu1_Ghi#S52560496|bHLH	0	-5.84617	-3.56144	76.47	155.93	223.26
zhu1_Ghi#S42291382|bHLH	0	1.71746	1.1487	10.5	13.98	55.6
zhu1_Ghi#S53215140|bHLH	0	0.302086	0.517734	801.09	1920.5	2.82
zhu1_Ghi#S30049773|bHLH	0	-3.09611	-0.421002	23.16	80.57	60.68
zhu1_Ghi#S42307430|bHLH	0	-2.78363	-0.65153	177.72	30.97	38.1
zhu1_Ghi#S30065786|bHLH	0	0.199755	-0.242108	14	35.08	15.81
zhu1_Ghi#S28642537|bHLH	0	-1.43588	-10.2107	58.43	6.3	1.69
zhu1_Ghi#S42294035|bHLH	0	1.07311	-0.382087	61.66	189.64	7.34
zhu1_Ghi#S42277587|bHLH	0	0.143087	-1.39917	101.79	117.29	377.09
zhu1_Ghi#S42301434|bHLH	0	-2.19201	-1.85119	8.62	29.05	19.48
zhu1_Ghi#S46932577|bHLH	0	1.94003	3.38996	19.12	38.09	8.75
zhu1_Ghi#S42347713|bHLH	0	0.178745	-1.76614	3.77	74.54	2.82
zhu1_Ghi#S33800124|bHLH	0	-9.99859	-2.85904	56.55	0.01	17.5
zhu1_Ghi#S42329298|bHLH	0	-1.66203	0.298411	41.74	23.02	1.13
zhu1_Ghi#S42317904|bHLH	0	-2.90056	-2.17841	12.66	3.84	137.18
zhu1_Ghi#S42301294|bHLH	0	-10.3945	-3.25491	67.05	1.64	300.6
zhu1_Ghi#S42301123|bHLH	0	-4.06949	-2.34013	0.54	9.59	503.54
zhu1_Ghi#S42285798|bHLH	0	-2.17041	-4.71218	33.12	0.55	26.53
zhu1_Ghi#S42275530|bHLH	0	-8.65821	-2.24882	6.19	21.1	15.24
zhu1_Ghi#S42311107|bHLH	0	3.67548	-0.220769	8.62	37.27	20.89
zhu1_Ghi#S28710578|bHLH	0	1.98944	-2.41631	5.65	13.43	32.46
zhu1_Ghi#S42286387|bHLH	0	-1.45614	-1.8283	2.96	2.74	36.41
zhu1_Ghi#S33816776|bHLH	0	-0.207603	-3.17493	190.92	85.5	0.85
zhu1_Ghi#S42301276|bHLH	0	-0.574022	0.412759	1.62	1.1	29.92
zhu1_Ghi#S42358572|bHLH	0	-5.36202	-11.1434	43.08	58.92	40.64
zhu1_Ghi#S28672274|bHLH	0	1.72621	-9.92035	21	9.04	13.27
zhu1_Ghi#S42320143|bHLH	0	3.3096	5.04579	36.62	0.55	0.01
zhu1_Ghi#S33816134|bHLH	0	1.39681	-0.627315	20.2	2.19	27.94
zhu1_Ghi#S42305575|bHLH	0	-2.29312	-1.6881	26.66	57.28	59.27
zhu1_Ghi#S28693416|bHLH	0	-9.75154	-0.685455	42.81	70.7	58.14
zhu1_Ghi#S28707450|bHLH	0	1.24511	3.00222	7	46.31	18.91
zhu1_Ghi#S38766759|bHLH	0	-0.652921	-1.16158	28.81	0.82	0.01
zhu1_Ghi#S42325156|bHLH	0	-0.420558	-2.2394	5.65	27.68	6.49
zhu1_Ghi#S43062281|bHLH	0	-1.05617	1.12745	5.39	20.28	0.01
zhu1_Ghi#S42309128|bHLH	0	-0.982298	-7.33985	27.2	43.57	9.6
zhu1_Ghi#S42337466|bHLH	0	-2.62817	-3.08721	266.85	47.96	167.66
zhu1_Ghi#S42306040|bHLH	0	0.126307	-2.13502	18.04	20.28	39.52
zhu1_Ghi#S42319047|bHLH	0	-3.98237	-1.52666	67.32	3.29	13.83
zhu1_Ghi#S28710354|bHLH	0	-1.81548	-1.9013	5.92	98.11	23.43
zhu1_Ghi#S42282411|bHLH	0	-1.90973	-3.61713	0.01	41.93	169.07
zhu1_Ghi#S33815227|bHLH	0	-0.22534	-2.0936	7	53.71	17.5
zhu1_Ghi#S33803192|bHLH	0	-7.66488	-8.03685	12.93	109.34	28.51
zhu1_Ghi#S42294601|bHLH	0	-1.5195	-11.8803	48.2	123.87	84.96
zhu1_Ghi#S42357916|bHLH	0	-1.06472	0.316452	248.81	138.39	59.56
zhu1_Ghi#S42333681|bHLH	0	-0.0348588	-11.3658	30.7	3.56	29.07
zhu1_Ghi#S28642270|bHLH	0	1.3171	-1.67326	30.7	6.3	16.65
zhu1_Ghi#S42309905|bHLH	0	-2.75757	0.944896	4.58	37.54	6.77
zhu1_Ghi#S42312210|bHLH	0	4.52936	2.2338	28.81	53.99	29.35
zhu1_Ghi#S42298037|bHLH	0	-0.36347	-1.69965	7.27	7.13	29.92
zhu1_Ghi#S42295106|bHLH	0	-0.292302	0.103367	1.35	57.55	0.01
zhu1_Ghi#S28699290|bHLH	0	-0.953482	-1.49634	52.78	71.25	70.56
zhu1_Ghi#S42290060|bZIP	0	6.11933	3.58719	28.54	8.22	2.54
zhu1_Ghi#S42310170|bZIP	0	-0.363779	-3.5892	20.46	16.44	5.08
zhu1_Ghi#S42288649|bZIP	0	-0.0398426	0.191007	19.66	8.22	39.52
zhu1_Ghi#S33793690|bZIP	0	-0.499009	1.69487	37.97	8.77	0.01
zhu1_Ghi#S42306028|bZIP	0	-0.0741307	-3.45149	80.78	26.03	5.65
zhu1_Ghi#S42289152|bZIP	0	-2.3686	-10.1434	14.81	0.01	60.4
zhu1_Ghi#S42303471|bZIP	0	-3.64104	-1.37288	0.54	37.54	6.49
zhu1_Ghi#S33815410|bZIP	0	0.812037	-10.7056	71.9	42.48	36.69
zhu1_Ghi#S42298856|bZIP	0	0.832356	0.251831	129.79	83.58	79.03
zhu1_Ghi#S42311979|bZIP	0	-4.11264	-0.691035	195.22	33.16	21.45
zhu1_Ghi#S42318103|bZIP	0	-3.08475	0.467456	4129.6	51.79	30.77
zhu1_Ghi#S42297243|bZIP	0	-1.19794	-1.41887	72.17	13.15	143.95
zhu1_Ghi#S42360778|bZIP	0	0.894647	-9.60918	26.39	91.53	16.09
zhu1_Ghi#S28697769|bZIP	0	-11.3359	-4.1964	50.62	2.74	30.2
zhu1_Ghi#S33818723|bZIP	0	-11.7511	-3.61157	20.2	44.94	25.69
zhu1_Ghi#S42325386|bZIP	0	0.91132	-0.807355	5.39	0.01	36.13
zhu1_Ghi#S42282757|bZIP	0	-5.01146	-0.894683	39.85	36.17	58.43
zhu1_Ghi#S42294521|bZIP	0	2.08709	1.33697	74.05	4.66	55.32
zhu1_Ghi#S33807138|NF-X1	0	-2.42224	-12.7226	0.01	34.53	3.67
zhu1_Ghi#S42309327|NF-YC	0	0.0559037	-0.111351	40.39	60.02	8.75
zhu1_Ghi#S33816841|NF-YC	0	-1.86373	1.67589	12.66	3.01	25.4
zhu1_Ghi#S28710448|ERF	0	-0.529403	1.38285	809.17	161.69	331.65
zhu1_Ghi#S28699065|ERF	0	-0.973528	0.384664	122.79	24.94	45.44
zhu1_Ghi#S28710463|ERF	0	-7.74819	-7.74819	27.2	10.41	12.14
zhu1_Ghi#S28710483|ERF	0	-0.690006	-1.66972	72.17	101.67	89.76
zhu1_Ghi#S28710298|ERF	0	0.944521	-1.23107	25.85	87.42	14.68
zhu1_Ghi#S33809441|ERF	0	4.34498	-3.33475	7.81	3.84	156.09
zhu1_Ghi#S28710300|ERF	0	0.441185	-4.58023	33.12	14.25	142.54
zhu1_Ghi#S33816312|ERF	0	-3.9901	-0.420699	20.2	12.33	15.52
zhu1_Ghi#S42317631|ERF	0	0.44151	1.64883	8.62	26.03	31.05
zhu1_Ghi#S42330411|ERF	0	-1.78149	1.3406	3.5	1.1	37.82
zhu1_Ghi#S50389443|ERF	0	0.861325	-0.0508907	269.01	40.83	33.87
zhu1_Ghi#S33796469|ERF	0	2.36549	-9.70563	131.68	8.22	97.1
zhu1_Ghi#S33813498|ERF	0	-1.9196	-3.22014	4.85	46.31	21.45
zhu1_Ghi#S45785118|ERF	0	-0.877112	2.56916	18.58	19.18	118.83
zhu1_Ghi#S42293033|ERF	0	-0.21942	-10.2432	784.94	9.59	39.8
zhu1_Ghi#S42304059|ERF	0	1.64004	0.154407	10.23	26.86	26.53
zhu1_Ghi#S33794825|G2-like	0	1.59182	-0.931575	200.61	134.83	283.38
zhu1_Ghi#S42296687|G2-like	0	-0.249669	-2.15996	43.89	104.14	18.35
zhu1_Ghi#S28671664|GRAS	0	1.89377	5.58756	3.23	79.2	108.95
zhu1_Ghi#S33809213|GRAS	0	1.74462	4.24145	5.92	5.75	21.17
zhu1_Ghi#S28710505|GRAS	0	-3.52061	-7.15921	455.61	30.42	21.17
zhu1_Ghi#S42316914|GRAS	0	-0.506751	-1.7487	54.93	63.03	55.04
zhu1_Ghi#S52436379|GRAS	0	-6.39606	-12.1774	79.17	14.52	18.06
zhu1_Ghi#S42332175|GRAS	0	-2.07939	-0.270529	9.96	3.56	29.92
zhu1_Ghi#S33792938|HD-ZIP	0	-3.60053	-4.36532	20.2	25.21	14.96
zhu1_Ghi#S42298845|HD-ZIP	0	-1.96635	-13.7538	52.24	20.01	23.14
zhu1_Ghi#S42289919|HD-ZIP	0	-4.29204	-4.62822	51.43	12.88	97.1
zhu1_Ghi#S42276322|HD-ZIP	0	-0.408184	-11.4512	16.43	104.14	22.58
zhu1_Ghi#S33831639|HD-ZIP	0	-2.16084	-10.3945	21.54	912.29	28.79
zhu1_Ghi#S28710482|HD-ZIP	0	7.09803	12.6454	60.32	36.45	0.56
zhu1_Ghi#S28676890|HD-ZIP	0	2.68529	3.28586	8.62	9.32	116.01
zhu1_Ghi#S42335605|HD-ZIP	0	-6.97651	-3.21124	10.77	32.61	97.94
zhu1_Ghi#S28710481|HD-ZIP	0	5.78136	10.9887	158.87	68.24	13.55
zhu1_Ghi#S41643061|HD-ZIP	0	-12.4445	-12.4445	82.67	24.66	23.14
zhu1_Ghi#S42325345|HD-ZIP	0	-4.69705	-11.0546	108.52	39.19	49.39
zhu1_Ghi#S42315560|LBD	0	-2.80981	-5.68489	78.63	10.96	21.17
zhu1_Ghi#S28672409|LBD	0	1.75818	7.21378	68.13	7.67	8.19
zhu1_Ghi#S42319419|LBD	0	0.0632449	-1.37987	4.58	38.64	4.8
zhu1_Ghi#S28683486|LBD	0	2.13339	0.874165	18.04	15.07	42.06
zhu1_Ghi#S42309661|LBD	0	-12.3658	-12.3658	56.28	41.93	18.91
zhu1_Ghi#S42306329|LUG	0	2.19599	3.46065	12.93	4.66	88.06
zhu1_Ghi#S28689399|LUG	0	2.85226	3.18688	2.15	0.55	25.4
zhu1_Ghi#S33814363|MIKC	0	-1.03166	-1.49787	29.62	68.51	14.11
zhu1_Ghi#S28673243|MIKC	0	1.84255	1.10016	135.18	129.9	42.9
zhu1_Ghi#S42357540|MIKC	0	1.97216	1.55144	26.12	44.94	96.53
zhu1_Ghi#S42281150|MIKC	0	-1.80222	-3.46076	13.46	17.81	34.15
zhu1_Ghi#S42362244|MIKC	0	-0.523223	-0.913775	24.23	5.21	32.46
zhu1_Ghi#S33806561|M-type	0	4.2541	-0.667425	0.01	0.82	50.81
zhu1_Ghi#S42358930|M-type	0	1.60618	7.53329	111.21	63.58	143.67
zhu1_Ghi#S42291895|MYB	0	0.672705	2.34073	6.46	34.26	7.9
zhu1_Ghi#S28671650|MYB	0	11.8849	0	26.12	12.06	28.23
zhu1_Ghi#S42291803|MYB	0	0.106259	-0.813494	84.55	41.11	17.22
zhu1_Ghi#S42301608|MYB	0	0.0264722	5.38594	10.77	48.23	33.31
zhu1_Ghi#S42333301|MYB	0	-2.47201	1.16858	22.35	43.57	20.89
zhu1_Ghi#S42324280|MYB	0	0.440494	-0.0577155	15.62	46.59	4.52
zhu1_Ghi#S42297631|MYB	0	-0.929147	-0.657945	10.23	7.13	24.27
zhu1_Ghi#S28666997|MYB	0	-7.74819	-7.74819	32.85	3.84	743.74
zhu1_Ghi#S42325381|MYB	0	-0.782317	-10.8803	71.63	92.9	41.21
zhu1_Ghi#S42356055|MYB	0	-1.33393	-4.5382	77.01	0.55	0.01
zhu1_Ghi#S28710560|MYB	0	3.00064	-9.14211	283.82	648.39	193.35
zhu1_Ghi#S42305945|MYB	0	1.1998	0.148248	194.42	49.6	2.82
zhu1_Ghi#S42291748|MYB	0	4.63011	-7.07682	10.5	6.85	22.02
zhu1_Ghi#S42289800|MYB_related	0	-0.270572	-12.7052	34.2	4.66	5.93
zhu1_Ghi#S42333460|MYB_related	0	-9.65821	2.55307	33.39	28.5	3.67
zhu1_Ghi#S42303112|MYB_related	0	-5.19974	0.504134	70.82	49.6	63.23
zhu1_Ghi#S42300177|MYB_related	0	0.0559564	-1.75532	86.44	21.65	11.57
zhu1_Ghi#S42317184|MYB_related	0	-3.36662	1.64225	20.2	29.05	22.3
zhu1_Ghi#S28709508|MYB_related	0	-2.16585	-0.973203	5.12	3.84	22.02
zhu1_Ghi#S28691949|MYB_related	0	-1.3686	-0.931495	579.21	1820.48	51.65
zhu1_Ghi#S42304837|MYB_related	0	-0.498688	0.281295	24.77	0.01	0.01
zhu1_Ghi#S42299704|MYB_related	0	5.66497	2.2501	74.32	5.21	9.31
zhu1_Ghi#S42289800|MYB_related	0	-0.270572	-12.7052	34.2	4.66	5.93
zhu1_Ghi#S42288977|MYB_related	0	0.150176	2.36982	44.43	29.6	35.28
zhu1_Ghi#S42314877|MYB_related	0	0.685611	1.8277	12.93	17.81	71.41
zhu1_Ghi#S42293426|MYB_related	0	0.220198	3.4341	19.93	62.21	7.06
zhu1_Ghi#S42306429|MYB_related	0	-1.25486	-0.133713	22.89	23.57	11.57
zhu1_Ghi#S33829038|NAC	0	0	0	184.72	437.65	367.5
zhu1_Ghi#S50824072|NAC	0	9.73132	10.9278	1.08	31.52	0.01
zhu1_Ghi#S50824077|NAC	0	11.9058	10.8634	71.63	33.43	132.94
zhu1_Ghi#S42298918|NAC	0	-1.10049	-2.93563	9.42	4.66	30.2
zhu1_Ghi#S50824076|NAC	0	1.5198	2.97017	109.06	10.96	32.18
zhu1_Ghi#S33823440|NAC	0	1.96309	2.40515	9.96	8.77	23.43
zhu1_Ghi#S42327493|NAC	0	-3.59246	-5.03787	16.43	43.3	64.92
zhu1_Ghi#S28670532|NAC	0	0.161873	-1.93459	10.23	35.08	21.17
zhu1_Ghi#S33845988|NAC	0	-2.91273	-12.2747	4.04	26.03	7.9
zhu1_Ghi#S30012125|NAC	0	1.49499	-1.77523	20.2	4.93	0.01
zhu1_Ghi#S50824073|NAC	0	2.88858	0.310183	49.28	50.7	95.97
zhu1_Ghi#S42297902|ABA1	0	2.70528	-0.0190248	164.53	112.36	27.38
zhu1_Ghi#S42313236|ABA1	0	2.28796	1.06801	20.2	20.28	6.77
zhu1_Ghi#S42313667|AP2	0	0.869213	-1.63103	10.77	27.95	35.28
zhu1_Ghi#S33812015|AP2	0	-1.04567	-2.76469	20.73	10.96	26.81
zhu1_Ghi#S42304112|APRR5	0	1.72621	-2.51947	158.33	22.47	78.75
zhu1_Ghi#S42300560|APRR7	0	0.262556	-0.984774	8.62	0.55	35.28
zhu1_Ghi#S42336220|APRR9	0	-2.06435	-3.77174	38.51	46.59	16.94
zhu1_Ghi#S42288018|ARR1	0	-1.72197	-0.679364	0.01	160.59	1.98
zhu1_Ghi#S33829841|ARR-B	0	1.45992	-1.66207	26.66	1.1	8.75
zhu1_Ghi#S42306599|BES1	0	-1.48961	-2.67048	29.62	3.01	0.01
zhu1_Ghi#S42310802|BLH1	0	1.65313	-11.2107	1207.43	390.51	376.25
zhu1_Ghi#S33831949|BLH1	0	0.365356	-2.64946	46.32	0.55	0.01
zhu1_Ghi#S33821419|BLH1	0	3.33261	-3.21599	20.46	43.85	25.4
zhu1_Ghi#S42296830|BZR1	0	-1.95091	-3.49435	9.16	12.06	36.98
zhu1_Ghi#S33824620|CAMTA	0	-1.18227	-0.322342	18.31	15.62	20.32
zhu1_Ghi#S42358985|CAMTA	0	1.20295	0.971757	17.77	25.49	35
zhu1_Ghi#S28671367|DBB	0	0.375509	2.85731	32.31	44.4	45.44
zhu1_Ghi#S42284224|E2F/DP	0	0.0248552	2.03657	44.16	91.8	57.86
zhu1_Ghi#S42311618|EIL3	0	-3.46181	-0.901099	4.04	20.55	13.55
zhu1_Ghi#S28680215|GIF3	0	-0.296268	2.33047	10.23	7.67	25.12
zhu1_Ghi#S33811683|GRF	0	0.017702	2.64883	21.81	31.79	8.19
zhu1_Ghi#S42291458|GRF1	0	7.35755	11.0478	6.73	225.54	4.52
zhu1_Ghi#S42318193|GRF7	0	5.78136	8.72451	0.01	118.66	0.01
zhu1_Ghi#S33810737|HB-other	0	-0.381764	-1.16248	21	8.77	5.08
zhu1_Ghi#S33820070|HMG1/2	0	-1.03323	1.23963	0.01	37.54	0.01
zhu1_Ghi#S42292949|HMGB6	0	1.0909	4.09333	22.08	41.65	2.82
zhu1_Ghi#S42289590|jumonji	0	0.305765	1.30422	18.58	20.28	4.23
zhu1_Ghi#S33830290|LIM	0	-1.92863	-3.98635	4.85	4.93	37.26
zhu1_Ghi#S42320593|LIM	0	-3.62618	-16.1903	29.08	57.28	0.01
zhu1_Ghi#S42296821|SBP	0	-2.2623	0.193406	28.54	65.77	80.73
zhu1_Ghi#S42320828|SNF2	0	0.0115799	2.02319	23.43	2.19	1.69
zhu1_Ghi#S42321294|STAT	0	-1.77411	-0.653543	57.09	52.89	30.77
zhu1_Ghi#S42284853|TALE	0	0.872765	-2.66475	4.04	21.65	71.69
zhu1_Ghi#S42299197|TAZ	0	-1.71086	-0.210165	45.51	30.14	7.06
zhu1_Ghi#S42277387|TAZ	0	-0.935175	-3.039	35.01	497.67	0.85
zhu1_Ghi#S42279026|TCP	0	-3.14514	-10.2432	4.85	1.64	36.98
zhu1_Ghi#S28666740|TCP	0	-2.08069	-6.09351	3.5	3.56	44.31
zhu1_Ghi#S28704735|TCP	0	-0.45191	-1.29692	1.88	44.4	97.94
zhu1_Ghi#S42305445|TCP	0	-1.19781	-10.3652	2.96	2.47	62.94
zhu1_Ghi#S33842842|WOX9	0	-1.13142	-10.6092	1.08	38.37	4.8
zhu1_Ghi#S41643058|G2-like	0	-7.57157	-9.03487	343.06	211.56	78.75
zhu1_Ghi#S28702886|S1Fa-like	0	-1.4461	-2.16248	36.89	32.06	27.94
zhu1_Ghi#S42293394|S1Fa-like	0	-2.36998	-1.25661	5.12	12.33	22.86
zhu1_Ghi#S42291498|S1Fa-like	0	-1.67068	-4.48531	33.12	157.85	34.15
zhu1_Ghi#S42359979|S1Fa-like	0	3.64123	-1.68563	19.93	37	23.14
zhu1_Ghi#S42307459|S1Fa-like	0	-0.708749	0.622061	177.99	83.31	7.06
zhu1_Ghi#S42294669|S1Fa-like	0	3.82882	1.7997	14.54	12.33	58.43
zhu1_Ghi#S42307367|S1Fa-like	0	-4.8027	-14.6669	14	7.95	22.86
zhu1_Ghi#S42335253|SET	0	-4.21723	0.106008	31.77	34.8	0.56
zhu1_Ghi#S33810011|SET	0	-3.51928	0.282043	20.46	10.14	3.67
zhu1_Ghi#S42297555|SET	0	-3.10556	-0.446763	179.61	63.85	118.55
zhu1_Ghi#S28668283|SET	0	-0.6334	-2.96645	60.86	8.77	11.29
zhu1_Ghi#S42299580|SET	0	1.10335	1.15263	76.47	10.41	11.85
zhu1_Ghi#S42316532|Trihelix	0	-3.14296	-0.660486	9.69	30.14	28.23
zhu1_Ghi#S42294338|Trihelix	0	-2.53952	-3.63359	1.35	41.11	14.4
zhu1_Ghi#S42358047|Trihelix	0	-1.712	-0.693692	21.54	24.39	8.47
zhu1_Ghi#S33812399|none	0	0.192535	1.0621	202.76	699.36	411.53
zhu1_Ghi#S33838295|None	0	-3.3064	-4.16922	192.26	207.45	27.1
zhu1_Ghi#S42360948|None	0	0.273596	2.78179	17.77	5.48	34.15
zhu1_Ghi#S42296038|None	0	-1.09018	-2.09898	27.47	37.27	21.73
zhu1_Ghi#S42296839|None	0	-2.94791	-11.4236	3.5	5.75	27.1
zhu1_Ghi#S33820811|None	0	0.805902	1.42636	2.42	49.6	0.85
zhu1_Ghi#S42359857|None	0	2.39663	1.2626	44.43	25.76	28.51
zhu1_Ghi#S42318293|None	0	2.20483	0.622409	4.58	37	14.11
zhu1_Ghi#S42283038|None	0	-2.93085	-2.71695	4.04	37	30.48
zhu1_Ghi#S28678846|None	0	3.43658	-0.200299	19.39	30.14	24.27
zhu1_Ghi#S42294041|None	0	-0.185731	-4.96675	156.45	12.61	0.01
zhu1_Ghi#S42286066|None	0	2.37741	0.658749	22.62	6.85	0.01
zhu1_Ghi#S28683360|None	0	-0.469751	-3.88766	595.1	583.17	693.78
zhu1_Ghi#S42326167|None	0	-1.74065	-4.02276	45.24	70.16	11.01
zhu1_Ghi#S42305051|None	0	-2.29874	-2.25623	37.16	186.9	179.8
zhu1_Ghi#S42307098|None	0	-2.65581	-5.93366	13.73	38.64	0.01
zhu1_Ghi#S42333636|None	0	-3.68776	-3.48586	6.46	20.83	21.17
zhu1_Ghi#S42313661|None	0	-0.992591	-1.17239	16.43	29.6	35.28
zhu1_Ghi#S42363068|None	0	-2.88562	0.64176	225.65	91.8	81.57
zhu1_Ghi#S42286195|None	0	1.53961	1.93343	28.27	89.61	21.17
zhu1_Ghi#S42314339|None	0	-5.91213	-0.320078	37.7	14.8	25.4
zhu1_Ghi#S33825750|None	0	0.770468	1.16283	46.32	26.86	111.49
zhu1_Ghi#S30005336|None	0	-0.88123	-1.423	0.81	77.83	0.01
zhu1_Ghi#S42281678|None	0	-2.37576	-1.74884	25.58	10.96	46.01
zhu1_Ghi#S42295543|None	0	1.88739	0.905267	8.08	13.43	28.79
zhu1_Ghi#S28667575|None	0	1.87663	2.10676	64.9	133.46	4.52
zhu1_Ghi#S42309859|None	0	-0.0151754	-2.78839	27.2	4.66	17.22
zhu1_Ghi#S28690278|None	0	1.30239	-2.72687	15.89	73.99	1.69
zhu1_Ghi#S43062280|None	0	-1.59072	0.703655	25.04	48.51	54.19
zhu1_Ghi#S33809153|None	0	10.3004	10.9687	323.4	76.73	48.55
zhu1_Ghi#S42335012|None	0	-1.12683	-1.08456	32.58	36.72	12.42
zhu1_Ghi#S42296360|None	0	1.27486	1.1474	7.81	34.26	51.65
zhu1_Ghi#S42295368|None	0	0.143574	-1.66396	74.32	144.97	50.52
zhu1_Ghi#S33807927|None	0	-7.91886	0.220688	25.58	8.5	5.93
zhu1_Ghi#S42293763|None	0	-1.79514	-1.49944	13.19	26.58	0.01
zhu1_Ghi#S33798908|None	0	-3.98237	-3.4111	38.24	2.47	11.01
zhu1_Ghi#S42291761|None	0	1.11639	-2.28755	6.46	44.94	56.45
zhu1_Ghi#S28667001|None	0	2.23765	2.77144	22.35	3.84	14.68
zhu1_Ghi#S42297854|None	0	-2.57174	-3.39365	2.42	4.38	29.92
zhu1_Ghi#S28671405|None	0	1.97604	1.19462	10.5	16.44	21.45
zhu1_Ghi#S42315013|None	0	-2.14387	-10.5058	54.66	62.48	111.21
zhu1_Ghi#S42359955|WRKY	0	-0.397335	0.384664	24.23	6.58	31.61
zhu1_Ghi#S42357674|WRKY	0	0.81102	0.957498	19.39	8.77	32.18
zhu1_Ghi#S42331808|WRKY	0	1.00945	0.459533	17.77	0.82	24.27
zhu1_Ghi#S42300985|WRKY	0	1.40736	-0.207919	57.36	54.26	0.01
zhu1_Ghi#S42303410|WRKY	0	1.23143	0.453353	46.05	2.74	6.21
zhu1_Ghi#S42356600|WRKY	0	0.0241394	2.59278	27.74	30.42	161.17
zhu1_Ghi#S33812644|WRKY	0	-0.10315	-1.60346	7	23.57	18.06
zhu1_Ghi#S28671572|WRKY	0	10.268	0	28.81	74.54	109.52
zhu1_Ghi#S42297651|WRKY	0	0.636367	0.323861	99.36	14.25	64.35
zhu1_Ghi#S42317443|C2H2	0	-0.318281	0.152328	48.47	20.01	13.27
zhu1_Ghi#S33842477|C2H2	0	1.11599	-0.347313	23.16	67.14	41.77
zhu1_Ghi#S42355259|C2H2	0	0.375509	-0.580097	37.43	53.71	46.85
zhu1_Ghi#S42301994|C2H2	0	7.58496	9.46352	30.7	51.52	24.27
zhu1_Ghi#S28666104|C2H2	0	0.261758	-1.2823	16.96	36.45	33.59
zhu1_Ghi#S33815775|C2H2	0	-6.75489	5.61852	10.5	0.55	20.04
zhu1_Ghi#S33824493|C2H2	0	-2.29714	-10.9801	114.17	117.02	123.63
zhu1_Ghi#S28684059|C2H2	0	-0.727936	-2.46972	32.58	25.21	11.57
zhu1_Ghi#S33826410|C2H2	0	0.714328	-1.42951	15.62	30.69	22.02
zhu1_Ghi#S42315410|C2H2	0	1.06028	-0.798017	14	20.28	36.41
zhu1_Ghi#S28671869|C2H2	0	0.602665	5.08668	0.01	3.01	110.64
zhu1_Ghi#S33811448|C2H2	0	-1.03166	-1.29129	63.82	137.02	1.13
zhu1_Ghi#S42324221|C2H2	0	-0.897719	-5.45121	662.69	137.57	727.94
zhu1_Ghi#S42321922|C2H2	0	-3.20803	-10.3061	22.89	6.03	0.01
zhu1_Ghi#S42284970|C2H2	0	-10.7731	0.0684251	411.18	161.69	0.56
zhu1_Ghi#S42327046|C2H2	0	-0.68939	-1.26919	32.58	5.48	3.67
zhu1_Ghi#S42355958|C2H2	0	-1.10458	-3.14433	37.97	91.8	24.84
zhu1_Ghi#S42292142|C2H2	0	-0.82177	-1.75042	48.74	9.32	9.88
zhu1_Ghi#S33842693|C3H	0	3.79286	5.37056	30.43	107.15	36.69
zhu1_Ghi#S42325871|C3H	0	-0.847235	0.143654	41.74	16.72	38.67
zhu1_Ghi#S42310589|C3H	0	-0.831142	-0.229675	50.35	1.37	71.41
zhu1_Ghi#S42310431|C3H	0	-3.87344	-2.88476	180.41	69.61	110.93
zhu1_Ghi#S42308953|C3H	0	-0.437494	0.281251	1.88	0.01	33.31
zhu1_Ghi#S42300673|C3H	0	1.307	2.40672	20.2	1.1	5.93
zhu1_Ghi#S42289773|C3H	0	-2.13161	-2.0891	8.62	13.98	20.6
zhu1_Ghi#S42281876|C3H	0	-0.085602	-2.66582	19.66	13.43	23.71
zhu1_Ghi#S42282065|C3H	0	-2.79485	-2.43045	19.39	79.2	28.51
zhu1_Ghi#S42362831|C3H	0	1.06618	1.69413	878.91	500.95	301.73
zhu1_Ghi#S42308904|C3H	0	-0.00470249	-0.97753	11.58	31.52	217.62
zhu1_Ghi#S28710586|C3H	0	-1.21599	-0.662221	31.24	0.55	1.41
zhu1_Ghi#S42292790|C3H	0	-1.88945	-1.66593	7.81	7.13	37.26
zhu1_Ghi#S28694370|C3H	0	0.507585	-0.056114	34.47	33.43	29.92
zhu1_Ghi#S42296449|C3H	0	-1.16742	-0.968204	32.04	27.4	46.85
zhu1_Ghi#S42281414|C3H	0	0.0355715	0.114845	24.23	23.57	27.66
zhu1_Ghi#S33801143|C3H	0	1.39265	1.37482	3.5	32.34	37.54
zhu1_Ghi#S42320529|CO-like	0	-0.809386	0.193457	13.73	25.49	1.41
zhu1_Ghi#S42320023|CO-like	0	0.0601477	-1.28835	67.59	12.61	0.01
zhu1_Ghi#S33804425|Dof	0	4.46783	1.89515	23.16	11.78	16.09
zhu1_Ghi#S28710417|Dof	0	-4.7802	-2.09895	261.47	63.85	169.07
zhu1_Ghi#S28710421|Dof	0	-4.0281	-2.03638	19.66	45.22	42.62
zhu1_Ghi#S50211537|Dof	0	-0.393707	-1.62605	38.24	9.04	0.56
zhu1_Ghi#S42288564|GATA	0	-0.57863	-1.0917	28.54	5.48	5.08
zhu1_Ghi#S42282646|GATA	0	-0.836788	1.89586	212.19	174.57	40.36
zhu1_Ghi#S33812481|GATA	0	0.671215	1.17316	205.73	231.57	107.26
zhu1_Ghi#S42310534|GATA	0	1.3269	-1.65778	228.88	60.29	1283.7
zhu1_Ghi#S28694147|GATA	0	-3.84507	-0.075545	74.86	92.63	1.69
zhu1_Ghi#S28708112|GATA	0	0.159433	-2.11984	84.28	53.16	3.95
zhu1_Ghi#S42316891|HB-PHD	0	-1.90103	0.87899	158.87	210.47	38.95
zhu1_Ghi#S42291306|HB-PHD	0	-2.19681	0.615353	2.15	2.74	47.14
zhu1_Ghi#S42314617|HB-PHD	0	-0.786402	-0.640066	13.46	28.5	13.55
zhu1_Ghi#S42319193|ZF-HD	0	-0.00931047	0.39657	9.96	12.33	24.27

## Sheet: Additional file8_TableS7-4
	log2					TPM
gene ID	0h	EC	GE	TE	CE	0h	EC	GE	TE	CE								31
zhu1_Ghi#S42278444|ARF	0	-5.4691	-6.46059	-7.08862	-6.06262	7.81	54.48	18.35	22.94	22.7
zhu1_Ghi#S42310727|ARF	0	-0.703129	-3.32125	-3.10618	-2.2368	62.2	0.01	0.01	0.01	0.01
zhu1_Ghi#S42290385|ARF	0	-0.308164	-0.0554951	0.531595	0.35543	29.35	0.01	1.98	3.28	2.24
zhu1_Ghi#S42299742|ARF19	0	-2.62653	-1.73382	-0.0562369	-1.19636	89.94	17.5	18.63	43.41	23.54
zhu1_Ghi#S42325122|ARF6	0	-1.60732	-1.97745	-1.47959	-4.25118	45.24	182.34	15.81	13.11	55.22
zhu1_Ghi#S30017837|ARF6	0	-10.5058	-0.828092	-0.564764	-1.17266	11.31	20.6	30.77	29.21	16.54
zhu1_Ghi#S42296082|AUX/IAA	0	-10.1085	-10.1085	-4.32716	-10.1085	37.97	11.85	21.17	24.3	4.48
zhu1_Ghi#S42292718|AUX/IAA	0	-10.1434	-10.1434	-2.56595	-10.1434	41.47	15.24	4.8	7.37	3.64
zhu1_Ghi#S42323521|AUX/IAA	0	-3.39589	-6.07492	-3.98325	-5.59976	432.46	11.01	2.82	7.1	21.86
zhu1_Ghi#S42342390|AUX/IAA	0	-1.87061	-3.76766	-4.71998	-1.2052	21	4.8	10.16	14.2	5.89
zhu1_Ghi#S42336127|AUX/IAA	0	-4.77079	-5.77079	-4.66671	-5.49269	9.16	7.34	12.98	8.74	33.07
zhu1_Ghi#S28666080|AUX/IAA	0	-12.8009	-3.65879	-3.38516	-3.59878	31.24	0.01	0.01	1.09	1.12
zhu1_Ghi#S33809000|AUX/IAA	0	-13.1815	-3.11403	-2.95144	-3.0153	8.89	4.8	9.6	7.1	28.59
zhu1_Ghi#S42312305|AUX2 11	0	1.65334	0.0391227	-0.536482	0.604128	4.58	103.02	123.91	102.66	39.8
zhu1_Ghi#S42316342|AUX2 11	0	-4.69846	-4.69846	-3.14826	-10.5058	18.58	155.81	64.92	74.27	16.82
zhu1_Ghi#S33811088|AUX2 11	0	1.48306	3.09048	2.8085	1.46393	159.41	166.53	89.48	114.68	36.44
zhu1_Ghi#S33821461|B3	0	0.38547	-1	-0.793	-1.26336	93.98	300.6	155.25	140.07	218.35
zhu1_Ghi#S42332078|B3	0	0.357261	4.24006	3.57999	4.73555	10.5	20.6	5.36	1.64	26.91
zhu1_Ghi#S33814990|B3	0	-2.22568	-0.962217	-0.549846	-0.911958	39.58	1.98	7.62	7.92	8.97
zhu1_Ghi#S42284894|B3	0	-1.22969	-0.517127	-0.734322	-1.8911	30.7	12.14	18.63	12.83	6.17
zhu1_Ghi#S42330039|bHLH	0	1.18215	-0.0403264	0.3508	-0.41283	31.77	15.52	15.81	15.56	10.65
zhu1_Ghi#S42290357|bHLH	0	-10.7056	-10.7056	-10.7056	-10.7056	515.39	5.08	13.55	21.02	8.97
zhu1_Ghi#S52560496|bHLH	0	-3.56144	-2.5601	-1.99818	-3.42541	76.47	223.26	103.87	94.2	138.18
zhu1_Ghi#S30010401|bHLH	0	-11.4512	-11.4512	-11.4512	-5.64386	3.77	3.39	17.22	20.75	4.76
zhu1_Ghi#S42291382|bHLH	0	1.1487	0.724962	0.40677	1.33506	10.5	55.6	30.48	21.57	22.14
zhu1_Ghi#S42280798|bHLH	0	-1.94084	4.47158	5.16245	4.76109	8.62	15.24	7.9	9.83	25.79
zhu1_Ghi#S53215140|bHLH	0	0.517734	0.470893	0.598563	-1.48881	801.09	2.82	17.22	31.67	36.72
zhu1_Ghi#S30049773|bHLH	0	-0.421002	-2.05203	-2.25456	-1.92501	23.16	60.68	75.93	61.43	61.94
zhu1_Ghi#S42307430|bHLH	0	-0.65153	-4.75107	-4.77706	-1.16396	177.72	38.1	37.26	40.14	37.84
zhu1_Ghi#S28642537|bHLH	0	-10.2107	-10.2107	-10.2107	-10.2107	58.43	1.69	1.69	0.01	0.01
zhu1_Ghi#S42294035|bHLH	0	-0.382087	0.861425	1.63641	0.795059	61.66	7.34	63.23	41.5	86.05
zhu1_Ghi#S42277587|bHLH	0	-1.39917	2.44945	2.71769	1.4099	101.79	377.09	102.18	72.35	162.29
zhu1_Ghi#S28710495|bHLH	0	-0.144843	-0.780034	-1.43759	-1.10425	0.01	0.01	75.08	78.91	42.04
zhu1_Ghi#S42347713|bHLH	0	-1.76614	-3.67217	-3.72417	-2.1592	3.77	2.82	40.08	54.33	12.89
zhu1_Ghi#S42294828|bHLH	0	0.0844125	2.85249	2.39574	-0.205032	4.85	14.11	21.17	15.56	5.33
zhu1_Ghi#S33800124|bHLH	0	-2.85904	-3.5892	-2.90056	-3.60627	56.55	17.5	333.92	245.19	37
zhu1_Ghi#S42356881|bHLH	0	0.56666	1.1328	0.727596	0.312162	12.39	9.6	18.06	18.84	31.95
zhu1_Ghi#S42329298|bHLH	0	0.298411	-0.697035	-0.789956	-2.0785	41.74	1.13	0.01	2.18	2.24
zhu1_Ghi#S42317904|bHLH	0	-2.17841	-1.7867	-2.05901	-0.145281	12.66	137.18	69.72	63.07	11.21
zhu1_Ghi#S42301294|bHLH	0	-3.25491	-4.58711	-2.81703	-2.77975	67.05	300.6	46.86	49.42	65.59
zhu1_Ghi#S42301123|bHLH	0	-2.34013	-4.61697	-3.15987	-3.51006	0.54	503.54	7.34	8.19	4.76
zhu1_Ghi#S42285798|bHLH	0	-4.71218	-5.725	-5.751	-5.725	33.12	26.53	37.54	41.5	5.61
zhu1_Ghi#S42311107|bHLH	0	-0.220769	1.65318	0.952938	1.05967	8.62	20.89	10.16	10.65	51.29
zhu1_Ghi#S42315566|bHLH	0	-1.3091	-1.0482	-1.59323	-1.8365	16.96	18.63	26.53	21.84	8.13
zhu1_Ghi#S28710578|bHLH	0	-2.41631	-2.93271	-2.08675	0.625525	5.65	32.46	28.79	20.2	28.31
zhu1_Ghi#S42286387|bHLH	0	-1.8283	-2.04384	-1.55371	-1.79878	2.96	36.41	11.57	8.19	5.89
zhu1_Ghi#S33816776|bHLH	0	-3.17493	1.16759	1.14037	0.234748	190.92	0.85	2.26	3	2.8
zhu1_Ghi#S42301276|bHLH	0	0.412759	-1.02105	-0.765642	-1.72789	1.62	29.92	7.62	5.73	10.65
zhu1_Ghi#S42358572|bHLH	0	-11.1434	-11.1434	-11.1434	-11.1434	43.08	40.64	75.65	99.39	64.19
zhu1_Ghi#S28672274|bHLH	0	-9.92035	-4.113	-9.92035	-0.467082	21	13.27	18.91	21.3	7.85
zhu1_Ghi#S42320143|bHLH	0	5.04579	3.07203	2.8601	3.13715	36.62	0.01	0.56	3.28	1.12
zhu1_Ghi#S42325257|bHLH	0	-4.41527	-3.01307	-3.36325	-0.857029	6.19	7.9	20.61	22.12	12.05
zhu1_Ghi#S33816134|bHLH	0	-0.627315	-0.850519	-0.819613	0.0141058	20.2	27.94	56.74	37.68	12.33
zhu1_Ghi#S42305575|bHLH	0	-1.6881	-2.37303	-2.6371	-2.98608	26.66	59.27	12.14	14.47	13.45
zhu1_Ghi#S28693416|bHLH	0	-0.685455	0.974674	1.32327	-0.54942	42.81	58.14	116.58	132.7	96.98
zhu1_Ghi#S28707450|bHLH	0	3.00222	5.34971	5.18616	5.18322	7	18.91	70	65.8	52.13
zhu1_Ghi#S38766759|bHLH	0	-1.16158	-1.29152	-0.763606	0.947649	28.81	0.01	0.01	0.01	0.01
zhu1_Ghi#S42309128|bHLH	0	-7.33985	0.289507	-1.55849	0.467505	27.2	9.6	0.85	3.28	1.4
zhu1_Ghi#S42337466|bHLH	0	-3.08721	-2.58546	-2.55277	-1.06924	266.85	167.66	131.54	127.24	93.62
zhu1_Ghi#S42306040|bHLH	0	-2.13502	-1.28589	-1.18182	-0.880824	18.04	39.52	20.89	19.93	26.35
zhu1_Ghi#S42319047|bHLH	0	-1.52666	-1.71885	-1.57429	-2.31419	67.32	13.83	20.61	27.85	5.05
zhu1_Ghi#S28710354|bHLH	0	-1.9013	-3.35724	-3.81987	-3.04814	5.92	23.43	3.67	2.18	167.61
zhu1_Ghi#S42282411|bHLH	0	-3.61713	-3.26987	-2.87598	-2.66076	0.01	169.07	296.1	192.22	54.66
zhu1_Ghi#S33815227|bHLH	0	-2.0936	-0.785856	-1.14184	-1.40916	7	17.5	30.2	41.23	12.05
zhu1_Ghi#S33803192|bHLH	0	-8.03685	-5.04323	-4.35349	-6.63889	12.93	28.51	185.45	196.31	239.37
zhu1_Ghi#S42294601|bHLH	0	-11.8803	-5.06017	-5.11216	-2.67822	48.2	84.96	67.18	53.52	33.64
zhu1_Ghi#S42357916|bHLH	0	0.316452	-0.106694	-0.292386	-1.30299	248.81	59.56	22.86	28.67	17.1
zhu1_Ghi#S42333681|bHLH	0	-11.3658	-3.5456	-1.73642	-2.75107	30.7	29.07	21.73	20.48	9.81
zhu1_Ghi#S28642270|bHLH	0	-1.67326	3.02093	2.41118	2.43514	30.7	16.65	13.27	10.65	7.57
zhu1_Ghi#S42312210|bHLH	0	2.2338	4.94685	5.20584	3.51307	28.81	29.35	3.1	2.73	18.22
zhu1_Ghi#S42298037|bHLH	0	-1.69965	-0.850519	-0.610385	0.670571	7.27	29.92	17.22	17.47	20.18
zhu1_Ghi#S45785085|bHLH	0	-2.16651	-2.16651	-1.44808	-3.49871	4.04	13.83	24.84	13.92	2.8
zhu1_Ghi#S28699290|bHLH	0	-1.49634	-0.975004	-0.800869	-0.444489	52.78	70.56	36.41	40.14	33.92
zhu1_Ghi#S42290060|bZIP	0	3.58719	-5.75489	0.0264722	3.13993	28.54	2.54	8.75	10.1	6.45
zhu1_Ghi#S42310170|bZIP	0	-3.5892	-2.85904	-1.64104	-2.60627	20.46	5.08	6.77	3.55	10.93
zhu1_Ghi#S42288649|bZIP	0	0.191007	-0.23345	-0.342467	-1.38927	19.66	39.52	26.82	25.67	4.2
zhu1_Ghi#S33793690|bZIP	0	1.69487	0.867034	0.706344	1.14932	37.97	0.01	0.01	0.01	0.01
zhu1_Ghi#S42306028|bZIP	0	-3.45149	-2.14649	-1.94369	-1.07355	80.78	5.65	6.77	6.83	7.57
zhu1_Ghi#S42289152|bZIP	0	-10.1434	-2.51403	-1.91456	-1.8766	14.81	60.4	35.85	44.23	7.85
zhu1_Ghi#S33815410|bZIP	0	-10.7056	-4.29624	-2.47681	-3.89828	71.9	36.69	10.44	14.2	7.85
zhu1_Ghi#S42298856|bZIP	0	0.251831	0.389241	0.710426	1.32606	129.79	79.03	261.66	348.12	202.93
zhu1_Ghi#S42311979|bZIP	0	-0.691035	-1.2623	-0.795986	-1.0801	195.22	21.45	33.31	45.05	23.54
zhu1_Ghi#S42318103|bZIP	0	0.467456	-2.87085	-4.09135	-2.73025	4129.6	30.77	204.36	178.84	569.83
zhu1_Ghi#S42297243|bZIP	0	-1.41887	-0.623747	-0.418869	0.0575154	72.17	143.95	113.47	103.75	20.74
zhu1_Ghi#S42360778|bZIP	0	-9.60918	-0.789	0.162311	-1.6319	26.39	16.09	4.23	1.09	47.37
zhu1_Ghi#S28697769|bZIP	0	-4.1964	-2.51577	-2.9784	-5.52859	50.62	30.2	47.42	37.95	11.77
zhu1_Ghi#S33818723|bZIP	0	-3.61157	-1.25927	-1.1475	-3.48434	20.2	25.69	20.04	23.48	18.78
zhu1_Ghi#S42325386|bZIP	0	-0.807355	0.110851	0.560412	0.14207	5.39	36.13	10.73	9.56	1.68
zhu1_Ghi#S42282757|bZIP	0	-0.894683	-2.10457	-2.15348	-2.65831	39.85	58.43	49.4	39.04	40.92
zhu1_Ghi#S42294521|bZIP	0	1.33697	0.149481	1.01878	-0.0318489	74.05	55.32	105.28	119.59	36.72
zhu1_Ghi#S45786035|NF-YB	0	1.56673	0.588582	0.744555	-0.527498	8.35	0.01	27.38	40.41	5.33
zhu1_Ghi#S42309327|NF-YC	0	-0.111351	-0.84299	-0.446734	-1.10459	40.39	8.75	3.1	0.01	12.89
zhu1_Ghi#S33816841|NF-YC	0	1.67589	1.39491	1.30997	-0.633843	12.66	25.4	4.8	2.18	5.33
zhu1_Ghi#S28710448|ERF	0	1.38285	1.73454	1.70831	0.133978	809.17	331.65	62.95	101.3	50.17
zhu1_Ghi#S28699065|ERF	0	0.384664	4.72236	4.08195	5.08746	122.79	45.44	37.26	37.95	19.06
zhu1_Ghi#S28710463|ERF	0	-7.74819	3.67071	3.43234	2.41797	27.2	12.14	9.6	15.84	12.89
zhu1_Ghi#S28710483|ERF	0	-1.66972	-0.174254	0.457748	1.91318	72.17	89.76	124.2	144.98	86.89
zhu1_Ghi#S28710301|ERF	0	-1.10914	2.55266	1.6236	2.04414	12.12	15.81	20.61	25.39	15.7
zhu1_Ghi#S33822927|ERF	0	0	10.2119	9.98014	11.4813	4.58	1.41	24.56	24.3	26.91
zhu1_Ghi#S42324327|ERF	0	0.120506	0.219839	0.366607	-2.47606	3.23	18.06	44.32	67.99	27.75
zhu1_Ghi#S28710298|ERF	0	-1.23107	-1.93053	-1.65795	0.124274	25.85	14.68	23.99	21.57	27.75
zhu1_Ghi#S33809441|ERF	0	-3.33475	-2.73272	-3.36075	-1.74979	7.81	156.09	25.12	14.2	18.22
zhu1_Ghi#S28710300|ERF	0	-4.58023	-1.80035	-1.40774	-3.09905	33.12	142.54	53.07	54.06	46.25
zhu1_Ghi#S33816312|ERF	0	-0.420699	0.50766	0.691525	-1.01193	20.2	15.52	6.49	4.91	7.57
zhu1_Ghi#S42317631|ERF	0	1.64883	2.38466	1.75291	1.78943	8.62	31.05	26.25	17.47	23.82
zhu1_Ghi#S42330411|ERF	0	1.3406	2.42349	2.8776	0.857477	3.5	37.82	35.85	33.04	10.65
zhu1_Ghi#S50389443|ERF	0	-0.0508907	-0.245103	-0.00516834	1.48482	269.01	33.87	11.29	11.74	9.53
zhu1_Ghi#S28709370|ERF	0	1.93627	5.36189	5.80608	4.55648	12.66	14.4	297.51	386.89	398.86
zhu1_Ghi#S33796469|ERF	0	-9.70563	-9.70563	-3.92427	-9.70563	131.68	97.1	54.19	77.54	99.22
zhu1_Ghi#S33813498|ERF	0	-3.22014	-1.22014	-0.647023	-0.864799	4.85	21.45	1.41	4.37	60.54
zhu1_Ghi#S45785118|ERF	0	2.56916	0.646028	0.409178	1.30889	18.58	118.83	24.56	37.41	15.98
zhu1_Ghi#S42293033|ERF	0	-10.2432	-0.102344	-0.427791	-1.11132	784.94	39.8	139.16	140.07	25.79
zhu1_Ghi#S42304059|ERF	0	0.154407	2.90492	2.46647	3.42094	10.23	26.53	26.53	22.12	29.99
zhu1_Ghi#S33794825|G2-like	0	-0.931575	-3.04182	-2.68303	-1.32193	200.61	283.38	127.02	124.78	180.23
zhu1_Ghi#S42296687|G2-like	0	-2.15996	-0.546554	-0.71687	-0.41599	43.89	18.35	11.29	9.28	112.68
zhu1_Ghi#S42288568|G2-like	0	-2.01272	-0.759217	0.447784	0.159388	14.54	18.91	46.57	59.52	29.15
zhu1_Ghi#S28671664|GRAS	0	5.58756	5.94671	5.75324	4.25074	3.23	108.95	42.06	34.95	97.82
zhu1_Ghi#S33809213|GRAS	0	4.24145	2.93726	2.57341	2.86853	5.92	21.17	1.69	0.82	21.86
zhu1_Ghi#S28710505|GRAS	0	-7.15921	-5.96839	-4.69581	-4.45653	455.61	21.17	106.13	184.03	147.43
zhu1_Ghi#S42316914|GRAS	0	-1.7487	-1.22814	-0.130048	-2.03278	54.93	55.04	44.32	78.09	57.46
zhu1_Ghi#S52436379|GRAS	0	-12.1774	-3.45291	-3.81987	-5.7851	79.17	18.06	11.01	14.74	4.76
zhu1_Ghi#S42332175|GRAS	0	-0.270529	-0.109985	-0.0846624	-0.23931	9.96	29.92	0.85	0.82	1.96
zhu1_Ghi#S33792938|HD-ZIP	0	-4.36532	-4.55614	-3.60807	-3.91871	20.2	14.96	7.06	12.56	7.01
zhu1_Ghi#S42298845|HD-ZIP	0	-13.7538	-4.23421	-3.66109	-3.42181	52.24	23.14	23.99	32.76	27.19
zhu1_Ghi#S42289919|HD-ZIP	0	-4.62822	-4.14206	-2.71113	-2.60161	51.43	97.1	55.89	43.96	39.52
zhu1_Ghi#S42276322|HD-ZIP	0	-11.4512	-3.82185	-2.03547	-3.64386	16.43	22.58	3.95	2.46	73.44
zhu1_Ghi#S33831639|HD-ZIP	0	-10.3945	-10.3945	-4.6131	-4.58711	21.54	28.79	10.73	13.92	3.08
zhu1_Ghi#S28710482|HD-ZIP	0	12.6454	10.2784	9.85798	9.89633	60.32	0.56	3.67	4.91	9.53
zhu1_Ghi#S28676890|HD-ZIP	0	3.28586	4.70796	4.80608	4.82631	8.62	116.01	25.69	13.11	40.92
zhu1_Ghi#S42335605|HD-ZIP	0	-3.21124	0.217945	0.299613	-1.77039	10.77	97.94	39.8	36.86	35.04
zhu1_Ghi#S28710481|HD-ZIP	0	10.9887	7.40088	0	7.97728	158.87	13.55	11.57	19.11	13.45
zhu1_Ghi#S41643061|HD-ZIP	0	-12.4445	-4.45581	-2.42491	-3.82979	82.67	23.14	26.53	31.4	22.42
zhu1_Ghi#S42325345|HD-ZIP	0	-11.0546	-11.0546	-3.11209	-2.66229	108.52	49.39	93.15	87.64	27.19
zhu1_Ghi#S42315560|LBD	0	-5.68489	-2.29301	-2.01991	-2.73303	78.63	21.17	46.01	63.07	12.05
zhu1_Ghi#S28672409|LBD	0	7.21378	5.62882	5.74396	5.33919	68.13	8.19	2.82	4.1	4.76
zhu1_Ghi#S28683486|LBD	0	0.874165	2.52691	3.14895	3.72975	18.04	42.06	38.11	37.13	22.14
zhu1_Ghi#S42345767|LBD	0	5.1601	7.41102	7.42552	6.95359	0.01	7.34	36.41	50.78	23.26
zhu1_Ghi#S42309661|LBD	0	-12.3658	-12.3658	-12.3658	-12.3658	56.28	18.91	12.42	21.84	14.01
zhu1_Ghi#S42306329|LUG	0	3.46065	2.29123	2.05047	1.83077	12.93	88.06	35.28	33.04	13.73
zhu1_Ghi#S28689399|LUG	0	3.18688	-0.933329	-2.11142	2.13872	2.15	25.4	23.15	18.29	5.89
zhu1_Ghi#S33814363|MIKC	0	-1.49787	-1.06914	-1.99791	-0.350393	29.62	14.11	9.6	10.38	44.57
zhu1_Ghi#S28673243|MIKC	0	1.10016	-0.754159	-3.49244	1.62254	135.18	42.9	25.97	23.75	52.98
zhu1_Ghi#S42357540|MIKC	0	1.55144	2.01309	2.25722	2.3075	26.12	96.53	66.05	50.78	36.44
zhu1_Ghi#S42281150|MIKC	0	-3.46076	-2.45985	-2.95847	-2.32326	13.46	34.15	12.98	7.1	34.48
zhu1_Ghi#S42362244|MIKC	0	-0.913775	-1.65159	-1.47529	-0.722568	24.23	32.46	15.52	11.47	18.78
zhu1_Ghi#S33806561|M-type	0	-0.667425	-1.26946	-1.29546	-1.26946	0.01	50.81	334.77	409.28	274.13
zhu1_Ghi#S42358930|M-type	0	7.53329	3.95178	2.6477	4.10682	111.21	143.67	25.4	16.11	10.93
zhu1_Ghi#S28671650|MYB	0	0	10.1762	10.7022	10.1306	26.12	28.23	19.19	22.12	7.29
zhu1_Ghi#S42291803|MYB	0	-0.813494	0.0273073	0.445722	0.28658	84.55	17.22	16.37	18.29	19.9
zhu1_Ghi#S42301608|MYB	0	5.38594	5.94685	5.75736	5.03138	10.77	33.31	8.47	3.28	68.39
zhu1_Ghi#S42333301|MYB	0	1.16858	-0.601034	-0.233957	-1.31117	22.35	20.89	11.29	8.74	21.02
zhu1_Ghi#S42293356|MYB	0	4.88145	3.92233	4.66635	4.19366	0.01	1.41	20.61	19.39	7.01
zhu1_Ghi#S42324280|MYB	0	-0.0577155	-1.7808	-1.14886	-2.30564	15.62	4.52	0.85	0.01	24.39
zhu1_Ghi#S42297631|MYB	0	-0.657945	-3.60095	-2.66913	-2.73831	10.23	24.27	18.91	14.74	19.9
zhu1_Ghi#S28666997|MYB	0	-7.74819	-7.74819	-0.980009	-7.74819	32.85	743.74	101.9	96.93	43.17
zhu1_Ghi#S42325381|MYB	0	-10.8803	-4.06017	-10.8803	-5.07299	71.63	41.21	48.83	50.51	51.01
zhu1_Ghi#S42356055|MYB	0	-4.5382	-3.29229	-2.03307	-0.755214	77.01	0.01	0.56	1.09	0.84
zhu1_Ghi#S28710560|MYB	0	-9.14211	-3.33475	-3.36075	-0.247289	283.82	193.35	454.16	546.62	406.42
zhu1_Ghi#S42305945|MYB	0	0.148248	2.8515	2.95945	4.04093	194.42	2.82	158.07	226.62	156.12
zhu1_Ghi#S42291748|MYB	0	-7.07682	-7.07682	-7.07682	-1.26946	10.5	22.02	9.88	8.74	17.1
zhu1_Ghi#S42289800|MYB_related	0	-12.7052	-2.56437	-1.47458	-3.03809	34.2	5.93	22.02	35.77	10.93
zhu1_Ghi#S42333460|MYB_related	0	2.55307	2.90212	2.12397	-0.389085	33.39	3.67	1.69	1.64	2.24
zhu1_Ghi#S42303112|MYB_related	0	0.504134	1.62183	1.72121	0.0810606	70.82	63.23	31.9	30.31	42.88
zhu1_Ghi#S42300177|MYB_related	0	-1.75532	-1.86982	-0.919609	-2.14568	86.44	11.57	22.86	21.3	14.58
zhu1_Ghi#S42317184|MYB_related	0	1.64225	0.165209	0.635782	-0.79757	20.2	22.3	26.25	29.49	20.18
zhu1_Ghi#S28709508|MYB_related	0	-0.973203	-2.74054	-1.69357	-2.3332	5.12	22.02	11.57	9.01	7.29
zhu1_Ghi#S28691949|MYB_related	0	-0.931495	-2.51403	-1.56595	-1.24857	579.21	51.65	49.4	89.28	84.93
zhu1_Ghi#S42304837|MYB_related	0	0.281295	0.245064	0.435086	0.44139	24.77	0.01	0.01	0.01	0.01
zhu1_Ghi#S42299704|MYB_related	0	2.2501	-1.63103	-1.68303	4.19061	74.32	9.31	28.23	31.13	3.92
zhu1_Ghi#S42289800|MYB_related	0	-12.7052	-2.56437	-1.47458	-3.03809	34.2	5.93	22.02	35.77	10.93
zhu1_Ghi#S42277941|MYB_related	0	-1.34671	-1.19584	-1.97784	-0.133267	0.54	16.37	13.83	9.83	29.43
zhu1_Ghi#S42285230|MYB_related	0	-11.1434	-4.00383	-3.3752	-1.33442	14.81	4.52	81.01	60.07	10.37
zhu1_Ghi#S42288977|MYB_related	0	2.36982	0.874801	0.917967	1.79776	44.43	35.28	14.96	7.1	24.11
zhu1_Ghi#S42314877|MYB_related	0	1.8277	1.09041	1.33191	0.910916	12.93	71.41	36.98	33.58	30.27
zhu1_Ghi#S42293426|MYB_related	0	3.4341	2.6573	2.64263	2.57598	19.93	7.06	1.69	5.46	37.84
zhu1_Ghi#S42306429|MYB_related	0	-0.133713	-0.403528	-0.278103	-1.65861	22.89	11.57	7.06	10.92	7.01
zhu1_Ghi#S33829038|NAC	0	0	11.5603	10.4429	9.13186	184.72	367.5	1483.3	1965.59	1195.73
zhu1_Ghi#S50824077|NAC	0	10.8634	11.5603	10.6036	14.2886	71.63	132.94	136.62	157.54	72.32
zhu1_Ghi#S42298918|NAC	0	-2.93563	-0.429616	-0.0418858	-0.00447001	9.42	30.2	8.47	13.38	8.41
zhu1_Ghi#S50824076|NAC	0	2.97017	4.45378	4.30853	4.25999	109.06	32.18	44.03	47.51	14.29
zhu1_Ghi#S33823440|NAC	0	2.40515	3.74261	3.61076	0.974491	9.96	23.43	18.63	15.02	13.45
zhu1_Ghi#S42327493|NAC	0	-5.03787	-1.40428	-1.73448	-2.72415	16.43	64.92	49.4	32.76	47.93
zhu1_Ghi#S28670532|NAC	0	-1.93459	6.19812	5.6898	5.53884	10.23	21.17	8.19	11.19	22.98
zhu1_Ghi#S30012125|NAC	0	-1.77523	0.809235	0.481533	0.00962675	20.2	0.01	4.23	3.55	3.92
zhu1_Ghi#S43062291|NAC	0	0.146956	-0.804209	-1.71036	-0.894987	9.69	16.37	19.76	18.57	22.98
zhu1_Ghi#S50824073|NAC	0	0.310183	1.77923	1.60593	3.16938	49.28	95.97	31.9	35.22	21.3
zhu1_Ghi#S42297902|ABA1	0	-0.0190248	-1.20985	-1.74117	0.827908	164.53	27.38	46.57	53.24	42.04
zhu1_Ghi#S42313236|ABA1	0	1.06801	2.01863	1.71248	0.98384	20.2	6.77	6.21	7.92	8.69
zhu1_Ghi#S42313667|AP2	0	-1.63103	-2.89662	-2.93814	0.0943969	10.77	35.28	26.82	23.21	19.62
zhu1_Ghi#S33812015|AP2	0	-2.76469	-3.59879	-1.92197	-2.7747	20.73	26.81	28.23	33.04	39.24
zhu1_Ghi#S42304112|APRR5	0	-2.51947	-1.93167	-0.341037	-1.79107	158.33	78.75	123.07	85.19	34.76
zhu1_Ghi#S42300560|APRR7	0	-0.984774	-0.65153	-0.295152	0.57215	8.62	35.28	1544.27	1905.8	932.25
zhu1_Ghi#S42336220|APRR9	0	-3.77174	-2.70811	-2.85297	-2.91962	38.51	16.94	27.94	27.58	40.36
zhu1_Ghi#S33829841|ARR-B	0	-1.66207	1.95644	2.02129	2.7375	26.66	8.75	6.77	9.56	1.4
zhu1_Ghi#S33810845|ARR-B	0	5.80735	11.0855	10.8368	9.71596	2.15	9.31	21.73	19.93	15.42
zhu1_Ghi#S42307274|BBR/BPC	0	-0.76645	-0.967695	-0.0518867	-0.571306	0.01	14.96	745.74	762.59	1982.51
zhu1_Ghi#S42306599|BES1	0	-2.67048	0.423983	0.525727	0.233903	29.62	0.01	0.01	0.01	0.56
zhu1_Ghi#S42310802|BLH1	0	-11.2107	-3.39049	-2.35269	-2.81835	1207.43	376.25	312.19	400	301.03
zhu1_Ghi#S33831949|BLH1	0	-2.64946	-3.23443	-4.28642	-2.24725	46.32	0.01	4.23	3.28	0.84
zhu1_Ghi#S33821419|BLH1	0	-3.21599	-10.0362	-4.25481	-10.0362	20.46	25.4	12.7	15.84	10.37
zhu1_Ghi#S42296830|BZR1	0	-3.49435	-3.49435	-1.86241	-1.91966	9.16	36.98	46.01	27.58	10.37
zhu1_Ghi#S33824620|CAMTA	0	-0.322342	-1.00886	-0.965077	-0.683828	18.31	20.32	4.52	5.19	10.37
zhu1_Ghi#S42358985|CAMTA	0	0.971757	-1.45362	-1.69637	1.78284	17.77	35	49.68	56.52	41.76
zhu1_Ghi#S42314479|CPP	0	1.59908	-0.421411	-0.677778	1.18984	0.01	0.01	31.61	23.75	17.66
zhu1_Ghi#S28671367|DBB	0	2.85731	2.98469	3.03729	2.12258	32.31	45.44	26.82	18.29	23.82
zhu1_Ghi#S42284224|E2F/DP	0	2.03657	1.30727	0.874469	1.76975	44.16	57.86	55.89	59.25	64.47
zhu1_Ghi#S28680215|GIF3	0	2.33047	2.01863	1.43455	1.90594	10.23	25.12	11.01	3.28	22.14
zhu1_Ghi#S33811683|GRF	0	2.64883	1.80226	1.75291	3.6977	21.81	8.19	3.67	3.28	14.29
zhu1_Ghi#S42291458|GRF1	0	11.0478	11.3106	11.6658	11.218	6.73	4.52	2.54	4.64	47.65
zhu1_Ghi#S33810737|HB-other	0	-1.16248	-0.0554951	0.111487	-0.0655679	21	5.08	0.85	1.64	0.56
zhu1_Ghi#S42292949|HMGB6	0	4.09333	0.563686	0.810137	1.57682	22.08	2.82	11.01	12.29	16.82
zhu1_Ghi#S33830290|LIM	0	-3.98635	-3.70517	-4.25671	-3.71573	4.85	37.26	25.12	15.29	18.22
zhu1_Ghi#S42320593|LIM	0	-16.1903	-16.1903	-10.409	-8.57562	29.08	0.01	0.56	0.01	1.4
zhu1_Ghi#S42296821|SBP	0	0.193406	-0.637024	-0.79493	-0.941545	28.54	80.73	44.32	63.62	38.12
zhu1_Ghi#S42320828|SNF2	0	2.02319	0.66206	1.07366	0.696468	23.43	1.69	2.82	0.82	2.24
zhu1_Ghi#S42321294|STAT	0	-0.653543	-2.0936	-1.83382	-3.32821	57.09	30.77	14.11	11.74	19.34
zhu1_Ghi#S42284853|TALE	0	-2.66475	-1.44478	-1.13163	-2.26679	4.04	71.69	16.65	14.47	9.53
zhu1_Ghi#S42299197|TAZ	0	-0.210165	-0.609278	-0.0161648	-0.803676	45.51	7.06	11.57	12.29	6.17
zhu1_Ghi#S42277387|TAZ	0	-3.039	-1.30252	-1.30984	-1.58378	35.01	0.85	33.03	52.7	38.12
zhu1_Ghi#S42279026|TCP	0	-10.2432	-10.2432	-4.46181	-10.2432	4.85	36.98	11.01	6.28	10.09
zhu1_Ghi#S28666740|TCP	0	-6.09351	-5.08069	-3.04289	-3.50855	3.5	44.31	9.88	5.73	67.83
zhu1_Ghi#S28704735|TCP	0	-1.29692	-0.760913	-0.457612	-0.459042	1.88	97.94	44.32	40.14	13.17
zhu1_Ghi#S42305445|TCP	0	-10.3652	-2.54505	-2.00768	-3.55787	2.96	62.94	90.32	121.23	146.03
zhu1_Ghi#S41643058|G2-like	0	-9.03487	-6.12514	-4.44565	-5.26959	343.06	78.75	156.37	204.5	112.4
zhu1_Ghi#S28702886|S1Fa-like	0	-2.16248	-3.28124	-3.10469	-4.2898	36.89	27.94	21.45	28.12	13.17
zhu1_Ghi#S42293394|S1Fa-like	0	-1.25661	-0.463231	-0.696854	-1.83139	5.12	22.86	21.17	18.84	11.49
zhu1_Ghi#S42291498|S1Fa-like	0	-4.48531	-1.90248	-2.21273	-1.24885	33.12	34.15	7.06	4.37	108.47
zhu1_Ghi#S42359979|S1Fa-like	0	-1.68563	3.38995	2.90914	2.8575	19.93	23.14	6.21	8.46	19.34
zhu1_Ghi#S42307459|S1Fa-like	0	0.622061	1.32354	1.03261	1.74746	177.99	7.06	11.86	23.48	5.33
zhu1_Ghi#S42294669|S1Fa-like	0	1.7997	5.01825	5.32593	3.92811	14.54	58.43	25.97	24.85	19.06
zhu1_Ghi#S42307367|S1Fa-like	0	-14.6669	-14.6669	-8.88553	-8.85953	14	22.86	26.82	28.67	23.82
zhu1_Ghi#S42335253|SET	0	0.106008	0.434995	0.264679	-0.729464	31.77	0.56	2.54	4.1	5.33
zhu1_Ghi#S33810011|SET	0	0.282043	0.205389	-0.141243	-1.66554	20.46	3.67	3.95	7.1	6.17
zhu1_Ghi#S42297555|SET	0	-0.446763	-0.852443	-0.32768	-1.74849	179.61	118.55	185.45	249.83	221.15
zhu1_Ghi#S28668283|SET	0	-2.96645	-2.83744	-2.47109	-1.57547	60.86	11.29	101.33	175.29	32.51
zhu1_Ghi#S42299580|SET	0	1.15263	-1.13491	-0.881612	-0.987071	76.47	11.85	12.98	15.02	20.18
zhu1_Ghi#S42316532|Trihelix	0	-0.660486	-1.58581	-2.37037	-1.59606	9.69	28.23	37.54	36.04	34.48
zhu1_Ghi#S42358047|Trihelix	0	-0.693692	-0.961413	-1.13173	-2.50018	21.54	8.47	9.88	7.92	37.56
zhu1_Ghi#S42287189|Trihelix	0	0.935997	0.831359	0.42667	-0.81438	0.01	5.08	8.19	23.48	4.76
zhu1_Ghi#S33812399|none	0	1.0621	1.1373	0.218812	1.19867	202.76	411.53	529.25	627.17	167.05
zhu1_Ghi#S33838295|None	0	-4.16922	-3.46976	-1.66409	-2.78727	192.26	27.1	32.18	29.49	45.97
zhu1_Ghi#S42360948|None	0	2.78179	1.68204	1.77398	0.45058	17.77	34.15	16.94	12.83	8.13
zhu1_Ghi#S42296038|None	0	-2.09898	-2.37236	-1.55342	-2.93614	27.47	21.73	46.86	30.31	50.45
zhu1_Ghi#S42296839|None	0	-11.4236	-1.14519	-1.25999	-0.54866	3.5	27.1	5.65	9.56	4.48
zhu1_Ghi#S42359857|None	0	1.2626	0.671617	1.33097	0.566989	44.43	28.51	35.85	33.04	14.58
zhu1_Ghi#S42283038|None	0	-2.71695	-3.88545	-3.93745	-0.282516	4.04	30.48	4.52	4.1	44.01
zhu1_Ghi#S28678846|None	0	-0.200299	2.80098	3.159	2.2767	19.39	24.27	28.51	41.5	14.29
zhu1_Ghi#S42294041|None	0	-4.96675	-1.90025	-1.07107	-1.30477	156.45	0.01	0.01	0.55	1.68
zhu1_Ghi#S42286066|None	0	0.658749	0.620238	1.01986	1.23812	22.62	0.01	0.01	0.01	0.01
zhu1_Ghi#S28683360|None	0	-3.88766	-1.65326	-1.14763	-1.06866	595.1	693.78	681.67	596.04	1291.87
zhu1_Ghi#S42326167|None	0	-4.02276	-2.60346	-2.84621	-3.03132	45.24	11.01	19.48	17.47	58.3
zhu1_Ghi#S42305051|None	0	-2.25623	-4.12296	-2.1748	-10.5324	37.16	179.8	144.8	156.45	160.05
zhu1_Ghi#S42333636|None	0	-3.48586	-4.4124	-3.97452	-4.28516	6.46	21.17	12.98	6.01	19.62
zhu1_Ghi#S42313661|None	0	-1.17239	-0.269121	-0.255626	-0.433779	16.43	35.28	35.57	36.59	27.75
zhu1_Ghi#S42363068|None	0	0.64176	-0.470035	-0.302126	-10.2432	225.65	81.57	34.72	33.04	26.35
zhu1_Ghi#S42286195|None	0	1.93343	-0.929064	-8.55842	2.42029	28.27	21.17	50.53	61.98	26.91
zhu1_Ghi#S42314339|None	0	-0.320078	0.180726	0.325409	-2.56163	37.7	25.4	23.71	22.39	24.95
zhu1_Ghi#S33825750|None	0	1.16283	1.48811	1.65655	-0.19679	46.32	111.49	112.62	134.33	119.68
zhu1_Ghi#S42281678|None	0	-1.74884	-0.527141	-0.489051	-0.866648	25.58	46.01	27.94	22.66	13.17
zhu1_Ghi#S42295543|None	0	0.905267	-1.80735	-2.02786	1.99023	8.08	28.79	9.6	7.65	22.98
zhu1_Ghi#S28667575|None	0	2.10676	2.45157	2.3249	2.07675	64.9	4.52	21.17	33.86	13.73
zhu1_Ghi#S42309859|None	0	-2.78839	-2.94028	-3.77922	-0.227656	27.2	17.22	25.69	29.49	10.93
zhu1_Ghi#S28690278|None	0	-2.72687	-1.63931	-0.967074	-0.213131	15.89	1.69	9.6	4.1	21.3
zhu1_Ghi#S43062280|None	0	0.703655	0.630086	0.305555	0.644868	25.04	54.19	35.57	31.4	36.72
zhu1_Ghi#S33809153|None	0	10.9687	10.5736	10.4147	10.1306	323.4	48.55	100.2	196.31	90.25
zhu1_Ghi#S42335012|None	0	-1.08456	-0.839629	-0.332906	-1.45609	32.58	12.42	18.35	19.11	21.86
zhu1_Ghi#S42296360|None	0	1.1474	-1.41268	-1.45918	1.9595	7.81	51.65	36.69	25.67	80.44
zhu1_Ghi#S42295368|None	0	-1.66396	-0.262238	-0.0628907	0.0197795	74.32	50.52	4.8	4.64	23.82
zhu1_Ghi#S33807927|None	0	0.220688	3.0498	3.24479	1.7971	25.58	5.93	8.47	10.92	10.65
zhu1_Ghi#S33798908|None	0	-3.4111	-3.20622	-2.69952	-3.12338	38.24	11.01	0.01	1.37	0.84
zhu1_Ghi#S42291761|None	0	-2.28755	-2.76977	-2.87879	-2.96993	6.46	56.45	11.86	12.01	19.62
zhu1_Ghi#S28667001|None	0	2.77144	-1.3388	-0.980009	3.52035	22.35	14.68	33.59	31.67	5.89
zhu1_Ghi#S42297854|None	0	-3.39365	-0.236185	-0.790188	0.215925	2.42	29.92	21.17	16.66	9.81
zhu1_Ghi#S42284102|None	0	-1.94867	-1.27219	-0.619099	-1.69631	1.62	0.01	26.53	17.75	8.97
zhu1_Ghi#S28671405|None	0	1.19462	0.416255	0.262222	0.808747	10.5	21.45	5.08	8.19	20.74
zhu1_Ghi#S42315013|None	0	-10.5058	-1.22736	0.331028	-1.61099	54.66	111.21	37.82	40.41	27.75
zhu1_Ghi#S42359955|WRKY	0	0.384664	4.61852	4.37375	4.83523	24.23	31.61	29.92	27.3	7.85
zhu1_Ghi#S42357674|WRKY	0	0.957498	0.0435185	-0.321603	0.704333	19.39	32.18	20.61	23.21	22.98
zhu1_Ghi#S42331808|WRKY	0	0.459533	-0.160333	0.106437	0.601603	17.77	24.27	21.73	19.66	3.64
zhu1_Ghi#S42300985|WRKY	0	-0.207919	1.94265	1.76701	1.39737	57.36	0.01	5.65	33.31	22.7
zhu1_Ghi#S42281897|WRKY	0	0.135492	-0.516032	-0.175251	-3.11321	8.89	9.88	17.5	16.11	21.3
zhu1_Ghi#S42303410|WRKY	0	0.453353	0.360989	0.691409	0.421041	46.05	6.21	14.11	19.39	1.96
zhu1_Ghi#S42356600|WRKY	0	2.59278	3.47834	3.04651	1.65672	27.74	161.17	77.91	66.35	45.41
zhu1_Ghi#S33812644|WRKY	0	-1.60346	0.43103	0.350437	-0.984765	7	18.06	16.09	4.64	21.58
zhu1_Ghi#S34535654|WRKY	0	-2.34215	3.10099	3.13834	1.58049	0.54	2.26	51.65	39.59	11.21
zhu1_Ghi#S28671572|WRKY	0	0	12.8742	12.946	12.0375	28.81	109.52	81.01	80.82	58.58
zhu1_Ghi#S42297651|WRKY	0	0.323861	0.556155	1.0978	-0.440307	99.36	64.35	83.55	106.48	22.7
zhu1_Ghi#S42317443|C2H2	0	0.152328	0.9771	0.857701	1.2606	48.47	13.27	28.79	30.58	26.07
zhu1_Ghi#S33842477|C2H2	0	-0.347313	5.36082	5.09435	3.21036	23.16	41.77	21.45	13.92	70.07
zhu1_Ghi#S42319680|C2H2	0	1.70761	-0.286304	-0.457801	0.312001	5.12	14.4	5.36	3.82	24.11
zhu1_Ghi#S42355259|C2H2	0	-0.580097	3.67548	4.02925	3.72866	37.43	46.85	73.39	86.01	25.79
zhu1_Ghi#S42301994|C2H2	0	9.46352	8.51964	8.57743	12.3166	30.7	24.27	11.86	8.46	27.47
zhu1_Ghi#S28666104|C2H2	0	-1.2823	1.30499	2.00716	1.65954	16.96	33.59	16.65	9.28	20.46
zhu1_Ghi#S33815775|C2H2	0	5.61852	5.09764	5.1456	3.69735	10.5	20.04	24.56	24.85	3.08
zhu1_Ghi#S33824493|C2H2	0	-10.9801	-10.9801	-5.19878	-10.9801	114.17	123.63	219.32	377.61	219.75
zhu1_Ghi#S28684059|C2H2	0	-2.46972	-0.0100322	0.113583	1.56474	32.58	11.57	74.52	68.26	55.5
zhu1_Ghi#S42315865|C2H2	0	1.81729	-0.807355	-1.21861	1.78092	4.31	2.82	18.06	25.39	3.36
zhu1_Ghi#S33826410|C2H2	0	-1.42951	-2.56608	-2.93745	-1.31331	15.62	22.02	27.38	27.58	31.95
zhu1_Ghi#S42315410|C2H2	0	-0.798017	1.47275	1.9825	3.04772	14	36.41	21.73	6.55	32.79
zhu1_Ghi#S28671869|C2H2	0	5.08668	6.80545	6.27336	5.18322	0.01	110.64	46.29	28.12	162.01
zhu1_Ghi#S33811448|C2H2	0	-1.29129	-1.55398	-1.15952	-0.816606	63.82	1.13	13.55	18.57	8.97
zhu1_Ghi#S42324221|C2H2	0	-5.45121	-1.08239	-0.112634	-0.748791	662.69	727.94	2479.42	3768.19	2430.97
zhu1_Ghi#S42321922|C2H2	0	-10.3061	-2.48588	-2.07724	-1.49871	22.89	0.01	0.56	1.91	2.52
zhu1_Ghi#S42284970|C2H2	0	0.0684251	-1.2535	-0.645145	-1.37868	411.18	0.56	1.41	3	5.05
zhu1_Ghi#S42321893|C2H2	0	-0.0232698	0.630938	0.792439	-0.4101	6.73	9.03	23.99	30.58	35.88
zhu1_Ghi#S42327046|C2H2	0	-1.26919	-0.802619	-0.809938	-0.942022	32.58	3.67	0.01	2.46	1.96
zhu1_Ghi#S42355958|C2H2	0	-3.14433	-3.27771	-3.06327	-3.42171	37.97	24.84	20.04	19.39	20.18
zhu1_Ghi#S42292142|C2H2	0	-1.75042	0.862846	1.02261	0.716146	48.74	9.88	7.34	4.64	8.41
zhu1_Ghi#S33842693|C3H	0	5.37056	5.22265	5.33659	5.22805	30.43	36.69	13.83	19.11	91.09
zhu1_Ghi#S42325871|C3H	0	0.143654	-0.915364	-1.39505	0.112351	41.74	38.67	66.33	74.81	69.23
zhu1_Ghi#S42310589|C3H	0	-0.229675	-0.588766	-0.431121	-0.668507	50.35	71.41	154.96	166.01	53.26
zhu1_Ghi#S42310431|C3H	0	-2.88476	-1.085	-0.578823	-3.56359	180.41	110.93	329.12	380.34	337.75
zhu1_Ghi#S28699743|C3H	0	-1.32284	-0.664783	-0.262762	-1.24006	7	2.54	29.36	15.84	26.91
zhu1_Ghi#S42308953|C3H	0	0.281251	0.665632	0.777173	0.612667	1.88	33.31	23.71	12.83	4.48
zhu1_Ghi#S42300673|C3H	0	2.40672	2.63712	2.81519	2.36457	20.2	5.93	4.52	3.28	3.64
zhu1_Ghi#S42289773|C3H	0	-2.0891	-1.84559	-2.42271	-1.55787	8.62	20.6	26.82	25.12	79.88
zhu1_Ghi#S42281876|C3H	0	-2.66582	-0.518799	0.212991	-0.945671	19.66	23.71	25.4	25.94	10.65
zhu1_Ghi#S42282065|C3H	0	-2.43045	0.735495	1.52618	-0.904611	19.39	28.51	21.45	29.21	19.9
zhu1_Ghi#S42362831|C3H	0	1.69413	-1.01902	-1.36753	1.01411	878.91	301.73	154.96	112.49	393.25
zhu1_Ghi#S42308904|C3H	0	-0.97753	-0.831303	-0.524788	-1.01834	11.58	217.62	83.83	76.72	49.33
zhu1_Ghi#S28710586|C3H	0	-0.662221	-0.15124	0.0204641	-1.41962	31.24	1.41	5.36	6.55	0.01
zhu1_Ghi#S42292790|C3H	0	-1.66593	-0.509154	-0.372035	0.236333	7.81	37.26	22.86	23.48	20.46
zhu1_Ghi#S28694370|C3H	0	-0.056114	-0.0776356	0.0196784	0.609218	34.47	29.92	34.72	32.76	67.55
zhu1_Ghi#S42313368|C3H	0	-0.0650225	-0.994163	-0.979953	-1.18472	8.08	7.62	57.02	27.3	95.3
zhu1_Ghi#S42296449|C3H	0	-0.968204	-1.39596	-0.997992	-0.577447	32.04	46.85	42.06	40.41	64.19
zhu1_Ghi#S42281414|C3H	0	0.114845	0.941854	1.72571	0.94468	24.23	27.66	20.61	19.11	9.25
zhu1_Ghi#S33801143|C3H	0	1.37482	1.37482	1.11255	1.55168	3.5	37.54	73.95	78.09	21.58
zhu1_Ghi#S33812221|CO-L2	0	-3.05635	-4.59452	-4.05459	-3.83926	13.73	8.19	20.89	38.5	7.57
zhu1_Ghi#S42320023|CO-like	0	-1.28835	-0.0039257	-0.0518867	-1.30117	67.59	0.01	0.01	0.01	0.01
zhu1_Ghi#S33804425|Dof	0	1.89515	0.310183	0.0193653	1.4071	23.16	16.09	27.94	25.39	28.31
zhu1_Ghi#S28710417|Dof	0	-2.09895	-2.30433	-1.51621	-3.30383	261.47	169.07	236.54	208.33	271.32
zhu1_Ghi#S28710421|Dof	0	-2.03638	-2.60304	-2.02681	-3.73747	19.66	42.62	33.31	34.95	31.95
zhu1_Ghi#S50211537|Dof	0	-1.62605	-2.22996	-2.11417	-1.45867	38.24	0.56	1.13	4.64	3.36
zhu1_Ghi#S42288564|GATA	0	-1.0917	-0.595578	-0.183207	-0.0604811	28.54	5.08	4.23	9.56	8.41
zhu1_Ghi#S42282646|GATA	0	1.89586	1.62894	1.84792	0.84457	212.19	40.36	42.9	57.88	38.12
zhu1_Ghi#S33812481|GATA	0	1.17316	0.498179	0.223889	0.534004	205.73	107.26	177.54	226.89	147.71
zhu1_Ghi#S42310534|GATA	0	-1.65778	-0.40428	0.147886	-0.560871	228.88	1283.7	1267.37	1198.91	337.47
zhu1_Ghi#S28694147|GATA	0	-0.075545	-1.45739	-1.3019	-2.34209	74.86	1.69	0.85	0.55	1.12
zhu1_Ghi#S28708112|GATA	0	-2.11984	-3.69913	-4.32716	-0.392562	84.28	3.95	10.44	8.19	46.53
zhu1_Ghi#S42316891|HB-PHD	0	0.87899	-0.677132	-0.603883	-0.565823	158.87	38.95	329.12	268.12	264.32
zhu1_Ghi#S42291306|HB-PHD	0	0.615353	-0.462415	-0.746614	1.17211	2.15	47.14	12.42	12.29	12.33
zhu1_Ghi#S42319193|ZF-HD	0	0.39657	-2.3062	-3.06206	-0.0605205	9.96	24.27	6.21	2.73	24.39
