# Supplementary material for: Transcript profiling reveals complex auxin signalling pathway and transcription regulation involved in dedifferentiation and redifferentiation during somatic embryogenesis in cotton
Source: BMC Plant Biol. 2012 Jul 20;12:110. doi: 10.1186/1471-2229-12-110 (PMC3483692; doi:10.1186/1471-2229-12-110)
Supplement: Additional file 9 — Table S8. The tag information and gene expression of level of auxin-related genes differentially expressed during the process. Table S8-1. The tag information and gene expression level of auxin-related genes differentially expressed throughout the whole process. Table S8-2. The tag information and gene expression level of auxin-related genes differentially expressed during the initial dedifferentiation. Table S8-3. The tag information and gene expression level of auxin-related genes differentially expressed during the transition from NECs to ECs. Table S8-4. The tag information and gene expression level of auxin-related genes differentially expressed during somatic embryo development. (XLS 183 kb) [file 1471-2229-12-110-S9.xls]

## Sheet: Additional file9_TableS8-1
		TPM									LOG2
Gene ID	Description	0	6	24	48	NEC	EC	GE	TE	CE	0h/0h	6h/0h	24h/0h	48h/0h	NEC/0h	EC/0h	GE/0h	TE/0h	CE/0h	GO Component	GO Function	GO Process	blast nr		blast TAIR (Arabidopisis)
zhu1_Ghi#S33799879	AUX1	46.85	37.76	20.46	2.62	0.01	9.31	1.69	2.18	1.68	0	-0.31119	-1.19524	-4.16041	-12.1938	-2.3312	-4.79295	-4.42565	-4.80152	GO:0031224//intrinsic to membrane;GO:0043231//intracellular membrane-bounded organelle	GO:0042562//hormone binding;GO:0005275//amine transmembrane transporter activity;GO:0080161;GO:0015291//secondary active transmembrane transporter activity	GO:0060918//auxin transport;GO:0010102//lateral root morphogenesis;GO:0051707//response to other organism;GO:0001738//morphogenesis of a polarized epithelium;GO:0009755//hormone-mediated signaling pathway;GO:0048764;GO:0009630//gravitropism;GO:0015837//amine transport	gb|ABN81349.1| auxin influx transport protein [Casuarina glauca]gb|ABN81350.1| auxin influx transport protein [Casuarina glauca]	auxin transport	AT2G38120.1 | Symbols: aux1, WAV5, PIR1, MAP1 | aux1 (auxIN RESISTANT 1); aminoacid transmembrane transporter/ auxin binding / auxininflux transmembrane transporter/ transporter |chr2:15973493-15976792 FORWARD
zhu1_Ghi#S42312756	PIN3	68.4	130.63	73.07	55.33	7.13	8.47	1.13	2.46	3.92	0	0.933418	0.0952829	-0.305934	-3.26202	-3.01356	-5.9196	-4.79727	-4.12507	GO:0031224//intrinsic to membrane;GO:0044459//plasma membrane part;GO:0012505//endomembrane system	GO:0015294//solute:cation symporter activity	GO:0060918//auxin transport;GO:0048588//developmental cell growth;GO:0009606//tropism;GO:0010015//root morphogenesis;GO:0000904//cell morphogenesis involved in differentiation	gi|226235311|dbj|BAH47611.1|/1.50031e-62/auxin:hydrogen symporter/transporter [Zinnia violacea]	auxin transport	AT1G70940.1 | Symbols: PIN3, ATPIN3 | PIN3 (PIN-FORMED 3); auxin:hydrogensymporter/ transporter | chr1:26743170-26745871 FORWARD
zhu1_Ghi#S33805308	auxin transport	32.04	27.97	20.17	11.94	6.03	1.13	2.54	3	1.4	0	-0.195994	-0.667663	-1.42407	-2.40964	-4.82548	-3.65697	-3.41684	-4.51638	GO:0031224//intrinsic to membrane	-	GO:0060918//auxin transport	gi|255582036|ref|XP_002531815.1|/6.37238e-86/auxin:hydrogen symporter, putative [Ricinus communis]	auxin transport	AT5G01990.1 | Symbols: | auxin efflux carrier family protein |chr5:377373-379600 REVERSE
zhu1_Ghi#S42308191	AUX1	3.23	0.84	0.58	28.54	5.21	0.01	0.01	0.01	1.68	0	-1.94307	-2.47741	3.14338	0.689749	-8.33539	-8.33539	-8.33539	-0.943073	GO:0031224//intrinsic to membrane;GO:0043231//intracellular membrane-bounded organelle	GO:0042562//hormone binding;GO:0005275//amine transmembrane transporter activity;GO:0080161;GO:0015291//secondary active transmembrane transporter activity	GO:0060918//auxin transport;GO:0010102//lateral root morphogenesis;GO:0051707//response to other organism;GO:0001738//morphogenesis of a polarized epithelium;GO:0009755//hormone-mediated signaling pathway;GO:0048764;GO:0009630//gravitropism;GO:0015837//amine transport	gi|37651177|dbj|BAC98948.1|/1.88037e-89/aux1-like auxin influx carrier protein [Pisum sativum]	auxin transport	AT2G38120.1 | Symbols: aux1, WAV5, PIR1, MAP1 | aux1 (auxIN RESISTANT 1); aminoacid transmembrane transporter/ auxin binding / auxininflux transmembrane transporter/ transporter |chr2:15973493-15976792 FORWARD
zhu1_Ghi#S42333454	auxin transport	15.35	5.31	7.6	0.01	0.01	0.01	0.01	0.01	0.01	0	-1.53145	-1.01417	-10.584	-10.584	-10.584	-10.584	-10.584	-10.584	GO:0044464//cell part	-	GO:0006810//transport	ref|XP_002526597.1| auxin:hydrogen symporter, putative [Ricinus communis]gb|EEF35756.1| auxin:hydrogen symporter, putative [Ricinus communis]	auxin transport	AT1G71090.1 | Symbols: | auxin efflux carrier family protein |chr1:26812551-26813924 FORWARD
zhu1_Ghi#S42298593	MDR1	119.56	30.49	33.32	7.57	8.77	18.63	14.4	18.57	10.93	0	-1.97133	-1.84327	-3.9813	-3.76901	-2.68204	-3.05359	-2.68669	-3.45137	GO:0031224//intrinsic to membrane	GO:0042626//ATPase activity, coupled to transmembrane movement of substances;GO:0015562//efflux transmembrane transporter activity;GO:0032559//adenyl ribonucleotide binding	GO:0048437//floral organ development;GO:0009725//response to hormone stimulus;GO:0043479;GO:0009926//auxin polar transport;GO:0032535;GO:0009630//gravitropism;GO:0048528//post-embryonic root development;GO:0009639//response to red or far red light	gi|255552900|ref|XP_002517493.1|/3.23564e-154/multidrug resistance protein 1, 2, putative [Ricinus communis]	auxin transport	AT3G28860.1 | Symbols: ATMDR1, ATMDR11, PGP19, MDR11, MDR1, ATPGP19, ABCB19,ATABCB19 | ABCB19; ATPase, coupled to transmembranemovement of substances / auxin efflux transmembranetransporter | chr3:10870287-10877286 REVERSE
zhu1_Ghi#S29994266	AUX1-like	420.34	235.53	81.55	12.81	3.01	72.82	15.24	28.67	5.61	0	-0.835646	-2.3658	-5.03621	-7.12565	-2.52915	-4.78562	-3.87394	-6.22741	GO:0031224//intrinsic to membrane;GO:0043231//intracellular membrane-bounded organelle	GO:0042562//hormone binding;GO:0005275//amine transmembrane transporter activity;GO:0080161;GO:0015291//secondary active transmembrane transporter activity	GO:0060918//auxin transport;GO:0010102//lateral root morphogenesis;GO:0051707//response to other organism;GO:0001738//morphogenesis of a polarized epithelium;GO:0009755//hormone-mediated signaling pathway;GO:0048764;GO:0009630//gravitropism;GO:0015837//amine transport	gi|75262336|sp|Q9FEL7.1|LAX2_MEDTR/2.95906e-16/RecName: Full=auxin transporter-like protein 2; AltName: Full=aux1-like protein 2; AltName: Full=MtLAX2	auxin transport	AT5G01240.2 | Symbols: | amino acid permease, putative | chr5:98663-101493FORWARD
zhu1_Ghi#S42308314	AGG2	7	16.78	13.74	13.98	23.02	5.08	25.97	15.84	18.5	0	1.26132	0.972955	0.997938	1.71746	-0.462526	1.89142	1.17815	1.4021	GO:0016020//membrane	GO:0005488//binding	GO:0009926//auxin polar transport;GO:0050832//defense response to fungus;GO:0048528//post-embryonic root development	gi|224082704|ref|XP_002306804.1|/9.52385e-28/predicted protein [Populus trichocarpa]	auxin transport	AT3G22942.1 | Symbols: AGG2 | AGG2 (G-PROTEIN GAMMA SUBUNIT 2) |chr3:8134475-8135667 FORWARD
zhu1_Ghi#S42299563	TRN1	9.96	17.34	21.63	4.66	4.93	11.85	11.01	16.11	3.36	0	0.799886	1.11882	-1.09582	-1.01456	0.250669	0.144597	0.693739	-1.56768	GO:0005635//nuclear envelope	GO:0022892	GO:0060918//auxin transport;GO:0016049//cell growth;GO:0048507//meristem development;GO:0006913//nucleocytoplasmic transport;GO:0009887//organ morphogenesis;GO:0010051//xylem and phloem pattern formation;GO:0015031//protein transport	emb|CAD56216.1| transportin-like protein [Cicer arietinum]	auxin transport	AT2G16950.2 | Symbols: TRN1, ATTRN1 | TRN1 (TRANSPORTIN 1); protein transporter |chr2:7353939-7360637 FORWARD
zhu1_Ghi#S33832032	APM1	16.16	27.13	26.31	37.57	50.42	60.97	44.6	36.86	50.45	0	0.747462	0.703184	1.21715	1.64157	1.91567	1.46462	1.18963	1.64243	GO:0016020//membrane	GO:0070011//peptidase activity, acting on L-amino acid peptides	GO:0060918//auxin transport	ref|XP_002516101.1| puromycin-sensitive aminopeptidase, putative [Ricinus communis]gb|EEF46103.1| puromycin-sensitive aminopeptidase, putative [Ricinus communis]	auxin transport	AT4G33090.1 | Symbols: APM1, ATAPM1 | APM1 (AMINOPEPTIDASE M1); aminopeptidase |chr4:15965915-15970418 REVERSE
zhu1_Ghi#S42279912	TIR3	7.81	15.38	28.35	45.72	12.61	38.67	27.94	36.59	53.54	0	0.977661	1.85995	2.54943	0.691174	2.30782	1.83894	2.22805	2.77722	-	GO:0005488//binding;GO:0003824//catalytic activity	-	gb|ABN07918.1| Zinc finger, ZZ-type; Zinc finger, C2H2-type [Medicago truncatula]	auxin-related SCF components	AT3G02260.1 | Symbols: BIG, DOC1, TIR3, UMB1, ASA1, LPR1, CRM1 | BIG (BIG);binding / ubiquitin-protein ligase/ zinc ion binding |chr3:431152-448489 REVERSE
zhu1_Ghi#S42325122	ARF6	26.66	50.35	56.7	1.16	1.1	8.75	6.77	9.56	1.4	0	0.917315	1.08867	-4.52248	-4.5991	-1.60732	-1.97745	-1.47959	-4.25118	GO:0043231//intracellular membrane-bounded organelle	GO:0003676//nucleic acid binding	GO:0009725//response to hormone stimulus;GO:0010468//regulation of gene expression;GO:0009791//post-embryonic development;GO:0006351//transcription, DNA-dependent	gb|ADL36576.1| ARF domain class transcription factor [Malus x domestica]	ARF	AT1G30330.2 | Symbols: ARF6 | ARF6 (auxIN RESPONSE FACTOR 6); transcriptionfactor | chr1:10686125-10690036 REVERSE
zhu1_Ghi#S30017837	ARF6	14.54	14.55	18.71	6.41	8.5	0.01	8.19	9.83	6.45	0	0.000991884	0.363782	-1.18163	-0.774493	-10.5058	-0.828092	-0.564764	-1.17266	-	-	GO:0010467//gene expression;GO:0009987//cellular process	gb|ADL36576.1| ARF domain class transcription factor [Malus x domestica]	ARF	AT1G30330.2 | Symbols: ARF6 | ARF6 (auxIN RESPONSE FACTOR 6); transcriptionfactor | chr1:10686125-10690036 REVERSE
zhu1_Ghi#S42290385	ARF9	16.43	15.11	23.38	3.79	5.21	13.27	15.81	23.75	21.02	0	-0.120829	0.508942	-2.11606	-1.65698	-0.308164	-0.0554951	0.531595	0.35543	GO:0043231//intracellular membrane-bounded organelle	GO:0003676//nucleic acid binding;GO:0001071;GO:0005515//protein binding	GO:0010468//regulation of gene expression;GO:0009755//hormone-mediated signaling pathway;GO:0006351//transcription, DNA-dependent	emb|CBI34510.3| unnamed protein product [Vitis vinifera]	ARF	AT4G23980.2 | Symbols: ARF9 | ARF9 (auxIN RESPONSE FACTOR 9); transcriptionfactor | chr4:12451592-12454737 FORWARD
zhu1_Ghi#S30017474	ARF2	5.39	1.96	0.88	4.66	8.77	12.7	1.69	3	24.11	0	-1.45943	-2.61471	-0.209955	0.702292	1.23647	-1.67326	-0.845323	2.16127	-	-	-	ref|XP_002511100.1| auxin response factor, putative [Ricinus communis]gb|EEF51702.1| auxin response factor, putative [Ricinus communis]	ARF	AT5G62000.3 | Symbols: ARF2, ARF1-BP, HSS | ARF2 (auxIN RESPONSE FACTOR 2);protein binding / transcription factor |chr5:24910859-24914680 FORWARD
zhu1_Ghi#S42278444	ARF2	74.86	40.84	96.16	60.58	92.63	1.69	0.85	0.55	1.12	0	-0.874212	0.361242	-0.305353	0.307284	-5.4691	-6.46059	-7.08862	-6.06262	GO:0009521;GO:0009534//chloroplast thylakoid	GO:0005488//binding	GO:0009908//flower development;GO:0009900;GO:0010260//organ senescence;GO:0006355//regulation of transcription, DNA-dependent;GO:0008283//cell proliferation	ref|XP_002511100.1| auxin response factor, putative [Ricinus communis]gb|EEF51702.1| auxin response factor, putative [Ricinus communis]	ARF	AT5G62000.3 | Symbols: ARF2, ARF1-BP, HSS | ARF2 (auxIN RESPONSE FACTOR 2);protein binding / transcription factor |chr5:24910859-24914680 FORWARD
zhu1_Ghi#S42310727	ARF7	42.28	8.11	4.68	7.28	10.96	25.97	4.23	4.91	8.97	0	-2.3822	-3.17539	-2.53797	-1.94773	-0.703129	-3.32125	-3.10618	-2.2368	GO:0043231//intracellular membrane-bounded organelle	GO:0030528//transcription regulator activity;GO:0003676//nucleic acid binding;GO:0001071;GO:0005515//protein binding	GO:0048827//phyllome development;GO:0030522//intracellular receptor mediated signaling pathway;GO:0010468//regulation of gene expression;GO:0040007//growth;GO:0009606//tropism;GO:0009755//hormone-mediated signaling pathway;GO:0048527//lateral root development;GO:0006351//transcription, DNA-dependent	gi|255550359|ref|XP_002516230.1|/2.19543e-52/AUXin response factor, putative [Ricinus communis]	ARF	AT5G20730.2 | Symbols: NPH4, MSG1, IAA21, ARF7, TIR5, BIP | NPH4(NON-PHOTOTROPHIC HYPOCOTYL); DNA binding / transcriptionactivator/ transcription factor/ transcription regulator| chr5:7016704-7021504 REVERSE
zhu1_Ghi#S33799206	AFB2	18.31	5.31	7.31	4.37	5.48	4.52	2.26	4.91	0.56	0	-1.78585	-1.32469	-2.06693	-1.74038	-2.01824	-3.01824	-1.89884	-5.03106	GO:0031461//cullin-RING ubiquitin ligase complex;GO:0016020//membrane	GO:0042562//hormone binding;GO:0043178//alcohol binding;GO:0019787//small conjugating protein ligase activity	GO:0010102//lateral root morphogenesis;GO:0048437//floral organ development;GO:0009267//cellular response to starvation;GO:0019941//modification-dependent protein catabolic process;GO:0009755//hormone-mediated signaling pathway;GO:0009555//pollen development;GO:0010167//response to nitrate;GO:0009607//response to biotic stimulus	gi|18405102|ref|NP_566800.1|/3.18438e-73/AFB2 (auxin SIGNALING F-BOX 2); auxin binding / ubiquitin-protein ligase [Arabidopsis thaliana]	auxin signaling	AT3G26810.1 | Symbols: AFB2 | AFB2 (auxIN SIGNALING F-BOX 2); auxin binding /ubiquitin-protein ligase | chr3:9868342-9870464 FORWARD
zhu1_Ghi#S37590130	TIR1	25.85	8.67	6.14	5.82	21.1	12.42	2.54	3.55	10.93	0	-1.57606	-2.07385	-2.15107	-0.292921	-1.0575	-3.34726	-2.86427	-1.24187	GO:0000152//nuclear ubiquitin ligase complex;GO:0031461//cullin-RING ubiquitin ligase complex	GO:0043178//alcohol binding;GO:0042562//hormone binding;GO:0019787//small conjugating protein ligase activity	GO:0040007//growth;GO:0009755//hormone-mediated signaling pathway;GO:0045013//negative regulation of transcription by carbon catabolites;GO:0009555//pollen development;GO:0009607//response to biotic stimulus;GO:0019941//modification-dependent protein catabolic process;GO:0048437//floral organ development;GO:0010102//lateral root morphogenesis;GO:0009267//cellular response to starvation	gi|109729860|gb|ABG46343.1|/0/transport inhibitor response 1 [Gossypium hirsutum]	auxin-related SCF components	AT3G62980.1 | Symbols: TIR1 | TIR1 (TRANSPORT INHIBITOR RESPONSE 1); auxinbinding / protein binding / ubiquitin-protein ligase |chr3:23273479-23276181 REVERSE
zhu1_Ghi#S33811942	TIR1	33.12	21.26	21.63	9.03	9.04	23.71	16.37	27.58	8.97	0	-0.639561	-0.614669	-1.8749	-1.87331	-0.482207	-1.01665	-0.26408	-1.88452	GO:0031461//cullin-RING ubiquitin ligase complex	GO:0042562//hormone binding;GO:0043178//alcohol binding;GO:0019787//small conjugating protein ligase activity	GO:0010102//lateral root morphogenesis;GO:0048437//floral organ development;GO:0009267//cellular response to starvation;GO:0019941//modification-dependent protein catabolic process;GO:0009755//hormone-mediated signaling pathway;GO:0009555//pollen development;GO:0009607//response to biotic stimulus	gi|109729860|gb|ABG46343.1|/5.03197e-27/transport inhibitor response 1 [Gossypium hirsutum]	auxin-related SCF components	AT3G62980.1 | Symbols: TIR1 | TIR1 (TRANSPORT INHIBITOR RESPONSE 1); auxinbinding / protein binding / ubiquitin-protein ligase |chr3:23273479-23276181 REVERSE
zhu1_Ghi#S42305003	AXR1	13.46	10.91	14.03	2.91	0.01	9.88	5.36	6.83	0.84	0	-0.303027	0.0598366	-2.20959	-10.3945	-0.446095	-1.32837	-0.978721	-4.00215	GO:0042579//microbody	GO:0005488//binding;GO:0003824//catalytic activity	GO:0006259//DNA metabolic process;GO:0032446//protein modification by small protein conjugation;GO:0048878//chemical homeostasis;GO:0009887//organ morphogenesis;GO:0009755//hormone-mediated signaling pathway;GO:0006950//response to stress	gb|ABV89645.1| auxin resistant 1 [Brassica rapa]	auxin-related SCF components	AT1G05180.1 | Symbols: AXR1 | AXR1 (auxIN RESISTANT 1); small proteinactivating enzyme | chr1:1498357-1501775 REVERSE
zhu1_Ghi#S42361213	RBX1	84.55	34.13	21.34	51.55	21.38	48.55	27.94	22.94	49.05	0	-1.30876	-1.98624	-0.713832	-1.98354	-0.800333	-1.59747	-1.88194	-0.785552	GO:0031461//cullin-RING ubiquitin ligase complex	GO:0046914//transition metal ion binding	GO:0032446//protein modification by small protein conjugation	gb|ADB93074.1| putative ring-box Roc1/Rbx1/Hrt1 protein [Jatropha curcas]	auxin-related SCF components	AT5G20570.1 | Symbols: ROC1, RBX1, HRT1, ATRBX1 | RBX1 (RING-BOX 1); proteinbinding | chr5:6956905-6958221 REVERSE
zhu1_Ghi#S42318297	RBX1	22.62	8.67	4.38	22.43	16.17	48.27	22.3	17.75	30.55	0	-1.3835	-2.3686	-0.0121693	-0.484279	1.09353	-0.0205552	-0.34978	0.433573	GO:0031461//cullin-RING ubiquitin ligase complex	GO:0046914//transition metal ion binding	GO:0032446//protein modification by small protein conjugation	ref|NP_568396.1| RBX1 (RING-BOX 1); protein binding [Arabidopsis thaliana]sp|Q940X7.1|RBX1A_ARATH RecName: Full=RING-box protein 1a; AltName: Full=At-Rbx1;1;AltName: Full=Protein RING of cullins 1; AltName:Full=RBX1-2; AltName: Full=RBX1a-Atgb|AAL13435.1| ring box-1-like protein [Arabidopsis thaliana]gb|AAL62422.1| ring-box protein - like [Arabidopsis thaliana]gb|AAM48038.1| ring-box protein-like…	auxin-related SCF components	AT5G20570.1 | Symbols: ROC1, RBX1, HRT1, ATRBX1 | RBX1 (RING-BOX 1); proteinbinding | chr5:6956905-6958221 REVERSE
zhu1_Ghi#S42334433	ASK2	431.38	326.16	253.12	225.12	310.49	62.1	135.21	146.35	241.33	0	-0.403379	-0.769138	-0.938265	-0.474412	-2.79629	-1.67376	-1.55954	-0.837952	-	GO:0005488//binding	GO:0019941//modification-dependent protein catabolic process	gb|ABS17589.1| SKP1 component-like 1 [Humulus lupulus]	auxin-related SCF components	AT5G42190.1 | Symbols: ASK2, SKP1B | ASK2 (ARABIDOPSIS SKP1-LIKE 2); proteinbinding / ubiquitin-protein ligase |chr5:16854495-16855516 REVERSE
zhu1_Ghi#S33808515	ASK1	61.13	36.36	27.77	46.89	66.04	159.19	98.23	100.2	110.44	0	-0.749528	-1.13835	-0.3826	0.11146	1.3808	0.684283	0.71293	0.85331	-	GO:0005488//binding	GO:0019941//modification-dependent protein catabolic process	gi|182407844|gb|ACB87913.1|/7.77234e-66/SKP1-like protein 1 [Malus x domestica]	auxin-related SCF components	AT1G75950.1 | Symbols: SKP1, ASK1, ATSKP1, SKP1A, UIP1 | SKP1 (S PHASEKINASE-ASSOCIATED PROTEIN 1); protein binding /ubiquitin-protein ligase | chr1:28516715-28517454FORWARD
zhu1_Ghi#S33824067	CUL1	12.93	12.87	7.6	25.63	24.66	54.48	16.09	13.38	16.26	0	-0.00671022	-0.766651	0.987111	0.931451	2.075	0.315442	0.0493558	0.330605	GO:0000151//ubiquitin ligase complex	GO:0019899//enzyme binding	GO:0019941//modification-dependent protein catabolic process	gi|2281115|gb|AAC78267.1|/5.35378e-79/putative cullin-like 1 protein [Arabidopsis thaliana]	auxin-related SCF components	AT4G02570.3 | Symbols: ATCUL1, CUL1, AXR6 | ATCUL1 (ARABIDOPSIS THALIANA CULLIN1); protein binding | chr4:1129315-1133435 FORWARD
zhu1_Ghi#S42305467	RCE1	70.01	34.41	28.64	27.08	47.14	52.22	14.4	15.56	17.38	0	-1.02473	-1.28953	-1.37033	-0.570609	-0.422959	-2.28149	-2.16972	-2.01013	-	GO:0019787//small conjugating protein ligase activity;GO:0032559//adenyl ribonucleotide binding	GO:0060255;GO:0009725//response to hormone stimulus;GO:0006464//protein modification process;GO:0007275//multicellular organismal development	gi|255568247|ref|XP_002525098.1|/3.97285e-100/ubiquitin-conjugating enzyme m, putative [Ricinus communis]	auxin-related SCF components	AT4G36800.2 | Symbols: RCE1 | RCE1 (RUB1 CONJUGATING ENZYME 1); NEDD8 ligase/small conjugating protein ligase |chr4:17341237-17342148 REVERSE
zhu1_Ghi#S42309796	CUL1	32.04	14.55	19.58	5.82	29.05	27.1	35.28	17.2	17.66	0	-1.13885	-0.710493	-2.46078	-0.141336	-0.241581	0.138976	-0.897466	-0.859389	GO:0000151//ubiquitin ligase complex	GO:0019899//enzyme binding	GO:0019941//modification-dependent protein catabolic process	gi|297814051|ref|XP_002874909.1|/1.10285e-170/ATCUL1 [Arabidopsis lyrata subsp. lyrata]	auxin-related SCF components	AT4G02570.3 | Symbols: ATCUL1, CUL1, AXR6 | ATCUL1 (ARABIDOPSIS THALIANA CULLIN1); protein binding | chr4:1129315-1133435 FORWARD
zhu1_Ghi#S28672970	ASK1	7.54	1.96	2.05	7.28	0.82	27.66	10.73	2.18	10.09	0	-1.94371	-1.87894	-0.0506261	-3.20087	1.87516	0.509014	-1.79024	0.42029	-	-	-	gi|55140609|gb|AAV41842.1|/2.56002e-17/stress kinase [Medicago truncatula]	auxin-related SCF components	AT1G10940.1 | Symbols: ASK1, SNRK2-4, SNRK2.4, SRK2A | SNRK2.4 (SNF1-RELATEDPROTEIN KINASE 2.4); kinase | chr1:3656050-3658170REVERSE
zhu1_Ghi#S42281150	DCAF1	86.98	65.46	21.04	7.28	24.94	7.9	15.81	11.19	17.38	0	-0.41007	-2.04755	-3.57867	-1.80222	-3.46076	-2.45985	-2.95847	-2.32326	-	GO:0005488//binding	-	ref|NP_194845.4| DCAF1 (DDB1-CUL4 ASSOCIATED FACTOR 1); nucleotide binding[Arabidopsis thaliana]sp|Q9M086.2|DCAF1_ARATH RecName: Full=DDB1- and CUL4-associated factor homolog 1; AltName:Full=Protein DDB1-CUL4 ASSOCIATED FACTOR 1; Short=ProteinDCAF1	auxin-related SCF components	AT4G31160.1 | Symbols: DCAF1 | DCAF1 (DDB1-CUL4 ASSOCIATED FACTOR 1); nucleotidebinding | chr4:15145936-15152939 FORWARD
zhu1_Ghi#S42279078	ASK2	13.46	24.9	38.58	15.44	6.85	17.5	14.11	17.75	9.25	0	0.887467	1.51917	0.197994	-0.974503	0.378677	0.0680396	0.399141	-0.541153	GO:0044424//intracellular part	GO:0005488//binding	GO:0019941//modification-dependent protein catabolic process;GO:0003006//reproductive developmental process	ref|XP_002513359.1| skp1, putative [Ricinus communis]gb|EEF48762.1| skp1, putative [Ricinus communis]	auxin-related SCF components	AT5G42190.1 | Symbols: ASK2, SKP1B | ASK2 (ARABIDOPSIS SKP1-LIKE 2); proteinbinding / ubiquitin-protein ligase |chr5:16854495-16855516 REVERSE
zhu1_Ghi#S42299299	SGT1B	116.6	53.71	43.26	123.19	181.14	53.91	30.48	27.3	54.38	0	-1.11831	-1.43046	0.0793174	0.635537	-1.11294	-1.93563	-2.09459	-1.10042	-	-	-	ref|XP_002513632.1| chaperone binding protein, putative [Ricinus communis]gb|EEF49035.1| chaperone binding protein, putative [Ricinus communis]	auxin-related SCF components	AT4G11260.1 | Symbols: ATSGT1B, ETA3, RPR1, EDM1, SGT1B | SGT1B; proteinbinding | chr4:6851515-6853719 REVERSE
zhu1_Ghi#S42327577	RCE1	72.97	32.73	40.34	41.06	53.44	18.06	27.66	16.93	49.33	0	-1.15669	-0.855092	-0.82957	-0.449383	-2.01451	-1.3995	-2.10772	-0.564838	-	GO:0019787//small conjugating protein ligase activity;GO:0032559//adenyl ribonucleotide binding	GO:0060255;GO:0009725//response to hormone stimulus;GO:0006464//protein modification process;GO:0007275//multicellular organismal development	ref|XP_002525098.1| ubiquitin-conjugating enzyme m, putative [Ricinus communis]gb|EEF37225.1| ubiquitin-conjugating enzyme m, putative [Ricinus communis]	auxin-related SCF components	AT4G36800.2 | Symbols: RCE1 | RCE1 (RUB1 CONJUGATING ENZYME 1); NEDD8 ligase/small conjugating protein ligase |chr4:17341237-17342148 REVERSE
zhu1_Ghi#S42303177	auxin-repressed protein	4129.6	207.84	49.1	37.28	51.79	30.77	204.36	178.84	569.83	0	-4.31246	-6.39414	-6.79146	-6.31718	-7.06833	-4.33682	-4.52926	-2.8574	-	-	-	gb|AAB88876.1| putative auxin-repressed protein [Prunus armeniaca]	auxin-repressed protein	AT1G56220.1 | Symbols: | dormancy/auxin associated family protein |chr1:21043414-21044469 FORWARD
zhu1_Ghi#S42276897	auxin-repressed protein	98.02	18.18	1.46	1.75	139.49	4.23	2.26	1.64	3.36	0	-2.43072	-6.06904	-5.80765	0.509014	-4.53435	-5.43868	-5.90131	-4.86654	-	-	-	gb|AAB88876.1| putative auxin-repressed protein [Prunus armeniaca]	auxin-repressed protein	AT1G56220.1 | Symbols: | dormancy/auxin associated family protein |chr1:21043414-21044469 FORWARD
zhu1_Ghi#S42302390	SAR3	9.69	21.26	19	7.28	7.4	13.55	7.34	13.11	12.05	0	1.13357	0.971431	-0.412558	-0.388971	0.483724	-0.400717	0.436099	0.314465	GO:0005635//nuclear envelope	GO:0022829	GO:0009725//response to hormone stimulus;GO:0002218//activation of innate immune response;GO:0006405//RNA export from nucleus	ref|NP_178183.2| SAR3 (SUPPRESSOR OF auxin RESISTANCE 3); porin [Arabidopsis thaliana]gb|AAN03676.1|AF411839_1 putative nucleoporin PRECOZ [Arabidopsis thaliana]gb|AAX44044.1| putative nucleoporin 96 [Arabidopsis thaliana]	SUPPRESSOR OF auxin RESISTANCE 3	AT1G80680.1 | Symbols: SAR3, MOS3, PRE, NUP96 | SAR3 (SUPPRESSOR OF auxINRESISTANCE 3); porin | chr1:30324219-30328489 FORWARD
zhu1_Ghi#S28642002	auxin associated family protein	52.24	5.59	2.05	6.12	12.06	1.13	14.4	16.66	49.89	0	-3.22423	-4.67146	-3.09355	-2.11492	-5.53076	-1.85909	-1.64877	-0.0664042	-	-	-	gb|AAA84370.1| beta-galactosidase alpha polypeptide [Cloning vector pTriplEx]	auxin associated family protein	AT1G56220.3 | Symbols: | dormancy/auxin associated family protein |chr1:21043414-21044469 FORWARD
zhu1_Ghi#S42358377	AAR3	19.93	22.38	19	21.84	9.59	6.21	10.44	10.65	17.1	0	0.167268	-0.0689423	0.132031	-1.05534	-1.68228	-0.93282	-0.904088	-0.220945	GO:0043231//intracellular membrane-bounded organelle	-	GO:0009755//hormone-mediated signaling pathway	emb|CAN79787.1| hypothetical protein [Vitis vinifera]	antiauxin-resistant 3	AT3G28970.1 | Symbols: AAR3 | AAR3 (antiauxin-resistant 3) |chr3:10987970-10989782 REVERSE
zhu1_Ghi#S42287745	DYL1	1877.66	953.59	187.36	69.9	172.92	62.1	428.2	519.32	177.71	0	-0.977495	-3.32505	-4.7475	-3.44076	-4.9182	-2.13258	-1.85424	-3.40134	-	GO:0003824//catalytic activity	GO:0009755//hormone-mediated signaling pathway	gi|119367470|gb|ABL67651.1|/6.16954e-23/putative auxin-repressed/dormancy-associated protein [Citrus hybrid cultivar]	auxin-repressed/dormancy-associated protein	AT1G28330.4 | Symbols: | DYL1 (DORMANCY-ASSOCIATED PROTEIN-LIKE 1) |chr1:9934134-9935216 REVERSE
zhu1_Ghi#S28706545	auxin-induced protein 5NG4	47.12	6.71	3.22	15.44	0.01	0.01	0.56	0.01	0.56	0	-2.81195	-3.87121	-1.60967	-12.2021	-12.2021	-6.39477	-12.2021	-6.39477	GO:0043231//intracellular membrane-bounded organelle;GO:0044444//cytoplasmic part;GO:0016021//integral to membrane	-	GO:0051234//establishment of localization;GO:0009755//hormone-mediated signaling pathway	gi|255538804|ref|XP_002510467.1|/1.11151e-120/auxin-induced protein 5NG4, putative [Ricinus communis]	auxin-repressed/dormancy-associated protein	AT1G75500.1 | Symbols: | nodulin MtN21 family protein | chr1:28338282-28340091REVERSE
zhu1_Ghi#S33804108	auxin-induced protein 5NG4	20.2	15.94	7.31	8.15	1.1	5.93	4.52	3.28	3.64	0	-0.341704	-1.46641	-1.30948	-4.19878	-1.76825	-2.15996	-2.62259	-2.47234	GO:0043231//intracellular membrane-bounded organelle	-	-	gi|255538804|ref|XP_002510467.1|/9.04327e-96/auxin-induced protein 5NG4, putative [Ricinus communis]	auxin-repressed/dormancy-associated protein	AT1G75500.1 | Symbols: | nodulin MtN21 family protein | chr1:28338282-28340091REVERSE
zhu1_Ghi#S28653768	auxin-induced protein 5NG4	13.46	2.8	15.2	12.81	33.16	74.23	4.52	3.82	2.24	0	-2.26518	0.175393	-0.0714079	1.30077	2.46332	-1.57428	-1.81703	-2.58711	GO:0044464//cell part	-	-	gi|255552664|ref|XP_002517375.1|/4.24434e-59/auxin-induced protein 5NG4, putative [Ricinus communis]	auxin-repressed/dormancy-associated protein	AT3G28050.1 | Symbols: | nodulin MtN21 family protein | chr3:10442984-10445216FORWARD
zhu1_Ghi#S28667284	auxin-induced protein 5NG4	6.46	7.83	9.94	4.37	6.03	33.59	7.62	6.01	10.65	0	0.277478	0.621712	-0.563901	-0.0993762	2.37843	0.238257	-0.104169	0.721247	GO:0044464//cell part	-	-	gi|255587100|ref|XP_002534136.1|/2.26474e-10/auxin-induced protein 5NG4, putative [Ricinus communis]	auxin-repressed/dormancy-associated protein	AT1G75500.1 | Symbols: | nodulin MtN21 family protein | chr1:28338282-28340091REVERSE
zhu1_Ghi#S42314287	auxin-induced protein 5NG4	20.2	3.08	0.58	0.58	0.01	0.01	0.01	0.01	0.01	0	-2.71335	-5.12216	-5.12216	-10.9801	-10.9801	-10.9801	-10.9801	-10.9801	GO:0044464//cell part	-	-	ref|XP_002534346.1| auxin-induced protein 5NG4, putative [Ricinus communis]gb|EEF28037.1| auxin-induced protein 5NG4, putative [Ricinus communis]	auxin-repressed/dormancy-associated protein	AT1G43650.1 | Symbols: | integral membrane family protein / nodulinMtN21-related | chr1:16443861-16446814 REVERSE
zhu1_Ghi#S42315465	GH3.17	5.92	5.04	5.85	11.36	20.01	6.77	1.69	3	4.2	0	-0.232173	-0.0171606	0.940294	1.75705	0.193559	-1.80857	-0.980635	-0.495208	GO:0043231//intracellular membrane-bounded organelle	GO:0016881//acid-amino acid ligase activity	GO:0009725//response to hormone stimulus;GO:0048878//chemical homeostasis	gi|224057862|ref|XP_002299361.1|/1.82214e-97/GH3 family protein [Populus trichocarpa]	IAA conjugate metabolism	AT1G28130.2 | Symbols: GH3.17 | GH3.17; indole-3-acetic acid amido synthetase |chr1:9826379-9827883 FORWARD
zhu1_Ghi#S42304257	GH3.6	1.62	1.68	2.34	0.87	0.55	9.6	61.53	64.98	7.29	0	0.0524674	0.530515	-0.896907	-1.55849	2.56704	5.24722	5.32593	2.16993	GO:0009536//plastid	GO:0016881//acid-amino acid ligase activity	GO:0048878//chemical homeostasis;GO:0009314//response to radiation;GO:0000902//cell morphogenesis;GO:0009755//hormone-mediated signaling pathway	gi|255586158|ref|XP_002533739.1|/9.44311e-132/Indole-3-acetic acid-amido synthetase GH3.6, putative [Ricinus communis]	IAA conjugate metabolism	AT5G54510.1 | Symbols: GH3.6, DFL1 | DFL1 (DWARF IN LIGHT 1); indole-3-aceticacid amido synthetase | chr5:22131321-22133564 REVERSE
zhu1_Ghi#S42306081	ILL6	29.08	169.23	88.86	9.03	2.47	0.56	6.77	12.29	1.12	0	2.54089	1.61151	-1.68723	-3.55744	-5.69846	-2.1028	-1.24254	-4.69846	GO:0031410//cytoplasmic vesicle	GO:0016811//hydrolase activity, acting on carbon-nitrogen (but not peptide) bonds, in linear amides;GO:0005488//binding;GO:0070011//peptidase activity, acting on L-amino acid peptides	GO:0042445//hormone metabolic process;GO:0002831//regulation of response to biotic stimulus	gi|224066819|ref|XP_002302231.1|/3.27173e-80/IAA-amino acid hydrolase 9 [Populus trichocarpa]	IAA conjugate metabolism	AT1G44350.1 | Symbols: ILL6 | ILL6; IAA-amino acid conjugate hydrolase/metallopeptidase | chr1:16834749-16838201 REVERSE
zhu1_Ghi#S42291621	ILL3	43.62	47.83	40.63	4.08	21.92	6.49	10.16	12.01	6.73	0	0.132926	-0.102444	-3.41835	-0.992742	-2.7487	-2.10209	-1.86075	-2.69631	GO:0031410//cytoplasmic vesicle	GO:0016811//hydrolase activity, acting on carbon-nitrogen (but not peptide) bonds, in linear amides;GO:0005488//binding;GO:0070011//peptidase activity, acting on L-amino acid peptides	GO:0042445//hormone metabolic process	gi|255560590|ref|XP_002521309.1|/1.5062e-110/IAA-amino acid hydrolase ILR1 precursor, putative [Ricinus communis]	IAA conjugate metabolism	AT5G54140.1 | Symbols: ILL3 | ILL3; IAA-amino acid conjugate hydrolase/metallopeptidase | chr5:21965833-21967834 FORWARD
zhu1_Ghi#S42279936	IAR1	9.16	21.54	20.75	9.03	6.3	3.95	3.67	4.1	1.96	0	1.2336	1.17969	-0.0206216	-0.539996	-1.21349	-1.31957	-1.15972	-2.22449	GO:0044464//cell part	GO:0008324//cation transmembrane transporter activity	GO:0006812//cation transport	ref|NP_564921.1| IAR1 (IAA-ALANINE RESISTANT 1); metal ion transmembrane transporter[Arabidopsis thaliana]sp|Q9M647.3|IAR1_ARATH RecName: Full=IAA-alanine resistance protein 1; Flags: Precursorgb|AAF32299.1|AF216524_1 IAA-alanine resistance protein 1 [Arabidopsis thaliana]gb|AAM61101.1| unknown [Arabidopsis thaliana]gb|AAN71919.1| unknown protein [Arabidopsis thaliana]dbj|BAF01022.1| hypothetical…	IAA conjugate metabolism	AT1G68100.1 | Symbols: IAR1 | IAR1 (IAA-ALANINE RESISTANT 1); metal iontransmembrane transporter | chr1:25521325-25524032FORWARD
zhu1_Ghi#S42297414	IAMT1	0.01	1.68	2.05	0.01	2.47	47.98	16.09	9.56	1.68	0	7.39232	7.67948	0	7.94837	12.2282	10.6519	9.90087	7.39232	-	GO:0008757//S-adenosylmethionine-dependent METHYLtransferase activity	GO:0009943//adaxial/abaxial axis specification	ref|XP_002298843.1| S-adenosyl-L-methionine:carboxyl METHYLtransferase family protein[Populus trichocarpa]gb|EEE83648.1| S-adenosyl-L-methionine:carboxyl METHYLtransferase family protein[Populus trichocarpa]	IAA conjugate metabolism	AT5G55250.2 | Symbols: IAMT1 | IAMT1 (IAA CARBOXYLMETHYLTRANSFERASE 1);S-adenosylmethionine-dependent METHYLtransferase/ indoleacetic acid carboxyl METHYLtransferase |chr5:22407589-22410291 REVERSE
zhu1_Ghi#S42317904	ILR3	20.46	18.46	14.03	15.14	2.74	4.52	5.93	4.91	18.5	0	-0.148404	-0.544291	-0.434441	-2.90056	-2.17841	-1.7867	-2.05901	-0.145281	-	-	GO:0010468//regulation of gene expression	ref|XP_002518568.1| DNA binding protein, putative [Ricinus communis]gb|EEF43955.1| DNA binding protein, putative [Ricinus communis]	IAA conjugate metabolism	AT5G54680.1 | Symbols: ILR3 | ILR3 (IAA-leucine resistant3); DNA binding /transcription factor | chr5:22217270-22218993 FORWARD
zhu1_Ghi#S42330039	ILR1	26.12	20.14	9.65	15.73	19.18	59.27	25.4	33.31	19.62	0	-0.375091	-1.43655	-0.731636	-0.445552	1.18215	-0.0403264	0.3508	-0.41283	-	-	-	ref|XP_002522828.1| DNA binding protein, putative [Ricinus communis]gb|EEF39526.1| DNA binding protein, putative [Ricinus communis]	IAA conjugate metabolism	AT5G54680.1 | Symbols: ILR3 | ILR3 (IAA-leucine resistant3); DNA binding /transcription factor | chr5:22217270-22218993 FORWARD
zhu1_Ghi#S42312305	AUX2-11	13.46	26.57	2.05	1.46	0.01	42.34	13.83	9.28	20.46	0	0.98112	-2.71498	-3.20464	-10.3945	1.65334	0.0391227	-0.536482	0.604128	GO:0043231//intracellular membrane-bounded organelle	GO:0005515//protein binding	GO:0010468//regulation of gene expression;GO:0009755//hormone-mediated signaling pathway	sp|O24542.1|AX22D_PHAAU RecName: Full=AUXin-induced protein 22D; AltName:Full=Indole-3-acetic acid-induced protein ARG13dbj|BAA20848.1| AUX22d [Vigna radiata]	AUX/IAA	AT5G43700.1 | Symbols: ATAUX2-11, IAA4 | ATAUX2-11 (AUXIN INDUCIBLE 2-11); DNAbinding / transcription factor | chr5:17550465-17551206FORWARD
zhu1_Ghi#S42307451	AUX2-11	57.62	44.76	7.6	1.16	5.75	8.47	10.44	21.3	12.61	0	-0.36436	-2.9225	-5.63437	-3.32494	-2.76614	-2.46445	-1.43572	-2.192	GO:0043231//intracellular membrane-bounded organelle	GO:0005515//protein binding	GO:0010468//regulation of gene expression;GO:0009755//hormone-mediated signaling pathway	sp|O24542.1|AX22D_PHAAU RecName: Full=AUXin-induced protein 22D; AltName:Full=Indole-3-acetic acid-induced protein ARG13dbj|BAA20848.1| AUX22d [Vigna radiata]	AUX/IAA	AT5G43700.1 | Symbols: ATAUX2-11, IAA4 | ATAUX2-11 (AUXIN INDUCIBLE 2-11); DNAbinding / transcription factor | chr5:17550465-17551206FORWARD
zhu1_Ghi#S33809000	IAA19	92.9	326.16	23.97	6.99	4.11	0.01	10.73	12.01	11.49	0	1.81183	-1.95445	-3.73231	-4.49847	-13.1815	-3.11403	-2.95144	-3.0153	-	GO:0005515//protein binding	GO:0009987//cellular process;GO:0009725//response to hormone stimulus;GO:0009606//tropism;GO:0003006//reproductive developmental process;GO:0010467//gene expression	gi|255552971|ref|XP_002517528.1|/4.33342e-61/AUXin-induced protein AUX22, putative [Ricinus communis]	AUX/IAA	AT3G15540.1 | Symbols: IAA19, MSG2 | IAA19 (INDOLE-3-ACETIC ACID INDUCIBLE 19);transcription factor | chr3:5264100-5265378 FORWARD
zhu1_Ghi#S42336127	IAA16	138.68	26.57	17.54	9.9	2.47	5.08	2.54	5.46	3.08	0	-2.38389	-2.98304	-3.80819	-5.8111	-4.77079	-5.77079	-4.66671	-5.49269	-	-	GO:0010467//gene expression;GO:0009987//cellular process	ref|XP_002520980.1| AUXin-induced protein AUX28, putative [Ricinus communis]gb|EEF41397.1| AUXin-induced protein AUX28, putative [Ricinus communis]	AUX/IAA	AT3G04730.1 | Symbols: IAA16 | IAA16; transcription factor |chr3:1288993-1290415 REVERSE
zhu1_Ghi#S42296082	IAA14	11.04	4.48	1.75	0.01	0.01	0.01	0.01	0.55	0.01	0	-1.30117	-2.65731	-10.1085	-10.1085	-10.1085	-10.1085	-4.32716	-10.1085	-	-	GO:0010467//gene expression;GO:0009987//cellular process	ref|XP_002520980.1| AUXin-induced protein AUX28, putative [Ricinus communis]gb|EEF41397.1| AUXin-induced protein AUX28, putative [Ricinus communis]	AUX/IAA	AT4G14550.1 | Symbols: IAA14, SLR | IAA14 (INDOLE-3-ACETIC ACID INDUCIBLE 14);protein binding / transcription factor/ transcriptionrepressor | chr4:8348521-8349923 REVERSE
zhu1_Ghi#S42316342	AUX2-11	14.54	2.52	4.38	1.16	1.1	0.56	0.56	1.64	0.01	0	-2.52853	-1.73102	-3.64783	-3.72445	-4.69846	-4.69846	-3.14826	-10.5058	GO:0043231//intracellular membrane-bounded organelle	GO:0005515//protein binding	GO:0010468//regulation of gene expression;GO:0009755//hormone-mediated signaling pathway	gb|AAX63768.1| AUXin-responsive protein IAA [Populus tomentosa]	AUX/IAA	AT5G43700.1 | Symbols: ATAUX2-11, IAA4 | ATAUX2-11 (AUXIN INDUCIBLE 2-11); DNAbinding / transcription factor | chr5:17550465-17551206FORWARD
zhu1_Ghi#S33811088	AUX2-11	32.31	138.74	63.43	8.74	11.78	90.32	275.21	226.35	89.13	0	2.10233	0.973185	-1.88628	-1.45564	1.48306	3.09048	2.8085	1.46393	GO:0043231//intracellular membrane-bounded organelle	GO:0003676//nucleic acid binding;GO:0001071;GO:0005515//protein binding	GO:0006412//translation;GO:0010468//regulation of gene expression;GO:0009755//hormone-mediated signaling pathway	gi|34550779|gb|AAQ74955.1|/7.58508e-47/GbIAA-Re(AUXin) [Gossypium barbadense]	AUX/IAA	AT5G43700.1 | Symbols: ATAUX2-11, IAA4 | ATAUX2-11 (AUXIN INDUCIBLE 2-11); DNAbinding / transcription factor | chr5:17550465-17551206FORWARD
zhu1_Ghi#S42323521	IAA16	95.05	110.49	29.81	2.62	1.1	9.03	1.41	6.01	1.96	0	0.217157	-1.67289	-5.18105	-6.43311	-3.39589	-6.07492	-3.98325	-5.59976	GO:0043231//intracellular membrane-bounded organelle	GO:0005515//protein binding	GO:0010468//regulation of gene expression;GO:0009755//hormone-mediated signaling pathway	dbj|BAG55005.1| AUXin-responsive AUX/IAA gene family member [Ipomoea nil]	AUX/IAA	AT3G04730.1 | Symbols: IAA16 | IAA16; transcription factor |chr3:1288993-1290415 REVERSE
zhu1_Ghi#S42292718	IAA14	11.31	29.37	18.71	4.66	2.47	0.01	0.01	1.91	0.01	0	1.37674	0.726211	-1.2792	-2.19502	-10.1434	-10.1434	-2.56595	-10.1434	GO:0043231//intracellular membrane-bounded organelle	GO:0030528//transcription regulator activity;GO:0005515//protein binding	GO:0010101;GO:0010468//regulation of gene expression;GO:0009606//tropism;GO:0009755//hormone-mediated signaling pathway;GO:0006950//response to stress	emb|CAC84710.1| AUX/IAA protein [Populus tremula x Populus tremuloides]	AUX/IAA	AT4G14550.1 | Symbols: IAA14, SLR | IAA14 (INDOLE-3-ACETIC ACID INDUCIBLE 14);protein binding / transcription factor/ transcriptionrepressor | chr4:8348521-8349923 REVERSE
zhu1_Ghi#S42342390	IAA16	222.96	17.62	25.14	299.39	91.26	60.97	16.37	8.46	96.7	0	-3.6615	-3.14873	0.425241	-1.28873	-1.87061	-3.76766	-4.71998	-1.2052	GO:0043231//intracellular membrane-bounded organelle	GO:0005515//protein binding	GO:0010468//regulation of gene expression;GO:0009755//hormone-mediated signaling pathway	gi|113700413|gb|ABI36495.1|/5.24129e-31/AUX/IAA27 A [Malus x domestica]	AUX/IAA	AT3G04730.1 | Symbols: IAA16 | IAA16; transcription factor |chr3:1288993-1290415 REVERSE
zhu1_Ghi#S42358311	IAA14	305.36	161.4	73.07	14.27	13.43	17.5	58.99	92.01	38.4	0	-0.919871	-2.06316	-4.41945	-4.50698	-4.12508	-2.37197	-1.73065	-2.99133	GO:0043231//intracellular membrane-bounded organelle	GO:0030528//transcription regulator activity;GO:0005515//protein binding	GO:0010101;GO:0010468//regulation of gene expression;GO:0009755//hormone-mediated signaling pathway	gi|255551957|ref|XP_002517023.1|/1.16276e-62/AUXin-responsive protein IAA7, putative [Ricinus communis]	AUX/IAA	AT4G14550.1 | Symbols: IAA14, SLR | IAA14 (INDOLE-3-ACETIC ACID INDUCIBLE 14);protein binding / transcription factor/ transcriptionrepressor | chr4:8348521-8349923 REVERSE
zhu1_Ghi#S42293749	PAP2,IAA27	106.9	39.72	41.5	12.81	0.82	0.01	13.55	18.02	6.17	0	-1.42832	-1.36508	-3.06092	-7.02642	-13.384	-2.9799	-2.56859	-4.11485	-	-	-	li|27478|AT4G29080.1 | Symbols: PAP2, IAA27 AUXin-responsive protein	AUX/IAA	AT4G29080.1 | Symbols: PAP2, IAA27 | PAP2 (PHYTOCHROME-ASSOCIATED PROTEIN 2);transcription factor | chr4:14323665-14325213 REVERSE
zhu1_Ghi#S28666080	PAP1,IAA26	71.36	34.13	49.1	56.79	29.6	0.01	5.65	6.83	5.89	0	-1.06408	-0.539393	-0.329479	-1.26952	-12.8009	-3.65879	-3.38516	-3.59878	GO:0043231//intracellular membrane-bounded organelle;GO:0016021//integral to membrane	GO:0005515//protein binding;GO:0016791//phosphatase activity;GO:0001071	GO:0009718//anthocyanin biosynthetic process;GO:0006412//translation;GO:0010468//regulation of gene expression;GO:0010182//sugar mediated signaling pathway;GO:0006350//transcription;GO:0006970//response to osmotic stress;GO:0006801//superoxide metabolic process;GO:0009725//response to hormone stimulus	ref|XP_002515959.1| AUXin-responsive protein IAA6, putative [Ricinus communis]gb|EEF46379.1| AUXin-responsive protein IAA6, putative [Ricinus communis]	AUX/IAA	AT3G16500.1 | Symbols: PAP1, IAA26 | PAP1 (PHYTOCHROME-ASSOCIATED PROTEIN 1);transcription factor | chr3:5612801-5614208 REVERSE
zhu1_Ghi#S30049765	FMO	11.04	4.48	2.63	13.69	5.48	15.52	15.52	8.74	19.06	0	-1.30117	-2.06961	0.310382	-1.01049	0.491388	0.491388	-0.337035	0.787808	GO:0043231//intracellular membrane-bounded organelle	GO:0016491//oxidoreductase activity	-	gi|74273639|gb|ABA01487.1|/0/flavin-containing monooxygenase family protein FMO2 [Gossypium hirsutum]	IAA biosynthesis	AT1G62600.1 | Symbols: | flavin-containing monooxygenase family protein / FMOfamily protein | chr1:23179542-23181411 FORWARD
zhu1_Ghi#S30010234	TRP1	9.42	10.91	7.31	63.78	45.49	33.87	4.23	4.64	19.34	0	0.211852	-0.365856	2.75931	2.27175	1.84621	-1.15507	-1.0216	1.03779	GO:0009532//plastid stroma;GO:0009526//plastid envelope	GO:0003690//double-stranded DNA binding;GO:0016763//transferase activity, transferring pentosyl groups	GO:0010038//response to metal ion;GO:0009725//response to hormone stimulus;GO:0006568//tryptophan metabolic process;GO:0006970//response to osmotic stress	ref|NP_197300.1| TRP1 (tryptophan biosynthesis 1); anthranilatephosphoribosyltransferase [Arabidopsis thaliana]sp|Q02166.1|TRPD_ARATH RecName: Full=Anthranilate phosphoribosyltransferase,chloroplastic; Flags: Precursorgb|AAA32835.1| phosphoribosylanthranilate transferase [Arabidopsis thaliana]dbj|BAB08398.1| anthranilate phosphoribosyltransferase, chloroplast precursor[Arabidopsis thaliana]gb|AAK…	IAA biosynthesis	AT5G17990.1 | Symbols: TRP1, pat1 | TRP1 (tryptophan biosynthesis 1);anthranilate phosphoribosyltransferase |chr5:5957330-5959681 FORWARD
zhu1_Ghi#S33806639	ASB1	15.08	33.57	51.73	10.78	76.73	183.75	69.44	66.89	12.33	0	1.15454	1.77836	-0.484279	2.34715	3.60704	2.20313	2.14915	-0.290464	GO:0009536//plastid	GO:0016833//oxo-acid-lyase activity	GO:0051707//response to other organism;GO:0009725//response to hormone stimulus;GO:0009850//AUXin metabolic process;GO:0009064//glutamine family amino acid metabolic process;GO:0006568//tryptophan metabolic process;GO:0006970//response to osmotic stress;GO:0048527//lateral root development	gi|224108213|ref|XP_002314761.1|/5.3877e-86/anthranilate synthase, beta subunit, ASB1 [Populus trichocarpa]	IAA biosynthesis	AT1G25220.1 | Symbols: ASB1, TRP4, WEI7 | ASB1 (ANTHRANILATE SYNTHASE BETASUBUNIT 1); anthranilate synthase | chr1:8837430-8839478REVERSE
zhu1_Ghi#S42287848	CYP79C1	0.01	0.01	0.01	0.01	2.47	134.64	33.87	16.66	17.94	0	0	0	0	7.94837	13.7168	11.7258	10.7022	10.809	GO:0043231//intracellular membrane-bounded organelle;GO:0044425//membrane part	GO:0004497//monooxygenase activity;GO:0005506//iron ion binding	GO:0008152//metabolic process	gi|224124804|ref|XP_002319426.1|/3.79883e-42/cytochrome P450 [Populus trichocarpa]	IAA biosynthesis	AT1G79370.1 | Symbols: CYP79C1 | CYP79C1; electron carrier/ heme binding / ironion binding / monooxygenase/ oxygen binding |chr1:29857934-29860163 FORWARD
zhu1_Ghi#S42291634	YUC	6.73	3.08	1.46	4.95	3.56	24.84	10.44	10.92	34.48	0	-1.12768	-2.20464	-0.443178	-0.918729	1.88399	0.633443	0.698294	2.35708	-	GO:0005488//binding;GO:0060089//molecular transducer activity	GO:0009314//response to radiation;GO:0009791//post-embryonic development	ref|XP_002284345.1| PREDICTED: hypothetical protein [Vitis vinifera]	IAA biosynthesis	AT2G14820.1 | Symbols: NPY2 | NPY2 (NAKED PINS IN YUC MUTANTS 2); protein binding/ signal transducer | chr2:6358864-6361300 FORWARD
zhu1_Ghi#S33803052	TSB2	19.93	129.51	142.64	43.98	15.89	50.52	71.13	78.36	38.4	0	2.70005	2.83936	1.14191	-0.326823	1.34191	1.83552	1.97518	0.946165	-	-	-	gi|297735980|emb|CBI23954.3|/8.84844e-10/unnamed protein product [Vitis vinifera]	IAA biosynthesis	AT4G27070.1 | Symbols: TSB2 | TSB2 (TRYPTOPHAN SYNTHASE BETA-SUBUNIT 2);tryptophan synthase | chr4:13586564-13588619 FORWARD
zhu1_Ghi#S28704735	NIT4	27.74	13.43	16.37	8.45	20.28	11.29	16.37	20.2	20.18	0	-1.04651	-0.760913	-1.71494	-0.45191	-1.29692	-0.760913	-0.457612	-0.459042	GO:0016020//membrane	GO:0000257//nitrilase activity;GO:0016836//hydro-lyase activity	GO:0034641//cellular nitrogen compound metabolic process	gi|3914163|sp|Q42965.1|NRL4A_TOBAC/1.98743e-147/RecName: Full=Bifunctional nitrilase/nitrile hydratase NIT4A; Short=TNIT4A; AltName: Full=Nitrilase 4A; AltName: Full=Cyanoalanine nitrilase A	IAA biosynthesis	AT5G22300.1 | Symbols: NIT4 | NIT4 (NITRILASE 4); 3-cyanoalanine hydratase/cyanoalanine nitrilase/ indole-3-acetonitrile nitrilase/nitrilase/ nitrile hydratase | chr5:7379401-7381764FORWARD
zhu1_Ghi#S42361840	CM1	9.16	12.87	20.46	9.9	3.56	3.67	3.67	4.1	3.64	0	0.490593	1.15939	0.112081	-1.36347	-1.31957	-1.31957	-1.15972	-1.33141	GO:0043231//intracellular membrane-bounded organelle;GO:0044444//cytoplasmic part	GO:0004601//peroxidase activity	GO:0006568//tryptophan metabolic process;GO:0008652//cellular amino acid biosynthetic process;GO:0050896//response to stimulus;GO:0043648//dicarboxylic acid metabolic process	gi|76782202|gb|ABA54871.1|/9.13051e-66/putative chorismate mutase [Fagus sylvatica]	IAA biosynthesis	AT3G29200.1 | Symbols: CM1, ATCM1 | CM1 (CHORISMATE MUTASE 1); L-ascorbateperoxidase/ chorismate mutase | chr3:11164582-11166258REVERSE
zhu1_Ghi#S33813119	PEX4	65.97	69.37	49.98	56.79	73.99	8.19	12.42	15.56	20.74	0	0.0725018	-0.400459	-0.216173	0.16552	-3.00987	-2.40914	-2.08397	-1.66939	-	GO:0005488//binding;GO:0016881//acid-amino acid ligase activity	GO:0006625//protein targeting to peroxisome;GO:0060255;GO:0009062//fatty acid catabolic process;GO:0006464//protein modification process	ref|NP_568476.1| PEX4 (PEROXIN4); protein binding / ubiquitin-protein ligase[Arabidopsis thaliana]ref|NP_001031939.1| PEX4 (PEROXIN4); protein binding / ubiquitin-protein ligase[Arabidopsis thaliana]sp|Q8LGF7.1|UBC21_ARATH RecName: Full=Probable ubiquitin-conjugating enzyme E2 21; AltName:Full=Protein PEROXIN-4; Short=AtPEX4; AltName:Full=Ubiquitin carrier protein 21gb|AAM60888.1| E2, ubiquitin-c…	IBA metabolism	AT5G25760.2 | Symbols: PEX4 | PEX4 (PEROXIN4); protein binding /ubiquitin-protein ligase | chr5:8967983-8969173 FORWARD
zhu1_Ghi#S42306609	PEX5	25.04	25.18	28.06	14.56	48.51	54.19	35.57	31.4	36.72	0	0.00804372	0.16428	-0.782224	0.954048	1.11379	0.506426	0.32653	0.552331	-	GO:0005488//binding;GO:0004871//signal transducer activity	GO:0009725//response to hormone stimulus;GO:0006605//protein targeting	gb|AAC69177.1| peroxisomal targeting signal 1 receptor [Nicotiana tabacum]	IBA metabolism	AT5G56290.1 | Symbols: PEX5, ATPEX5 | PEX5 (PEROXIN 5); peroxisome matrixtargeting signal-1 binding / protein binding |chr5:22786655-22791972 FORWARD
zhu1_Ghi#S28668082	PEX16	6.46	8.95	12.28	2.33	1.64	40.93	42.9	36.31	7.57	0	0.470354	0.926704	-1.4712	-1.97784	2.66355	2.73137	2.49076	0.228759	GO:0031090//organelle membrane;GO:0042579//microbody	-	GO:0006631//fatty acid metabolic process;GO:0006996//organelle organization	gb|AAZ20121.1| putative shrunken seed protein [Brassica napus]	IBA metabolism	AT2G45690.1 | Symbols: SSE1, SSE, PEX16, ATPEX16 | SSE1 (SHRUNKEN SEED 1) |chr2:18823465-18825601 REVERSE
zhu1_Ghi#S28710586	PEX7	21	74.13	53.78	13.69	9.04	13.27	18.91	21.3	7.85	0	1.81967	1.35668	-0.617267	-1.21599	-0.662221	-0.15124	0.0204641	-1.41962	GO:0031461//cullin-RING ubiquitin ligase complex	GO:0005488//binding;GO:0004871//signal transducer activity;GO:0004468//lysine N-acetyltransferase activity	GO:0006605//protein targeting	gi|16611997|gb|AAL27434.1|AF430070_1/0/peroxisomal targeting signal 2 receptor [Gossypium hirsutum]	IBA metabolism	AT1G29260.1 | Symbols: PEX7, ATPEX7 | PEX7; peroxisome matrix targeting signal-2binding / protein binding | chr1:10224923-10225876FORWARD
zhu1_Ghi#S42334036	PEX13	34.2	55.67	51.73	17.77	13.98	18.63	31.33	27.3	5.33	0	0.702904	0.597005	-0.944553	-1.29063	-0.876369	-0.126452	-0.325095	-2.68179	GO:0044439//peroxisomal part	-	GO:0006625//protein targeting to peroxisome;GO:0009062//fatty acid catabolic process	gi|255567194|ref|XP_002524578.1|/1.14923e-38/nucleic acid binding protein, putative [Ricinus communis]	IBA metabolism	AT3G07560.1 | Symbols: APM2, PEX13 | PEX13 (PEROXIN 13); protein binding |chr3:2411616-2413310 REVERSE
zhu1_Ghi#S42318283	AIM1	14.54	19.58	12.28	3.49	3.29	54.76	23.99	23.21	7.57	0	0.429353	-0.243717	-2.05873	-2.14387	1.9131	0.722406	0.674719	-0.941662	GO:0030312//external encapsulating structure;GO:0009536//plastid;GO:0042579//microbody	GO:0016301//kinase activity;GO:0016853//isomerase activity;GO:0048037//cofactor binding;GO:0016836//hydro-lyase activity	GO:0006631//fatty acid metabolic process;GO:0009791//post-embryonic development	ref|XP_002514279.1| 3-hydroxyacyl-CoA dehyrogenase, putative [Ricinus communis]gb|EEF48233.1| 3-hydroxyacyl-CoA dehyrogenase, putative [Ricinus communis]	IBA metabolism	AT4G29010.1 | Symbols: AIM1 | AIM1 (ABNORMAL INFLORESCENCE MERISTEM); enoyl-CoAhydratase | chr4:14297312-14302016 REVERSE
zhu1_Ghi#S42292428	IBR	24.77	16.78	17.83	4.95	2.47	1.13	4.23	7.65	1.12	0	-0.561851	-0.474287	-2.32309	-3.32601	-4.4542	-2.54986	-1.69506	-4.46702	GO:0044464//cell part	GO:0046914//transition metal ion binding	-	ref|XP_002514795.1| Protein ariadne-1, putative [Ricinus communis]gb|EEF47349.1| Protein ariadne-1, putative [Ricinus communis]	IBA metabolism	AT2G31510.1 | Symbols: | IBR domain-containing protein / ARIADNE-like proteinARI7 (ARI7) | chr2:13416991-13421170 REVERSE
zhu1_Ghi#S42355710	ACX3	13.19	19.58	7.31	6.7	3.01	10.16	13.55	17.2	18.5	0	0.569936	-0.851501	-0.977212	-2.13161	-0.376544	0.0388483	0.382964	0.488081	GO:0042579//microbody	GO:0030554//adenyl nucleotide binding;GO:0015002//heme-copper terminal oxidase activity;GO:0016634	GO:0009062//fatty acid catabolic process	ref|XP_002525155.1| acyl-CoA oxidase, putative [Ricinus communis]gb|EEF37282.1| acyl-CoA oxidase, putative [Ricinus communis]	IBA metabolism	AT1G06290.1 | Symbols: ACX3, ATACX3 | ACX3 (ACYL-COA OXIDASE 3); acyl-CoA oxidase| chr1:1922423-1926002 FORWARD
zhu1_Ghi#S42282355	PEX12	11.85	20.7	10.52	9.61	9.32	6.49	6.21	6.01	5.05	0	0.804744	-0.171752	-0.302279	-0.346485	-0.868597	-0.932222	-0.97945	-1.23053	GO:0044439//peroxisomal part	GO:0046914//transition metal ion binding	GO:0006996//organelle organization	ref|XP_002325774.1| predicted protein [Populus trichocarpa]gb|EEF00156.1| predicted protein [Populus trichocarpa]	IBA metabolism	AT3G04460.1 | Symbols: PEX12, ATPEX12, APM4 | PEX12; protein binding / zinc ionbinding | chr3:1186641-1189094 FORWARD
zhu1_Ghi#S42361020	SAUR15	22.08	8.11	0.01	0.01	0.01	0.01	0.01	0.01	0.01	0	-1.44497	-11.1085	-11.1085	-11.1085	-11.1085	-11.1085	-11.1085	-11.1085	-	-	-	li|28611|AT4G38850.1 | Symbols: SAUR_AC1, ATSAUR15, SAUR15, SAUR-AC1 | SAUR-like AUXin-responsive protein family | chr4:18126171-18126680 FORWARD LENGTH=510	SAUR	AT4G38840.1 | Symbols: | AUXin-responsive protein, putative |chr4:18125174-18125473 REVERSE
zhu1_Ghi#S33801737	SAUR	9.16	6.43	22.51	9.9	7.13	0.01	0.01	0.55	1.4	0	-0.510529	1.29715	0.112081	-0.361446	-9.8392	-9.8392	-4.05784	-2.70992	-	-	GO:0009725//response to hormone stimulus	gi|224081427|ref|XP_002306405.1|/5.56263e-38/SAUR family protein [Populus trichocarpa]	SAUR	AT3G12830.1 | Symbols: | AUXin-responsive family protein |chr3:4079117-4079515 REVERSE
zhu1_Ghi#S42335811	SAUR	16.43	26.85	31.57	36.11	24.66	2.26	11.29	18.29	12.33	0	0.70859	0.942222	1.13607	0.58584	-2.86194	-0.541287	0.154723	-0.41416	GO:0042579//microbody	GO:0005515//protein binding	GO:0009755//hormone-mediated signaling pathway	ref|XP_002326143.1| SAUR family protein [Populus trichocarpa]gb|EEE71813.1| SAUR family protein [Populus trichocarpa]	SAUR	AT3G43120.1 | Symbols: | AUXin-responsive protein-related |chr3:15094644-15095312 FORWARD
zhu1_Ghi#S33810670	SAUR	6.19	0.56	0.58	9.9	80.57	11.57	31.61	73.17	171.26	0	-3.46644	-3.41581	0.677489	3.70223	0.902378	2.35237	3.56324	4.79011	-	-	GO:0009725//response to hormone stimulus	ref|XP_002331213.1| SAUR family protein [Populus trichocarpa]gb|EEF10465.1| SAUR family protein [Populus trichocarpa]	SAUR	AT1G72430.1 | Symbols: | AUXin-responsive protein-related |chr1:27265150-27265509 REVERSE

## Sheet: Additional file9_TableS8-2
		TPM				LOG2
Gene ID	Description	0	6	24	48	0h	6h/0h	24h/0h	48h/0h	GO Component	GO Function	GO Process	blast nr
zhu1_Ghi#S33799879	AUX1	46.85	37.76	20.46	2.62	0	-0.31119	-1.19524	-4.16041	GO:0031224//intrinsic to membrane;GO:0043231//intracellular membrane-bounded organelle	GO:0042562//hormone binding;GO:0005275//amine transmembrane transporter activity;GO:0080161;GO:0015291//secondary active transmembrane transporter activity	GO:0060918//auxin transport;GO:0010102//lateral root morphogenesis;GO:0051707//response to other organism;GO:0001738//morphogenesis of a polarized epithelium;GO:0009755//hormone-mediated signaling pathway;GO:0048764;GO:0009630//gravitropism;GO:0015837//amine transport	gb|ABN81349.1| auxin influx transport protein [Casuarina glauca]gb|ABN81350.1| auxin influx transport protein [Casuarina glauca]
zhu1_Ghi#S33805308	auxin transport	32.04	27.97	20.17	11.94	0	-0.195994	-0.667663	-1.42407	GO:0031224//intrinsic to membrane	-	GO:0060918//auxin transport	gi|255582036|ref|XP_002531815.1|/6.37238e-86/auxin:hydrogen symporter, putative [Ricinus communis]
zhu1_Ghi#S42308191	AUX1	3.23	0.84	0.58	28.54	0	-1.94307	-2.47741	3.14338	GO:0031224//intrinsic to membrane;GO:0043231//intracellular membrane-bounded organelle	GO:0042562//hormone binding;GO:0005275//amine transmembrane transporter activity;GO:0080161;GO:0015291//secondary active transmembrane transporter activity	GO:0060918//auxin transport;GO:0010102//lateral root morphogenesis;GO:0051707//response to other organism;GO:0001738//morphogenesis of a polarized epithelium;GO:0009755//hormone-mediated signaling pathway;GO:0048764;GO:0009630//gravitropism;GO:0015837//amine transport	gi|37651177|dbj|BAC98948.1|/1.88037e-89/aux1-like auxin influx carrier protein [Pisum sativum]
zhu1_Ghi#S42298593	MDR1	119.56	30.49	33.32	7.57	0	-1.97133	-1.84327	-3.9813	GO:0031224//intrinsic to membrane	GO:0042626//ATPase activity, coupled to transmembrane movement of substances;GO:0015562//efflux transmembrane transporter activity;GO:0032559//adenyl ribonucleotide binding	GO:0048437//floral organ development;GO:0009725//response to hormone stimulus;GO:0043479;GO:0009926//auxin polar transport;GO:0032535;GO:0009630//gravitropism;GO:0048528//post-embryonic root development;GO:0009639//response to red or far red light	gi|255552900|ref|XP_002517493.1|/3.23564e-154/multidrug resistance protein 1, 2, putative [Ricinus communis]
zhu1_Ghi#S29994266	AUX1-like	420.34	235.53	81.55	12.81	0	-0.835646	-2.3658	-5.03621	GO:0031224//intrinsic to membrane;GO:0043231//intracellular membrane-bounded organelle	GO:0042562//hormone binding;GO:0005275//amine transmembrane transporter activity;GO:0080161;GO:0015291//secondary active transmembrane transporter activity	GO:0060918//auxin transport;GO:0010102//lateral root morphogenesis;GO:0051707//response to other organism;GO:0001738//morphogenesis of a polarized epithelium;GO:0009755//hormone-mediated signaling pathway;GO:0048764;GO:0009630//gravitropism;GO:0015837//amine transport	gi|75262336|sp|Q9FEL7.1|LAX2_MEDTR/2.95906e-16/RecName: Full=auxin transporter-like protein 2; AltName: Full=aux1-like protein 2; AltName: Full=MtLAX2
zhu1_Ghi#S42299563	TRN1	9.96	17.34	21.63	4.66	0	0.799886	1.11882	-1.09582	GO:0005635//nuclear envelope	GO:0022892	GO:0060918//auxin transport;GO:0016049//cell growth;GO:0048507//meristem development;GO:0006913//nucleocytoplasmic transport;GO:0009887//organ morphogenesis;GO:0010051//xylem and phloem pattern formation;GO:0015031//protein transport	emb|CAD56216.1| transportin-like protein [Cicer arietinum]
zhu1_Ghi#S33832032	APM1	16.16	27.13	26.31	37.57	0	0.747462	0.703184	1.21715	GO:0016020//membrane	GO:0070011//peptidase activity, acting on L-amino acid peptides	GO:0060918//auxin transport	ref|XP_002516101.1| puromycin-sensitive aminopeptidase, putative [Ricinus communis]gb|EEF46103.1| puromycin-sensitive aminopeptidase, putative [Ricinus communis]
zhu1_Ghi#S42325122	ARF6	26.66	50.35	56.7	1.16	0	0.917315	1.08867	-4.52248	GO:0043231//intracellular membrane-bounded organelle	GO:0003676//nucleic acid binding	GO:0009725//response to hormone stimulus;GO:0010468//regulation of gene expression;GO:0009791//post-embryonic development;GO:0006351//transcription, DNA-dependent	gb|ADL36576.1| ARF domain class transcription factor [Malus x domestica]
zhu1_Ghi#S42290385	ARF9	16.43	15.11	23.38	3.79	0	-0.120829	0.508942	-2.11606	GO:0043231//intracellular membrane-bounded organelle	GO:0003676//nucleic acid binding;GO:0001071;GO:0005515//protein binding	GO:0010468//regulation of gene expression;GO:0009755//hormone-mediated signaling pathway;GO:0006351//transcription, DNA-dependent	emb|CBI34510.3| unnamed protein product [Vitis vinifera]
zhu1_Ghi#S42310727	ARF7	42.28	8.11	4.68	7.28	0	-2.3822	-3.17539	-2.53797	GO:0043231//intracellular membrane-bounded organelle	GO:0030528//transcription regulator activity;GO:0003676//nucleic acid binding;GO:0001071;GO:0005515//protein binding	GO:0048827//phyllome development;GO:0030522//intracellular receptor mediated signaling pathway;GO:0010468//regulation of gene expression;GO:0040007//growth;GO:0009606//tropism;GO:0009755//hormone-mediated signaling pathway;GO:0048527//lateral root development;GO:0006351//transcription, DNA-dependent	gi|255550359|ref|XP_002516230.1|/2.19543e-52/AUXin response factor, putative [Ricinus communis]
zhu1_Ghi#S37590130	TIR1	25.85	8.67	6.14	5.82	0	-1.57606	-2.07385	-2.15107	GO:0000152//nuclear ubiquitin ligase complex;GO:0031461//cullin-RING ubiquitin ligase complex	GO:0043178//alcohol binding;GO:0042562//hormone binding;GO:0019787//small conjugating protein ligase activity	GO:0040007//growth;GO:0009755//hormone-mediated signaling pathway;GO:0045013//negative regulation of transcription by carbon catabolites;GO:0009555//pollen development;GO:0009607//response to biotic stimulus;GO:0019941//modification-dependent protein catabolic process;GO:0048437//floral organ development;GO:0010102//lateral root morphogenesis;GO:0009267//cellular response to starvation	gi|109729860|gb|ABG46343.1|/0/transport inhibitor response 1 [Gossypium hirsutum]
zhu1_Ghi#S33811942	TIR1	33.12	21.26	21.63	9.03	0	-0.639561	-0.614669	-1.8749	GO:0031461//cullin-RING ubiquitin ligase complex	GO:0042562//hormone binding;GO:0043178//alcohol binding;GO:0019787//small conjugating protein ligase activity	GO:0010102//lateral root morphogenesis;GO:0048437//floral organ development;GO:0009267//cellular response to starvation;GO:0019941//modification-dependent protein catabolic process;GO:0009755//hormone-mediated signaling pathway;GO:0009555//pollen development;GO:0009607//response to biotic stimulus	gi|109729860|gb|ABG46343.1|/5.03197e-27/transport inhibitor response 1 [Gossypium hirsutum]
zhu1_Ghi#S42361213	RBX1	84.55	34.13	21.34	51.55	0	-1.30876	-1.98624	-0.713832	GO:0031461//cullin-RING ubiquitin ligase complex	GO:0046914//transition metal ion binding	GO:0032446//protein modification by small protein conjugation	gb|ADB93074.1| putative ring-box Roc1/Rbx1/Hrt1 protein [Jatropha curcas]
zhu1_Ghi#S42318297	RBX1	22.62	8.67	4.38	22.43	0	-1.3835	-2.3686	-0.0121693	GO:0031461//cullin-RING ubiquitin ligase complex	GO:0046914//transition metal ion binding	GO:0032446//protein modification by small protein conjugation	ref|NP_568396.1| RBX1 (RING-BOX 1); protein binding [Arabidopsis thaliana]sp|Q940X7.1|RBX1A_ARATH RecName: Full=RING-box protein 1a; AltName: Full=At-Rbx1;1;AltName: Full=Protein RING of cullins 1; AltName:Full=RBX1-2; AltName: Full=RBX1a-Atgb|AAL13435.1| ring box-1-like protein [Arabidopsis thaliana]gb|AAL62422.1| ring-box protein - like [Arabidopsis thaliana]gb|AAM48038.1| ring-box protein-like…
zhu1_Ghi#S42279912	TIR3	7.81	15.38	28.35	45.72	0	0.977661	1.85995	2.54943	-	GO:0005488//binding;GO:0003824//catalytic activity	-	gb|ABN07918.1| Zinc finger, ZZ-type; Zinc finger, C2H2-type [Medicago truncatula]
zhu1_Ghi#S33808515	ASK1	61.13	36.36	27.77	46.89	0	-0.749528	-1.13835	-0.3826	-	GO:0005488//binding	GO:0019941//modification-dependent protein catabolic process	gi|182407844|gb|ACB87913.1|/7.77234e-66/SKP1-like protein 1 [Malus x domestica]
zhu1_Ghi#S42305467	RCE1	70.01	34.41	28.64	27.08	0	-1.02473	-1.28953	-1.37033	-	GO:0019787//small conjugating protein ligase activity;GO:0032559//adenyl ribonucleotide binding	GO:0060255;GO:0009725//response to hormone stimulus;GO:0006464//protein modification process;GO:0007275//multicellular organismal development	gi|255568247|ref|XP_002525098.1|/3.97285e-100/ubiquitin-conjugating enzyme m, putative [Ricinus communis]
zhu1_Ghi#S42309796	CUL1	32.04	14.55	19.58	5.82	0	-1.13885	-0.710493	-2.46078	GO:0000151//ubiquitin ligase complex	GO:0019899//enzyme binding	GO:0019941//modification-dependent protein catabolic process	gi|297814051|ref|XP_002874909.1|/1.10285e-170/ATCUL1 [Arabidopsis lyrata subsp. lyrata]
zhu1_Ghi#S42281150	DCAF1	86.98	65.46	21.04	7.28	0	-0.41007	-2.04755	-3.57867	-	GO:0005488//binding	-	ref|NP_194845.4| DCAF1 (DDB1-CUL4 ASSOCIATED FACTOR 1); nucleotide binding[Arabidopsis thaliana]sp|Q9M086.2|DCAF1_ARATH RecName: Full=DDB1- and CUL4-associated factor homolog 1; AltName:Full=Protein DDB1-CUL4 ASSOCIATED FACTOR 1; Short=ProteinDCAF1
zhu1_Ghi#S42279078	ASK2	13.46	24.9	38.58	15.44	0	0.887467	1.51917	0.197994	GO:0044424//intracellular part	GO:0005488//binding	GO:0019941//modification-dependent protein catabolic process;GO:0003006//reproductive developmental process	ref|XP_002513359.1| skp1, putative [Ricinus communis]gb|EEF48762.1| skp1, putative [Ricinus communis]
zhu1_Ghi#S42299299	SGT1B	116.6	53.71	43.26	123.19	0	-1.11831	-1.43046	0.0793174	-	-	-	ref|XP_002513632.1| chaperone binding protein, putative [Ricinus communis]gb|EEF49035.1| chaperone binding protein, putative [Ricinus communis]
zhu1_Ghi#S42327577	RCE1	72.97	32.73	40.34	41.06	0	-1.15669	-0.855092	-0.82957	-	GO:0019787//small conjugating protein ligase activity;GO:0032559//adenyl ribonucleotide binding	GO:0060255;GO:0009725//response to hormone stimulus;GO:0006464//protein modification process;GO:0007275//multicellular organismal development	ref|XP_002525098.1| ubiquitin-conjugating enzyme m, putative [Ricinus communis]gb|EEF37225.1| ubiquitin-conjugating enzyme m, putative [Ricinus communis]
zhu1_Ghi#S42303177	auxin-repressed protein	4129.6	207.84	49.1	37.28	0	-4.31246	-6.39414	-6.79146	-	-	-	gb|AAB88876.1| putative auxin-repressed protein [Prunus armeniaca]
zhu1_Ghi#S42276897	auxin-repressed protein	98.02	18.18	1.46	1.75	0	-2.43072	-6.06904	-5.80765	-	-	-	gb|AAB88876.1| putative auxin-repressed protein [Prunus armeniaca]
zhu1_Ghi#S42302390	SAR3	9.69	21.26	19	7.28	0	1.13357	0.971431	-0.412558	GO:0005635//nuclear envelope	GO:0022829	GO:0009725//response to hormone stimulus;GO:0002218//activation of innate immune response;GO:0006405//RNA export from nucleus	ref|NP_178183.2| SAR3 (SUPPRESSOR OF auxin RESISTANCE 3); porin [Arabidopsis thaliana]gb|AAN03676.1|AF411839_1 putative nucleoporin PRECOZ [Arabidopsis thaliana]gb|AAX44044.1| putative nucleoporin 96 [Arabidopsis thaliana]
zhu1_Ghi#S28642002	auxin associated family protein	52.24	5.59	2.05	6.12	0	-3.22423	-4.67146	-3.09355	-	-	-	gb|AAA84370.1| beta-galactosidase alpha polypeptide [Cloning vector pTriplEx]
zhu1_Ghi#S42287745	DYL1	1877.66	953.59	187.36	69.9	0	-0.977495	-3.32505	-4.7475	-	GO:0003824//catalytic activity	GO:0009755//hormone-mediated signaling pathway	gi|119367470|gb|ABL67651.1|/6.16954e-23/putative auxin-repressed/dormancy-associated protein [Citrus hybrid cultivar]
zhu1_Ghi#S28706545	auxin-induced protein 5NG4	47.12	6.71	3.22	15.44	0	-2.81195	-3.87121	-1.60967	GO:0043231//intracellular membrane-bounded organelle;GO:0044444//cytoplasmic part;GO:0016021//integral to membrane	-	GO:0051234//establishment of localization;GO:0009755//hormone-mediated signaling pathway	gi|255538804|ref|XP_002510467.1|/1.11151e-120/auxin-induced protein 5NG4, putative [Ricinus communis]
zhu1_Ghi#S33804108	auxin-induced protein 5NG4	20.2	15.94	7.31	8.15	0	-0.341704	-1.46641	-1.30948	GO:0043231//intracellular membrane-bounded organelle	-	-	gi|255538804|ref|XP_002510467.1|/9.04327e-96/auxin-induced protein 5NG4, putative [Ricinus communis]
zhu1_Ghi#S42314287	auxin-induced protein 5NG4	20.2	3.08	0.58	0.58	0	-2.71335	-5.12216	-5.12216	GO:0044464//cell part	-	-	ref|XP_002534346.1| auxin-induced protein 5NG4, putative [Ricinus communis]gb|EEF28037.1| auxin-induced protein 5NG4, putative [Ricinus communis]
zhu1_Ghi#S42306081	ILL6	29.08	169.23	88.86	9.03	0	2.54089	1.61151	-1.68723	GO:0031410//cytoplasmic vesicle	GO:0016811//hydrolase activity, acting on carbon-nitrogen (but not peptide) bonds, in linear amides;GO:0005488//binding;GO:0070011//peptidase activity, acting on L-amino acid peptides	GO:0042445//hormone metabolic process;GO:0002831//regulation of response to biotic stimulus	gi|224066819|ref|XP_002302231.1|/3.27173e-80/IAA-amino acid hydrolase 9 [Populus trichocarpa]
zhu1_Ghi#S42291621	ILL3	43.62	47.83	40.63	4.08	0	0.132926	-0.102444	-3.41835	GO:0031410//cytoplasmic vesicle	GO:0016811//hydrolase activity, acting on carbon-nitrogen (but not peptide) bonds, in linear amides;GO:0005488//binding;GO:0070011//peptidase activity, acting on L-amino acid peptides	GO:0042445//hormone metabolic process	gi|255560590|ref|XP_002521309.1|/1.5062e-110/IAA-amino acid hydrolase ILR1 precursor, putative [Ricinus communis]
zhu1_Ghi#S42279936	IAR1	9.16	21.54	20.75	9.03	0	1.2336	1.17969	-0.0206216	GO:0044464//cell part	GO:0008324//cation transmembrane transporter activity	GO:0006812//cation transport	ref|NP_564921.1| IAR1 (IAA-ALANINE RESISTANT 1); metal ion transmembrane transporter[Arabidopsis thaliana]sp|Q9M647.3|IAR1_ARATH RecName: Full=IAA-alanine resistance protein 1; Flags: Precursorgb|AAF32299.1|AF216524_1 IAA-alanine resistance protein 1 [Arabidopsis thaliana]gb|AAM61101.1| unknown [Arabidopsis thaliana]gb|AAN71919.1| unknown protein [Arabidopsis thaliana]dbj|BAF01022.1| hypothetical…
zhu1_Ghi#S42330039	ILR1	26.12	20.14	9.65	15.73	0	-0.375091	-1.43655	-0.731636	-	-	-	ref|XP_002522828.1| DNA binding protein, putative [Ricinus communis]gb|EEF39526.1| DNA binding protein, putative [Ricinus communis]
zhu1_Ghi#S42312305	AUX2-11	13.46	26.57	2.05	1.46	0	0.98112	-2.71498	-3.20464	GO:0043231//intracellular membrane-bounded organelle	GO:0005515//protein binding	GO:0010468//regulation of gene expression;GO:0009755//hormone-mediated signaling pathway	sp|O24542.1|AX22D_PHAAU RecName: Full=AUXin-induced protein 22D; AltName:Full=Indole-3-acetic acid-induced protein ARG13dbj|BAA20848.1| AUX22d [Vigna radiata]
zhu1_Ghi#S42307451	AUX2-11	57.62	44.76	7.6	1.16	0	-0.36436	-2.9225	-5.63437	GO:0043231//intracellular membrane-bounded organelle	GO:0005515//protein binding	GO:0010468//regulation of gene expression;GO:0009755//hormone-mediated signaling pathway	sp|O24542.1|AX22D_PHAAU RecName: Full=AUXin-induced protein 22D; AltName:Full=Indole-3-acetic acid-induced protein ARG13dbj|BAA20848.1| AUX22d [Vigna radiata]
zhu1_Ghi#S33809000	IAA19	92.9	326.16	23.97	6.99	0	1.81183	-1.95445	-3.73231	-	GO:0005515//protein binding	GO:0009987//cellular process;GO:0009725//response to hormone stimulus;GO:0009606//tropism;GO:0003006//reproductive developmental process;GO:0010467//gene expression	gi|255552971|ref|XP_002517528.1|/4.33342e-61/AUXin-induced protein AUX22, putative [Ricinus communis]
zhu1_Ghi#S42336127	IAA16	138.68	26.57	17.54	9.9	0	-2.38389	-2.98304	-3.80819	-	-	GO:0010467//gene expression;GO:0009987//cellular process	ref|XP_002520980.1| AUXin-induced protein AUX28, putative [Ricinus communis]gb|EEF41397.1| AUXin-induced protein AUX28, putative [Ricinus communis]
zhu1_Ghi#S33811088	AUX2-11	32.31	138.74	63.43	8.74	0	2.10233	0.973185	-1.88628	GO:0043231//intracellular membrane-bounded organelle	GO:0003676//nucleic acid binding;GO:0001071;GO:0005515//protein binding	GO:0006412//translation;GO:0010468//regulation of gene expression;GO:0009755//hormone-mediated signaling pathway	gi|34550779|gb|AAQ74955.1|/7.58508e-47/GbIAA-Re(AUXin) [Gossypium barbadense]
zhu1_Ghi#S42323521	IAA16	95.05	110.49	29.81	2.62	0	0.217157	-1.67289	-5.18105	GO:0043231//intracellular membrane-bounded organelle	GO:0005515//protein binding	GO:0010468//regulation of gene expression;GO:0009755//hormone-mediated signaling pathway	dbj|BAG55005.1| AUXin-responsive AUX/IAA gene family member [Ipomoea nil]
zhu1_Ghi#S42292718	IAA14	11.31	29.37	18.71	4.66	0	1.37674	0.726211	-1.2792	GO:0043231//intracellular membrane-bounded organelle	GO:0030528//transcription regulator activity;GO:0005515//protein binding	GO:0010101;GO:0010468//regulation of gene expression;GO:0009606//tropism;GO:0009755//hormone-mediated signaling pathway;GO:0006950//response to stress	emb|CAC84710.1| AUX/IAA protein [Populus tremula x Populus tremuloides]
zhu1_Ghi#S42342390	IAA16	222.96	17.62	25.14	299.39	0	-3.6615	-3.14873	0.425241	GO:0043231//intracellular membrane-bounded organelle	GO:0005515//protein binding	GO:0010468//regulation of gene expression;GO:0009755//hormone-mediated signaling pathway	gi|113700413|gb|ABI36495.1|/5.24129e-31/AUX/IAA27 A [Malus x domestica]
zhu1_Ghi#S42358311	IAA14	305.36	161.4	73.07	14.27	0	-0.919871	-2.06316	-4.41945	GO:0043231//intracellular membrane-bounded organelle	GO:0030528//transcription regulator activity;GO:0005515//protein binding	GO:0010101;GO:0010468//regulation of gene expression;GO:0009755//hormone-mediated signaling pathway	gi|255551957|ref|XP_002517023.1|/1.16276e-62/AUXin-responsive protein IAA7, putative [Ricinus communis]
zhu1_Ghi#S42293749	PAP2,IAA27	106.9	39.72	41.5	12.81	0	-1.42832	-1.36508	-3.06092	-	-	-	li|27478|AT4G29080.1 | Symbols: PAP2, IAA27 AUXin-responsive protein
zhu1_Ghi#S28666080	PAP1,IAA26	71.36	34.13	49.1	56.79	0	-1.06408	-0.539393	-0.329479	GO:0043231//intracellular membrane-bounded organelle;GO:0016021//integral to membrane	GO:0005515//protein binding;GO:0016791//phosphatase activity;GO:0001071	GO:0009718//anthocyanin biosynthetic process;GO:0006412//translation;GO:0010468//regulation of gene expression;GO:0010182//sugar mediated signaling pathway;GO:0006350//transcription;GO:0006970//response to osmotic stress;GO:0006801//superoxide metabolic process;GO:0009725//response to hormone stimulus	ref|XP_002515959.1| AUXin-responsive protein IAA6, putative [Ricinus communis]gb|EEF46379.1| AUXin-responsive protein IAA6, putative [Ricinus communis]
zhu1_Ghi#S30010234	TRP1	9.42	10.91	7.31	63.78	0	0.211852	-0.365856	2.75931	GO:0009532//plastid stroma;GO:0009526//plastid envelope	GO:0003690//double-stranded DNA binding;GO:0016763//transferase activity, transferring pentosyl groups	GO:0010038//response to metal ion;GO:0009725//response to hormone stimulus;GO:0006568//tryptophan metabolic process;GO:0006970//response to osmotic stress	ref|NP_197300.1| TRP1 (tryptophan biosynthesis 1); anthranilatephosphoribosyltransferase [Arabidopsis thaliana]sp|Q02166.1|TRPD_ARATH RecName: Full=Anthranilate phosphoribosyltransferase,chloroplastic; Flags: Precursorgb|AAA32835.1| phosphoribosylanthranilate transferase [Arabidopsis thaliana]dbj|BAB08398.1| anthranilate phosphoribosyltransferase, chloroplast precursor[Arabidopsis thaliana]gb|AAK…
zhu1_Ghi#S33806639	ASB1	15.08	33.57	51.73	10.78	0	1.15454	1.77836	-0.484279	GO:0009536//plastid	GO:0016833//oxo-acid-lyase activity	GO:0051707//response to other organism;GO:0009725//response to hormone stimulus;GO:0009850//AUXin metabolic process;GO:0009064//glutamine family amino acid metabolic process;GO:0006568//tryptophan metabolic process;GO:0006970//response to osmotic stress;GO:0048527//lateral root development	gi|224108213|ref|XP_002314761.1|/5.3877e-86/anthranilate synthase, beta subunit, ASB1 [Populus trichocarpa]
zhu1_Ghi#S33803052	TSB2	19.93	129.51	142.64	43.98	0	2.70005	2.83936	1.14191	-	-	-	gi|297735980|emb|CBI23954.3|/8.84844e-10/unnamed protein product [Vitis vinifera]
zhu1_Ghi#S28704735	NIT4	27.74	13.43	16.37	8.45	0	-1.04651	-0.760913	-1.71494	GO:0016020//membrane	GO:0000257//nitrilase activity;GO:0016836//hydro-lyase activity	GO:0034641//cellular nitrogen compound metabolic process	gi|3914163|sp|Q42965.1|NRL4A_TOBAC/1.98743e-147/RecName: Full=Bifunctional nitrilase/nitrile hydratase NIT4A; Short=TNIT4A; AltName: Full=Nitrilase 4A; AltName: Full=Cyanoalanine nitrilase A
zhu1_Ghi#S42361840	CM1	9.16	12.87	20.46	9.9	0	0.490593	1.15939	0.112081	GO:0043231//intracellular membrane-bounded organelle;GO:0044444//cytoplasmic part	GO:0004601//peroxidase activity	GO:0006568//tryptophan metabolic process;GO:0008652//cellular amino acid biosynthetic process;GO:0050896//response to stimulus;GO:0043648//dicarboxylic acid metabolic process	gi|76782202|gb|ABA54871.1|/9.13051e-66/putative chorismate mutase [Fagus sylvatica]
zhu1_Ghi#S28710586	PEX7	21	74.13	53.78	13.69	0	1.81967	1.35668	-0.617267	GO:0031461//cullin-RING ubiquitin ligase complex	GO:0005488//binding;GO:0004871//signal transducer activity;GO:0004468//lysine N-acetyltransferase activity	GO:0006605//protein targeting	gi|16611997|gb|AAL27434.1|AF430070_1/0/peroxisomal targeting signal 2 receptor [Gossypium hirsutum]
zhu1_Ghi#S42318283	AIM1	14.54	19.58	12.28	3.49	0	0.429353	-0.243717	-2.05873	GO:0030312//external encapsulating structure;GO:0009536//plastid;GO:0042579//microbody	GO:0016301//kinase activity;GO:0016853//isomerase activity;GO:0048037//cofactor binding;GO:0016836//hydro-lyase activity	GO:0006631//fatty acid metabolic process;GO:0009791//post-embryonic development	ref|XP_002514279.1| 3-hydroxyacyl-CoA dehyrogenase, putative [Ricinus communis]gb|EEF48233.1| 3-hydroxyacyl-CoA dehyrogenase, putative [Ricinus communis]
zhu1_Ghi#S42292428	IBR	24.77	16.78	17.83	4.95	0	-0.561851	-0.474287	-2.32309	GO:0044464//cell part	GO:0046914//transition metal ion binding	-	ref|XP_002514795.1| Protein ariadne-1, putative [Ricinus communis]gb|EEF47349.1| Protein ariadne-1, putative [Ricinus communis]
zhu1_Ghi#S42361020	SAUR15	22.08	8.11	0.01	0.01	0	-1.44497	-11.1085	-11.1085	-	-	-	li|28611|AT4G38850.1 | Symbols: SAUR_AC1, ATSAUR15, SAUR15, SAUR-AC1 | SAUR-like AUXin-responsive protein family | chr4:18126171-18126680 FORWARD LENGTH=510
zhu1_Ghi#S33801737	SAUR	9.16	6.43	22.51	9.9	0	-0.510529	1.29715	0.112081	-	-	GO:0009725//response to hormone stimulus	gi|224081427|ref|XP_002306405.1|/5.56263e-38/SAUR family protein [Populus trichocarpa]
zhu1_Ghi#S42335811	SAUR	16.43	26.85	31.57	36.11	0	0.70859	0.942222	1.13607	GO:0042579//microbody	GO:0005515//protein binding	GO:0009755//hormone-mediated signaling pathway	ref|XP_002326143.1| SAUR family protein [Populus trichocarpa]gb|EEE71813.1| SAUR family protein [Populus trichocarpa]

## Sheet: Additional file9_TableS8-3
		TPM		LOG2
Gene ID	Description	TPM-NEC	TPM-EC	log2EC/NEC	GO Component	GO Function	GO Process	blast nr		blast TAIR (Arabidopisis)
zhu1_Ghi#S29994266	AUX1-like	3.01	72.82	4.5965	GO:0031224//intrinsic to membrane;GO:0043231//intracellular membrane-bounded organelle	GO:0042562//hormone binding;GO:0005275//amine transmembrane transporter activity;GO:0080161;GO:0015291//secondary active transmembrane transporter activity	GO:0060918//auxin transport;GO:0010102//lateral root morphogenesis;GO:0051707//response to other organism;GO:0001738//morphogenesis of a polarized epithelium;GO:0009755//hormone-mediated signaling pathway;GO:0048764;GO:0009630//gravitropism;GO:0015837//amine transport	gi|75262336|sp|Q9FEL7.1|LAX2_MEDTR/2.95906e-16/RecName: Full=auxin transporter-like protein 2; AltName: Full=aux1-like protein 2; AltName: Full=MtLAX2	auxin transport	AT5G01240.2 | Symbols: | amino acid permease, putative | chr5:98663-101493FORWARD
zhu1_Ghi#S42308314	AGG2	23.02	5.08	-2.17999	GO:0016020//membrane	GO:0005488//binding	GO:0009926//auxin polar transport;GO:0050832//defense response to fungus;GO:0048528//post-embryonic root development	gi|224082704|ref|XP_002306804.1|/9.52385e-28/predicted protein [Populus trichocarpa]	auxin transport	AT3G22942.1 | Symbols: AGG2 | AGG2 (G-PROTEIN GAMMA SUBUNIT 2) |chr3:8134475-8135667 FORWARD
zhu1_Ghi#S42278444	ARF2	92.63	1.69	-5.77638	GO:0009521;GO:0009534//chloroplast thylakoid	GO:0005488//binding	GO:0009908//flower development;GO:0009900;GO:0010260//organ senescence;GO:0006355//regulation of transcription, DNA-dependent;GO:0008283//cell proliferation	ref|XP_002511100.1| auxin response factor, putative [Ricinus communis]gb|EEF51702.1| auxin response factor, putative [Ricinus communis]	ARF	AT5G62000.3 | Symbols: ARF2, ARF1-BP, HSS | ARF2 (auxIN RESPONSE FACTOR 2);protein binding / transcription factor |chr5:24910859-24914680 FORWARD
zhu1_Ghi#S42310727	ARF7	10.96	25.97	1.2446	GO:0043231//intracellular membrane-bounded organelle	GO:0030528//transcription regulator activity;GO:0003676//nucleic acid binding;GO:0001071;GO:0005515//protein binding	GO:0048827//phyllome development;GO:0030522//intracellular receptor mediated signaling pathway;GO:0010468//regulation of gene expression;GO:0040007//growth;GO:0009606//tropism;GO:0009755//hormone-mediated signaling pathway;GO:0048527//lateral root development;GO:0006351//transcription, DNA-dependent	gi|255550359|ref|XP_002516230.1|/2.19543e-52/AUXin response factor, putative [Ricinus communis]	ARF	AT5G20730.2 | Symbols: NPH4, MSG1, IAA21, ARF7, TIR5, BIP | NPH4(NON-PHOTOTROPHIC HYPOCOTYL); DNA binding / transcriptionactivator/ transcription factor/ transcription regulator| chr5:7016704-7021504 REVERSE
zhu1_Ghi#S33811942	TIR1	9.04	23.71	1.3911	GO:0031461//cullin-RING ubiquitin ligase complex	GO:0042562//hormone binding;GO:0043178//alcohol binding;GO:0019787//small conjugating protein ligase activity	GO:0010102//lateral root morphogenesis;GO:0048437//floral organ development;GO:0009267//cellular response to starvation;GO:0019941//modification-dependent protein catabolic process;GO:0009755//hormone-mediated signaling pathway;GO:0009555//pollen development;GO:0009607//response to biotic stimulus	gi|109729860|gb|ABG46343.1|/5.03197e-27/transport inhibitor response 1 [Gossypium hirsutum]	auxin-related SCF components	AT3G62980.1 | Symbols: TIR1 | TIR1 (TRANSPORT INHIBITOR RESPONSE 1); auxinbinding / protein binding / ubiquitin-protein ligase |chr3:23273479-23276181 REVERSE
zhu1_Ghi#S42361213	RBX1	21.38	48.55	1.18321	GO:0031461//cullin-RING ubiquitin ligase complex	GO:0046914//transition metal ion binding	GO:0032446//protein modification by small protein conjugation	gb|ADB93074.1| putative ring-box Roc1/Rbx1/Hrt1 protein [Jatropha curcas]	auxin-related SCF components	AT5G20570.1 | Symbols: ROC1, RBX1, HRT1, ATRBX1 | RBX1 (RING-BOX 1); proteinbinding | chr5:6956905-6958221 REVERSE
zhu1_Ghi#S42318297	RBX1	16.17	48.27	1.57781	GO:0031461//cullin-RING ubiquitin ligase complex	GO:0046914//transition metal ion binding	GO:0032446//protein modification by small protein conjugation	ref|NP_568396.1| RBX1 (RING-BOX 1); protein binding [Arabidopsis thaliana]sp|Q940X7.1|RBX1A_ARATH RecName: Full=RING-box protein 1a; AltName: Full=At-Rbx1;1;AltName: Full=Protein RING of cullins 1; AltName:Full=RBX1-2; AltName: Full=RBX1a-Atgb|AAL13435.1| ring box-1-like protein [Arabidopsis thaliana]gb|AAL62422.1| ring-box protein - like [Arabidopsis thaliana]gb|AAM48038.1| ring-box protein-like…	auxin-related SCF components	AT5G20570.1 | Symbols: ROC1, RBX1, HRT1, ATRBX1 | RBX1 (RING-BOX 1); proteinbinding | chr5:6956905-6958221 REVERSE
zhu1_Ghi#S42279912	TIR3	12.61	38.67	1.61665	-	GO:0005488//binding;GO:0003824//catalytic activity	-	gb|ABN07918.1| Zinc finger, ZZ-type; Zinc finger, C2H2-type [Medicago truncatula]	auxin-related SCF components	AT3G02260.1 | Symbols: BIG, DOC1, TIR3, UMB1, ASA1, LPR1, CRM1 | BIG (BIG);binding / ubiquitin-protein ligase/ zinc ion binding |chr3:431152-448489 REVERSE
zhu1_Ghi#S42334433	ASK2	310.49	62.1	-2.32188	-	GO:0005488//binding	GO:0019941//modification-dependent protein catabolic process	gb|ABS17589.1| SKP1 component-like 1 [Humulus lupulus]	auxin-related SCF components	AT5G42190.1 | Symbols: ASK2, SKP1B | ASK2 (ARABIDOPSIS SKP1-LIKE 2); proteinbinding / ubiquitin-protein ligase |chr5:16854495-16855516 REVERSE
zhu1_Ghi#S33808515	ASK1	66.04	159.19	1.26934	-	GO:0005488//binding	GO:0019941//modification-dependent protein catabolic process	gi|182407844|gb|ACB87913.1|/7.77234e-66/SKP1-like protein 1 [Malus x domestica]	auxin-related SCF components	AT1G75950.1 | Symbols: SKP1, ASK1, ATSKP1, SKP1A, UIP1 | SKP1 (S PHASEKINASE-ASSOCIATED PROTEIN 1); protein binding /ubiquitin-protein ligase | chr1:28516715-28517454FORWARD
zhu1_Ghi#S33824067	CUL1	24.66	54.48	1.14355	GO:0000151//ubiquitin ligase complex	GO:0019899//enzyme binding	GO:0019941//modification-dependent protein catabolic process	gi|2281115|gb|AAC78267.1|/5.35378e-79/putative cullin-like 1 protein [Arabidopsis thaliana]	auxin-related SCF components	AT4G02570.3 | Symbols: ATCUL1, CUL1, AXR6 | ATCUL1 (ARABIDOPSIS THALIANA CULLIN1); protein binding | chr4:1129315-1133435 FORWARD
zhu1_Ghi#S28672970	ASK1	0.82	27.66	5.07603	-	-	-	gi|55140609|gb|AAV41842.1|/2.56002e-17/stress kinase [Medicago truncatula]	auxin-related SCF components	AT1G10940.1 | Symbols: ASK1, SNRK2-4, SNRK2.4, SRK2A | SNRK2.4 (SNF1-RELATEDPROTEIN KINASE 2.4); kinase | chr1:3656050-3658170REVERSE
zhu1_Ghi#S42281150	DCAF1	24.94	7.9	-1.65854	-	GO:0005488//binding	-	ref|NP_194845.4| DCAF1 (DDB1-CUL4 ASSOCIATED FACTOR 1); nucleotide binding[Arabidopsis thaliana]sp|Q9M086.2|DCAF1_ARATH RecName: Full=DDB1- and CUL4-associated factor homolog 1; AltName:Full=Protein DDB1-CUL4 ASSOCIATED FACTOR 1; Short=ProteinDCAF1	auxin-related SCF components	AT4G31160.1 | Symbols: DCAF1 | DCAF1 (DDB1-CUL4 ASSOCIATED FACTOR 1); nucleotidebinding | chr4:15145936-15152939 FORWARD
zhu1_Ghi#S42299299	SGT1B	181.14	53.91	-1.74848	-	-	-	ref|XP_002513632.1| chaperone binding protein, putative [Ricinus communis]gb|EEF49035.1| chaperone binding protein, putative [Ricinus communis]	auxin-related SCF components	AT4G11260.1 | Symbols: ATSGT1B, ETA3, RPR1, EDM1, SGT1B | SGT1B; proteinbinding | chr4:6851515-6853719 REVERSE
zhu1_Ghi#S42327577	RCE1	53.44	18.06	-1.56512	-	GO:0019787//small conjugating protein ligase activity;GO:0032559//adenyl ribonucleotide binding	GO:0060255;GO:0009725//response to hormone stimulus;GO:0006464//protein modification process;GO:0007275//multicellular organismal development	ref|XP_002525098.1| ubiquitin-conjugating enzyme m, putative [Ricinus communis]gb|EEF37225.1| ubiquitin-conjugating enzyme m, putative [Ricinus communis]	auxin-related SCF components	AT4G36800.2 | Symbols: RCE1 | RCE1 (RUB1 CONJUGATING ENZYME 1); NEDD8 ligase/small conjugating protein ligase |chr4:17341237-17342148 REVERSE
zhu1_Ghi#S28642119	ATSK12	10.69	23.71	1.14923	GO:0044444//cytoplasmic part	GO:0004672//protein kinase activity;GO:0032559//adenyl ribonucleotide binding	GO:0048507//meristem development;GO:0006464//protein modification process;GO:0006796//phosphate metabolic process	gi|21553877|gb|AAM62970.1|/4.081e-128/shaggy related protein kinase ASK-GAMMA [Arabidopsis thaliana]	auxin-related SCF components	AT3G05840.1 | Symbols: ATSK12 | ATSK12; protein kinase/ proteinserine/threonine kinase | chr3:1740793-1742927 FORWARD
zhu1_Ghi#S42276897	auxin-repressed protein	139.49	4.23	-5.04336	-	-	-	gb|AAB88876.1| putative auxin-repressed protein [Prunus armeniaca]	auxin-repressed protein	AT1G56220.1 | Symbols: | dormancy/auxin associated family protein |chr1:21043414-21044469 FORWARD
zhu1_Ghi#S28642002	auxin associated family protein	12.06	1.13	-3.41584	-	-	-	gb|AAA84370.1| beta-galactosidase alpha polypeptide [Cloning vector pTriplEx]	auxin associated family protein	AT1G56220.3 | Symbols: | dormancy/auxin associated family protein |chr1:21043414-21044469 FORWARD
zhu1_Ghi#S42287745	DYL1	172.92	62.1	-1.47744	-	GO:0003824//catalytic activity	GO:0009755//hormone-mediated signaling pathway	gi|119367470|gb|ABL67651.1|/6.16954e-23/putative auxin-repressed/dormancy-associated protein [Citrus hybrid cultivar]	auxin-repressed/dormancy-associated protein	AT1G28330.4 | Symbols: | DYL1 (DORMANCY-ASSOCIATED PROTEIN-LIKE 1) |chr1:9934134-9935216 REVERSE
zhu1_Ghi#S28653768	auxin-induced protein 5NG4	33.16	74.23	1.16256	GO:0044464//cell part	-	-	gi|255552664|ref|XP_002517375.1|/4.24434e-59/auxin-induced protein 5NG4, putative [Ricinus communis]	auxin-repressed/dormancy-associated protein	AT3G28050.1 | Symbols: | nodulin MtN21 family protein | chr3:10442984-10445216FORWARD
zhu1_Ghi#S28667284	auxin-induced protein 5NG4	6.03	33.59	2.4778	GO:0044464//cell part	-	-	gi|255587100|ref|XP_002534136.1|/2.26474e-10/auxin-induced protein 5NG4, putative [Ricinus communis]	auxin-repressed/dormancy-associated protein	AT1G75500.1 | Symbols: | nodulin MtN21 family protein | chr1:28338282-28340091REVERSE
zhu1_Ghi#S42315465	GH3.17	20.01	6.77	-1.56349	GO:0043231//intracellular membrane-bounded organelle	GO:0016881//acid-amino acid ligase activity	GO:0009725//response to hormone stimulus;GO:0048878//chemical homeostasis	gi|224057862|ref|XP_002299361.1|/1.82214e-97/GH3 family protein [Populus trichocarpa]	IAA conjugate metabolism	AT1G28130.2 | Symbols: GH3.17 | GH3.17; indole-3-acetic acid amido synthetase |chr1:9826379-9827883 FORWARD
zhu1_Ghi#S42291621	ILL3	21.92	6.49	-1.75596	GO:0031410//cytoplasmic vesicle	GO:0016811//hydrolase activity, acting on carbon-nitrogen (but not peptide) bonds, in linear amides;GO:0005488//binding;GO:0070011//peptidase activity, acting on L-amino acid peptides	GO:0042445//hormone metabolic process	gi|255560590|ref|XP_002521309.1|/1.5062e-110/IAA-amino acid hydrolase ILR1 precursor, putative [Ricinus communis]	IAA conjugate metabolism	AT5G54140.1 | Symbols: ILL3 | ILL3; IAA-amino acid conjugate hydrolase/metallopeptidase | chr5:21965833-21967834 FORWARD
zhu1_Ghi#S42297414	IAMT1	2.47	47.98	4.27985	-	GO:0008757//S-adenosylmethionine-dependent METHYLtransferase activity	GO:0009943//adaxial/abaxial axis specification	ref|XP_002298843.1| S-adenosyl-L-methionine:carboxyl METHYLtransferase family protein[Populus trichocarpa]gb|EEE83648.1| S-adenosyl-L-methionine:carboxyl METHYLtransferase family protein[Populus trichocarpa]	IAA conjugate metabolism	AT5G55250.2 | Symbols: IAMT1 | IAMT1 (IAA CARBOXYLMETHYLTRANSFERASE 1);S-adenosylmethionine-dependent METHYLtransferase/ indoleacetic acid carboxyl METHYLtransferase |chr5:22407589-22410291 REVERSE
zhu1_Ghi#S42330039	ILR1	19.18	59.27	1.6277	-	-	-	ref|XP_002522828.1| DNA binding protein, putative [Ricinus communis]gb|EEF39526.1| DNA binding protein, putative [Ricinus communis]	IAA conjugate metabolism	AT5G54680.1 | Symbols: ILR3 | ILR3 (IAA-leucine resistant3); DNA binding /transcription factor | chr5:22217270-22218993 FORWARD
zhu1_Ghi#S42312305	AUX2-11	0.01	42.34	12.0478	GO:0043231//intracellular membrane-bounded organelle	GO:0005515//protein binding	GO:0010468//regulation of gene expression;GO:0009755//hormone-mediated signaling pathway	sp|O24542.1|AX22D_PHAAU RecName: Full=AUXin-induced protein 22D; AltName:Full=Indole-3-acetic acid-induced protein ARG13dbj|BAA20848.1| AUX22d [Vigna radiata]	AUX/IAA	AT5G43700.1 | Symbols: ATAUX2-11, IAA4 | ATAUX2-11 (AUXIN INDUCIBLE 2-11); DNAbinding / transcription factor | chr5:17550465-17551206FORWARD
zhu1_Ghi#S33811088	AUX2-11	11.78	90.32	2.93871	GO:0043231//intracellular membrane-bounded organelle	GO:0003676//nucleic acid binding;GO:0001071;GO:0005515//protein binding	GO:0006412//translation;GO:0010468//regulation of gene expression;GO:0009755//hormone-mediated signaling pathway	gi|34550779|gb|AAQ74955.1|/7.58508e-47/GbIAA-Re(AUXin) [Gossypium barbadense]	AUX/IAA	AT5G43700.1 | Symbols: ATAUX2-11, IAA4 | ATAUX2-11 (AUXIN INDUCIBLE 2-11); DNAbinding / transcription factor | chr5:17550465-17551206FORWARD
zhu1_Ghi#S28666080	PAP1,IAA26	29.6	0.01	-11.5314	GO:0043231//intracellular membrane-bounded organelle;GO:0016021//integral to membrane	GO:0005515//protein binding;GO:0016791//phosphatase activity;GO:0001071	GO:0009718//anthocyanin biosynthetic process;GO:0006412//translation;GO:0010468//regulation of gene expression;GO:0010182//sugar mediated signaling pathway;GO:0006350//transcription;GO:0006970//response to osmotic stress;GO:0006801//superoxide metabolic process;GO:0009725//response to hormone stimulus	ref|XP_002515959.1| AUXin-responsive protein IAA6, putative [Ricinus communis]gb|EEF46379.1| AUXin-responsive protein IAA6, putative [Ricinus communis]	AUX/IAA	AT3G16500.1 | Symbols: PAP1, IAA26 | PAP1 (PHYTOCHROME-ASSOCIATED PROTEIN 1);transcription factor | chr3:5612801-5614208 REVERSE
zhu1_Ghi#S33806639	ASB1	76.73	183.75	1.25988	GO:0009536//plastid	GO:0016833//oxo-acid-lyase activity	GO:0051707//response to other organism;GO:0009725//response to hormone stimulus;GO:0009850//AUXin metabolic process;GO:0009064//glutamine family amino acid metabolic process;GO:0006568//tryptophan metabolic process;GO:0006970//response to osmotic stress;GO:0048527//lateral root development	gi|224108213|ref|XP_002314761.1|/5.3877e-86/anthranilate synthase, beta subunit, ASB1 [Populus trichocarpa]	IAA biosynthesis	AT1G25220.1 | Symbols: ASB1, TRP4, WEI7 | ASB1 (ANTHRANILATE SYNTHASE BETASUBUNIT 1); anthranilate synthase | chr1:8837430-8839478REVERSE
zhu1_Ghi#S42287848	CYP79C1	2.47	134.64	5.76845	GO:0043231//intracellular membrane-bounded organelle;GO:0044425//membrane part	GO:0004497//monooxygenase activity;GO:0005506//iron ion binding	GO:0008152//metabolic process	gi|224124804|ref|XP_002319426.1|/3.79883e-42/cytochrome P450 [Populus trichocarpa]	IAA biosynthesis	AT1G79370.1 | Symbols: CYP79C1 | CYP79C1; electron carrier/ heme binding / ironion binding / monooxygenase/ oxygen binding |chr1:29857934-29860163 FORWARD
zhu1_Ghi#S42291634	YUC	3.56	24.84	2.80272	-	GO:0005488//binding;GO:0060089//molecular transducer activity	GO:0009314//response to radiation;GO:0009791//post-embryonic development	ref|XP_002284345.1| PREDICTED: hypothetical protein [Vitis vinifera]	IAA biosynthesis	AT2G14820.1 | Symbols: NPY2 | NPY2 (NAKED PINS IN YUC MUTANTS 2); protein binding/ signal transducer | chr2:6358864-6361300 FORWARD
zhu1_Ghi#S33803052	TSB2	15.89	50.52	1.66874	-	-	-	gi|297735980|emb|CBI23954.3|/8.84844e-10/unnamed protein product [Vitis vinifera]	IAA biosynthesis	AT4G27070.1 | Symbols: TSB2 | TSB2 (TRYPTOPHAN SYNTHASE BETA-SUBUNIT 2);tryptophan synthase | chr4:13586564-13588619 FORWARD
zhu1_Ghi#S33813119	PEX4	73.99	8.19	-3.17539	-	GO:0005488//binding;GO:0016881//acid-amino acid ligase activity	GO:0006625//protein targeting to peroxisome;GO:0060255;GO:0009062//fatty acid catabolic process;GO:0006464//protein modification process	ref|NP_568476.1| PEX4 (PEROXIN4); protein binding / ubiquitin-protein ligase[Arabidopsis thaliana]ref|NP_001031939.1| PEX4 (PEROXIN4); protein binding / ubiquitin-protein ligase[Arabidopsis thaliana]sp|Q8LGF7.1|UBC21_ARATH RecName: Full=Probable ubiquitin-conjugating enzyme E2 21; AltName:Full=Protein PEROXIN-4; Short=AtPEX4; AltName:Full=Ubiquitin carrier protein 21gb|AAM60888.1| E2, ubiquitin-c…	IBA metabolism	AT5G25760.2 | Symbols: PEX4 | PEX4 (PEROXIN4); protein binding /ubiquitin-protein ligase | chr5:8967983-8969173 FORWARD
zhu1_Ghi#S28668082	PEX16	1.64	40.93	4.64139	GO:0031090//organelle membrane;GO:0042579//microbody	-	GO:0006631//fatty acid metabolic process;GO:0006996//organelle organization	gb|AAZ20121.1| putative shrunken seed protein [Brassica napus]	IBA metabolism	AT2G45690.1 | Symbols: SSE1, SSE, PEX16, ATPEX16 | SSE1 (SHRUNKEN SEED 1) |chr2:18823465-18825601 REVERSE
zhu1_Ghi#S42318283	AIM1	3.29	54.76	4.05696	GO:0030312//external encapsulating structure;GO:0009536//plastid;GO:0042579//microbody	GO:0016301//kinase activity;GO:0016853//isomerase activity;GO:0048037//cofactor binding;GO:0016836//hydro-lyase activity	GO:0006631//fatty acid metabolic process;GO:0009791//post-embryonic development	ref|XP_002514279.1| 3-hydroxyacyl-CoA dehyrogenase, putative [Ricinus communis]gb|EEF48233.1| 3-hydroxyacyl-CoA dehyrogenase, putative [Ricinus communis]	IBA metabolism	AT4G29010.1 | Symbols: AIM1 | AIM1 (ABNORMAL INFLORESCENCE MERISTEM); enoyl-CoAhydratase | chr4:14297312-14302016 REVERSE
zhu1_Ghi#S42335811	SAUR	24.66	2.26	-3.44778	GO:0042579//microbody	GO:0005515//protein binding	GO:0009755//hormone-mediated signaling pathway	ref|XP_002326143.1| SAUR family protein [Populus trichocarpa]gb|EEE71813.1| SAUR family protein [Populus trichocarpa]	SAUR	AT3G43120.1 | Symbols: | AUXin-responsive protein-related |chr3:15094644-15095312 FORWARD
zhu1_Ghi#S33810670	SAUR	80.57	11.57	-2.79985	-	-	GO:0009725//response to hormone stimulus	ref|XP_002331213.1| SAUR family protein [Populus trichocarpa]gb|EEF10465.1| SAUR family protein [Populus trichocarpa]	SAUR	AT1G72430.1 | Symbols: | AUXin-responsive protein-related |chr1:27265150-27265509 REVERSE

## Sheet: Additional file9_TableS8-4
		TPM				LOG2
Gene ID	Description	EC	GE	TE	CE		GE/EC	TE/EC	CE/EC	GO Component	GO Function	GO Process	blast nr		blast TAIR (Arabidopisis)
zhu1_Ghi#S29994266	AUX1-like	72.82	15.24	28.67	5.61	0	-2.25647	-1.34479	-3.69826	GO:0031224//intrinsic to membrane;GO:0043231//intracellular membrane-bounded organelle	GO:0042562//hormone binding;GO:0005275//amine transmembrane transporter activity;GO:0080161;GO:0015291//secondary active transmembrane transporter activity	GO:0060918//auxin transport;GO:0010102//lateral root morphogenesis;GO:0051707//response to other organism;GO:0001738//morphogenesis of a polarized epithelium;GO:0009755//hormone-mediated signaling pathway;GO:0048764;GO:0009630//gravitropism;GO:0015837//amine transport	gi|75262336|sp|Q9FEL7.1|LAX2_MEDTR/2.95906e-16/RecName: Full=auxin transporter-like protein 2; AltName: Full=aux1-like protein 2; AltName: Full=MtLAX2	auxin transport	AT5G01240.2 | Symbols: | amino acid permease, putative | chr5:98663-101493FORWARD
zhu1_Ghi#S42308314	AGG2	5.08	25.97	15.84	18.5	0	2.35395	1.64067	1.86462	GO:0016020//membrane	GO:0005488//binding	GO:0009926//auxin polar transport;GO:0050832//defense response to fungus;GO:0048528//post-embryonic root development	gi|224082704|ref|XP_002306804.1|/9.52385e-28/predicted protein [Populus trichocarpa]	auxin transport	AT3G22942.1 | Symbols: AGG2 | AGG2 (G-PROTEIN GAMMA SUBUNIT 2) |chr3:8134475-8135667 FORWARD
zhu1_Ghi#S30017474	ARF2	12.7	1.69	3	24.11	0	-2.90973	-2.08179	0.924803	-	-	-	ref|XP_002511100.1| auxin response factor, putative [Ricinus communis]gb|EEF51702.1| auxin response factor, putative [Ricinus communis]	ARF	AT5G62000.3 | Symbols: ARF2, ARF1-BP, HSS | ARF2 (auxIN RESPONSE FACTOR 2);protein binding / transcription factor |chr5:24910859-24914680 FORWARD
zhu1_Ghi#S42310727	ARF7	25.97	4.23	4.91	8.97	0	-2.61812	-2.40305	-1.53367	GO:0043231//intracellular membrane-bounded organelle	GO:0030528//transcription regulator activity;GO:0003676//nucleic acid binding;GO:0001071;GO:0005515//protein binding	GO:0048827//phyllome development;GO:0030522//intracellular receptor mediated signaling pathway;GO:0010468//regulation of gene expression;GO:0040007//growth;GO:0009606//tropism;GO:0009755//hormone-mediated signaling pathway;GO:0048527//lateral root development;GO:0006351//transcription, DNA-dependent	gi|255550359|ref|XP_002516230.1|/2.19543e-52/AUXin response factor, putative [Ricinus communis]	ARF	AT5G20730.2 | Symbols: NPH4, MSG1, IAA21, ARF7, TIR5, BIP | NPH4(NON-PHOTOTROPHIC HYPOCOTYL); DNA binding / transcriptionactivator/ transcription factor/ transcription regulator| chr5:7016704-7021504 REVERSE
zhu1_Ghi#S33811942	TIR1	23.71	16.37	27.58	8.97	0	-0.534441	0.218127	-1.40232	GO:0031461//cullin-RING ubiquitin ligase complex	GO:0042562//hormone binding;GO:0043178//alcohol binding;GO:0019787//small conjugating protein ligase activity	GO:0010102//lateral root morphogenesis;GO:0048437//floral organ development;GO:0009267//cellular response to starvation;GO:0019941//modification-dependent protein catabolic process;GO:0009755//hormone-mediated signaling pathway;GO:0009555//pollen development;GO:0009607//response to biotic stimulus	gi|109729860|gb|ABG46343.1|/5.03197e-27/transport inhibitor response 1 [Gossypium hirsutum]	auxin-related SCF components	AT3G62980.1 | Symbols: TIR1 | TIR1 (TRANSPORT INHIBITOR RESPONSE 1); auxinbinding / protein binding / ubiquitin-protein ligase |chr3:23273479-23276181 REVERSE
zhu1_Ghi#S42361213	RBX1	48.55	27.94	22.94	49.05	0	-0.797139	-1.08161	0.0147818	GO:0031461//cullin-RING ubiquitin ligase complex	GO:0046914//transition metal ion binding	GO:0032446//protein modification by small protein conjugation	gb|ADB93074.1| putative ring-box Roc1/Rbx1/Hrt1 protein [Jatropha curcas]	auxin-related SCF components	AT5G20570.1 | Symbols: ROC1, RBX1, HRT1, ATRBX1 | RBX1 (RING-BOX 1); proteinbinding | chr5:6956905-6958221 REVERSE
zhu1_Ghi#S42318297	RBX1	48.27	22.3	17.75	30.55	0	-1.11408	-1.44331	-0.659954	GO:0031461//cullin-RING ubiquitin ligase complex	GO:0046914//transition metal ion binding	GO:0032446//protein modification by small protein conjugation	ref|NP_568396.1| RBX1 (RING-BOX 1); protein binding [Arabidopsis thaliana]sp|Q940X7.1|RBX1A_ARATH RecName: Full=RING-box protein 1a; AltName: Full=At-Rbx1;1;AltName: Full=Protein RING of cullins 1; AltName:Full=RBX1-2; AltName: Full=RBX1a-Atgb|AAL13435.1| ring box-1-like protein [Arabidopsis thaliana]gb|AAL62422.1| ring-box protein - like [Arabidopsis thaliana]gb|AAM48038.1| ring-box protein-like…	auxin-related SCF components	AT5G20570.1 | Symbols: ROC1, RBX1, HRT1, ATRBX1 | RBX1 (RING-BOX 1); proteinbinding | chr5:6956905-6958221 REVERSE
zhu1_Ghi#S42334433	ASK2	62.1	135.21	146.35	241.33	0	1.12254	1.23676	1.95834	-	GO:0005488//binding	GO:0019941//modification-dependent protein catabolic process	gb|ABS17589.1| SKP1 component-like 1 [Humulus lupulus]	auxin-related SCF components	AT5G42190.1 | Symbols: ASK2, SKP1B | ASK2 (ARABIDOPSIS SKP1-LIKE 2); proteinbinding / ubiquitin-protein ligase |chr5:16854495-16855516 REVERSE
zhu1_Ghi#S33824067	CUL1	54.48	16.09	13.38	16.26	0	-1.75956	-2.02565	-1.7444	GO:0000151//ubiquitin ligase complex	GO:0019899//enzyme binding	GO:0019941//modification-dependent protein catabolic process	gi|2281115|gb|AAC78267.1|/5.35378e-79/putative cullin-like 1 protein [Arabidopsis thaliana]	auxin-related SCF components	AT4G02570.3 | Symbols: ATCUL1, CUL1, AXR6 | ATCUL1 (ARABIDOPSIS THALIANA CULLIN1); protein binding | chr4:1129315-1133435 FORWARD
zhu1_Ghi#S42305467	RCE1	52.22	14.4	15.56	17.38	0	-1.85853	-1.74676	-1.58717	-	GO:0019787//small conjugating protein ligase activity;GO:0032559//adenyl ribonucleotide binding	GO:0060255;GO:0009725//response to hormone stimulus;GO:0006464//protein modification process;GO:0007275//multicellular organismal development	gi|255568247|ref|XP_002525098.1|/3.97285e-100/ubiquitin-conjugating enzyme m, putative [Ricinus communis]	auxin-related SCF components	AT4G36800.2 | Symbols: RCE1 | RCE1 (RUB1 CONJUGATING ENZYME 1); NEDD8 ligase/small conjugating protein ligase |chr4:17341237-17342148 REVERSE
zhu1_Ghi#S28672970	ASK1	27.66	10.73	2.18	10.09	0	-1.36615	-3.6654	-1.45487	-	-	-	gi|55140609|gb|AAV41842.1|/2.56002e-17/stress kinase [Medicago truncatula]	auxin-related SCF components	AT1G10940.1 | Symbols: ASK1, SNRK2-4, SNRK2.4, SRK2A | SNRK2.4 (SNF1-RELATEDPROTEIN KINASE 2.4); kinase | chr1:3656050-3658170REVERSE
zhu1_Ghi#S42327577	RCE1	18.06	27.66	16.93	49.33	0	0.615003	-0.0932159	1.44967	-	GO:0019787//small conjugating protein ligase activity;GO:0032559//adenyl ribonucleotide binding	GO:0060255;GO:0009725//response to hormone stimulus;GO:0006464//protein modification process;GO:0007275//multicellular organismal development	ref|XP_002525098.1| ubiquitin-conjugating enzyme m, putative [Ricinus communis]gb|EEF37225.1| ubiquitin-conjugating enzyme m, putative [Ricinus communis]	auxin-related SCF components	AT4G36800.2 | Symbols: RCE1 | RCE1 (RUB1 CONJUGATING ENZYME 1); NEDD8 ligase/small conjugating protein ligase |chr4:17341237-17342148 REVERSE
zhu1_Ghi#S28642119	ATSK12	23.71	15.24	13.38	8.41	0	-0.637633	-0.825418	-1.49532	GO:0044444//cytoplasmic part	GO:0004672//protein kinase activity;GO:0032559//adenyl ribonucleotide binding	GO:0048507//meristem development;GO:0006464//protein modification process;GO:0006796//phosphate metabolic process	gi|21553877|gb|AAM62970.1|/4.081e-128/shaggy related protein kinase ASK-GAMMA [Arabidopsis thaliana]	auxin-related SCF components	AT3G05840.1 | Symbols: ATSK12 | ATSK12; protein kinase/ proteinserine/threonine kinase | chr3:1740793-1742927 FORWARD
zhu1_Ghi#S42303177	auxin-repressed protein	30.77	204.36	178.84	569.83	0	2.73152	2.53907	4.21094	-	-	-	gb|AAB88876.1| putative auxin-repressed protein [Prunus armeniaca]	auxin-repressed protein	AT1G56220.1 | Symbols: | dormancy/auxin associated family protein |chr1:21043414-21044469 FORWARD
zhu1_Ghi#S28642002	auxin associated family protein	1.13	14.4	16.66	49.89	0	3.67167	3.88199	5.46436	-	-	-	gb|AAA84370.1| beta-galactosidase alpha polypeptide [Cloning vector pTriplEx]	auxin associated family protein	AT1G56220.3 | Symbols: | dormancy/auxin associated family protein |chr1:21043414-21044469 FORWARD
zhu1_Ghi#S42287745	DYL1	62.1	428.2	519.32	177.71	0	2.78562	3.06396	1.51686	-	GO:0003824//catalytic activity	GO:0009755//hormone-mediated signaling pathway	gi|119367470|gb|ABL67651.1|/6.16954e-23/putative auxin-repressed/dormancy-associated protein [Citrus hybrid cultivar]	auxin-repressed/dormancy-associated protein	AT1G28330.4 | Symbols: | DYL1 (DORMANCY-ASSOCIATED PROTEIN-LIKE 1) |chr1:9934134-9935216 REVERSE
zhu1_Ghi#S28653768	auxin-induced protein 5NG4	74.23	4.52	3.82	2.24	0	-4.03761	-4.28036	-5.05043	GO:0044464//cell part	-	-	gi|255552664|ref|XP_002517375.1|/4.24434e-59/auxin-induced protein 5NG4, putative [Ricinus communis]	auxin-repressed/dormancy-associated protein	AT3G28050.1 | Symbols: | nodulin MtN21 family protein | chr3:10442984-10445216FORWARD
zhu1_Ghi#S28667284	auxin-induced protein 5NG4	33.59	7.62	6.01	10.65	0	-2.14017	-2.48259	-1.65718	GO:0044464//cell part	-	-	gi|255587100|ref|XP_002534136.1|/2.26474e-10/auxin-induced protein 5NG4, putative [Ricinus communis]	auxin-repressed/dormancy-associated protein	AT1G75500.1 | Symbols: | nodulin MtN21 family protein | chr1:28338282-28340091REVERSE
zhu1_Ghi#S42304257	GH3.6	9.6	61.53	64.98	7.29	0	2.68018	2.75889	-0.397116	GO:0009536//plastid	GO:0016881//acid-amino acid ligase activity	GO:0048878//chemical homeostasis;GO:0009314//response to radiation;GO:0000902//cell morphogenesis;GO:0009755//hormone-mediated signaling pathway	gi|255586158|ref|XP_002533739.1|/9.44311e-132/Indole-3-acetic acid-amido synthetase GH3.6, putative [Ricinus communis]	IAA conjugate metabolism	AT5G54510.1 | Symbols: GH3.6, DFL1 | DFL1 (DWARF IN LIGHT 1); indole-3-aceticacid amido synthetase | chr5:22131321-22133564 REVERSE
zhu1_Ghi#S42297414	IAMT1	47.98	16.09	9.56	1.68	0	-1.57627	-2.32735	-4.8359	-	GO:0008757//S-adenosylmethionine-dependent METHYLtransferase activity	GO:0009943//adaxial/abaxial axis specification	ref|XP_002298843.1| S-adenosyl-L-methionine:carboxyl METHYLtransferase family protein[Populus trichocarpa]gb|EEE83648.1| S-adenosyl-L-methionine:carboxyl METHYLtransferase family protein[Populus trichocarpa]	IAA conjugate metabolism	AT5G55250.2 | Symbols: IAMT1 | IAMT1 (IAA CARBOXYLMETHYLTRANSFERASE 1);S-adenosylmethionine-dependent METHYLtransferase/ indoleacetic acid carboxyl METHYLtransferase |chr5:22407589-22410291 REVERSE
zhu1_Ghi#S42330039	ILR1	59.27	25.4	33.31	19.62	0	-1.22247	-0.831347	-1.59498	-	-	-	ref|XP_002522828.1| DNA binding protein, putative [Ricinus communis]gb|EEF39526.1| DNA binding protein, putative [Ricinus communis]	IAA conjugate metabolism	AT5G54680.1 | Symbols: ILR3 | ILR3 (IAA-leucine resistant3); DNA binding /transcription factor | chr5:22217270-22218993 FORWARD
zhu1_Ghi#S42312305	AUX2-11	42.34	13.83	9.28	20.46	0	-1.61422	-2.18982	-1.04922	GO:0043231//intracellular membrane-bounded organelle	GO:0005515//protein binding	GO:0010468//regulation of gene expression;GO:0009755//hormone-mediated signaling pathway	sp|O24542.1|AX22D_PHAAU RecName: Full=AUXin-induced protein 22D; AltName:Full=Indole-3-acetic acid-induced protein ARG13dbj|BAA20848.1| AUX22d [Vigna radiata]	AUX/IAA	AT5G43700.1 | Symbols: ATAUX2-11, IAA4 | ATAUX2-11 (AUXIN INDUCIBLE 2-11); DNAbinding / transcription factor | chr5:17550465-17551206FORWARD
zhu1_Ghi#S33811088	AUX2-11	90.32	275.21	226.35	89.13	0	1.60742	1.32544	-0.0191344	GO:0043231//intracellular membrane-bounded organelle	GO:0003676//nucleic acid binding;GO:0001071;GO:0005515//protein binding	GO:0006412//translation;GO:0010468//regulation of gene expression;GO:0009755//hormone-mediated signaling pathway	gi|34550779|gb|AAQ74955.1|/7.58508e-47/GbIAA-Re(AUXin) [Gossypium barbadense]	AUX/IAA	AT5G43700.1 | Symbols: ATAUX2-11, IAA4 | ATAUX2-11 (AUXIN INDUCIBLE 2-11); DNAbinding / transcription factor | chr5:17550465-17551206FORWARD
zhu1_Ghi#S42342390	IAA16	60.97	16.37	8.46	96.7	0	-1.89705	-2.84937	0.665416	GO:0043231//intracellular membrane-bounded organelle	GO:0005515//protein binding	GO:0010468//regulation of gene expression;GO:0009755//hormone-mediated signaling pathway	gi|113700413|gb|ABI36495.1|/5.24129e-31/AUX/IAA27 A [Malus x domestica]	AUX/IAA	AT3G04730.1 | Symbols: IAA16 | IAA16; transcription factor |chr3:1288993-1290415 REVERSE
zhu1_Ghi#S42358311	IAA14	17.5	58.99	92.01	38.4	0	1.75312	2.39444	1.13375	GO:0043231//intracellular membrane-bounded organelle	GO:0030528//transcription regulator activity;GO:0005515//protein binding	GO:0010101;GO:0010468//regulation of gene expression;GO:0009755//hormone-mediated signaling pathway	gi|255551957|ref|XP_002517023.1|/1.16276e-62/AUXin-responsive protein IAA7, putative [Ricinus communis]	AUX/IAA	AT4G14550.1 | Symbols: IAA14, SLR | IAA14 (INDOLE-3-ACETIC ACID INDUCIBLE 14);protein binding / transcription factor/ transcriptionrepressor | chr4:8348521-8349923 REVERSE
zhu1_Ghi#S30010234	TRP1	33.87	4.23	4.64	19.34	0	-3.00128	-2.86781	-0.80842	GO:0009532//plastid stroma;GO:0009526//plastid envelope	GO:0003690//double-stranded DNA binding;GO:0016763//transferase activity, transferring pentosyl groups	GO:0010038//response to metal ion;GO:0009725//response to hormone stimulus;GO:0006568//tryptophan metabolic process;GO:0006970//response to osmotic stress	ref|NP_197300.1| TRP1 (tryptophan biosynthesis 1); anthranilatephosphoribosyltransferase [Arabidopsis thaliana]sp|Q02166.1|TRPD_ARATH RecName: Full=Anthranilate phosphoribosyltransferase,chloroplastic; Flags: Precursorgb|AAA32835.1| phosphoribosylanthranilate transferase [Arabidopsis thaliana]dbj|BAB08398.1| anthranilate phosphoribosyltransferase, chloroplast precursor[Arabidopsis thaliana]gb|AAK…	IAA biosynthesis	AT5G17990.1 | Symbols: TRP1, pat1 | TRP1 (tryptophan biosynthesis 1);anthranilate phosphoribosyltransferase |chr5:5957330-5959681 FORWARD
zhu1_Ghi#S33806639	ASB1	183.75	69.44	66.89	12.33	0	-1.40391	-1.45788	-3.8975	GO:0009536//plastid	GO:0016833//oxo-acid-lyase activity	GO:0051707//response to other organism;GO:0009725//response to hormone stimulus;GO:0009850//AUXin metabolic process;GO:0009064//glutamine family amino acid metabolic process;GO:0006568//tryptophan metabolic process;GO:0006970//response to osmotic stress;GO:0048527//lateral root development	gi|224108213|ref|XP_002314761.1|/5.3877e-86/anthranilate synthase, beta subunit, ASB1 [Populus trichocarpa]	IAA biosynthesis	AT1G25220.1 | Symbols: ASB1, TRP4, WEI7 | ASB1 (ANTHRANILATE SYNTHASE BETASUBUNIT 1); anthranilate synthase | chr1:8837430-8839478REVERSE
zhu1_Ghi#S42287848	CYP79C1	134.64	33.87	16.66	17.94	0	-1.99103	-3.01465	-2.90786	GO:0043231//intracellular membrane-bounded organelle;GO:0044425//membrane part	GO:0004497//monooxygenase activity;GO:0005506//iron ion binding	GO:0008152//metabolic process	gi|224124804|ref|XP_002319426.1|/3.79883e-42/cytochrome P450 [Populus trichocarpa]	IAA biosynthesis	AT1G79370.1 | Symbols: CYP79C1 | CYP79C1; electron carrier/ heme binding / ironion binding / monooxygenase/ oxygen binding |chr1:29857934-29860163 FORWARD
zhu1_Ghi#S42291634	YUC	24.84	10.44	10.92	34.48	0	-1.25054	-1.18569	0.473095	-	GO:0005488//binding;GO:0060089//molecular transducer activity	GO:0009314//response to radiation;GO:0009791//post-embryonic development	ref|XP_002284345.1| PREDICTED: hypothetical protein [Vitis vinifera]	IAA biosynthesis	AT2G14820.1 | Symbols: NPY2 | NPY2 (NAKED PINS IN YUC MUTANTS 2); protein binding/ signal transducer | chr2:6358864-6361300 FORWARD
zhu1_Ghi#S33813119	PEX4	8.19	12.42	15.56	20.74	0	0.60073	0.925907	1.34048	-	GO:0005488//binding;GO:0016881//acid-amino acid ligase activity	GO:0006625//protein targeting to peroxisome;GO:0060255;GO:0009062//fatty acid catabolic process;GO:0006464//protein modification process	ref|NP_568476.1| PEX4 (PEROXIN4); protein binding / ubiquitin-protein ligase[Arabidopsis thaliana]ref|NP_001031939.1| PEX4 (PEROXIN4); protein binding / ubiquitin-protein ligase[Arabidopsis thaliana]sp|Q8LGF7.1|UBC21_ARATH RecName: Full=Probable ubiquitin-conjugating enzyme E2 21; AltName:Full=Protein PEROXIN-4; Short=AtPEX4; AltName:Full=Ubiquitin carrier protein 21gb|AAM60888.1| E2, ubiquitin-c…	IBA metabolism	AT5G25760.2 | Symbols: PEX4 | PEX4 (PEROXIN4); protein binding /ubiquitin-protein ligase | chr5:8967983-8969173 FORWARD
zhu1_Ghi#S28668082	PEX16	40.93	42.9	36.31	7.57	0	0.067819	-0.172792	-2.43479	GO:0031090//organelle membrane;GO:0042579//microbody	-	GO:0006631//fatty acid metabolic process;GO:0006996//organelle organization	gb|AAZ20121.1| putative shrunken seed protein [Brassica napus]	IBA metabolism	AT2G45690.1 | Symbols: SSE1, SSE, PEX16, ATPEX16 | SSE1 (SHRUNKEN SEED 1) |chr2:18823465-18825601 REVERSE
zhu1_Ghi#S42334036	PEX13	18.63	31.33	27.3	5.33	0	0.749917	0.551273	-1.80542	GO:0044439//peroxisomal part	-	GO:0006625//protein targeting to peroxisome;GO:0009062//fatty acid catabolic process	gi|255567194|ref|XP_002524578.1|/1.14923e-38/nucleic acid binding protein, putative [Ricinus communis]	IBA metabolism	AT3G07560.1 | Symbols: APM2, PEX13 | PEX13 (PEROXIN 13); protein binding |chr3:2411616-2413310 REVERSE
zhu1_Ghi#S42318283	AIM1	54.76	23.99	23.21	7.57	0	-1.19069	-1.23838	-2.85476	GO:0030312//external encapsulating structure;GO:0009536//plastid;GO:0042579//microbody	GO:0016301//kinase activity;GO:0016853//isomerase activity;GO:0048037//cofactor binding;GO:0016836//hydro-lyase activity	GO:0006631//fatty acid metabolic process;GO:0009791//post-embryonic development	ref|XP_002514279.1| 3-hydroxyacyl-CoA dehyrogenase, putative [Ricinus communis]gb|EEF48233.1| 3-hydroxyacyl-CoA dehyrogenase, putative [Ricinus communis]	IBA metabolism	AT4G29010.1 | Symbols: AIM1 | AIM1 (ABNORMAL INFLORESCENCE MERISTEM); enoyl-CoAhydratase | chr4:14297312-14302016 REVERSE
zhu1_Ghi#S33810670	SAUR	11.57	31.61	73.17	171.26	0	1.44999	2.66086	3.88773	-	-	GO:0009725//response to hormone stimulus	ref|XP_002331213.1| SAUR family protein [Populus trichocarpa]gb|EEF10465.1| SAUR family protein [Populus trichocarpa]	SAUR	AT1G72430.1 | Symbols: | AUXin-responsive protein-related |chr1:27265150-27265509 REVERSE
