# Supplementary material for: Transcript profiling reveals complex auxin signalling pathway and transcription regulation involved in dedifferentiation and redifferentiation during somatic embryogenesis in cotton
Source: BMC Plant Biol. 2012 Jul 20;12:110. doi: 10.1186/1471-2229-12-110 (PMC3483692; doi:10.1186/1471-2229-12-110)
Supplement: Additional file 11 — Table S9. Comparison of two reference databases. So many tags were missing using Reference database 2 for critical selection, that tags mapping to unique sequences were used for transcript identification. (XLS 24 kb) [file 1471-2229-12-110-S11.xls]

## Sheet: Sheet1
Supplementary table S8 Comparation of two reference databases
	Refence database 1	Refence database 2
Raw data (average)	3703000	3703000
Clean tags (average)	3567606	3567606
NO.(%)unknown tag (average)	2062186(57.82%)	862595(23.33%)
NO. of all reference genes	20671	65386
NO.(%) of Genes With CATG Site	19360(93.66%)	63182(96.63%)
NO.(%) of all reference tags	71908	186245
Unambigious reference tags	70086(97.47%)	91377(49.06%)
NO. of Unambiguous Tag-mapped Genes (average)	12895	18742
No of differentially expressed genes	15339	7590
