# Supplementary material for: Transcript profiling reveals complex auxin signalling pathway and transcription regulation involved in dedifferentiation and redifferentiation during somatic embryogenesis in cotton
Source: BMC Plant Biol. 2012 Jul 20;12:110. doi: 10.1186/1471-2229-12-110 (PMC3483692; doi:10.1186/1471-2229-12-110)
Supplement: Additional file 14 — Table S10. Gene-specific primers used for qRT-PCR. Table S10-1. Primers of cotton ubiquitin gene (as internal standard) and 26 genes that showed different expression profiles during SE used for qRT-PCR. Table S10-2. Primers of 26 auxin-related genes used for qRT-PCR. (XLS 36 kb) [file 1471-2229-12-110-S14.xls]

## Sheet: Additional File14_TableS10-1
Primers of cotton ubiquitin gene (as internal standard) and 26 genes which showed different expression profiles during this process used for qRT-PCR
Gene ID	Forward primer	Reverse primer
zhu1_Ghi#S42313493	5’ CCGCTCCATTGGTAGACGCTC 3’	5’ CTCCACAATCTTCACCGCCCTT 3’
zhu1_Ghi#S33799355	5’ TGAATTAACCGATCAACCTCCTG 3’	5’ GACCGATGATTTGAGAAATACGC 3’
zhu1_Ghi#S42295470	CCGGACTCCTCATCTTCTTCGAG	CTTCTTGGGTGGATCTTGTTTGG
zhu1_Ghi#S42361351	5’ CGGTTTCCTCTTTGGTTTCTCAC3’	5’ ATCACAAACATACCCACAATCTTCC3’
zhu1_Ghi#S28689119	5’ AAGATATTATGCTTCCCGAGACG 3’	5’ TGAATCATCACCAGCCAGTAGG 3’
zhu1_Ghi#S42287785	5’ ATCTTGTTTATGCCCTCCACAGCCG 3’	5’ CACTTTCAGAGACGACGTTGATTTGCC 3’
zhu1_Ghi#S44690443	5’ GGAGGTGGGGCTTCGGGAATGAT 3’	5’ CCTGAGGGTTGCTCTCGAATGCG 3’
zhu1_Ghi#S28656045	5’ GATTCTTGCGGGTTGTTGTTGA3’	5’ ATTGCTCGGGTTCGGACTCTAC3’
zhu1_Ghi#S28672115	5’ TGACACTCAACACAATGTAACCTCC3’	5’ ACTTATCCAGTCCACCTATCTCCTT3’
zhu1_Ghi#S42296141	GCATCAACCCAAGAAATACGAGG	AATAATCCCACCACCAACCAACT
zhu1_Ghi#S33810967	5’ GTTCTAACCGTCCTCACCCTCCTTC3’	5’ GCTGAAGATGACGAAGAGTGGCG3’
zhu1_Ghi#S33816210	5’ CGTCACGGTTCTGTCCTGGATTTAC3’	5’ CTGTGCCGCCCTATCTTTCATCTC3’
zhu1_Ghi#S42309940	AGGGCTTGCTTATCCTCTGCTTATG	TAGCCGTCTCCCCCACATTCTC
zhu1_Ghi#S28710701	TGTTCCTTGCCAATGCTTCAATCAC	TTCGCCACCCCACTCTTCCTCC
zhu1_Ghi#S42278045	AACATCTCAAACCACCCAAACACAC	AGGGATATGACAGAGAAGGCTAAGG
zhu1_Ghi#S28710693	GGGCATCAATGAGTTCCGCTTATCT	GCGTTCCTCTTCCGTTGGTGAC
zhu1_Ghi#S28710695	GCTCCTTCGTTTCCTGCTTGTTTC	TAAGAGGCTGTGCCAGAGTCCA
zhu1_Ghi#S33808192	AACCCCACTCCCTCCCCAACT	GACTAAACCAAGCACCTCAGCACAT
zhu1_Ghi#S54950899	AAAGCAGCCAATCCTCAGCC	AAGAAATAAGCCATGTCGGGTC
zhu1_Ghi#S33815967	AGATGAGTGGCTTGATCGTTGG	TGGAGAAGGGTGGAAAGGTTGT
zhu1_Ghi#S30017479	CAAGGTTCTACATTATGAGGCGGTG	AACGAGTGGAGAAAAGGGGAAGG
zhu1_Ghi#S42300992	CCACATCAACGGTATTAGATCCCA	TTCCACCAACTCTGCTCAACGA
zhu1_Ghi#S42313835	CTGATGCTGGCAGTTATGTCGTT	ATCATCGTCTTCGCCCCTG
zhu1_Ghi#S33811032	ATGGAGATGAAATGGAAGAAAGTG	GTGGGCAACGAGGCTGTG
zhu1_Ghi#S42309864	CAAAGGGACCGAGCCAGTAGACC	ACCGCTGTTGACCCAAAGAAGG
zhu1_Ghi#S33813757	GCCGTCATCAGTGTTTCAGGGTT	AAAGTCGGTGGGTGAGGAGTGG
ubiquitin	5'-AGCTCGGATACGATTGATAACG3'	5'-GAAGACGAAGAACAAGGGGAAG3'

## Sheet: Additional File14_TableS10-2
Primers of 26 auxin related genes used for qRT-PCR
Gene ID	blastnr	Forward primer	Reverse primer
zhu1_Ghi#S28704735	NIT4A	GCACCAACCGCTGATTCCA	TGACACTTCCACCAGCACAGAC
zhu1_Ghi#S42315465	GH3.17	AAAGGCAGTGACAAAGGCAAA	TTCTTCCACCGTGGAGCAAC
zhu1_Ghi#S42304257	GH3.6	ATTTGCTGCCCTTTGGTGC	TGAAGGAGGAATTGGGGTGTT
zhu1_Ghi#S42291621	ILL3	ATTAAAGGACAAGCAGCCGTACAC	CATTCTCAGGACCAAGCAAAAGG
zhu1_Ghi#S30010234	TRP1	CAATGCGGATGTTTTGAAGCG	CACGAGCCAATGCTACCCCT
zhu1_Ghi#S42361840	CM1	GATGAATTACCTGAGCCCTTGTTGC	CATCATCTCCTGCCTTTACTAATCTGG
zhu1_Ghi#S33806639	ASB1	GGTTTGCAGTGCATTGGTGAG	CGGCATTGAAAGGGTTTGACA
zhu1_Ghi#S42336127	IAA16-2	CACCACTGTCCTCGCTGCC	TCTCCCCACACTGTTGATTTGA
zhu1_Ghi#S42293749	PAP2	TTCTGGGTCGGATTCGGG	CATTCTTCGGAGGGTGAGCA
zhu1_Ghi#S42296082	IAA14-2	CGATGCTTTAGCCAAAATGTTCAG	CCAGTCACCATCCTTGTCCTCATA
zhu1_Ghi#S28666080	PAP1	CCACTCTGTTGGGTCAGTTTTGTC	TGGTGGGGCTGTTGTTGATG
zhu1_Ghi#S42307451	AUX2-11-2	GGATTACCTGGCAGTGATGAGC	TTGGCAGGAGGAGCAGTGTCT
zhu1_Ghi#S33809000	IAA19	ACCTGGAGGCGGGACTGA	GGCCACCCCACCACTTGA
zhu1_Ghi#S33799206	TIR1	CGATCCAAGGATAAACGAAACC	CGAAAGATACAGCAGGCAAAGG
zhu1_Ghi#S42310727	NPH4	TTGAGCTAATCCGGTGGTGTAAT	TACATCAATGGTCCCTTGCCTC
zhu1_Ghi#S42290385	ARF9	TGAAGGTGGTGAAGGAACTGTGAT	CAGATGCTGTAAACTGCGATAAGG
zhu1_Ghi#S30017837	ARF6-1	AGCAAATGGGGAAAGGTCAGA	GCTCATGTAGTCACCGCAGTGG
zhu1_Ghi#S42325122	ARF6-2	TGCCTAGAACTACCCCTGTAATGAC	AAGCCCCAAACTGTTCCACC
zhu1_Ghi#S33810670	SAUR-1	AACGAAACTCACCCGTACAAGC	CGAGAAGACCCGTCGGAATA
zhu1_Ghi#S42335811	SAUR-4	GGTGGACTTACGCTCCCTTGT	GGGTGATTGTTTGGGTGGTTC
zhu1_Ghi#S42298593	MDR1	GAACGGCTAATGAGGGGTCG	GGTTTCCTTGGGGTGGGCTA
zhu1_Ghi#S42333454	auxin transport-15	GCCGAGTAGCCCCAGGTCA	CAACGGAGCATCGGAACCA
zhu1_Ghi#S29994266	AUX1-like	TTGGGTTCGGTGGATGGG	GGTTGATGGAGGTGGCTTGC
zhu1_Ghi#S33805308	auxin transport-3	GGAGGCAATCTTGTTGAGGGAC	CGAAACATCTTATCACCAGCAGG
zhu1_Ghi#S42312756	PIN3	TGGCACTGCAACCCAAGATC	AACAATGGCGACACGGAGG
zhu1_Ghi#S42308314	AGG2	TTGCAGCAGCCATCAGGTAA	CTTGTTCGACACGCTTGAGTTG
